# Supplementary material for: Mammalian and Invertebrate Models as Complementary Tools for Gaining Mechanistic Insight on Muscle Responses to Spaceflight
Source: Int J Mol Sci. 2021 Aug 31;22(17):9470. doi: 10.3390/ijms22179470 (PMC8430797; doi:10.3390/ijms22179470)
Supplement: Supplementary file 1 [file ijms-22-09470-s001.zip]

Archive with 60 entries (59 files):
- Supplementary material/
- __MACOSX/._Supplementary material
- Supplementary material/Table_S21_ORA_Vastus_Lateralis_bedrest_GSE24215 GLDS370.xlsx
- __MACOSX/Supplementary material/._Table_S21_ORA_Vastus_Lateralis_bedrest_GSE24215 GLDS370.xlsx
- Supplementary material/Table_S2_DEGs_RR1_Soleus_SpaceFlight_vs_Ground_Control_GLDS104_Public.xlsx
- __MACOSX/Supplementary material/._Table_S2_DEGs_RR1_Soleus_SpaceFlight_vs_Ground_Control_GLDS104_Public.xlsx
- Supplementary material/Table_S4_ORA_RR1_SLS_SpaceFlight_vs_Ground_Control_Webgestalt.xlsx
- __MACOSX/Supplementary material/._Table_S4_ORA_RR1_SLS_SpaceFlight_vs_Ground_Control_Webgestalt.xlsx
- Supplementary material/Figure_S2_GSEA_GLDS_104_SLS_FLT_vs_GC_GO_BP.jpg
- __MACOSX/Supplementary material/._Figure_S2_GSEA_GLDS_104_SLS_FLT_vs_GC_GO_BP.jpg
- Supplementary material/Table_S5_GSEA_EDL_SpaceFlight_vs_Ground_Control_GO_BP.xlsx
- __MACOSX/Supplementary material/._Table_S5_GSEA_EDL_SpaceFlight_vs_Ground_Control_GO_BP.xlsx
- Supplementary material/Table_S9_ORA_C_elegan_SpaceFlight_vs_ground_control_Webgestalt_GLDS-113.xlsx
- __MACOSX/Supplementary material/._Table_S9_ORA_C_elegan_SpaceFlight_vs_ground_control_Webgestalt_GLDS-113.xlsx
- Supplementary material/Table_S17_DEGs_Gastrocnemius_Spaceflight_vs_control_GLDS21.xlsx
- __MACOSX/Supplementary material/._Table_S17_DEGs_Gastrocnemius_Spaceflight_vs_control_GLDS21.xlsx
- Supplementary material/.DS_Store
- __MACOSX/Supplementary material/._.DS_Store
- Supplementary material/Table_S7_Shared_DEGs_in_EDL_and_SLS.xlsx
- __MACOSX/Supplementary material/._Table_S7_Shared_DEGs_in_EDL_and_SLS.xlsx
- Supplementary material/Table_S17_adults_Drosophila_DEG_compared_with_SLS.xlsx
- __MACOSX/Supplementary material/._Table_S17_adults_Drosophila_DEG_compared_with_SLS.xlsx
- Supplementary material/Table_S22_ORA_Quadricep_Spaceflight_vs_Groundcontrol_GLDS_103.xlsx
- __MACOSX/Supplementary material/._Table_S22_ORA_Quadricep_Spaceflight_vs_Groundcontrol_GLDS_103.xlsx
- Supplementary material/Table_S14_DEGs_Adult_Drosophila_SpaceFlight_vs_Ground_Control_GLDS3.xlsx
- __MACOSX/Supplementary material/._Table_S14_DEGs_Adult_Drosophila_SpaceFlight_vs_Ground_Control_GLDS3.xlsx
- Supplementary material/Table_S10_DEGs_Larvae_Drosophila_SpaceFlight_vs_Ground_Control_GLDS-3.xlsx
- __MACOSX/Supplementary material/._Table_S10_DEGs_Larvae_Drosophila_SpaceFlight_vs_Ground_Control_GLDS-3.xlsx
- Supplementary material/Network_S1_RR1_EDL_vs_ground_control_GLDS-99_GO_BP_AutoAnnotate.cys
- __MACOSX/Supplementary material/._Network_S1_RR1_EDL_vs_ground_control_GLDS-99_GO_BP_AutoAnnotate.cys
- Supplementary material/Figure_S1_GSEA_GLDS_99_EDL_FLT_vs_GC_GO_BP.png
- __MACOSX/Supplementary material/._Figure_S1_GSEA_GLDS_99_EDL_FLT_vs_GC_GO_BP.png
- Supplementary material/Table_S20_DEGs_Quadricep_Spaceflight_vs_Groundcontrol_GLDS_103.xlsx
- __MACOSX/Supplementary material/._Table_S20_DEGs_Quadricep_Spaceflight_vs_Groundcontrol_GLDS_103.xlsx
- Supplementary material/Table_S1_DEGs_RR1_EDL_SpaceFlight_vs_Ground_Control_GLDS99_Public.xlsx
- __MACOSX/Supplementary material/._Table_S1_DEGs_RR1_EDL_SpaceFlight_vs_Ground_Control_GLDS99_Public.xlsx
- Supplementary material/Table_S18_ORA_HU_vs_control_GLDS21.xlsx
- __MACOSX/Supplementary material/._Table_S18_ORA_HU_vs_control_GLDS21.xlsx
- Supplementary material/Table_S6_GSEA_SLS_SpaceFlight_vs_Ground_Control_GO_BP.xlsx
- __MACOSX/Supplementary material/._Table_S6_GSEA_SLS_SpaceFlight_vs_Ground_Control_GO_BP.xlsx
- Supplementary material/Network_S2_RR1_SLS_vs_ground_control_GLDS-104_GO_BP_AutoAnnotate.cys
- __MACOSX/Supplementary material/._Network_S2_RR1_SLS_vs_ground_control_GLDS-104_GO_BP_AutoAnnotate.cys
- Supplementary material/Table_S12_Larvae_Drosophila_vs_SLS_shared_DEGs.xlsx
- __MACOSX/Supplementary material/._Table_S12_Larvae_Drosophila_vs_SLS_shared_DEGs.xlsx
- Supplementary material/Table_S11_ORA_Larvae_Drosophila_SpaceFight_vs_Grond_Control_GLDS-3.xlsx
- __MACOSX/Supplementary material/._Table_S11_ORA_Larvae_Drosophila_SpaceFight_vs_Grond_Control_GLDS-3.xlsx
- Supplementary material/Table_S23_DEGs_Drosophila_spaceflight_microarray_GLDS-36.xlsx
- __MACOSX/Supplementary material/._Table_S23_DEGs_Drosophila_spaceflight_microarray_GLDS-36.xlsx
- Supplementary material/Table_S15_ORA_Adult_Drosophila_Spacelfight_vs_Ground_Control_Webgestalt_GLDS-3.xlsx
- __MACOSX/Supplementary material/._Table_S15_ORA_Adult_Drosophila_Spacelfight_vs_Ground_Control_Webgestalt_GLDS-3.xlsx
- Supplementary material/Table_S13_ORA_of_upregulated_genes_shared_between_larvae_drosophila_and_SLS.xlsx
- __MACOSX/Supplementary material/._Table_S13_ORA_of_upregulated_genes_shared_between_larvae_drosophila_and_SLS.xlsx
- Supplementary material/Table_S16_DEGs_Gastrocnemius_HU_vs_control_GLDS21.xlsx
- __MACOSX/Supplementary material/._Table_S16_DEGs_Gastrocnemius_HU_vs_control_GLDS21.xlsx
- Supplementary material/Table_S19_DEGs_Vastus_Lateralis_Bedrest _GSE24215 GLDS370.xlsx
- __MACOSX/Supplementary material/._Table_S19_DEGs_Vastus_Lateralis_Bedrest _GSE24215 GLDS370.xlsx
- Supplementary material/Table_S3_ORA_RR1_EDL_SpaceFlight_vs_Ground_Control_Webgestalt.xlsx
- __MACOSX/Supplementary material/._Table_S3_ORA_RR1_EDL_SpaceFlight_vs_Ground_Control_Webgestalt.xlsx
- Supplementary material/Table_S8_DEGs_C_elegans_SpaceFlight_vs_ground_control_GLDS113.xlsx
- __MACOSX/Supplementary material/._Table_S8_DEGs_C_elegans_SpaceFlight_vs_ground_control_GLDS113.xlsx
