# Supplementary material for: Mammalian and Invertebrate Models as Complementary Tools for Gaining Mechanistic Insight on Muscle Responses to Spaceflight
Source: Int J Mol Sci. 2021 Aug 31;22(17):9470. doi: 10.3390/ijms22179470 (PMC8430797; doi:10.3390/ijms22179470)
Supplement: Supplementary file 1 [file ijms-22-09470-s001.zip › Supplementary material/Table_S21_ORA_Vastus_Lateralis_bedrest_GSE24215 GLDS370.xlsx]

## Sheet: Upregulated BP
Gene Set	Description	Size	Expect	Ratio	P Value	FDR
GO:0045940	positive regulation of steroid metabolic process	25	0.067138	44.684	4.0157e-05	0.16417
GO:0014812	muscle cell migration	79	0.21216	18.854	5.9474e-05	0.16417
GO:0098772	molecular function regulator	1843	4.9494	3.0307	6.2109e-05	0.16417
GO:1901385	regulation of voltage-gated calcium channel activity	35	0.093993	31.917	0.00011213	0.16417
GO:0016248	channel inhibitor activity	37	0.099364	30.192	0.00013262	0.16417
GO:0061061	muscle structure development	610	1.6382	4.8835	0.00020029	0.16417
GO:0051051	negative regulation of transport	458	1.23	5.6912	0.00020704	0.16417
GO:0043085	positive regulation of catalytic activity	1380	3.706	3.238	0.00022215	0.16417
GO:0001932	regulation of protein phosphorylation	1388	3.7275	3.2193	0.00023445	0.16417
GO:0014816	skeletal muscle satellite cell differentiation
