# Supplementary material for: Mammalian and Invertebrate Models as Complementary Tools for Gaining Mechanistic Insight on Muscle Responses to Spaceflight
Source: Int J Mol Sci. 2021 Aug 31;22(17):9470. doi: 10.3390/ijms22179470 (PMC8430797; doi:10.3390/ijms22179470)
Supplement: Supplementary file 1 [file ijms-22-09470-s001.zip › Supplementary material/Table_S2_DEGs_RR1_Soleus_SpaceFlight_vs_Ground_Control_GLDS104_Public.xlsx]

## Sheet: RR1 Soleus
ENSEMBL	SYMBOL	GENENAME	REFSEQ	ENTREZID	Log2fc_(FLT)v(GC)	Adj.p.value_(FLT)v(GC)
ENSMUSG00000116378	Gcat	glycine C-acetyltransferase (2-amino-3-ketobutyrate-coenzyme A ligase)	NM_001161712	26912	-6.46037	4.19e-06
ENSMUSG00000034683	Ppp1r1c	protein phosphatase 1, regulatory inhibitor subunit 1C	NM_001290743	75276	-3.88523	3.54e-08
ENSMUSG00000021799	Opn4	opsin 4 (melanopsin)	NM_001128599	30044	-3.76662	0.014495
ENSMUSG00000027068	Dhrs9	dehydrogenase/reductase (SDR family) member 9	NM_175512	241452	-3.7387	2.06e-15
ENSMUSG00000043857	Mgat5b	mannoside acetylglucosaminyltransferase 5, isoenzyme B	NM_172948	268510	-3.73027	6.68e-12
ENSMUSG00000057948	Unc13d	unc-13 homolog D	NM_001009573	70450	-3.72036	1.3e-40
ENSMUSG00000054146	Krt15	keratin 15	NM_008469	16665	6.24981	0.0523878
ENSMUSG00000006218	Fam131c	family with sequence similarity 131, member C	NM_001085513	277743	-3.43824	0.00910793
ENSMUSG00000022149	C9	complement component 9	NM_001368420	12279	-2.97692	0.00689599
ENSMUSG00000038550	Ciart	circadian associated repressor of transcription	NM_001033302	229599	-2.90877	4.95e-23
ENSMUSG00000046490	Rnf222	ring finger protein 222	NM_177060	320040	-2.86329	1.11e-06
ENSMUSG00000058743	Kcnj14	potassium inwardly-rectifying channel, subfamily J, member 14	NM_145963	211480	-2.86054	0.000311428
ENSMUSG00000040485	Lrrc52	leucine rich repeat containing 52	NM_001013382	240899	-2.84481	3.72e-52
ENSMUSG00000032401	Lctl	lactase-like	NM_145835	235435	-2.75356	0.000760172
ENSMUSG00000053675	Tgm5	transglutaminase 5	NM_001362724	74176	-2.68179	2.99e-06
ENSMUSG00000052485	Tmem171	transmembrane protein 171	NM_001025606	380863	-2.67354	3.61e-20
ENSMUSG00000038508	Gdf15	growth differentiation factor 15	NM_001330687	23886	-2.62498	2.61e-10
ENSMUSG00000050423	Ppp1r3g	protein phosphatase 1, regulatory subunit 3G	NM_029628	76487	-2.58435	0.000233368
ENSMUSG00000018486	Wnt9b	wingless-type MMTV integration site family, member 9B	NM_011719	22412	-2.56327	4.67e-06
ENSMUSG00000020990	Cdkl1	cyclin-dependent kinase-like 1 (CDC2-related kinase)	NM_183294	71091	-2.4694	4.18e-42
ENSMUSG00000075297	H60b	histocompatibility 60b	NM_001177775	667281	-2.43584	0.00551936
ENSMUSG00000030283	St8sia1	ST8 alpha-N-acetyl-neuraminide alpha-2,8-sialyltransferase 1	NM_011374	20449	-2.43478	7.09e-13
ENSMUSG00000037143	Cfap61	cilia and flagella associated protein 61	NM_001369121	78774	-2.40877	0.0317283
ENSMUSG00000024803	Ankrd1	ankyrin repeat domain 1 (cardiac muscle)	NM_013468	107765	-2.40238	6.31e-05
ENSMUSG00000051159	Cited1	Cbp/p300-interacting transactivator with Glu/Asp-rich carboxy-terminal domain 1	NM_001276466	12705	-2.39544	4.51e-07
ENSMUSG00000016179	Camk1g	calcium/calmodulin-dependent protein kinase I gamma	NM_144817	215303	-2.32989	8.99e-22
ENSMUSG00000031285	Dcx	doublecortin	NM_001110222	13193	-2.31263	0.0150105
ENSMUSG00000026304	Rab17	RAB17, member RAS oncogene family	NM_001159725	19329	-2.30355	0.0167434
ENSMUSG00000035365	Parpbp	PARP1 binding protein	NM_029249	75317	-2.30224	0.00400409
ENSMUSG00000027971	Ndst4	N-deacetylase/N-sulfotransferase (heparin glucosaminyl) 4	NM_022565	64580	-2.24233	0.0497223
ENSMUSG00000006576	Slc4a3	solute carrier family 4 (anion exchanger), member 3	NM_001357149	20536	-2.23197	1.02e-100
ENSMUSG00000036564	Ndrg4	N-myc downstream regulated gene 4	NM_001195006	234593	-2.22537	4.62e-24
ENSMUSG00000038583	Pln	phospholamban	NM_001141927	18821	-2.21799	3.52e-24
ENSMUSG00000057378	Ryr3	ryanodine receptor 3	NM_001319156	20192	-2.21126	9.16e-20
ENSMUSG00000015652	Steap1	six transmembrane epithelial antigen of the prostate 1	NM_027399	70358	-2.17877	0.0296188
ENSMUSG00000051517	Arhgef39	Rho guanine nucleotide exchange factor (GEF) 39	NM_001013377	230098	-2.166	0.0493345
ENSMUSG00000053216	Btn2a2	butyrophilin, subfamily 2, member A2	NM_001289614	238555	-2.14849	2.15e-05
ENSMUSG00000051726	Kcnf1	potassium voltage-gated channel, subfamily F, member 1	NM_201531	382571	-2.14276	1.02e-06
ENSMUSG00000022262	Dnah5	dynein, axonemal, heavy chain 5	NM_133365	110082	-2.13045	0.00977208
ENSMUSG00000024186	Rgs11	regulator of G-protein signaling 11	NM_001081069	50782	-2.12373	0.000281477
ENSMUSG00000090698	Apold1	apolipoprotein L domain containing 1	NM_001109914	381823	-2.11092	9.98e-10
ENSMUSG00000024871	Doc2g	double C2, gamma	NM_021791	60425	-2.11012	2.03e-10
ENSMUSG00000053141	Ptprt	protein tyrosine phosphatase, receptor type, T	NM_001291149	19281	-2.08764	6.59e-16
ENSMUSG00000032224	Fam81a	family with sequence similarity 81, member A	NM_029784	76886	-2.0852	1.05e-33
ENSMUSG00000040972	Igsf21	immunoglobulin superfamily, member 21	NM_198610	230868	-2.06133	2.72e-06
ENSMUSG00000071324	Armc2	armadillo repeat containing 2	NM_001034858	213402	-2.04897	1.29e-16
ENSMUSG00000038168	P3h2	prolyl 3-hydroxylase 2	NM_173379	210530	-2.0465	1.38e-43
ENSMUSG00000043415	Otud1	OTU domain containing 1	NM_027715	71198	-2.0239	3.01e-09
ENSMUSG00000020908	Myh3	myosin, heavy polypeptide 3, skeletal muscle, embryonic	NM_001099635	17883	-1.99719	3.43e-17
ENSMUSG00000041798	Gck	glucokinase	NM_001287386	103988	-1.98393	1.75e-05
ENSMUSG00000037411	Serpine1	serine (or cysteine) peptidase inhibitor, clade E, member 1	NM_008871	18787	-1.96688	9.99e-21
ENSMUSG00000118317	LOC433198	uncharacterized LOC433198	XR_877520	433198	-1.96205	3e-11
ENSMUSG00000105265	Sox2ot	SOX2 overlapping transcript (non-protein coding)	NR_015580	320478	-1.93931	2.86e-08
ENSMUSG00000021314	Amph	amphiphysin	NM_001289546	218038	-1.93251	1.13e-13
ENSMUSG00000047205	Dusp18	dual specificity phosphatase 18	NM_173745	75219	-1.90828	1.71e-42
ENSMUSG00000022602	Arc	activity regulated cytoskeletal-associated protein	NM_001276684	11838	-1.89435	5.41e-15
ENSMUSG00000028619	Tceanc2	transcription elongation factor A (SII) N-terminal and central domain containing 2	NM_025617	66526	-1.89128	0.0385545
ENSMUSG00000063919	Srrm4	serine/arginine repetitive matrix 4	NM_026886	68955	-1.87587	2.19e-06
ENSMUSG00000000567	Sox9	SRY (sex determining region Y)-box 9	NM_011448	20682	-1.86807	2.11e-25
ENSMUSG00000073530	Pappa2	pappalysin 2	NM_001085376	23850	-1.85277	0.0499922
ENSMUSG00000021575	Ahrr	aryl-hydrocarbon receptor repressor	NM_001317351	11624	-1.84437	0.0206302
ENSMUSG00000038418	Egr1	early growth response 1	NM_007913	13653	-1.76706	0.0013897
ENSMUSG00000025085	Ablim1	actin-binding LIM protein 1	NM_001103177	226251	-1.75682	5.2e-66
ENSMUSG00000038180	Spag4	sperm associated antigen 4	NM_139151	245865	-1.75062	0.000229607
ENSMUSG00000061878	Sphk1	sphingosine kinase 1	NM_001172472	20698	-1.72528	3.12e-10
ENSMUSG00000059824	Dbp	D site albumin promoter binding protein	NM_016974	13170	-1.70749	3.48e-06
ENSMUSG00000025202	Scd3	stearoyl-coenzyme A desaturase 3	NM_024450	30049	-1.69771	2.37e-05
ENSMUSG00000028347	Tmeff1	transmembrane protein with EGF-like and two follistatin-like domains 1	NM_001356272	230157	-1.67565	1.29e-23
ENSMUSG00000047495	Dlgap2	DLG associated protein 2	NM_001145965	244310	-1.6752	0.0262973
ENSMUSG00000038894	Irs2	insulin receptor substrate 2	NM_001081212	384783	-1.67393	0.000457231
ENSMUSG00000024727	Trpm6	transient receptor potential cation channel, subfamily M, member 6	NM_153417	225997	-1.6709	2.01e-07
ENSMUSG00000052276	Ostn	osteocrin	NM_198112	239790	-1.66461	7.72e-57
ENSMUSG00000068762	Gstm6	glutathione S-transferase, mu 6	NM_008184	14867	-1.64086	0.000173313
ENSMUSG00000033207	Mamdc2	MAM domain containing 2	NM_174857	71738	-1.63415	3.29e-18
ENSMUSG00000063796	Slc22a8	solute carrier family 22 (organic anion transporter), member 8	NM_001164634	19879	2.56562	0.0500848
ENSMUSG00000031772	Cntnap4	contactin associated protein-like 4	NM_130457	170571	-1.6258	0.000427554
ENSMUSG00000091636	Akain1	A kinase (PRKA) anchor inhibitor 1	NM_001145192	320722	-1.62456	0.00019437
ENSMUSG00000029223	Uchl1	ubiquitin carboxy-terminal hydrolase L1	NM_011670	22223	-1.62414	8.25e-38
ENSMUSG00000044976	Wdr72	WD repeat domain 72	NM_001033500	546144	-1.6131	0.0169995
ENSMUSG00000020340	Cyfip2	cytoplasmic FMR1 interacting protein 2	NM_001252459	76884	-1.59156	1.33e-36
ENSMUSG00000031576	Kcnu1	potassium channel, subfamily U, member 1	NM_008432	16532	-1.59137	0.00291172
ENSMUSG00000030161	Gabarapl1	gamma-aminobutyric acid (GABA) A receptor-associated protein-like 1	NM_020590	57436	-1.57641	9.77e-44
ENSMUSG00000110439	Mup22	major urinary protein 22	NM_001347154	100861909	2.44309	0.052213
ENSMUSG00000040966	Slc22a2	solute carrier family 22 (organic cation transporter), member 2	NM_001355767	20518	-1.56861	0.0159157
ENSMUSG00000032515	Csrnp1	cysteine-serine-rich nuclear protein 1	NM_001357560	215418	-1.56834	1.01e-19
ENSMUSG00000038370	Pcp4l1	Purkinje cell protein 4-like 1	NM_025557	66425	-1.56287	7.52e-40
ENSMUSG00000035504	Reep6	receptor accessory protein 6	NM_001204931	70335	-1.54706	6.17e-31
ENSMUSG00000002020	Ltbp2	latent transforming growth factor beta binding protein 2	NM_013589	16997	-1.53631	8.01e-15
ENSMUSG00000022129	Dct	dopachrome tautomerase	NM_010024	13190	-1.53122	3.79e-15
ENSMUSG00000024331	Dsc2	desmocollin 2	NM_001317363	13506	-1.52944	1.55e-15
ENSMUSG00000022900	Ildr1	immunoglobulin-like domain containing receptor 1	NM_001285788	106347	-1.50277	0.00257431
ENSMUSG00000039954	Stk32a	serine/threonine kinase 32A	NM_178749	269019	-1.49794	0.00736025
ENSMUSG00000031111	Igsf1	immunoglobulin superfamily, member 1	NM_177591	209268	-1.49778	2.56e-23
ENSMUSG00000073433	Arhgdig	Rho GDP dissociation inhibitor (GDI) gamma	NM_008113	14570	-1.48782	3.49e-09
ENSMUSG00000006241	Ccdc159	coiled-coil domain containing 159	NM_001164614	67119	-1.47893	2.8e-08
ENSMUSG00000054555	Adam12	a disintegrin and metallopeptidase domain 12 (meltrin alpha)	NM_007400	11489	-1.47799	2.3e-05
ENSMUSG00000047343	Mettl21c	methyltransferase like 21C	NM_001013799	433294	-1.45662	1.34e-06
ENSMUSG00000028680	Plk3	polo like kinase 3	NM_001313916	12795	-1.45245	3.95e-08
ENSMUSG00000037185	Krt80	keratin 80	NM_028770	74127	-1.44267	1.24e-26
ENSMUSG00000003665	Has1	hyaluronan synthase 1	NM_008215	15116	-1.43677	0.00138022
ENSMUSG00000031298	Adgrg2	adhesion G protein-coupled receptor G2	NM_001079847	237175	-1.4315	6.22e-09
ENSMUSG00000079045	LOC102632463	uncharacterized LOC102632463	NR_151620	102632463	-1.43022	0.00831846
ENSMUSG00000026525	Opn3	opsin 3	NM_010098	13603	-1.42853	7.21e-06
ENSMUSG00000010080	Epn3	epsin 3	NM_001361558	71889	-1.42274	0.00978009
ENSMUSG00000024063	Lbh	limb-bud and heart	NM_029999	77889	-1.41865	8.59e-85
ENSMUSG00000019893	Ros1	Ros1 proto-oncogene	NM_011282	19886	-1.40022	2.67e-10
ENSMUSG00000020334	Slc22a4	solute carrier family 22 (organic cation transporter), member 4	NM_001330304	30805	-1.39211	1.15e-17
ENSMUSG00000028773	Fabp3	fatty acid binding protein 3, muscle and heart	NM_010174	14077	-1.38761	5.27e-22
ENSMUSG00000042745	Id1	inhibitor of DNA binding 1, HLH protein	NM_001355113	15901	-1.38612	6.3e-19
ENSMUSG00000049670	Morn4	MORN repeat containing 4	NM_198108	226123	-1.38102	0.000180593
ENSMUSG00000039323	Igfbp2	insulin-like growth factor binding protein 2	NM_001310659	16008	-1.37423	0.02806
ENSMUSG00000054065	Pkp3	plakophilin 3	NM_001162924	56460	1.99534	0.0529567
ENSMUSG00000025013	Tll2	tolloid-like 2	NM_011904	24087	-1.37049	0.000137725
ENSMUSG00000028373	Astn2	astrotactin 2	NM_019514	56079	-1.35702	1.67e-44
ENSMUSG00000025418	Bsnd	barttin CLCNK type accessory beta subunit	NM_080458	140475	-1.35234	0.0449394
ENSMUSG00000024401	Tnf	tumor necrosis factor	NM_001278601	21926	-1.349	0.0438363
ENSMUSG00000026475	Rgs16	regulator of G-protein signaling 16	NM_011267	19734	-1.34186	4.04e-10
ENSMUSG00000059852	Kcng2	potassium voltage-gated channel, subfamily G, member 2	NM_001190373	240444	-1.34022	0.0144704
ENSMUSG00000050447	Lypd6	LY6/PLAUR domain containing 6	NM_177139	320343	-1.33609	6.8e-08
ENSMUSG00000033276	Stk36	serine/threonine kinase 36	NM_175031	269209	-1.32475	0.0136032
ENSMUSG00000021678	F2rl1	coagulation factor II (thrombin) receptor-like 1	NM_007974	14063	-1.32337	6.72e-07
ENSMUSG00000040435	Ppp1r15a	protein phosphatase 1, regulatory subunit 15A	NM_008654	17872	-1.32262	8.92e-25
ENSMUSG00000003849	Nqo1	NAD(P)H dehydrogenase, quinone 1	NM_008706	18104	-1.3181	1.41e-23
ENSMUSG00000022041	Chrna2	cholinergic receptor, nicotinic, alpha polypeptide 2 (neuronal)	NM_144803	110902	-1.31553	0.00232593
ENSMUSG00000035126	Wdr78	WD repeat domain 78	NM_146254	242584	-1.30242	2.46e-07
ENSMUSG00000039509	Nup133	nucleoporin 133	NM_172288	234865	-1.29712	2.03e-31
ENSMUSG00000046598	Bdh1	3-hydroxybutyrate dehydrogenase, type 1	NM_001122683	71911	-1.29189	3.42e-19
ENSMUSG00000049551	Fzd9	frizzled class receptor 9	NM_010246	14371	-1.28691	6.2e-38
ENSMUSG00000024524	Gnal	guanine nucleotide binding protein, alpha stimulating, olfactory type	NM_010307	14680	-1.2769	9.5e-07
ENSMUSG00000039485	Tspyl4	TSPY-like 4	NM_030203	72480	-1.27524	8.43e-12
ENSMUSG00000054161	Fam83e	family with sequence similarity 83, member E	NM_001033170	73813	-1.27433	0.00140109
ENSMUSG00000022018	Rgcc	regulator of cell cycle	NM_025427	66214	-1.27242	2.24e-18
ENSMUSG00000043621	Ubxn10	UBX domain protein 10	NM_001285928	212190	-1.26857	0.00461089
ENSMUSG00000076435	Acsf2	acyl-CoA synthetase family member 2	NM_153807	264895	-1.26606	8.06e-17
ENSMUSG00000057967	Fgf18	fibroblast growth factor 18	NM_008005	14172	-1.26125	4.68e-06
ENSMUSG00000051343	Rab11fip5	RAB11 family interacting protein 5 (class I)	NM_001003955	52055	-1.26112	2.82e-39
ENSMUSG00000112117	Rmst	rhabdomyosarcoma 2 associated transcript (non-coding RNA)	NR_028262	110333	-1.26108	2.36e-11
ENSMUSG00000028555	Ttc39a	tetratricopeptide repeat domain 39A	NM_001145948	230603	-1.26023	0.00226351
ENSMUSG00000025221	Kcnip2	Kv channel-interacting protein 2	NM_001276358	80906	-1.2573	0.0146351
ENSMUSG00000060771	Tsga10	testis specific 10	NM_001290720	211484	-1.24883	3.06e-25
ENSMUSG00000032715	Trib3	tribbles pseudokinase 3	NM_144554	228775	-1.22935	4.02e-08
ENSMUSG00000041020	Map7d2	MAP7 domain containing 2	NM_001081124	78283	-1.22752	0.00231419
ENSMUSG00000018143	Mafk	v-maf musculoaponeurotic fibrosarcoma oncogene family, protein K (avian)	NM_010757	17135	-1.22726	4.01e-25
ENSMUSG00000056671	Prelid2	PRELI domain containing 2	NM_029942	77619	-1.22584	5.45e-13
ENSMUSG00000021250	Fos	FBJ osteosarcoma oncogene	NM_010234	14281	-1.22236	0.00182079
ENSMUSG00000030541	Idh2	isocitrate dehydrogenase 2 (NADP+), mitochondrial	NM_173011	269951	-1.22043	7.08e-41
ENSMUSG00000049690	Nckap5	NCK-associated protein 5	NM_001081756	210356	-1.22011	1.49e-10
ENSMUSG00000050222	Il17d	interleukin 17D	NM_145837	239114	-1.21707	2.83e-12
ENSMUSG00000040205	Cuzd1	CUB and zona pellucida-like domains 1	NM_008411	16433	-1.2154	2.7e-07
ENSMUSG00000034435	Tmem30b	transmembrane protein 30B	NM_178715	238257	-1.20857	1.8e-16
ENSMUSG00000004891	Nes	nestin	NM_016701	18008	-1.20517	1.14e-17
ENSMUSG00000022893	Adamts1	a disintegrin-like and metallopeptidase (reprolysin type) with thrombospondin type 1 motif, 1	NM_009621	11504	-1.20457	4.94e-28
ENSMUSG00000031853	Map3k21	mitogen-activated protein kinase kinase kinase 21	NM_145608	234878	-1.19938	0.0304947
ENSMUSG00000037086	Prr32	proline rich 32	NM_026841	68800	-1.18991	0.0159339
ENSMUSG00000054779	Fgf2os	fibroblast growth factor 2, opposite strand	NM_177853	329626	-1.18471	0.0274701
ENSMUSG00000013936	Myl2	myosin, light polypeptide 2, regulatory, cardiac, slow	NM_010861	17906	-1.18418	9.42e-24
ENSMUSG00000029671	Wnt16	wingless-type MMTV integration site family, member 16	NM_053116	93735	-1.16938	0.000201338
ENSMUSG00000041957	Pkp2	plakophilin 2	NM_026163	67451	-1.16699	6.38e-18
ENSMUSG00000028078	Dclk2	doublecortin-like kinase 2	NM_001195496	70762	-1.16332	1.02e-10
ENSMUSG00000033031	Cip2a	cell proliferation regulating inhibitor of protein phosphatase 2A	NM_172616	224171	-1.1626	4.48e-09
ENSMUSG00000033161	Atp1a1	ATPase, Na+/K+ transporting, alpha 1 polypeptide	NM_144900	11928	-1.15907	7.57e-40
ENSMUSG00000046733	Gprc5a	G protein-coupled receptor, family C, group 5, member A	NM_181444	232431	-1.15085	6.09e-06
ENSMUSG00000032561	Acpp	acid phosphatase, prostate	NM_019807	56318	1.44544	0.0540068
ENSMUSG00000003032	Klf4	Kruppel-like factor 4 (gut)	NM_010637	16600	-1.14667	5.48e-05
ENSMUSG00000027397	Slc20a1	solute carrier family 20, member 1	NM_001159593	20515	-1.14622	3.27e-10
ENSMUSG00000019945	Cabcoco1	ciliary associated calcium binding coiled-coil 1	NM_028491	73287	-1.14426	0.0012832
ENSMUSG00000030911	Zp2	zona pellucida glycoprotein 2	NM_011775	22787	-1.14068	0.000674316
ENSMUSG00000058019	Ces5a	carboxylesterase 5A	NM_001003951	67935	-1.13768	0.0131534
ENSMUSG00000033730	Egr3	early growth response 3	NM_001289925	13655	-1.13202	0.0015481
ENSMUSG00000036098	Myrf	myelin regulatory factor	NM_001033481	225908	1.37527	0.0526528
ENSMUSG00000042616	Oscp1	organic solute carrier partner 1	NM_001356446	230751	-1.13052	6.62e-05
ENSMUSG00000049871	Nlrc3	NLR family, CARD domain containing 3	NM_001081280	268857	-1.12833	5.71e-05
ENSMUSG00000014813	Stc1	stanniocalcin 1	NM_009285	20855	-1.12784	0.00178383
ENSMUSG00000016327	Atp1b4	ATPase, (Na+)/K+ transporting, beta 4 polypeptide	NM_001290389	67821	-1.12448	1.83e-17
ENSMUSG00000022367	Has2	hyaluronan synthase 2	NM_008216	15117	-1.12106	2.06e-05
ENSMUSG00000029469	Ift81	intraflagellar transport 81	NM_001358917	12589	-1.11593	1.58e-39
ENSMUSG00000001249	Hpn	hepsin	NM_001110252	15451	-1.11441	2.27e-14
ENSMUSG00000049526	Tmem202	transmembrane protein 202	NM_178388	73893	-1.11316	0.000954211
ENSMUSG00000028179	Cth	cystathionase (cystathionine gamma-lyase)	NM_145953	107869	-1.10963	6.36e-07
ENSMUSG00000046223	Plaur	plasminogen activator, urokinase receptor	NM_011113	18793	-1.10679	0.00229606
ENSMUSG00000026621	March1	mitochondrial amidoxime reducing component 1	NM_001081361	66112	-1.10664	0.00191624
ENSMUSG00000036242	Armh4	armadillo-like helical domain containing 4	NM_001358244	67419	-1.105	2.84e-20
ENSMUSG00000055866	Per2	period circadian clock 2	NM_011066	18627	-1.10311	1.88e-05
ENSMUSG00000086454	Platr14	pluripotency associated transcript 14	NR_040322	74959	-1.10302	0.0373859
ENSMUSG00000032988	Slc16a8	solute carrier family 16 (monocarboxylic acid transporters), member 8	NM_020516	57274	-1.10194	8.24e-05
ENSMUSG00000038178	Slc43a2	solute carrier family 43, member 2	NM_001199283	215113	-1.09995	4.59e-54
ENSMUSG00000030310	Slc6a1	solute carrier family 6 (neurotransmitter transporter, GABA), member 1	NM_178703	232333	1.32761	0.0544789
ENSMUSG00000017724	Etv4	ets variant 4	NM_001316365	18612	-1.09881	1.07e-08
ENSMUSG00000049537	Tecrl	trans-2,3-enoyl-CoA reductase-like	NM_153801	243078	-1.09587	9.53e-08
ENSMUSG00000024511	Rab27b	RAB27B, member RAS oncogene family	NM_001082553	80718	-1.091	3.85e-05
ENSMUSG00000042045	Sln	sarcolipin	NM_025540	66402	-1.09088	1.06e-05
ENSMUSG00000015112	Slc25a13	solute carrier family 25 (mitochondrial carrier, adenine nucleotide translocator), member 13	NM_001177572	50799	-1.0877	5.45e-07
ENSMUSG00000038776	Ephx1	epoxide hydrolase 1, microsomal	NM_001312918	13849	-1.08727	6.9e-33
ENSMUSG00000060183	Cxcl11	chemokine (C-X-C motif) ligand 11	NM_019494	56066	-1.08636	0.00033193
ENSMUSG00000061535	C1qtnf7	C1q and tumor necrosis factor related protein 7	NM_001135172	109323	-1.08108	0.00154229
ENSMUSG00000099906	Lincmd1	long intergenic non-protein coding RNA of muscle differentiation 1	NR_131249	105661730	-1.08032	0.0188645
ENSMUSG00000032507	Fbxl2	F-box and leucine-rich repeat protein 2	NM_178624	72179	-1.0762	5.04e-06
ENSMUSG00000021760	Gpx8	glutathione peroxidase 8 (putative)	NM_027127	69590	-1.07556	1.93e-36
ENSMUSG00000041143	Tmco4	transmembrane and coiled-coil domains 4	NM_001305423	77056	-1.07405	6.79e-15
ENSMUSG00000032060	Cryab	crystallin, alpha B	NM_001289782	12955	-1.074	3.58e-17
ENSMUSG00000015709	Arnt2	aryl hydrocarbon receptor nuclear translocator 2	NM_007488	11864	-1.06489	0.000236252
ENSMUSG00000011263	Exoc3l2	exocyst complex component 3-like 2	NM_028954	74463	-1.06406	4.41e-06
ENSMUSG00000041842	Fhdc1	FH2 domain containing 1	NM_001033301	229474	1.23968	0.0500671
ENSMUSG00000034551	Hdx	highly divergent homeobox	NM_001080549	245596	-1.0618	1.12e-06
ENSMUSG00000029337	Fgf5	fibroblast growth factor 5	NM_001277268	14176	-1.06032	0.00588612
ENSMUSG00000024136	Dnase1l2	deoxyribonuclease 1-like 2	NM_025718	66705	-1.05678	0.00703878
ENSMUSG00000090264	Eif4ebp3	eukaryotic translation initiation factor 4E binding protein 3	NM_201256	108112	-1.05561	0.000353731
ENSMUSG00000075701	Selenos	selenoprotein S	NM_001348246	109815	-1.05004	5.41e-15
ENSMUSG00000033576	Apol6	apolipoprotein L 6	NM_001163621	71939	-1.04767	5.2e-66
ENSMUSG00000008393	Carhsp1	calcium regulated heat stable protein 1	NM_025821	52502	-1.04547	1.81e-36
ENSMUSG00000022665	Ccdc80	coiled-coil domain containing 80	NM_026439	67896	-1.04025	4.01e-20
ENSMUSG00000048772	Tmem53	transmembrane protein 53	NM_001285812	68777	-1.03426	2.32e-14
ENSMUSG00000021062	Rab15	RAB15, member RAS oncogene family	NM_001347405	104886	-1.02351	2.26e-08
ENSMUSG00000026479	Lamc2	laminin, gamma 2	NM_008485	16782	-1.01957	1.51e-06
ENSMUSG00000029449	Rhof	ras homolog family member F (in filopodia)	NM_175092	23912	-1.01616	0.00274773
ENSMUSG00000049556	Lingo1	leucine rich repeat and Ig domain containing 1	NM_001311076	235402	-1.01591	0.00030639
ENSMUSG00000090958	Lrrc32	leucine rich repeat containing 32	NM_001113379	434215	-1.01524	1.79e-07
ENSMUSG00000021792	Prxl2a	peroxiredoxin like 2A	NM_001316732	70564	-1.01452	3.05e-22
ENSMUSG00000024427	Spry4	sprouty RTK signaling antagonist 4	NM_011898	24066	-1.01405	4.85e-09
ENSMUSG00000041773	Enc1	ectodermal-neural cortex 1	NM_007930	13803	-1.01017	0.0239421
ENSMUSG00000090173	Fbxw10	F-box and WD-40 domain protein 10	NM_001033669	213980	-1.00929	0.0331129
ENSMUSG00000020900	Myh10	myosin, heavy polypeptide 10, non-muscle	NM_175260	77579	-0.995325	7.67e-10
ENSMUSG00000029314	Gpat3	glycerol-3-phosphate acyltransferase 3	NM_172715	231510	-0.989756	0.00246081
ENSMUSG00000004415	Col26a1	collagen, type XXVI, alpha 1	NM_001346699	140709	-0.989346	0.00791761
ENSMUSG00000022297	Fzd6	frizzled class receptor 6	NM_001162494	14368	-0.986538	6.68e-16
ENSMUSG00000007279	Scube2	signal peptide, CUB domain, EGF-like 2	NM_020052	56788	-0.980239	4.14e-10
ENSMUSG00000020032	Nuak1	NUAK family, SNF1-like kinase, 1	NM_001004363	77976	-0.974311	4.64e-13
ENSMUSG00000072966	Gprasp2	G protein-coupled receptor associated sorting protein 2	NM_001163015	245607	-0.970505	0.00372638
ENSMUSG00000033900	Map9	microtubule-associated protein 9	NM_001081230	213582	-0.965573	0.0079683
ENSMUSG00000038451	Spsb2	splA/ryanodine receptor domain and SOCS box containing 2	NM_001306050	14794	-0.96484	5.76e-10
ENSMUSG00000010803	Gabra1	gamma-aminobutyric acid (GABA) A receptor, subunit alpha 1	NM_001359035	14394	-0.956736	0.0421833
ENSMUSG00000026610	Esrrg	estrogen-related receptor gamma	NM_001243792	26381	-0.955194	1.46e-27
ENSMUSG00000024423	Impact	impact, RWD domain protein	NM_001357396	16210	-0.951421	6.84e-07
ENSMUSG00000075266	Cenpw	centromere protein W	NM_001109747	66311	-0.94969	0.0173216
ENSMUSG00000003541	Ier3	immediate early response 3	NM_133662	15937	-0.946539	8.42e-12
ENSMUSG00000022012	Enox1	ecto-NOX disulfide-thiol exchanger 1	NM_001253759	239188	-0.944429	9.95e-09
ENSMUSG00000089762	Ier5l	immediate early response 5-like	NM_030244	72500	-0.941405	3.06e-14
ENSMUSG00000074063	Osgin1	oxidative stress induced growth inhibitor 1	NM_027950	71839	-0.941299	0.000112973
ENSMUSG00000061877	BC048679	cDNA sequence BC048679	NM_001193274	210321	-0.939396	0.000343225
ENSMUSG00000052496	Pkdrej	polycystin (PKD) family receptor for egg jelly	NM_011105	18766	-0.936444	1.07e-17
ENSMUSG00000017765	Slc12a4	solute carrier family 12, member 4	NM_001253804	20498	-0.936074	4.73e-21
ENSMUSG00000000317	Bcl6b	B cell CLL/lymphoma 6, member B	NM_007528	12029	-0.92886	4.22e-07
ENSMUSG00000027750	Postn	periostin, osteoblast specific factor	NM_001198765	50706	-0.928832	0.00507731
ENSMUSG00000078185	Chml	choroideremia-like	NM_021350	12663	-0.927536	5.46e-11
ENSMUSG00000055137	Sugct	succinyl-CoA glutarate-CoA transferase	NM_138654	192136	1.11246	0.0502459
ENSMUSG00000001348	Acp5	acid phosphatase 5, tartrate resistant	NM_001102404	11433	-0.926837	0.0189712
ENSMUSG00000030493	Faap24	Fanconi anemia core complex associated protein 24	NM_178643	101831	-0.926713	0.000317682
ENSMUSG00000019866	Crybg1	crystallin beta-gamma domain containing 1	NM_001368305	11630	-0.915994	3.55e-14
ENSMUSG00000043091	Tuba1c	tubulin, alpha 1C	NM_009448	22146	-0.915154	1.59e-07
ENSMUSG00000019944	Rhobtb1	Rho-related BTB domain containing 1	NM_001081347	69288	-0.913849	4.87e-10
ENSMUSG00000022270	Retreg1	reticulophagy regulator 1	NM_001034851	66270	-0.912106	1.32e-09
ENSMUSG00000007682	Dio2	deiodinase, iodothyronine, type II	NM_010050	13371	-0.910922	0.000278527
ENSMUSG00000032487	Ptgs2	prostaglandin-endoperoxide synthase 2	NM_011198	19225	-0.909187	0.0416394
ENSMUSG00000027016	Zfp385b	zinc finger protein 385B	NM_001113399	241494	-0.907664	5.95e-14
ENSMUSG00000024968	Rcor2	REST corepressor 2	NM_001320554	104383	-0.907151	0.00137963
ENSMUSG00000031070	Mrgprf	MAS-related GPR, member F	NM_145379	211577	-0.906288	2.02e-06
ENSMUSG00000030256	Bhlhe41	basic helix-loop-helix family, member e41	NM_001271768	79362	-0.905807	2.15e-05
ENSMUSG00000021388	Aspn	asporin	NM_001172481	66695	-0.901871	9.36e-08
ENSMUSG00000030917	Tmem159	transmembrane protein 159	NM_145586	233806	-0.901855	3.81e-18
ENSMUSG00000032394	Igdcc3	immunoglobulin superfamily, DCC subclass, member 3	NM_001357257	19289	-0.900701	0.000668317
ENSMUSG00000025981	Coq10b	coenzyme Q10B	NM_001039710	67876	-0.893977	0.0388471
ENSMUSG00000034949	Zfr2	zinc finger RNA binding protein 2	NM_001034895	103406	-0.890507	2.17e-06
ENSMUSG00000020098	Pcbd1	pterin 4 alpha carbinolamine dehydratase/dimerization cofactor of hepatocyte nuclear factor 1 alpha (TCF1) 1	NM_025273	13180	-0.890336	0.0116494
ENSMUSG00000104713	Gbp6	guanylate binding protein 6	NM_194336	100702	-0.887069	6.41e-06
ENSMUSG00000039542	Ncam1	neural cell adhesion molecule 1	NM_001081445	17967	-0.886851	1.28e-05
ENSMUSG00000020462	Cfap36	cilia and flagella associated protein 36	NM_025740	216618	-0.885477	1.31e-16
ENSMUSG00000025068	Gsto1	glutathione S-transferase omega 1	NM_010362	14873	-0.885133	1.55e-39
ENSMUSG00000021123	Rdh12	retinol dehydrogenase 12	NM_001313971	77974	-0.881684	0.00934427
ENSMUSG00000015027	Galns	galactosamine (N-acetyl)-6-sulfate sulfatase	NM_001193645	50917	-0.878782	1.24e-07
ENSMUSG00000022206	Npr3	natriuretic peptide receptor 3	NM_001039181	18162	-0.875508	7.35e-10
ENSMUSG00000026039	Sgo2a	shugoshin 2A	NM_001177867	68549	-0.872298	9.6e-16
ENSMUSG00000024866	Acy3	aspartoacylase (aminoacylase) 3	NM_001302479	71670	-0.869873	3.29e-05
ENSMUSG00000031488	Rab11fip1	RAB11 family interacting protein 1 (class I)	NM_001080813	75767	-0.86705	3.29e-15
ENSMUSG00000039745	Htatip2	HIV-1 Tat interactive protein 2	NM_001146049	53415	-0.866933	1.18e-12
ENSMUSG00000026956	Uap1l1	UDP-N-acteylglucosamine pyrophosphorylase 1-like 1	NM_001033293	227620	-0.866765	1.52e-06
ENSMUSG00000028527	Ak4	adenylate kinase 4	NM_001177602	11639	-0.866163	3.38e-07
ENSMUSG00000028159	Dapp1	dual adaptor for phosphotyrosine and 3-phosphoinositides 1	NM_001310753	26377	-0.865567	9.93e-05
ENSMUSG00000025477	Inpp5a	inositol polyphosphate-5-phosphatase A	NM_001127363	212111	-0.864005	2.02e-34
ENSMUSG00000024846	Cst6	cystatin E/M	NM_028623	73720	-0.862589	1.23e-16
ENSMUSG00000028841	Cnksr1	connector enhancer of kinase suppressor of Ras 1	NM_001081047	194231	-0.862295	2.03e-15
ENSMUSG00000032350	Gclc	glutamate-cysteine ligase, catalytic subunit	NM_010295	14629	-0.86205	2.15e-14
ENSMUSG00000032788	Pdxk	pyridoxal (pyridoxine, vitamin B6) kinase	NM_172134	216134	-0.862022	0.00513071
ENSMUSG00000027536	Chmp4c	charged multivesicular body protein 4C	NM_025519	66371	-0.861534	2.7e-30
ENSMUSG00000041324	Inhba	inhibin beta-A	NM_008380	16323	-0.86046	0.000347516
ENSMUSG00000039476	Prrx2	paired related homeobox 2	NM_009116	20204	-0.856231	0.00389896
ENSMUSG00000005667	Mthfd2	methylenetetrahydrofolate dehydrogenase (NAD+ dependent), methenyltetrahydrofolate cyclohydrolase	NM_008638	17768	-0.856094	6.05e-07
ENSMUSG00000037946	Fgd3	FYVE, RhoGEF and PH domain containing 3	NM_015759	30938	-0.855439	3.26e-07
ENSMUSG00000050188	Lsm10	U7 snRNP-specific Sm-like protein LSM10	NM_001163266	116748	-0.855386	2.92e-11
ENSMUSG00000027254	Map1a	microtubule-associated protein 1 A	NM_001173506	17754	-0.853506	2.1e-25
ENSMUSG00000029053	Prkcz	protein kinase C, zeta	NM_001039079	18762	-0.852786	9.4e-06
ENSMUSG00000062300	Nectin2	nectin cell adhesion molecule 2	NM_001159724	19294	-0.850674	1.31e-10
ENSMUSG00000008136	Fhl2	four and a half LIM domains 2	NM_001289533	14200	-0.849751	5.48e-10
ENSMUSG00000026922	Agpat2	1-acylglycerol-3-phosphate O-acyltransferase 2 (lysophosphatidic acid acyltransferase, beta)	NM_026212	67512	-0.849303	9.02e-11
ENSMUSG00000025172	Ankrd2	ankyrin repeat domain 2 (stretch responsive muscle)	NM_020033	56642	-0.848307	0.0131752
ENSMUSG00000048776	Pthlh	parathyroid hormone-like peptide	NM_008970	19227	-0.847165	0.000601484
ENSMUSG00000031480	Thsd1	thrombospondin, type I, domain 1	NM_001205253	56229	-0.845621	2.42e-09
ENSMUSG00000040918	Slc19a2	solute carrier family 19 (thiamine transporter), member 2	NM_001276455	116914	-0.840142	7.06e-08
ENSMUSG00000051736	Fam229b	family with sequence similarity 229, member B	NM_001359440	66337	-0.838005	0.00014896
ENSMUSG00000006800	Sulf2	sulfatase 2	NM_001252578	72043	-0.836773	1.38e-23
ENSMUSG00000028974	Dffa	DNA fragmentation factor, alpha subunit	NM_001025296	13347	-0.83325	5.18e-29
ENSMUSG00000040152	Thbs1	thrombospondin 1	NM_001313914	21825	-0.832839	1.98e-07
ENSMUSG00000090877	Hspa1b	heat shock protein 1B	NM_010478	15511	-0.832812	0.0027953
ENSMUSG00000056413	Adap1	ArfGAP with dual PH domains 1	NM_172723	231821	-0.826933	0.00050866
ENSMUSG00000027452	Acss1	acyl-CoA synthetase short-chain family member 1	NM_080575	68738	-0.825325	1.89e-09
ENSMUSG00000026064	Ptp4a1	protein tyrosine phosphatase 4a1	NM_011200	19243	-0.824671	0.00231132
ENSMUSG00000023868	Pde10a	phosphodiesterase 10A	NM_001290707	23984	-0.8225	1.31e-05
ENSMUSG00000022074	Tnfrsf10b	tumor necrosis factor receptor superfamily, member 10b	NM_020275	21933	-0.82201	0.00156801
ENSMUSG00000006221	Hspb7	heat shock protein family, member 7 (cardiovascular)	NM_013868	29818	-0.821139	2.24e-07
ENSMUSG00000072812	Ahnak2	AHNAK nucleoprotein 2	NM_001033476	100041194	-0.818476	3.71e-21
ENSMUSG00000041695	Kcnj2	potassium inwardly-rectifying channel, subfamily J, member 2	NM_008425	16518	-0.817169	7.67e-13
ENSMUSG00000025875	Tspan17	tetraspanin 17	NM_028841	74257	-0.815875	1.64e-21
ENSMUSG00000034006	Pqlc1	PQ loop repeat containing 1	NM_001164420	66943	-0.815736	8.45e-11
ENSMUSG00000059022	Kcp	kielin/chordin-like protein	NM_001029985	333088	-0.815428	0.000117357
ENSMUSG00000027115	Kif18a	kinesin family member 18A	NM_139303	228421	-0.814819	5.57e-05
ENSMUSG00000041313	Slc7a1	solute carrier family 7 (cationic amino acid transporter, y+ system), member 1	NM_001301424	11987	-0.813445	1.09e-12
ENSMUSG00000032313	Tmem266	transmembrane protein 266	NM_001357568	244886	-0.811605	0.0465524
ENSMUSG00000031146	Plp2	proteolipid protein 2	NM_019755	18824	-0.809946	2.64e-15
ENSMUSG00000037242	Clic4	chloride intracellular channel 4 (mitochondrial)	NM_013885	29876	-0.80818	5.53e-16
ENSMUSG00000019082	Slc25a22	solute carrier family 25 (mitochondrial carrier, glutamate), member 22	NM_001177576	68267	-0.8035	0.0093089
ENSMUSG00000023439	Gnb3	guanine nucleotide binding protein (G protein), beta 3	NM_013530	14695	-0.8032	0.000580009
ENSMUSG00000019975	Ikbip	IKBKB interacting protein	NM_026166	67454	-0.803016	1.78e-09
ENSMUSG00000029822	Osbpl3	oxysterol binding protein-like 3	NM_001163645	71720	-0.79428	1.96e-06
ENSMUSG00000072875	Gpr27	G protein-coupled receptor 27	NM_008158	14761	-0.793252	3.38e-05
ENSMUSG00000024526	Cidea	cell death-inducing DNA fragmentation factor, alpha subunit-like effector A	NM_007702	12683	-0.793173	3.89e-06
ENSMUSG00000049641	Vgll2	vestigial like family member 2	NM_001300957	215031	-0.792436	4.95e-14
ENSMUSG00000002486	Tchp	trichoplein, keratin filament binding	NM_029992	77832	-0.791501	2.75e-14
ENSMUSG00000039115	Itga9	integrin alpha 9	NM_001113514	104099	-0.788752	2.66e-10
ENSMUSG00000037447	Arid5a	AT rich interactive domain 5A (MRF1-like)	NM_001172205	214855	-0.788564	0.017423
ENSMUSG00000020901	Pik3r5	phosphoinositide-3-kinase regulatory subunit 5	NM_177320	320207	-0.786414	3.54e-05
ENSMUSG00000006931	P3h4	prolyl 3-hydroxylase family member 4 (non-enzymatic)	NM_176830	66180	-0.785594	4.85e-13
ENSMUSG00000026355	Mcm6	minichromosome maintenance complex component 6	NM_001313695	17219	-0.785213	5.24e-07
ENSMUSG00000044667	Plppr4	phospholipid phosphatase related 4	NM_177664	229791	-0.784471	0.026144
ENSMUSG00000032064	Dixdc1	DIX domain containing 1	NM_001311069	330938	-0.784156	6.7e-07
ENSMUSG00000016487	Ppfibp1	PTPRF interacting protein, binding protein 1 (liprin beta 1)	NM_001170433	67533	-0.782862	1.3e-23
ENSMUSG00000023905	Tnfrsf12a	tumor necrosis factor receptor superfamily, member 12a	NM_001161746	27279	-0.77691	0.0335892
ENSMUSG00000040883	Tmem205	transmembrane protein 205	NM_001253867	235043	-0.776261	4.29e-18
ENSMUSG00000026418	Tnni1	troponin I, skeletal, slow 1	NM_001112702	21952	-0.776229	3.2e-13
ENSMUSG00000022383	Ppara	peroxisome proliferator activated receptor alpha	NM_001113418	19013	-0.775928	1.12e-12
ENSMUSG00000028059	Arhgef2	rho/rac guanine nucleotide exchange factor (GEF) 2	NM_001198911	16800	-0.775612	1.07e-10
ENSMUSG00000031990	Jam3	junction adhesion molecule 3	NM_023277	83964	-0.770655	1.05e-19
ENSMUSG00000027316	Gfra4	glial cell line derived neurotrophic factor family receptor alpha 4	NM_001136063	14588	-0.770612	0.00769124
ENSMUSG00000038677	Scube3	signal peptide, CUB domain, EGF-like 3	NM_001004366	268935	-0.770122	0.00145316
ENSMUSG00000027956	Tmem144	transmembrane protein 144	NM_027495	70652	-0.768861	0.000384605
ENSMUSG00000026073	Il1r2	interleukin 1 receptor, type II	NM_001360800	16178	-0.768583	0.0469473
ENSMUSG00000110949	Nudt8	nudix (nucleoside diphosphate linked moiety X)-type motif 8	NM_025529	66387	-0.762617	2.47e-39
ENSMUSG00000023013	Aqp2	aquaporin 2	NM_009699	11827	0.869379	0.0523639
ENSMUSG00000025892	Gria4	glutamate receptor, ionotropic, AMPA4 (alpha 4)	NM_001113180	14802	-0.762048	0.0203789
ENSMUSG00000030494	Rhpn2	rhophilin, Rho GTPase binding protein 2	NM_027897	52428	-0.76137	3.3e-09
ENSMUSG00000041153	Osgin2	oxidative stress induced growth inhibitor family member 2	NM_001355615	209212	-0.760782	1.99e-10
ENSMUSG00000110105	Vmn2r29	vomeronasal 2, receptor 29	NM_001113468	76229	-0.759633	0.0169563
ENSMUSG00000053898	Ech1	enoyl coenzyme A hydratase 1, peroxisomal	NM_016772	51798	-0.759488	2.69e-10
ENSMUSG00000054252	Fgfr3	fibroblast growth factor receptor 3	NM_001163215	14184	-0.758111	3.7e-07
ENSMUSG00000021732	Fgf10	fibroblast growth factor 10	NM_008002	14165	-0.756974	0.0052767
ENSMUSG00000037705	Tecta	tectorin alpha	NM_001324548	21683	-0.756774	0.000686704
ENSMUSG00000025453	Nnt	nicotinamide nucleotide transhydrogenase	NM_001308506	18115	-0.755454	1.49e-21
ENSMUSG00000052085	Dock8	dedicator of cytokinesis 8	NM_028785	76088	-0.749183	0.000383833
ENSMUSG00000036186	Dipk1b	divergent protein kinase domain 1B	NM_019833	56279	-0.749152	0.00169047
ENSMUSG00000037196	Pacrg	PARK2 co-regulated	NM_027032	69310	-0.745042	7.92e-07
ENSMUSG00000021223	Papln	papilin, proteoglycan-like sulfated glycoprotein	NM_001205343	170721	-0.744485	0.0172223
ENSMUSG00000028755	Cda	cytidine deaminase	NM_028176	72269	-0.743794	0.00721766
ENSMUSG00000008153	Clstn3	calsyntenin 3	NM_001346656	232370	-0.743793	0.000148174
ENSMUSG00000027368	Dusp2	dual specificity phosphatase 2	NM_010090	13537	-0.742029	0.0289702
ENSMUSG00000029403	Cdkl2	cyclin-dependent kinase-like 2 (CDC2-related kinase)	NM_001276315	53886	-0.740001	2.95e-12
ENSMUSG00000053560	Ier2	immediate early response 2	NM_010499	15936	-0.73994	0.000170602
ENSMUSG00000025586	Cpeb1	cytoplasmic polyadenylation element binding protein 1	NM_001252525	12877	-0.738979	7.82e-06
ENSMUSG00000022808	Snx4	sorting nexin 4	NM_080557	69150	-0.737515	9.8e-21
ENSMUSG00000018554	Ybx2	Y box protein 2	NM_001347634	53422	-0.736756	0.00129067
ENSMUSG00000027999	Pla2g12a	phospholipase A2, group XIIA	NM_001286948	66350	-0.735757	2.65e-16
ENSMUSG00000024048	Myl12a	myosin, light chain 12A, regulatory, non-sarcomeric	NM_001357820	67268	-0.734663	1.37e-12
ENSMUSG00000021068	Nin	ninein	NM_001081453	18080	-0.73435	4.04e-22
ENSMUSG00000027380	Acoxl	acyl-Coenzyme A oxidase-like	NM_028765	74121	-0.732974	0.00774897
ENSMUSG00000025813	Homer2	homer scaffolding protein 2	NM_001164086	26557	-0.73194	2.01e-17
ENSMUSG00000022474	Pmm1	phosphomannomutase 1	NM_001282040	29858	-0.730833	5.84e-10
ENSMUSG00000054612	Mgmt	O-6-methylguanine-DNA methyltransferase	NM_008598	17314	-0.73057	4.94e-08
ENSMUSG00000038763	Alpk3	alpha-kinase 3	NM_054085	116904	-0.730219	1.04e-37
ENSMUSG00000028836	Slc30a2	solute carrier family 30 (zinc transporter), member 2	NM_001039677	230810	-0.729551	0.000126449
ENSMUSG00000043542	Zc2hc1a	zinc finger, C2HC-type containing 1A	NM_173181	67306	-0.727319	9.18e-17
ENSMUSG00000041075	Fzd7	frizzled class receptor 7	NM_008057	14369	-0.725579	6.75e-11
ENSMUSG00000029735	Tpk1	thiamine pyrophosphokinase	NM_001311111	29807	-0.725271	0.000544043
ENSMUSG00000041859	Mcm3	minichromosome maintenance complex component 3	NM_008563	17215	-0.72422	6.11e-05
ENSMUSG00000018347	Zkscan6	zinc finger with KRAB and SCAN domains 6	NM_001302374	52712	-0.720379	4.24e-08
ENSMUSG00000007888	Crlf1	cytokine receptor-like factor 1	NM_018827	12931	-0.718458	0.000175619
ENSMUSG00000018411	Mapt	microtubule-associated protein tau	NM_001038609	17762	-0.717738	1.97e-14
ENSMUSG00000014850	Msh3	mutS homolog 3	NM_001311120	17686	-0.71754	3.06e-15
ENSMUSG00000038059	Smim3	small integral membrane protein 3	NM_134133	106878	-0.71706	3.38e-05
ENSMUSG00000079654	Prrt4	proline-rich transmembrane protein 4	NM_001101443	101359	-0.716043	0.00211392
ENSMUSG00000068686	Cd59b	CD59b antigen	NM_001368215	333883	-0.715885	0.0276775
ENSMUSG00000030878	Cdr2	cerebellar degeneration-related 2	NM_001354986	12585	-0.712446	0.0065472
ENSMUSG00000046675	Tmem251	transmembrane protein 251	NM_001324515	320351	-0.710903	5.66e-06
ENSMUSG00000040557	Mettl27	methyltransferase like 27	NM_001347490	79565	-0.710652	0.000950822
ENSMUSG00000056174	Col8a2	collagen, type VIII, alpha 2	NM_199473	329941	-0.709511	0.000105799
ENSMUSG00000068196	Col8a1	collagen, type VIII, alpha 1	NM_007739	12837	-0.708579	0.000173491
ENSMUSG00000033004	Mycbp2	MYC binding protein 2, E3 ubiquitin protein ligase	NM_207215	105689	-0.706368	8.65e-30
ENSMUSG00000039461	Tcta	T cell leukemia translocation altered gene	NM_001311156	102791	-0.706202	2.26e-15
ENSMUSG00000020131	Pcsk4	proprotein convertase subtilisin/kexin type 4	NM_008793	18551	-0.705885	0.0152661
ENSMUSG00000041012	Cmtm8	CKLF-like MARVEL transmembrane domain containing 8	NM_027294	70031	-0.705297	0.000335765
ENSMUSG00000031530	Dusp4	dual specificity phosphatase 4	NM_176933	319520	-0.705228	4.93e-07
ENSMUSG00000001555	Fkbp10	FK506 binding protein 10	NM_001163481	14230	-0.702826	4.97e-05
ENSMUSG00000040663	Clcf1	cardiotrophin-like cytokine factor 1	NM_001310038	56708	-0.702714	0.0213153
ENSMUSG00000021710	Nln	neurolysin (metallopeptidase M3 family)	NM_029447	75805	-0.700759	1.19e-15
ENSMUSG00000067242	Lgi1	leucine-rich repeat LGI family, member 1	NM_020278	56839	-0.698662	1.44e-07
ENSMUSG00000033389	Arhgap44	Rho GTPase activating protein 44	NM_001099288	216831	-0.692505	1.42e-14
ENSMUSG00000019997	Ccn2	cellular communication network factor 2	NM_010217	14219	-0.691284	9.82e-05
ENSMUSG00000031007	Atp6ap2	ATPase, H+ transporting, lysosomal accessory protein 2	NM_027439	70495	-0.691187	3.55e-18
ENSMUSG00000037940	Inpp4b	inositol polyphosphate-4-phosphatase, type II	NM_001024617	234515	-0.690593	1.61e-15
ENSMUSG00000031448	Adprhl1	ADP-ribosylhydrolase like 1	NM_172750	234072	-0.688703	1.02e-15
ENSMUSG00000056832	Ttc26	tetratricopeptide repeat domain 26	NM_153600	264134	-0.688483	0.0246942
ENSMUSG00000070348	Ccnd1	cyclin D1	NM_007631	12443	-0.688319	0.00460838
ENSMUSG00000053192	Mllt11	myeloid/lymphoid or mixed-lineage leukemia; translocated to, 11	NM_019914	56772	-0.685408	1.18e-15
ENSMUSG00000043085	Tmem82	transmembrane protein 82	NM_145987	213989	-0.685196	0.0336303
ENSMUSG00000047875	Gpr157	G protein-coupled receptor 157	NM_177366	269604	-0.680998	6.26e-10
ENSMUSG00000029560	Snx8	sorting nexin 8	NM_172277	231834	-0.680638	8.37e-13
ENSMUSG00000087579	Hectd2os	Hectd2, opposite strand	NR_033510	668215	-0.680276	0.0086449
ENSMUSG00000039556	Ppp1r3f	protein phosphatase 1, regulatory subunit 3F	NM_001290574	54646	-0.677568	1.69e-05
ENSMUSG00000063889	Crem	cAMP responsive element modulator	NM_001110850	12916	-0.676981	2.75e-05
ENSMUSG00000021952	Xpo4	exportin 4	NM_001368697	57258	-0.672735	1.3e-06
ENSMUSG00000036304	Zdhhc23	zinc finger, DHHC domain containing 23	NM_001007460	332175	-0.672132	3.62e-09
ENSMUSG00000018931	Natd1	N-acetyltransferase domain containing 1	NM_025294	24083	-0.671648	0.000110999
ENSMUSG00000056124	B4galt6	UDP-Gal:betaGlcNAc beta 1,4-galactosyltransferase, polypeptide 6	NM_019737	56386	-0.67009	4.07e-06
ENSMUSG00000057440	Mpp7	membrane protein, palmitoylated 7 (MAGUK p55 subfamily member 7)	NM_001081287	75739	-0.669267	8.05e-08
ENSMUSG00000021701	Plk2	polo like kinase 2	NM_152804	20620	-0.668506	7.52e-08
ENSMUSG00000021277	Traf3	TNF receptor-associated factor 3	NM_001048206	22031	-0.667641	2.1e-06
ENSMUSG00000117310	Ptp4a1	protein tyrosine phosphatase 4a1	NM_011200	19243	-0.667412	5.46e-28
ENSMUSG00000017897	Eya2	EYA transcriptional coactivator and phosphatase 2	NM_001271962	14049	-0.666284	0.00457452
ENSMUSG00000027439	Gzf1	GDNF-inducible zinc finger protein 1	NM_001355689	74533	-0.666174	3.51e-25
ENSMUSG00000037621	Atoh8	atonal bHLH transcription factor 8	NM_153778	71093	-0.665784	0.000589932
ENSMUSG00000024074	Crim1	cysteine rich transmembrane BMP regulator 1 (chordin like)	NM_015800	50766	-0.665059	1.31e-11
ENSMUSG00000027550	Lrrcc1	leucine rich repeat and coiled-coil domain containing 1	NM_001163579	71710	-0.665014	3.18e-07
ENSMUSG00000002980	Bcam	basal cell adhesion molecule	NM_020486	57278	-0.664495	2.34e-29
ENSMUSG00000004383	Large1	LARGE xylosyl- and glucuronyltransferase 1	NM_001317391	16795	-0.664333	3.43e-15
ENSMUSG00000036585	Fgf1	fibroblast growth factor 1	NM_010197	14164	-0.664233	3.24e-16
ENSMUSG00000057123	Gja5	gap junction protein, alpha 5	NM_001271628	14613	-0.664126	2.9e-05
ENSMUSG00000033059	Pygb	brain glycogen phosphorylase	NM_153781	110078	-0.663348	5.39e-15
ENSMUSG00000026435	Slc45a3	solute carrier family 45, member 3	NM_001177628	212980	-0.663164	4.47e-07
ENSMUSG00000011179	Odc1	ornithine decarboxylase, structural 1	NM_013614	18263	-0.662555	1.04e-05
ENSMUSG00000054277	Arfgap3	ADP-ribosylation factor GTPase activating protein 3	NM_001357756	66251	-0.661811	3.97e-13
ENSMUSG00000026869	Psmd5	proteasome (prosome, macropain) 26S subunit, non-ATPase, 5	NM_001355544	66998	-0.661074	4.06e-06
ENSMUSG00000065176	Rnu12	RNA U12, small nuclear	NR_004432	104307	-0.659813	0.00247913
ENSMUSG00000020085	Aifm2	apoptosis-inducing factor, mitochondrion-associated 2	NM_001039194	71361	-0.658699	3.43e-06
ENSMUSG00000049044	Rapgef4	Rap guanine nucleotide exchange factor (GEF) 4	NM_001204165	56508	-0.6583	0.000272929
ENSMUSG00000015882	Lcorl	ligand dependent nuclear receptor corepressor-like	NM_001163073	209707	-0.658047	7.96e-07
ENSMUSG00000025521	Tmem192	transmembrane protein 192	NM_001163747	73067	-0.657515	4.12e-11
ENSMUSG00000075273	Ttc30b	tetratricopeptide repeat domain 30B	NM_028235	72421	-0.655952	1.25e-07
ENSMUSG00000027329	Spef1	sperm flagellar 1	NM_027641	70997	-0.655459	0.000683174
ENSMUSG00000059901	Adamts14	a disintegrin-like and metallopeptidase (reprolysin type) with thrombospondin type 1 motif, 14	NM_001081127	237360	-0.655415	0.0160394
ENSMUSG00000048647	Exd1	exonuclease 3'-5' domain containing 1	NM_172857	241624	-0.655294	0.0216028
ENSMUSG00000027860	Vangl1	VANGL planar cell polarity 1	NM_001165951	229658	-0.653999	0.00280096
ENSMUSG00000037818	Abhd18	abhydrolase domain containing 18	NM_026622	269423	-0.652602	5.19e-05
ENSMUSG00000103476	Strit1	small transmembrane regulator of ion transport 1	NM_001369305	102637511	-0.652169	1.6e-05
ENSMUSG00000007872	Id3	inhibitor of DNA binding 3	NM_008321	15903	-0.650062	1.34e-08
ENSMUSG00000025007	Aldh18a1	aldehyde dehydrogenase 18 family, member A1	NM_019698	56454	-0.649907	2.63e-05
ENSMUSG00000039137	Whrn	whirlin	NM_001008791	73750	-0.646635	0.0297352
ENSMUSG00000040729	Cep126	centrosomal protein 126	NM_001045524	234915	-0.64625	0.000314675
ENSMUSG00000002835	Chaf1a	chromatin assembly factor 1, subunit A (p150)	NM_013733	27221	-0.645563	0.000312499
ENSMUSG00000024667	Tmem216	transmembrane protein 216	NM_001277860	68642	-0.645277	0.00738854
ENSMUSG00000039546	Ajap1	adherens junction associated protein 1	NM_001099299	230959	0.704528	0.0523878
ENSMUSG00000020604	Arsg	arylsulfatase G	NM_001166177	74008	-0.644287	1.37e-07
ENSMUSG00000050010	Shisa3	shisa family member 3	NM_001033415	330096	-0.641952	0.000848702
ENSMUSG00000078202	Nrarp	Notch-regulated ankyrin repeat protein	NM_025980	67122	-0.64123	0.0118758
ENSMUSG00000033610	Pank1	pantothenate kinase 1	NM_001114339	75735	-0.640734	5.47e-08
ENSMUSG00000026443	Lrrn2	leucine rich repeat protein 2, neuronal	NM_010732	16980	-0.640329	0.00461385
ENSMUSG00000006442	Srm	spermidine synthase	NM_009272	20810	-0.638209	1.24e-06
ENSMUSG00000030022	Adamts9	a disintegrin-like and metallopeptidase (reprolysin type) with thrombospondin type 1 motif, 9	NM_175314	101401	-0.638064	0.00651329
ENSMUSG00000042901	Aida	axin interactor, dorsalization associated	NM_145626	108909	-0.637766	7.4e-26
ENSMUSG00000037071	Scd1	stearoyl-Coenzyme A desaturase 1	NM_009127	20249	-0.636017	0.0426539
ENSMUSG00000021481	Zfp346	zinc finger protein 346	NM_012017	26919	-0.635105	2.2e-07
ENSMUSG00000021508	Cxcl14	chemokine (C-X-C motif) ligand 14	NM_019568	57266	-0.634419	3.2e-11
ENSMUSG00000029177	Cenpa	centromere protein A	NM_001302129	12615	-0.632889	0.000760806
ENSMUSG00000030208	Emp1	epithelial membrane protein 1	NM_001288627	13730	-0.63257	4.14e-05
ENSMUSG00000033323	Ctdp1	CTD (carboxy-terminal domain, RNA polymerase II, polypeptide A) phosphatase, subunit 1	NM_026295	67655	-0.631395	4.09e-09
ENSMUSG00000078566	Bnip3	BCL2/adenovirus E1B interacting protein 3	NM_009760	12176	-0.630402	1.2e-09
ENSMUSG00000054079	Utp18	UTP18 small subunit processome component	NM_001013375	217109	-0.628059	8.26e-09
ENSMUSG00000068742	Cry2	cryptochrome 2 (photolyase-like)	NM_001113333	12953	-0.62762	1.51e-10
ENSMUSG00000070284	Gmppb	GDP-mannose pyrophosphorylase B	NM_001357682	331026	-0.627531	0.0025413
ENSMUSG00000021007	Spata7	spermatogenesis associated 7	NM_001289572	104871	-0.62456	4.55e-05
ENSMUSG00000040852	Plekhh2	pleckstrin homology domain containing, family H (with MyTH4 domain) member 2	NM_001357986	213556	-0.62445	1.3e-09
ENSMUSG00000028133	Rwdd3	RWD domain containing 3	NM_025637	66568	-0.623649	0.0444325
ENSMUSG00000032565	Nudt16	nudix (nucleoside diphosphate linked moiety X)-type motif 16	NM_029385	75686	-0.620098	8.57e-10
ENSMUSG00000020534	Shmt1	serine hydroxymethyltransferase 1 (soluble)	NM_009171	20425	-0.619932	0.000278555
ENSMUSG00000032251	Irak1bp1	interleukin-1 receptor-associated kinase 1 binding protein 1	NM_001168240	65099	-0.619613	0.000180997
ENSMUSG00000039616	Mocos	molybdenum cofactor sulfurase	NM_026779	68591	-0.61739	1.38e-08
ENSMUSG00000040321	Zfp770	zinc finger protein 770	NM_175466	228491	-0.617176	1.85e-14
ENSMUSG00000039208	Metrnl	meteorin, glial cell differentiation regulator-like	NM_144797	210029	-0.615381	5.58e-12
ENSMUSG00000007867	Ift43	intraflagellar transport 43	NM_001199843	76411	-0.615273	3.53e-09
ENSMUSG00000028631	Kcnq4	potassium voltage-gated channel, subfamily Q, member 4	NM_001081142	60613	-0.615198	5.15e-12
ENSMUSG00000026342	Slc35f5	solute carrier family 35, member F5	NM_001356294	74150	-0.613832	2.1e-11
ENSMUSG00000021814	Anxa7	annexin A7	NM_001110794	11750	-0.613624	6.2e-38
ENSMUSG00000027076	Timm10	translocase of inner mitochondrial membrane 10	NM_013899	30059	-0.612028	3.25e-08
ENSMUSG00000026864	Hspa5	heat shock protein 5	NM_001163434	14828	-0.611956	8.82e-21
ENSMUSG00000035356	Nfkbiz	nuclear factor of kappa light polypeptide gene enhancer in B cells inhibitor, zeta	NM_001159394	80859	-0.610777	0.0480431
ENSMUSG00000099021	Rn7s1	7S RNA 1	NR_052007	103948	-0.610744	2.72e-14
ENSMUSG00000052102	Gnpda1	glucosamine-6-phosphate deaminase 1	NM_011937	26384	-0.61065	2.61e-07
ENSMUSG00000032806	Slc10a3	solute carrier family 10 (sodium/bile acid cotransporter family), member 3	NM_001256104	214601	-0.610155	7.55e-06
ENSMUSG00000045064	Zc2hc1c	zinc finger, C2HC-type containing 1C	NM_172414	72350	-0.609447	0.00270413
ENSMUSG00000036218	Pdzrn4	PDZ domain containing RING finger 4	NM_001164593	239618	-0.608462	0.00672052
ENSMUSG00000021576	Pdcd6	programmed cell death 6	NM_001359996	18570	-0.608215	5.75e-16
ENSMUSG00000078490	Cfap74	cilia and flagella associated protein 74	NM_001166029	544678	-0.607553	0.0134923
ENSMUSG00000048058	Ldlrad3	low density lipoprotein receptor class A domain containing 3	NM_001290784	241576	-0.605356	3.24e-16
ENSMUSG00000045374	Wdr81	WD repeat domain 81	NM_138950	192652	-0.604496	1.12e-08
ENSMUSG00000052727	Map1b	microtubule-associated protein 1B	NM_008634	17755	-0.60358	4.85e-10
ENSMUSG00000020325	Fstl3	follistatin-like 3	NM_031380	83554	-0.60176	0.0161595
ENSMUSG00000006517	Mvd	mevalonate (diphospho) decarboxylase	NM_138656	192156	-0.601051	0.00151286
ENSMUSG00000053825	Ppfia2	protein tyrosine phosphatase, receptor type, f polypeptide (PTPRF), interacting protein (liprin), alpha 2	NM_001205341	327814	-0.60088	0.0139163
ENSMUSG00000032802	Srxn1	sulfiredoxin 1 homolog (S. cerevisiae)	NM_029688	76650	-0.59994	9.21e-10
ENSMUSG00000009772	Nuak2	NUAK family, SNF1-like kinase, 2	NM_001195025	74137	-0.599338	0.00100732
ENSMUSG00000118332	Fam220a	family with sequence similarity 220, member A	NM_026050	67238	-0.597958	2.03e-11
ENSMUSG00000002769	Gnmt	glycine N-methyltransferase	NM_001364890	14711	-0.597854	0.00529927
ENSMUSG00000005774	Rfx5	regulatory factor X, 5 (influences HLA class II expression)	NM_001355705	53970	-0.597266	0.00126567
ENSMUSG00000025795	Rassf3	Ras association (RalGDS/AF-6) domain family member 3	NM_138956	192678	-0.596762	1.91e-21
ENSMUSG00000020083	Fam241b	family with sequence similarity 241, member B	NM_001358252	69894	-0.594486	0.0260143
ENSMUSG00000031642	Sh3rf1	SH3 domain containing ring finger 1	NM_021506	59009	-0.592658	3.78e-08
ENSMUSG00000015335	Zdhhc12	zinc finger, DHHC domain containing 12	NM_001037762	66220	-0.592518	0.00686423
ENSMUSG00000074766	Ism1	isthmin 1, angiogenesis inhibitor	NM_001126490	319909	-0.592363	0.0139881
ENSMUSG00000041132	N4bp2l1	NEDD4 binding protein 2-like 1	NM_133898	100637	-0.592315	0.0012395
ENSMUSG00000032593	Amigo3	adhesion molecule with Ig like domain 3	NM_177275	320844	-0.592267	0.00199241
ENSMUSG00000022441	Efcab6	EF-hand calcium binding domain 6	NM_001161628	77627	-0.591722	0.000104608
ENSMUSG00000015396	Cd83	CD83 antigen	NM_001289915	12522	-0.591632	0.031746
ENSMUSG00000090862	Rps13	ribosomal protein S13	NM_026533	68052	-0.590573	6.44e-19
ENSMUSG00000037313	Tacc3	transforming, acidic coiled-coil containing protein 3	NM_001040435	21335	-0.590134	0.0170277
ENSMUSG00000009293	Ube2g2	ubiquitin-conjugating enzyme E2G 2	NM_019803	22213	-0.590048	3.31e-15
ENSMUSG00000061731	Ext1	exostoses (multiple) 1	NM_010162	14042	-0.589993	3.31e-15
ENSMUSG00000034867	Ankrd27	ankyrin repeat domain 27 (VPS9 domain)	NM_001358876	245886	-0.588913	2.56e-08
ENSMUSG00000034105	Meak7	MTOR associated protein , eak-7 homolog	NM_028883	74347	-0.587568	1.26e-05
ENSMUSG00000022769	Sdf2l1	stromal cell-derived factor 2-like 1	NM_022324	64136	-0.585014	0.000741044
ENSMUSG00000064061	Dzip3	DAZ interacting protein 3, zinc finger	NM_001110017	224170	-0.584821	1.13e-05
ENSMUSG00000070720	Tmem200b	transmembrane protein 200B	NM_001201367	623230	-0.584582	0.00223469
ENSMUSG00000029401	Rilpl2	Rab interacting lysosomal protein-like 2	NM_030259	80291	-0.583639	8.59e-05
ENSMUSG00000025232	Hexa	hexosaminidase A	NM_010421	15211	-0.583175	2.8e-31
ENSMUSG00000016262	Sertad4	SERTA domain containing 4	NM_001177794	214791	-0.582823	0.00036592
ENSMUSG00000008384	Sertad1	SERTA domain containing 1	NM_018820	55942	-0.582448	0.00481361
ENSMUSG00000038539	Atf5	activating transcription factor 5	NM_030693	107503	-0.582313	2.53e-18
ENSMUSG00000025817	Nudt5	nudix (nucleoside diphosphate linked moiety X)-type motif 5	NM_016918	53893	-0.581998	0.000988457
ENSMUSG00000027377	Mall	mal, T cell differentiation protein-like	NM_145532	228576	-0.581953	0.00988268
ENSMUSG00000029762	Akr1b8	aldo-keto reductase family 1, member B8	NM_008012	14187	-0.580404	0.00166434
ENSMUSG00000031708	Tecr	trans-2,3-enoyl-CoA reductase	NM_027179	106529	-0.579866	5.46e-14
ENSMUSG00000030086	Chchd6	coiled-coil-helix-coiled-coil-helix domain containing 6	NM_001167736	66098	-0.578688	0.000742039
ENSMUSG00000002489	Tiam1	T cell lymphoma invasion and metastasis 1	NM_001145886	21844	-0.576417	4.35e-06
ENSMUSG00000030717	Nupr1	nuclear protein transcription regulator 1	NM_019738	56312	-0.576371	6.53e-06
ENSMUSG00000051669	AU021092	expressed sequence AU021092	NM_001033220	239691	-0.575262	0.0463679
ENSMUSG00000023951	Vegfa	vascular endothelial growth factor A	NM_001025250	22339	-0.574833	5.32e-06
ENSMUSG00000033174	Mgll	monoglyceride lipase	NM_001166249	23945	-0.574225	5.3e-07
ENSMUSG00000027335	Adra1d	adrenergic receptor, alpha 1d	NM_013460	11550	-0.573509	0.0107403
ENSMUSG00000038612	Mcl1	myeloid cell leukemia sequence 1	NM_008562	17210	-0.571093	7.11e-27
ENSMUSG00000035397	Klf16	Kruppel-like factor 16	NM_078477	118445	-0.569839	2.27e-06
ENSMUSG00000024429	Gnl1	guanine nucleotide binding protein-like 1	NM_008136	14670	-0.568604	8.96e-26
ENSMUSG00000033685	Ucp2	uncoupling protein 2 (mitochondrial, proton carrier)	NM_011671	22228	-0.568407	0.00730076
ENSMUSG00000031781	Ciapin1	cytokine induced apoptosis inhibitor 1	NM_134141	109006	-0.567932	2.23e-09
ENSMUSG00000021838	Samd4	sterile alpha motif domain containing 4	NM_001037221	74480	-0.567107	3.58e-17
ENSMUSG00000067653	Ankrd23	ankyrin repeat domain 23	NM_001310521	78321	-0.567081	7.43e-07
ENSMUSG00000021759	Plpp1	phospholipid phosphatase 1	NM_008247	19012	-0.566508	2.45e-28
ENSMUSG00000026939	Tmem141	transmembrane protein 141	NM_001040130	51875	-0.565521	0.00696385
ENSMUSG00000062753	AI413582	expressed sequence AI413582	NM_001002895	106672	-0.565446	0.0134503
ENSMUSG00000026620	Mark1	MAP/microtubule affinity regulating kinase 1	NM_145515	226778	-0.565118	3.76e-09
ENSMUSG00000006587	Snai3	snail family zinc finger 3	NM_013914	30927	-0.564388	9.21e-05
ENSMUSG00000078532	Nkain1	Na+/K+ transporting ATPase interacting 1	NM_025998	67149	-0.563124	3e-10
ENSMUSG00000029821	Gsdme	gasdermin E	NM_018769	54722	-0.562823	0.0396758
ENSMUSG00000063172	Hspb11	heat shock protein family B (small), member 11	NM_001355459	72938	-0.562601	0.00205684
ENSMUSG00000030839	Sergef	secretion regulating guanine nucleotide exchange factor	NM_013789	27414	-0.562243	0.000666874
ENSMUSG00000023169	Slc38a1	solute carrier family 38, member 1	NM_001166456	105727	-0.562235	0.00475437
ENSMUSG00000029598	Plbd2	phospholipase B domain containing 2	NM_023625	71772	-0.560932	2.17e-22
ENSMUSG00000040128	Pnrc1	proline-rich nuclear receptor coactivator 1	NM_001033225	108767	-0.560786	1.7e-17
ENSMUSG00000021234	Fam161b	family with sequence similarity 161, member B	NM_001358283	217705	-0.560059	0.00429007
ENSMUSG00000000031	H19	H19, imprinted maternally expressed transcript	NR_001592	14955	-0.559962	7.8e-10
ENSMUSG00000091337	Eid1	EP300 interacting inhibitor of differentiation 1	NM_025613	58521	-0.559885	5.34e-37
ENSMUSG00000060843	Ctnna3	catenin (cadherin associated protein), alpha 3	NM_001164376	216033	-0.559609	3.28e-08
ENSMUSG00000035992	Fnip1	folliculin interacting protein 1	NM_173753	216742	-0.55939	0.00265891
ENSMUSG00000029467	Atp2a2	ATPase, Ca++ transporting, cardiac muscle, slow twitch 2	NM_001110140	11938	-0.559372	1.09e-13
ENSMUSG00000057315	Arhgap24	Rho GTPase activating protein 24	NM_001286468	231532	-0.558939	1.44e-09
ENSMUSG00000043384	Gprasp1	G protein-coupled receptor associated sorting protein 1	NM_001004359	67298	-0.55885	3.47e-13
ENSMUSG00000007812	Zfp655	zinc finger protein 655	NM_001083958	72611	-0.558785	1.73e-08
ENSMUSG00000030246	Ldhb	lactate dehydrogenase B	NM_001302765	16832	-0.556604	2.91e-19
ENSMUSG00000063698	Sfxn4	sideroflexin 4	NM_001362384	94281	-0.555898	0.000792018
ENSMUSG00000028116	Myoz2	myozenin 2	NM_001355462	59006	-0.555582	5.04e-11
ENSMUSG00000034795	Ccdc122	coiled-coil domain containing 122	NM_001310648	108811	-0.554928	0.00563941
ENSMUSG00000036985	Zdhhc9	zinc finger, DHHC domain containing 9	NM_172465	208884	-0.55481	8.91e-10
ENSMUSG00000004849	Ap1s1	adaptor protein complex AP-1, sigma 1	NM_007457	11769	-0.55477	3.84e-12
ENSMUSG00000036775	Decr2	2-4-dienoyl-Coenzyme A reductase 2, peroxisomal	NM_011933	26378	-0.554548	1.18e-05
ENSMUSG00000062382	LOC100862446	ferritin light chain 1	XM_003689208	100862446	-0.553992	0.00096682
ENSMUSG00000048376	F2r	coagulation factor II (thrombin) receptor	NM_010169	14062	-0.553822	2.21e-07
ENSMUSG00000096916	Zfp850	zinc finger protein 850	NM_001100456	100043772	-0.552534	0.0368164
ENSMUSG00000028889	Yrdc	yrdC domain containing (E.coli)	NM_153566	230734	-0.551568	3.29e-07
ENSMUSG00000032609	Klhdc8b	kelch domain containing 8B	NM_001359428	78267	-0.551488	0.00563457
ENSMUSG00000020444	Guk1	guanylate kinase 1	NM_001159410	14923	-0.551398	1.12e-12
ENSMUSG00000036334	Igsf10	immunoglobulin superfamily, member 10	NM_001162884	242050	-0.551134	0.0186255
ENSMUSG00000031879	Ciao2b	cytosolic iron-sulfur assembly component 2B	NM_026753	68523	-0.548488	1.94e-10
ENSMUSG00000032485	Scap	SREBF chaperone	NM_001001144	235623	-0.548123	6.54e-13
ENSMUSG00000041609	Bicdl1	BICD family like cargo adaptor 1	NM_001080808	75665	-0.547329	0.00989884
ENSMUSG00000006675	P4htm	prolyl 4-hydroxylase, transmembrane (endoplasmic reticulum)	NM_001357465	74443	-0.547134	0.00137578
ENSMUSG00000024666	Tmem138	transmembrane protein 138	NM_001302218	72982	-0.547051	0.0404065
ENSMUSG00000027546	Atp9a	ATPase, class II, type 9A	NM_001289445	11981	-0.545836	5.55e-06
ENSMUSG00000001039	B9d1	B9 protein domain 1	NM_001330780	27078	-0.544986	0.00823553
ENSMUSG00000025129	Ppp1r27	protein phosphatase 1, regulatory subunit 27	NM_026814	68701	-0.544823	1.5e-05
ENSMUSG00000073600	Prob1	proline rich basic protein 1	NM_001270646	381148	-0.543752	5.61e-12
ENSMUSG00000075012	Fjx1	four jointed box 1	NM_010218	14221	-0.54191	0.018183
ENSMUSG00000045438	Cox19	cytochrome c oxidase assembly protein 19	NM_197980	68033	-0.541291	2.84e-09
ENSMUSG00000025006	Sorbs1	sorbin and SH3 domain containing 1	NM_001034962	20411	-0.54086	1.73e-09
ENSMUSG00000042770	Hebp1	heme binding protein 1	NM_013546	15199	-0.540202	4.92e-05
ENSMUSG00000091898	Tnnc1	troponin C, cardiac/slow skeletal	NM_009393	21924	-0.539859	6.62e-07
ENSMUSG00000026578	Ccdc181	coiled-coil domain containing 181	NM_029115	74895	-0.538882	1.85e-10
ENSMUSG00000022359	Wdyhv1	WDYHV motif containing 1	NM_001326599	76773	-0.538821	1.43e-07
ENSMUSG00000031174	Rpgr	retinitis pigmentosa GTPase regulator	NM_001177950	19893	-0.53836	0.000443962
ENSMUSG00000026154	Sdhaf4	succinate dehydrogenase complex assembly factor 4	NM_026503	68002	-0.537977	3.17e-18
ENSMUSG00000025612	Bach1	BTB and CNC homology 1, basic leucine zipper transcription factor 1	NM_007520	12013	-0.537859	5.53e-14
ENSMUSG00000078486	Perm1	PPARGC1 and ESRR induced regulator, muscle 1	NM_172417	74183	-0.537647	2.65e-17
ENSMUSG00000027559	Car3	carbonic anhydrase 3	NM_007606	12350	-0.537229	2.48e-08
ENSMUSG00000041161	Otud3	OTU domain containing 3	NM_028453	73162	-0.53517	1.36e-14
ENSMUSG00000027208	Fgf7	fibroblast growth factor 7	NM_008008	14178	-0.534632	0.000100943
ENSMUSG00000020639	Pfn4	profilin family, member 4	NM_001361147	382562	-0.534216	0.00225679
ENSMUSG00000030094	Xpc	xeroderma pigmentosum, complementation group C	NM_009531	22591	-0.534172	5.48e-23
ENSMUSG00000034685	Fam171a2	family with sequence similarity 171, member A2	NM_199200	217219	-0.533009	0.0468603
ENSMUSG00000022837	Iqcb1	IQ calmodulin-binding motif containing 1	NM_177128	320299	-0.532125	2.26e-05
ENSMUSG00000046034	Otulin	OTU deubiquitinase with linear linkage specificity	NM_001013792	432940	-0.531768	0.0029502
ENSMUSG00000051316	Taf7	TATA-box binding protein associated factor 7	NM_175770	24074	-0.531578	4.95e-13
ENSMUSG00000028128	F3	coagulation factor III	NM_010171	14066	-0.53147	0.0089707
ENSMUSG00000036529	Sbf1	SET binding factor 1	NM_001081030	77980	-0.531428	3.54e-10
ENSMUSG00000045679	Pqlc3	PQ loop repeat containing	NM_001161111	217430	-0.530874	0.0136455
ENSMUSG00000059866	Tnip2	TNFAIP3 interacting protein 2	NM_139064	231130	-0.530457	0.000374414
ENSMUSG00000020766	Galk1	galactokinase 1	NM_016905	14635	-0.529957	0.00290084
ENSMUSG00000049866	Arl4c	ADP-ribosylation factor-like 4C	NM_177305	320982	-0.529645	0.000858772
ENSMUSG00000075271	Ttc30a1	tetratricopeptide repeat domain 30A1	NM_030188	78802	-0.529446	0.00125625
ENSMUSG00000022442	Ttll1	tubulin tyrosine ligase-like 1	NM_001357953	319953	-0.528871	0.000651553
ENSMUSG00000074064	Mlycd	malonyl-CoA decarboxylase	NM_001364328	56690	-0.526218	2.52e-05
ENSMUSG00000040113	Mettl11b	methyltransferase like 11B	NM_001143956	240879	-0.526102	3.84e-08
ENSMUSG00000047766	Lrrc49	leucine rich repeat containing 49	NM_001146046	102747	-0.525822	0.000287475
ENSMUSG00000024959	Bad	BCL2-associated agonist of cell death	NM_001285453	12015	-0.52525	4.25e-08
ENSMUSG00000052942	Glis3	GLIS family zinc finger 3	NM_001305671	226075	-0.525081	0.00961384
ENSMUSG00000042997	Nhlrc3	NHL repeat containing 3	NM_172501	212114	-0.523793	1.31e-09
ENSMUSG00000002043	Trappc6a	trafficking protein particle complex 6A	NM_001331181	67091	-0.522859	2.28e-05
ENSMUSG00000038605	Samd10	sterile alpha motif domain containing 10	NM_172676	229011	-0.522123	0.000391676
ENSMUSG00000003762	Coq8b	coenzyme Q8B	NM_133770	76889	-0.522061	8.62e-06
ENSMUSG00000031767	Nudt7	nudix (nucleoside diphosphate linked moiety X)-type motif 7	NM_001290180	67528	-0.52174	1.93e-08
ENSMUSG00000025402	Nab2	Ngfi-A binding protein 2	NM_001122895	17937	-0.521725	1.81e-06
ENSMUSG00000006715	Gmnn	geminin	NM_020567	57441	-0.51812	0.00229313
ENSMUSG00000044857	Lemd2	LEM domain containing 2	NM_146075	224640	-0.518083	1.26e-12
ENSMUSG00000026483	Fam129a	family with sequence similarity 129, member A	NM_022018	63913	-0.517299	0.00108924
ENSMUSG00000051022	Hs3st1	heparan sulfate (glucosamine) 3-O-sulfotransferase 1	NM_010474	15476	-0.515583	0.0470706
ENSMUSG00000031458	Coprs	coordinator of PRMT5, differentiation stimulator	NM_001359059	66423	-0.515427	0.000117357
ENSMUSG00000049872	Calhm5	calcium homeostasis modulator family member 5	NM_178908	103511	-0.515405	0.00862984
ENSMUSG00000020181	Nav3	neuron navigator 3	NM_001081035	260315	-0.515198	5.97e-05
ENSMUSG00000024330	Col11a2	collagen, type XI, alpha 2	NM_001317722	12815	-0.515002	0.021455
ENSMUSG00000045934	Mtmr11	myotubularin related protein 11	NM_181409	194126	-0.513771	0.0168775
ENSMUSG00000040219	Ttc12	tetratricopeptide repeat domain 12	NM_172770	235330	-0.51355	0.00021623
ENSMUSG00000025902	Sox17	SRY (sex determining region Y)-box 17	NM_001289464	20671	-0.512434	0.0084376
ENSMUSG00000037523	Mavs	mitochondrial antiviral signaling protein	NM_001206382	228607	-0.511712	6.69e-06
ENSMUSG00000057137	Tmem140	transmembrane protein 140	NM_001368365	68487	-0.510603	0.000374688
ENSMUSG00000044317	Gpr4	G protein-coupled receptor 4	NM_175668	319197	-0.509856	0.00128799
ENSMUSG00000039005	Tlr4	toll-like receptor 4	NM_021297	21898	-0.50974	0.000137757
ENSMUSG00000023277	Twf2	twinfilin actin binding protein 2	NM_011876	23999	-0.509204	9.55e-07
ENSMUSG00000026788	Zbtb43	zinc finger and BTB domain containing 43	NM_001025594	71834	-0.508829	4.76e-08
ENSMUSG00000026335	Pam	peptidylglycine alpha-amidating monooxygenase	NM_001357127	18484	-0.508663	4.46e-10
ENSMUSG00000037966	Ninj1	ninjurin 1	NM_013610	18081	-0.507839	1.46e-13
ENSMUSG00000025900	Rp1	retinitis pigmentosa 1 (human)	NM_001195662	19888	-0.507476	0.000202989
ENSMUSG00000001521	Tulp3	tubby-like protein 3	NM_011657	22158	-0.506538	3.9e-08
ENSMUSG00000025353	Ormdl2	ORM1-like 2 (S. cerevisiae)	NM_001359169	66844	-0.506278	0.0158738
ENSMUSG00000032606	Nicn1	nicolin 1	NM_001364505	66257	-0.506182	1.19e-10
ENSMUSG00000030602	Pak4	p21 (RAC1) activated kinase 4	NM_027470	70584	-0.505475	0.000154935
ENSMUSG00000032495	Lrrc2	leucine rich repeat containing 2	NM_028838	74249	-0.505289	2.7e-09
ENSMUSG00000026155	Smap1	small ArfGAP 1	NM_001290683	98366	-0.504536	2.52e-12
ENSMUSG00000022951	Rcan1	regulator of calcineurin 1	NM_001081549	54720	-0.503946	0.00934401
ENSMUSG00000034872	Gipc3	GIPC PDZ domain containing family, member 3	NM_148951	209047	-0.503862	0.000858657
ENSMUSG00000042272	Sestd1	SEC14 and spectrin domains 1	NM_175465	228071	-0.503389	5.08e-11
ENSMUSG00000039294	Cybc1	cytochrome b 245 chaperone 1	NM_001252548	217370	-0.503099	0.000746652
ENSMUSG00000031617	Tmem184c	transmembrane protein 184C	NM_001364445	234463	-0.501943	0.000310032
ENSMUSG00000049624	Slc17a5	solute carrier family 17 (anion/sugar transporter), member 5	NM_001276452	235504	-0.501412	0.000177999
ENSMUSG00000021458	Aopep	aminopeptidase O	NM_001289924	72061	-0.500049	0.000102085
ENSMUSG00000035829	Ppp1r26	protein phosphatase 1, regulatory subunit 26	NM_001005420	241289	-0.499191	0.000846503
ENSMUSG00000030538	Cib1	calcium and integrin binding 1 (calmyrin)	NM_001291275	23991	-0.499148	0.00464545
ENSMUSG00000054484	Tmem62	transmembrane protein 62	NM_175285	96957	-0.499009	0.0303836
ENSMUSG00000040669	Phc1	polyhomeotic 1	NM_001042623	13619	-0.49605	2.47e-07
ENSMUSG00000025584	Pde8a	phosphodiesterase 8A	NM_008803	18584	-0.495437	7.06e-07
ENSMUSG00000089832	Shkbp1	Sh3kbp1 binding protein 1	NM_138676	192192	-0.495076	0.0319649
ENSMUSG00000004473	Clec11a	C-type lectin domain family 11, member a	NM_009131	20256	-0.494919	0.0396203
ENSMUSG00000001334	Fndc5	fibronectin type III domain containing 5	NM_027402	384061	-0.493664	2.31e-10
ENSMUSG00000032803	Cdv3	carnitine deficiency-associated gene expressed in ventricle 3	NM_001134426	321022	-0.493434	1.01e-11
ENSMUSG00000021392	Nol8	nucleolar protein 8	NM_001081350	70930	-0.492979	3.34e-11
ENSMUSG00000079428	Tceal7	transcription elongation factor A (SII)-like 7	NM_001127169	100040972	-0.492124	0.0168721
ENSMUSG00000003812	Dnase2a	deoxyribonuclease II alpha	NM_001368295	13423	-0.491357	1.21e-05
ENSMUSG00000036752	Tubb4b	tubulin, beta 4B class IVB	NM_146116	227613	-0.491239	2.43e-05
ENSMUSG00000041920	Slc16a6	solute carrier family 16 (monocarboxylic acid transporters), member 6	NM_001029842	104681	-0.490866	0.0136413
ENSMUSG00000003617	Cp	ceruloplasmin	NM_001042611	12870	-0.490622	3.55e-07
ENSMUSG00000025512	Chid1	chitinase domain containing 1	NM_001142681	68038	-0.490573	0.000313307
ENSMUSG00000047649	Cd3eap	CD3E antigen, epsilon polypeptide associated protein	NM_145822	70333	-0.490494	7.91e-15
ENSMUSG00000074682	Zcchc3	zinc finger, CCHC domain containing 3	NM_175126	67917	-0.488359	0.000683648
ENSMUSG00000025355	Mmp19	matrix metallopeptidase 19	NM_001164197	58223	-0.488206	0.0262484
ENSMUSG00000028675	Pnrc2	proline-rich nuclear receptor coactivator 2	NM_026383	52830	-0.487985	0.00301986
ENSMUSG00000048578	Mlec	malectin	NM_175403	109154	-0.487368	4.29e-17
ENSMUSG00000029452	Tmem116	transmembrane protein 116	NM_001161626	77462	-0.487139	0.00672404
ENSMUSG00000027966	Col11a1	collagen, type XI, alpha 1	NM_007729	12814	-0.486717	0.0201047
ENSMUSG00000037638	Zbtb42	zinc finger and BTB domain containing 42	NM_001100460	382639	-0.486657	0.00332812
ENSMUSG00000038807	Rap1gap2	RAP1 GTPase activating protein 2	NM_001015046	380711	-0.486525	2.45e-05
ENSMUSG00000026028	Trak2	trafficking protein, kinesin binding 2	NM_172406	70827	-0.48652	3.85e-32
ENSMUSG00000024426	Atat1	alpha tubulin acetyltransferase 1	NM_001142744	73242	-0.486071	0.0358633
ENSMUSG00000039168	Dap	death-associated protein	NM_146057	223453	-0.485744	0.000326164
ENSMUSG00000025920	Stau2	staufen double-stranded RNA binding protein 2	NM_001111272	29819	-0.485336	1.37e-16
ENSMUSG00000030410	Dmwd	dystrophia myotonica-containing WD repeat motif	NM_010058	13401	-0.485147	1.78e-12
ENSMUSG00000117975	Itprip	inositol 1,4,5-triphosphate receptor interacting protein	NM_001001738	414801	-0.483766	0.00105401
ENSMUSG00000022617	Chkb	choline kinase beta	NM_007692	12651	-0.483576	6.4e-11
ENSMUSG00000010175	Prox1	prospero homeobox 1	NM_001360827	19130	-0.483569	6.92e-06
ENSMUSG00000021973	Micu2	mitochondrial calcium uptake 2	NM_028643	68514	-0.481794	6.87e-24
ENSMUSG00000061086	Myl4	myosin, light polypeptide 4	NM_001355754	17896	-0.481344	0.00377165
ENSMUSG00000034161	Scx	scleraxis	NM_198885	20289	-0.480616	0.000342683
ENSMUSG00000031504	Rab20	RAB20, member RAS oncogene family	NM_011227	19332	-0.479599	0.00922978
ENSMUSG00000046352	Gjb2	gap junction protein, beta 2	NM_008125	14619	0.513272	0.0516943
ENSMUSG00000047746	Fbxo40	F-box protein 40	NM_001037321	207215	-0.479533	3.29e-09
ENSMUSG00000043909	Trp53bp1	transformation related protein 53 binding protein 1	NM_001290830	27223	-0.47927	1.27e-05
ENSMUSG00000018800	Abca5	ATP-binding cassette, sub-family A (ABC1), member 5	NM_147219	217265	-0.479264	2.17e-14
ENSMUSG00000031066	Usp11	ubiquitin specific peptidase 11	NM_001358931	236733	-0.479105	3.29e-07
ENSMUSG00000047963	Stbd1	starch binding domain 1	NM_175096	52331	-0.478698	6.16e-05
ENSMUSG00000002732	Fkbp7	FK506 binding protein 7	NM_001355079	14231	-0.478437	0.002439
ENSMUSG00000045414	Dipk2a	divergent protein kinase domain 2A	NM_001033145	68861	-0.478306	2.05e-05
ENSMUSG00000031274	Col4a5	collagen, type IV, alpha 5	NM_001163155	12830	-0.478242	0.00222953
ENSMUSG00000009291	Pttg1ip	pituitary tumor-transforming 1 interacting protein	NM_145925	108705	-0.477414	3.77e-11
ENSMUSG00000020834	Dhrs13	dehydrogenase/reductase (SDR family) member 13	NM_183286	70451	-0.477028	0.0114198
ENSMUSG00000026187	Xrcc5	X-ray repair complementing defective repair in Chinese hamster cells 5	NM_001357519	22596	-0.476562	3e-06
ENSMUSG00000033377	Palmd	palmdelphin	NM_023245	114301	-0.476546	8.45e-06
ENSMUSG00000021113	Snapc1	small nuclear RNA activating complex, polypeptide 1	NM_178392	75627	-0.476531	0.000772361
ENSMUSG00000037624	Kcnk2	potassium channel, subfamily K, member 2	NM_001159850	16526	-0.476328	0.00609218
ENSMUSG00000012819	Cdh23	cadherin 23 (otocadherin)	NM_001252635	22295	0.502715	0.0509814
ENSMUSG00000044350	Lacc1	laccase domain containing 1	NM_172488	210808	-0.475495	0.0185949
ENSMUSG00000030681	Mvp	major vault protein	NM_080638	78388	-0.47536	1.98e-08
ENSMUSG00000046841	Ckap4	cytoskeleton-associated protein 4	NM_175451	216197	-0.473917	3.89e-06
ENSMUSG00000014776	Nol3	nucleolar protein 3 (apoptosis repressor with CARD domain)	NM_030152	78688	-0.473368	2.76e-12
ENSMUSG00000042677	Zc3h12a	zinc finger CCCH type containing 12A	NM_153159	230738	-0.47271	0.0032051
ENSMUSG00000036854	Hspb6	heat shock protein, alpha-crystallin-related, B6	NM_001012401	243912	-0.471842	2.22e-08
ENSMUSG00000041633	Kctd12b	potassium channel tetramerisation domain containing 12b	NM_175429	207474	-0.471683	0.000475316
ENSMUSG00000095687	Rnaset2a	ribonuclease T2A	NM_001083938	100037283	-0.470819	7.72e-07
ENSMUSG00000055371	Stam2	signal transducing adaptor molecule (SH3 domain and ITAM motif) 2	NM_019667	56324	-0.470602	1.12e-07
ENSMUSG00000022425	Enpp2	ectonucleotide pyrophosphatase/phosphodiesterase 2	NM_001136077	18606	-0.470393	3.41e-07
ENSMUSG00000023885	Thbs2	thrombospondin 2	NM_011581	21826	-0.470307	1.51e-07
ENSMUSG00000050721	Plekho2	pleckstrin homology domain containing, family O member 2	NM_153119	102595	-0.469712	1.19e-05
ENSMUSG00000040998	Npnt	nephronectin	NM_001029836	114249	-0.469693	9.64e-05
ENSMUSG00000052031	Tagap1	T cell activation GTPase activating protein 1	NM_147155	380608	-0.469448	6.51e-24
ENSMUSG00000028657	Ppt1	palmitoyl-protein thioesterase 1	NM_008917	19063	-0.468084	2.08e-09
ENSMUSG00000026353	Ubxn4	UBX domain protein 4	NM_001356529	67812	-0.467434	1.25e-24
ENSMUSG00000028957	Per3	period circadian clock 3	NM_001289877	18628	-0.466611	0.000775062
ENSMUSG00000020190	Mknk2	MAP kinase-interacting serine/threonine kinase 2	NM_021462	17347	-0.466546	9.25e-06
ENSMUSG00000004667	Polr2e	polymerase (RNA) II (DNA directed) polypeptide E	NM_025554	66420	-0.466153	3.14e-12
ENSMUSG00000006445	Epha2	Eph receptor A2	NM_010139	13836	-0.464928	0.00683081
ENSMUSG00000091971	Hspa1a	heat shock protein 1A	NM_010479	193740	-0.464245	0.0261376
ENSMUSG00000038079	Tmem237	transmembrane protein 237	NM_001033449	381259	-0.463985	0.0432089
ENSMUSG00000040010	Slc7a5	solute carrier family 7 (cationic amino acid transporter, y+ system), member 5	NM_011404	20539	-0.463312	0.0069416
ENSMUSG00000037351	Actr1b	ARP1 actin-related protein 1B, centractin beta	NM_146107	226977	-0.463287	4.87e-13
ENSMUSG00000020354	Sgcd	sarcoglycan, delta (dystrophin-associated glycoprotein)	NM_011891	24052	-0.462645	1.6e-08
ENSMUSG00000067148	Polr1c	polymerase (RNA) I polypeptide C	NM_009085	20016	-0.462531	9.41e-11
ENSMUSG00000029640	Usp12	ubiquitin specific peptidase 12	NM_011669	22217	-0.462183	3.52e-10
ENSMUSG00000062202	Btbd9	BTB (POZ) domain containing 9	NM_027060	224671	-0.46173	2.12e-06
ENSMUSG00000019917	Sept10	septin 10	NM_001024910	103080	-0.461287	0.000456977
ENSMUSG00000039844	Rapgef1	Rap guanine nucleotide exchange factor (GEF) 1	NM_001039086	107746	-0.460692	4.83e-08
ENSMUSG00000041895	Wipi1	WD repeat domain, phosphoinositide interacting 1	NM_145940	52639	-0.460383	2.24e-15
ENSMUSG00000002983	Relb	avian reticuloendotheliosis viral (v-rel) oncogene related B	NM_001290457	19698	-0.458877	0.000364785
ENSMUSG00000038615	Nfe2l1	nuclear factor, erythroid derived 2,-like 1	NM_001130450	18023	-0.458387	1.19e-20
ENSMUSG00000039286	Fndc3b	fibronectin type III domain containing 3B	NM_001356953	72007	-0.458173	7.64e-09
ENSMUSG00000031712	Il15	interleukin 15	NM_001254747	16168	-0.458051	0.0220437
ENSMUSG00000044982	Sft2d3	SFT2 domain containing 3	NM_026006	67158	-0.45783	0.00146499
ENSMUSG00000015839	Nfe2l2	nuclear factor, erythroid derived 2, like 2	NM_010902	18024	-0.457666	0.00611991
ENSMUSG00000013419	Zfp651	zinc finger protein 651	NM_001166644	270210	-0.457568	3.95e-10
ENSMUSG00000027861	Casq2	calsequestrin 2	NM_001355663	12373	-0.457557	4.47e-07
ENSMUSG00000029291	Rufy3	RUN and FYVE domain containing 3	NM_001289774	52822	-0.457505	1.41e-08
ENSMUSG00000064179	Tnnt1	troponin T1, skeletal, slow	NM_001277903	21955	-0.457053	2.93e-08
ENSMUSG00000039887	Alg14	asparagine-linked glycosylation 14	NM_024178	66789	-0.456878	3.34e-06
ENSMUSG00000018405	Mrm1	mitochondrial rRNA methyltransferase 1	NM_145433	217038	-0.456576	0.000362566
ENSMUSG00000003848	Nob1	NIN1/RPN12 binding protein 1 homolog	NM_026277	67619	-0.456502	3.91e-06
ENSMUSG00000043017	Ptgir	prostaglandin I receptor (IP)	NM_008967	19222	-0.456374	0.0163859
ENSMUSG00000031880	Rrad	Ras-related associated with diabetes	NM_019662	56437	-0.456344	0.0111365
ENSMUSG00000040675	Mthfd1l	methylenetetrahydrofolate dehydrogenase (NADP+ dependent) 1-like	NM_001170785	270685	-0.455831	0.0454843
ENSMUSG00000034903	Cobll1	Cobl-like 1	NM_001363076	319876	-0.455695	0.00303292
ENSMUSG00000006611	Hfe	homeostatic iron regulator	NM_001347493	15216	-0.454754	4.34e-06
ENSMUSG00000001700	Gramd3	GRAM domain containing 3	NM_001360917	107022	-0.454397	8.13e-06
ENSMUSG00000015222	Map2	microtubule-associated protein 2	NM_001039934	17756	0.481805	0.0528885
ENSMUSG00000028840	Zfp593	zinc finger protein 593	NM_024215	68040	-0.454355	0.00182126
ENSMUSG00000054072	Iigp1	interferon inducible GTPase 1	NM_001146275	60440	0.481588	0.0548079
ENSMUSG00000035561	Aldh1b1	aldehyde dehydrogenase 1 family, member B1	NM_028270	72535	-0.453828	0.0343804
ENSMUSG00000074743	Thbd	thrombomodulin	NM_009378	21824	-0.453705	7.02e-05
ENSMUSG00000027854	Sike1	suppressor of IKBKE 1	NM_025679	66641	-0.453376	0.00117482
ENSMUSG00000022426	Josd1	Josephin domain containing 1	NM_028792	74158	-0.453041	4.98e-07
ENSMUSG00000012117	Dhdds	dehydrodolichyl diphosphate synthase	NM_001362959	67422	-0.452658	3.75e-08
ENSMUSG00000001763	Tspan33	tetraspanin 33	NM_001301407	232670	-0.452365	0.0176957
ENSMUSG00000034614	Pik3ip1	phosphoinositide-3-kinase interacting protein 1	NM_178149	216505	-0.451966	0.0252685
ENSMUSG00000026833	Olfm1	olfactomedin 1	NM_001038612	56177	-0.451439	7.83e-05
ENSMUSG00000050549	Fam241a	family with sequence similarity 241, member A	NM_027482	70617	-0.450326	0.000153696
ENSMUSG00000017858	Ift52	intraflagellar transport 52	NM_001356522	245866	-0.449571	1.09e-10
ENSMUSG00000016664	Pacsin2	protein kinase C and casein kinase substrate in neurons 2	NM_001159509	23970	-0.449381	2.47e-11
ENSMUSG00000026604	Ptpn14	protein tyrosine phosphatase, non-receptor type 14	NM_001033287	19250	-0.449152	9.9e-08
ENSMUSG00000027187	Cat	catalase	NM_009804	12359	-0.448919	6.92e-10
ENSMUSG00000025151	Maged1	melanoma antigen, family D, 1	NM_019791	94275	-0.447954	1.08e-11
ENSMUSG00000020773	Trim47	tripartite motif-containing 47	NM_001205081	217333	-0.447834	3.93e-06
ENSMUSG00000060591	Ifitm2	interferon induced transmembrane protein 2	NM_030694	80876	-0.447129	3.72e-05
ENSMUSG00000020471	Pold2	polymerase (DNA directed), delta 2, regulatory subunit	NM_001361942	18972	-0.446644	1.58e-10
ENSMUSG00000029657	Hsph1	heat shock 105kDa/110kDa protein 1	NM_001347534	15505	-0.445549	7.9e-08
ENSMUSG00000024691	Fam111a	family with sequence similarity 111, member A	NM_001346545	107373	-0.445321	0.0120782
ENSMUSG00000024098	Twsg1	twisted gastrulation BMP signaling modulator 1	NM_023053	65960	-0.44516	4.12e-07
ENSMUSG00000021096	Ppm1a	protein phosphatase 1A, magnesium dependent, alpha isoform	NM_008910	19042	-0.445115	4.38e-21
ENSMUSG00000018362	Kpna2	karyopherin (importin) alpha 2	NM_010655	16647	-0.444957	5.49e-06
ENSMUSG00000002845	Tmem39a	transmembrane protein 39a	NM_001205286	67846	-0.444461	0.014222
ENSMUSG00000039474	Wfs1	wolframin ER transmembrane glycoprotein	NM_011716	22393	-0.44438	1.06e-07
ENSMUSG00000024168	Tmem204	transmembrane protein 204	NM_001001183	407831	-0.444325	0.00140123
ENSMUSG00000023272	Creld2	cysteine-rich with EGF-like domains 2	NM_029720	76737	-0.444126	0.00024836
ENSMUSG00000043079	Synpo	synaptopodin	NM_001109975	104027	-0.444052	1.76e-11
ENSMUSG00000066232	Ipo7	importin 7	NM_001362172	233726	-0.444045	5.77e-12
ENSMUSG00000047485	Klhl34	kelch-like 34	NM_001081667	245683	-0.443934	8.68e-05
ENSMUSG00000026074	Map4k4	mitogen-activated protein kinase kinase kinase kinase 4	NM_001252200	26921	-0.443658	7.44e-06
ENSMUSG00000035439	Haus8	4HAUS augmin-like complex, subunit 8	NM_001163042	76478	-0.443329	0.000892723
ENSMUSG00000062908	Acadm	acyl-Coenzyme A dehydrogenase, medium chain	NM_007382	11364	-0.442844	2e-14
ENSMUSG00000028007	Snx7	sorting nexin 7	NM_001190156	76561	-0.441991	0.0059705
ENSMUSG00000046997	Spsb4	splA/ryanodine receptor domain and SOCS box containing 4	NM_145134	211949	-0.441508	0.0275662
ENSMUSG00000053581	Zfand2a	zinc finger, AN1-type domain 2A	NM_001159908	100494	-0.440672	8.76e-05
ENSMUSG00000028063	Lmna	lamin A	NM_001002011	16905	-0.44041	2.91e-16
ENSMUSG00000032009	Sesn3	sestrin 3	NM_030261	75747	-0.44024	5.04e-11
ENSMUSG00000034203	Chchd4	coiled-coil-helix-coiled-coil-helix domain containing 4	NM_133928	72170	-0.439427	1e-07
ENSMUSG00000041360	Pum3	pumilio RNA-binding family member 3	NM_177474	52874	-0.439151	0.0219267
ENSMUSG00000035456	Prdm8	PR domain containing 8	NM_029947	77630	0.465927	0.054831
ENSMUSG00000019558	Slc6a8	solute carrier family 6 (neurotransmitter transporter, creatine), member 8	NM_001142809	102857	-0.439095	5.41e-15
ENSMUSG00000035021	Baz1a	bromodomain adjacent to zinc finger domain 1A	NM_013815	217578	-0.436594	0.0334892
ENSMUSG00000076437	Selenoh	selenoprotein H	NM_001033166	72657	-0.436395	6.63e-05
ENSMUSG00000048264	Dip2c	disco interacting protein 2 homolog C	NM_001081426	208440	-0.435228	1.78e-09
ENSMUSG00000002603	Tgfb1	transforming growth factor, beta 1	NM_011577	21803	-0.434924	0.000157281
ENSMUSG00000030986	Dhx32	DEAH (Asp-Glu-Ala-His) box polypeptide 32	NM_001286030	101437	-0.434659	1.65e-07
ENSMUSG00000004568	Arhgef18	rho/rac guanine nucleotide exchange factor (GEF) 18	NM_133962	102098	-0.434467	9.56e-09
ENSMUSG00000003518	Dusp3	dual specificity phosphatase 3 (vaccinia virus phosphatase VH1-related)	NM_028207	72349	-0.434326	1.08e-09
ENSMUSG00000022120	Rnf219	ring finger protein 219	NM_026047	72486	-0.43363	7.69e-06
ENSMUSG00000032374	Plod2	procollagen lysine, 2-oxoglutarate 5-dioxygenase 2	NM_001142916	26432	-0.433331	0.0242323
ENSMUSG00000061175	Fnip2	folliculin interacting protein 2	NM_001162999	329679	-0.432397	8.11e-09
ENSMUSG00000024187	Fam234a	family with sequence similarity 234, member A	NM_001206335	106581	-0.431647	1.31e-14
ENSMUSG00000006215	Zbtb17	zinc finger and BTB domain containing 17	NM_009541	22642	-0.431545	1.31e-14
ENSMUSG00000020571	Pdia6	protein disulfide isomerase associated 6	NM_027959	71853	-0.431306	1.77e-10
ENSMUSG00000026020	Nop58	NOP58 ribonucleoprotein	NM_018868	55989	-0.43123	0.000359405
ENSMUSG00000054509	Parp4	poly (ADP-ribose) polymerase family, member 4	NM_001145978	328417	-0.430756	2.76e-07
ENSMUSG00000020312	Shc2	SHC (Src homology 2 domain containing) transforming protein 2	NM_001024539	216148	-0.430744	0.014319
ENSMUSG00000069114	Zbtb10	zinc finger and BTB domain containing 10	NM_177660	229055	-0.430651	0.0148702
ENSMUSG00000046605	B3gntl1	UDP-GlcNAc:betaGal beta-1,3-N-acetylglucosaminyltransferase-like 1	NM_178664	210004	-0.430512	0.00188221
ENSMUSG00000037470	Uggt1	UDP-glucose glycoprotein glucosyltransferase 1	NM_198899	320011	-0.430489	1.2e-12
ENSMUSG00000033594	Spata2l	spermatogenesis associated 2-like	NM_001357300	78779	-0.430433	0.0340277
ENSMUSG00000055148	Klf2	Kruppel-like factor 2 (lung)	NM_008452	16598	-0.430223	0.0129455
ENSMUSG00000032388	Spg21	SPG21, maspardin	NM_001357813	27965	-0.430129	0.00532167
ENSMUSG00000039715	Wdr34	WD repeat domain 34	NM_001008498	71820	-0.429223	0.000188434
ENSMUSG00000036398	Ppp1r11	protein phosphatase 1, regulatory inhibitor subunit 11	NM_029632	76497	-0.429021	1.95e-07
ENSMUSG00000031375	Bgn	biglycan	NM_007542	12111	-0.428487	0.000599408
ENSMUSG00000021270	Hsp90aa1	heat shock protein 90, alpha (cytosolic), class A member 1	NM_010480	15519	-0.428256	2.39e-07
ENSMUSG00000074227	Spint2	serine protease inhibitor, Kunitz type 2	NM_001082548	20733	-0.428188	0.0113396
ENSMUSG00000007656	Arpp19	cAMP-regulated phosphoprotein 19	NM_001142655	59046	-0.427945	1.93e-11
ENSMUSG00000030847	Bag3	BCL2-associated athanogene 3	NM_013863	29810	-0.427126	3.62e-10
ENSMUSG00000015850	Adamtsl4	ADAMTS-like 4	NM_001301705	229595	-0.427099	0.00132661
ENSMUSG00000038510	Rpf2	ribosome production factor 2 homolog	NM_001042556	67239	-0.426879	2.59e-07
ENSMUSG00000027583	Zbtb46	zinc finger and BTB domain containing 46	NM_027656	72147	-0.426498	0.000173692
ENSMUSG00000040502	March9	membrane-associated ring finger (C3HC4) 9	NM_001033262	216438	-0.426411	0.00848863
ENSMUSG00000031161	Hdac6	histone deacetylase 6	NM_001130416	15185	-0.425961	5.79e-06
ENSMUSG00000043099	Hic1	hypermethylated in cancer 1	NM_001098203	15248	-0.42577	0.0107675
ENSMUSG00000021798	Ldb3	LIM domain binding 3	NM_001039071	24131	-0.425732	1.41e-06
ENSMUSG00000056515	Rab31	RAB31, member RAS oncogene family	NM_133685	106572	-0.425631	0.0201975
ENSMUSG00000006494	Pdk1	pyruvate dehydrogenase kinase, isoenzyme 1	NM_001360002	228026	-0.425284	2.95e-19
ENSMUSG00000041180	Hectd2	HECT domain E3 ubiquitin protein ligase 2	NM_001163471	226098	-0.424983	0.00102315
ENSMUSG00000032633	Flcn	folliculin	NM_001271356	216805	-0.424751	0.000443962
ENSMUSG00000041199	Rpusd1	RNA pseudouridylate synthase domain containing 1	NM_001357176	106707	-0.424216	0.00353385
ENSMUSG00000005103	Wdr1	WD repeat domain 1	NM_011715	22388	-0.424192	0.000121648
ENSMUSG00000019899	Lama2	laminin, alpha 2	NM_008481	16773	-0.423763	6.49e-10
ENSMUSG00000015217	Hmgb3	high mobility group box 3	NM_001293623	15354	-0.423663	4.92e-10
ENSMUSG00000018548	Trim37	tripartite motif-containing 37	NM_001363025	68729	-0.423107	0.0268147
ENSMUSG00000028273	Pdlim5	PDZ and LIM domain 5	NM_001190852	56376	-0.42309	2e-05
ENSMUSG00000033739	Fkbpl	FK506 binding protein-like	NM_019873	56299	-0.422945	0.00459311
ENSMUSG00000027394	Ttl	tubulin tyrosine ligase	NM_027192	69737	-0.422334	2.25e-05
ENSMUSG00000042694	Stn1	STN1, CST complex subunit	NM_175360	108689	-0.42152	0.000298993
ENSMUSG00000001493	Meox1	mesenchyme homeobox 1	NM_010791	17285	-0.420616	0.00376778
ENSMUSG00000059714	Flot1	flotillin 1	NM_008027	14251	-0.420601	1.9e-09
ENSMUSG00000020363	Gfpt2	glutamine fructose-6-phosphate transaminase 2	NM_013529	14584	-0.420022	0.00440854
ENSMUSG00000079484	Phyhd1	phytanoyl-CoA dioxygenase domain containing 1	NM_001252568	227696	-0.419963	0.000158245
ENSMUSG00000025602	Zfp202	zinc finger protein 202	NM_001359464	80902	-0.419524	6.17e-05
ENSMUSG00000027293	Ehd4	EH-domain containing 4	NM_133838	98878	-0.419445	0.0163549
ENSMUSG00000074358	Ccdc61	coiled-coil domain containing 61	NM_001033314	232933	-0.418858	0.0147517
ENSMUSG00000037361	Sf3b6	splicing factor 3B, subunit 6	NM_025323	66055	-0.418366	4.91e-08
ENSMUSG00000030313	Dennd5b	DENN/MADD domain containing 5B	NM_177192	320560	-0.417964	4.11e-06
ENSMUSG00000020346	Mgat1	mannoside acetylglucosaminyltransferase 1	NM_001110148	17308	-0.417647	1.04e-14
ENSMUSG00000063785	Utp14a	UTP14A small subunit processome component	NM_028276	72554	-0.417514	2.2e-06
ENSMUSG00000018395	Kif3a	kinesin family member 3A	NM_001290805	16568	-0.417511	0.000157033
ENSMUSG00000064307	Lrrc51	leucine rich repeat containing 51	NM_001162973	69358	-0.417409	0.0267468
ENSMUSG00000024037	Wdr4	WD repeat domain 4	NM_021322	57773	-0.416937	0.027897
ENSMUSG00000037885	Stk35	serine/threonine kinase 35	NM_001038635	67333	-0.416935	9.25e-06
ENSMUSG00000027274	Mkks	McKusick-Kaufman syndrome	NM_001141946	59030	-0.415544	0.0203698
ENSMUSG00000030662	Ipo5	importin 5	NM_001360602	70572	-0.415335	9.57e-10
ENSMUSG00000042129	Rassf4	Ras association (RalGDS/AF-6) domain family member 4	NM_178045	213391	0.440558	0.0540068
ENSMUSG00000048799	Cep120	centrosomal protein 120	NM_178686	225523	-0.415303	4.13e-11
ENSMUSG00000021913	Ogdhl	oxoglutarate dehydrogenase-like	NM_001081130	239017	-0.415082	0.00847233
ENSMUSG00000020368	Canx	calnexin	NM_001110499	12330	-0.415007	4.24e-19
ENSMUSG00000064264	Zfp428	zinc finger protein 428	NM_001290461	232969	-0.414985	0.00274771
ENSMUSG00000032575	Manf	mesencephalic astrocyte-derived neurotrophic factor	NM_029103	74840	-0.414745	0.000101451
ENSMUSG00000042109	Csdc2	cold shock domain containing C2, RNA binding	NM_145473	105859	0.439301	0.0532497
ENSMUSG00000026798	Coq4	coenzyme Q4	NM_178693	227683	-0.41433	0.000169337
ENSMUSG00000034509	Mad2l1bp	MAD2L1 binding protein	NM_025649	66591	-0.414222	1.13e-05
ENSMUSG00000052566	Hook2	hook microtubule tethering protein 2	NM_001167991	170833	-0.413752	0.0107483
ENSMUSG00000025511	Tspan4	tetraspanin 4	NM_001252588	64540	-0.413442	0.0215703
ENSMUSG00000024181	Mrpl28	mitochondrial ribosomal protein L28	NM_024227	68611	-0.413407	4.72e-10
ENSMUSG00000037341	Slc9a7	solute carrier family 9 (sodium/hydrogen exchanger), member 7	NM_177353	236727	-0.41282	7.13e-06
ENSMUSG00000030750	Nsmce1	NSE1 homolog, SMC5-SMC6 complex component	NM_001360659	67711	-0.412748	1.24e-06
ENSMUSG00000038301	Snx10	sorting nexin 10	NM_001127348	71982	-0.412173	0.000388584
ENSMUSG00000019139	Isyna1	myo-inositol 1-phosphate synthase A1	NM_023627	71780	-0.411424	0.00540992
ENSMUSG00000028035	Dnajb4	DnaJ heat shock protein family (Hsp40) member B4	NM_001356363	67035	-0.410822	3.45e-07
ENSMUSG00000020846	Rflnb	refilin B	NM_029658	76566	-0.41072	0.00024836
ENSMUSG00000035885	Cox8a	cytochrome c oxidase subunit 8A	NM_007750	12868	-0.410239	1.8e-08
ENSMUSG00000038086	Hspb2	heat shock protein 2	NM_001164708	69253	-0.409823	3.14e-08
ENSMUSG00000056899	Immp2l	IMP2 inner mitochondrial membrane peptidase-like (S. cerevisiae)	NM_053122	93757	-0.409317	0.00375493
ENSMUSG00000038954	Supt3	suppressor of Ty 3	NM_001357320	109115	-0.409008	5.34e-07
ENSMUSG00000026426	Arl8a	ADP-ribosylation factor-like 8A	NM_026823	68724	-0.408782	1.32e-09
ENSMUSG00000039737	Prkrip1	Prkr interacting protein 1 (IL11 inducible)	NM_025774	66801	-0.408572	0.0216028
ENSMUSG00000049536	Tceal1	transcription elongation factor A (SII)-like 1	NM_001356367	237052	-0.40856	0.000420273
ENSMUSG00000031659	Adcy7	adenylate cyclase 7	NM_001037723	11513	-0.408342	0.0228462
ENSMUSG00000006095	Tbcb	tubulin folding cofactor B	NM_001360648	66411	-0.407242	1.26e-05
ENSMUSG00000020389	Cdkl3	cyclin-dependent kinase-like 3	NM_001166653	213084	-0.407162	4.96e-05
ENSMUSG00000018986	Slfn3	schlafen 3	NM_011409	20557	-0.407132	0.0163859
ENSMUSG00000031156	Slc35a2	solute carrier family 35 (UDP-galactose transporter), member A2	NM_001083937	22232	-0.407063	0.00112483
ENSMUSG00000026107	Nabp1	nucleic acid binding protein 1	NM_001310548	109019	-0.406965	0.0151253
ENSMUSG00000037003	Tns2	tensin 2	NM_001355636	209039	-0.40692	4.93e-06
ENSMUSG00000002908	Kcnn1	potassium intermediate/small conductance calcium-activated channel, subfamily N, member 1	NM_001363407	84036	-0.406317	1.21e-07
ENSMUSG00000037949	Ano10	anoctamin 10	NM_001271873	102566	-0.406012	1.48e-05
ENSMUSG00000042895	Abra	actin-binding Rho activating protein	NM_175456	223513	-0.405796	0.0404825
ENSMUSG00000027087	Itgav	integrin alpha V	NM_008402	16410	-0.405436	7.47e-09
ENSMUSG00000026305	Lrrfip1	leucine rich repeat (in FLII) interacting protein 1	NM_001111311	16978	-0.405352	0.000267486
ENSMUSG00000027207	Galk2	galactokinase 2	NM_001291002	69976	-0.405232	0.00984571
ENSMUSG00000070462	Tlnrd1	talin rod domain containing 1	NM_030705	80889	-0.404081	0.000183939
ENSMUSG00000032870	Smap2	small ArfGAP 2	NM_133716	69780	-0.403816	1.23e-13
ENSMUSG00000020230	Prmt2	protein arginine N-methyltransferase 2	NM_001077638	15468	-0.40302	0.00660554
ENSMUSG00000031776	Arl2bp	ADP-ribosylation factor-like 2 binding protein	NM_024191	107566	-0.403003	1.1e-11
ENSMUSG00000010067	Rassf1	Ras association (RalGDS/AF-6) domain family member 1	NM_001243748	56289	-0.401295	0.0116077
ENSMUSG00000021996	Esd	esterase D/formylglutathione hydrolase	NM_001285423	13885	-0.400017	5.68e-11
ENSMUSG00000031107	Rbmx2	RNA binding motif protein, X-linked 2	NM_173376	209003	-0.399479	0.0357027
ENSMUSG00000031327	Chic1	cysteine-rich hydrophobic domain 1	NM_009767	12212	0.426284	0.054618
ENSMUSG00000033039	Micall1	microtubule associated monooxygenase, calponin and LIM domain containing -like 1	NM_177461	27008	-0.399042	0.00259618
ENSMUSG00000049940	Pgrmc2	progesterone receptor membrane component 2	NM_027558	70804	-0.398903	3.58e-17
ENSMUSG00000059741	Myl3	myosin, light polypeptide 3	NM_001364484	17897	-0.398709	7.8e-05
ENSMUSG00000057531	Dtnbp1	dystrobrevin binding protein 1	NM_025772	94245	-0.398603	5.03e-13
ENSMUSG00000023806	Rsph3b	radial spoke 3B homolog (Chlamydomonas)	NM_001083945	100037282	-0.398588	2.58e-10
ENSMUSG00000058351	Smim4	small integral membrane protein 4	NM_001308091	66487	-0.398479	0.0294226
ENSMUSG00000057069	Ero1lb	ERO1-like beta (S. cerevisiae)	NM_026184	67475	-0.398365	0.00872119
ENSMUSG00000023944	Hsp90ab1	heat shock protein 90 alpha (cytosolic), class B member 1	NM_008302	15516	-0.398252	1.05e-16
ENSMUSG00000056698	Elmod3	ELMO/CED-12 domain containing 3	NM_001253692	232089	-0.398011	0.00767324
ENSMUSG00000078656	Vps25	vacuolar protein sorting 25	NM_001284411	28084	-0.397432	2.34e-11
ENSMUSG00000036208	Nepro	nucleolus and neural progenitor protein	NM_145972	212547	-0.397011	0.000447949
ENSMUSG00000039891	Txlnb	taxilin beta	NM_138628	378431	-0.396916	3.04e-11
ENSMUSG00000038400	Pmepa1	prostate transmembrane protein, androgen induced 1	NM_022995	65112	-0.39686	0.00576035
ENSMUSG00000028848	Gpn2	GPN-loop GTPase 2	NM_001290742	100210	-0.396322	0.000752301
ENSMUSG00000027698	Nceh1	neutral cholesterol ester hydrolase 1	NM_178772	320024	-0.39614	0.00215668
ENSMUSG00000029346	Srrd	SRR1 domain containing	NM_001359388	70118	-0.395666	0.00473188
ENSMUSG00000040511	Pvr	poliovirus receptor	NM_027514	52118	-0.395523	6.48e-06
ENSMUSG00000035049	Rrp12	ribosomal RNA processing 12 homolog (S. cerevisiae)	NM_199447	107094	-0.394792	4.78e-06
ENSMUSG00000001909	Trmt1	tRNA methyltransferase 1	NM_001164559	212528	-0.394211	0.000191354
ENSMUSG00000024580	Grpel2	GrpE-like 2, mitochondrial	NM_021296	17714	-0.393962	1.21e-13
ENSMUSG00000041361	Myzap	myocardial zonula adherens protein	NM_001033208	102371	-0.393739	0.00513491
ENSMUSG00000015837	Sqstm1	sequestosome 1	NM_001290769	18412	-0.393148	2.29e-10
ENSMUSG00000034501	Pcnx4	pecanex homolog 4	NM_026327	67708	-0.393006	6.95e-05
ENSMUSG00000028698	Pik3r3	phosphoinositide-3-kinase regulatory subunit 3	NM_001355584	18710	-0.392296	0.00111765
ENSMUSG00000038545	Cul7	cullin 7	NM_025611	66515	-0.391733	0.00621634
ENSMUSG00000031792	Usb1	U6 snRNA biogenesis 1	NM_133954	101985	-0.391717	0.0019584
ENSMUSG00000026675	Hsd17b7	hydroxysteroid (17-beta) dehydrogenase 7	NM_010476	15490	-0.391637	0.00898024
ENSMUSG00000025371	Chmp6	charged multivesicular body protein 6	NM_001085498	208092	-0.391254	1.1e-12
ENSMUSG00000027244	Atg13	autophagy related 13	NM_001355416	51897	-0.39116	1.81e-07
ENSMUSG00000025239	Limd1	LIM domains containing 1	NM_013860	29806	-0.391019	7.3e-07
ENSMUSG00000026687	Aldh9a1	aldehyde dehydrogenase 9, subfamily A1	NM_019993	56752	-0.390597	3.54e-05
ENSMUSG00000070394	Tmem256	transmembrane protein 256	NM_026982	69186	-0.39059	1.52e-13
ENSMUSG00000023973	Cnpy3	canopy FGF signaling regulator 3	NM_001305988	72029	-0.390034	1.49e-06
ENSMUSG00000029385	Ccng2	cyclin G2	NM_007635	12452	-0.389998	0.000265486
ENSMUSG00000036002	Fam214b	family with sequence similarity 214, member B	NM_001253353	230088	-0.38999	0.000102065
ENSMUSG00000035351	Nup37	nucleoporin 37	NM_027191	69736	-0.389559	0.00133085
ENSMUSG00000096146	Kcnj11	potassium inwardly rectifying channel, subfamily J, member 11	NM_001204411	16514	-0.389457	1.19e-11
ENSMUSG00000062421	Arf2	ADP-ribosylation factor 2	NM_001304574	11841	-0.389198	9.73e-07
ENSMUSG00000022817	Itgb5	integrin beta 5	NM_001145884	16419	-0.388878	2.02e-14
ENSMUSG00000025484	Bet1l	Bet1 golgi vesicular membrane trafficking protein like	NM_018742	54399	-0.388849	0.00252886
ENSMUSG00000021974	Fgf9	fibroblast growth factor 9	NM_013518	14180	-0.388632	0.0106442
ENSMUSG00000035181	Heatr5a	HEAT repeat containing 5A	NM_177171	320487	-0.388577	9.63e-08
ENSMUSG00000017009	Sdc4	syndecan 4	NM_011521	20971	-0.388229	0.0121819
ENSMUSG00000063904	Dpp3	dipeptidylpeptidase 3	NM_001360711	75221	-0.388081	8.52e-08
ENSMUSG00000021622	Ckmt2	creatine kinase, mitochondrial 2	NM_198415	76722	-0.387961	1.43e-09
ENSMUSG00000038372	Gmds	GDP-mannose 4, 6-dehydratase	NM_146041	218138	-0.387762	0.010137
ENSMUSG00000032513	Gorasp1	golgi reassembly stacking protein 1	NM_028976	74498	-0.387605	7.28e-06
ENSMUSG00000028010	Gar1	GAR1 ribonucleoprotein	NM_026578	68147	-0.386657	0.00397896
ENSMUSG00000034121	Mks1	Meckel syndrome, type 1	NM_001039684	380718	-0.386414	0.0386278
ENSMUSG00000021177	Tdp1	tyrosyl-DNA phosphodiesterase 1	NM_028354	104884	-0.385166	0.004377
ENSMUSG00000040365	Trim41	tripartite motif-containing 41	NM_145377	211007	-0.3846	0.00125625
ENSMUSG00000037613	Tnfrsf23	tumor necrosis factor receptor superfamily, member 23	NM_001308111	79201	-0.384392	0.0263322
ENSMUSG00000003752	Itpkc	inositol 1,4,5-trisphosphate 3-kinase C	NM_181593	233011	-0.383884	0.000517972
ENSMUSG00000040274	Cdk6	cyclin-dependent kinase 6	NM_009873	12571	-0.383744	0.0400523
ENSMUSG00000029014	Dnajc2	DnaJ heat shock protein family (Hsp40) member C2	NM_009584	22791	-0.383552	9.38e-10
ENSMUSG00000022246	Rai14	retinoic acid induced 14	NM_001166408	75646	-0.383433	0.00021165
ENSMUSG00000020993	Trappc6b	trafficking protein particle complex 6B	NM_001306217	78232	-0.383411	4.29e-09
ENSMUSG00000030259	Rassf8	Ras association (RalGDS/AF-6) domain family (N-terminal) member 8	NM_027760	71323	-0.383188	7.11e-05
ENSMUSG00000031478	Nek3	NIMA (never in mitosis gene a)-related expressed kinase 3	NM_001162947	23954	-0.383073	0.0152738
ENSMUSG00000070002	Ell	elongation factor RNA polymerase II	NM_007924	13716	-0.382207	3.49e-08
ENSMUSG00000022802	Lmln	leishmanolysin-like (metallopeptidase M8 family)	NM_172823	239833	-0.381944	0.00944297
ENSMUSG00000033429	Mcee	methylmalonyl CoA epimerase	NM_001355124	73724	-0.381882	1.64e-11
ENSMUSG00000024958	Gpr137	G protein-coupled receptor 137	NM_001177360	107173	-0.381802	1.2e-06
ENSMUSG00000044881	Coa4	cytochrome c oxidase assembly factor 4	NM_183270	68185	-0.381798	0.0365419
ENSMUSG00000049489	Ccnq	cyclin Q	NM_197989	69109	-0.381521	4.87e-05
ENSMUSG00000014905	Dnajb9	DnaJ heat shock protein family (Hsp40) member B9	NM_013760	27362	-0.381056	8.46e-07
ENSMUSG00000024952	Rps6ka4	ribosomal protein S6 kinase, polypeptide 4	NM_019924	56613	-0.380645	0.000272944
ENSMUSG00000026603	Smyd2	SET and MYND domain containing 2	NM_026796	226830	-0.380541	0.00615671
ENSMUSG00000000282	Mnt	max binding protein	NM_010813	17428	-0.380136	0.00540969
ENSMUSG00000011877	Git1	GIT ArfGAP 1	NM_001004144	216963	-0.379766	2.9e-11
ENSMUSG00000042354	Gnl3	guanine nucleotide binding protein-like 3 (nucleolar)	NM_153547	30877	-0.379665	1.43e-06
ENSMUSG00000024253	Dync2li1	dynein cytoplasmic 2 light intermediate chain 1	NM_172256	213575	-0.379547	0.0260198
ENSMUSG00000050708	Ftl1	ferritin light polypeptide 1	NM_010240	14325	-0.379448	1.08e-05
ENSMUSG00000038975	Rabggtb	Rab geranylgeranyl transferase, b subunit	NM_001163478	19352	-0.379096	6.85e-17
ENSMUSG00000049922	Slc35c1	solute carrier family 35, member C1	NM_145832	228368	-0.378564	0.00285542
ENSMUSG00000031799	Tpm4	tropomyosin 4	NM_001001491	326618	-0.378082	0.036409
ENSMUSG00000031986	Sprtn	SprT-like N-terminal domain	NM_001111141	244666	-0.377502	1.33e-08
ENSMUSG00000017144	Rnd3	Rho family GTPase 3	NM_028810	74194	-0.376803	4.1e-06
ENSMUSG00000002944	Cd36	CD36 molecule	NM_001159555	12491	-0.376514	0.000952179
ENSMUSG00000024150	Mcfd2	multiple coagulation factor deficiency 2	NM_139295	193813	-0.376391	3.3e-09
ENSMUSG00000001473	Tubb6	tubulin, beta 6 class V	NM_026473	67951	-0.375512	0.0300975
ENSMUSG00000028893	Sesn2	sestrin 2	NM_144907	230784	-0.375411	0.034141
ENSMUSG00000031207	Msn	moesin	NM_010833	17698	-0.374754	7.32e-11
ENSMUSG00000024750	Zfand5	zinc finger, AN1-type domain 5	NM_009551	22682	-0.374473	5.22e-06
ENSMUSG00000022544	Eef2kmt	eukaryotic elongation factor 2 lysine methyltransferase	NM_027446	70511	-0.374409	0.0134726
ENSMUSG00000069020	Urm1	ubiquitin related modifier 1	NM_026615	68205	-0.3741	0.0102031
ENSMUSG00000037104	Socs5	suppressor of cytokine signaling 5	NM_019654	56468	-0.37405	5.84e-07
ENSMUSG00000010051	Hyal1	hyaluronoglucosaminidase 1	NM_001331161	15586	-0.373751	0.0316105
ENSMUSG00000109901	Chmp1b	charged multivesicular body protein 1B	NM_024190	67064	-0.373203	1.91e-07
ENSMUSG00000027475	Kif3b	kinesin family member 3B	NM_008444	16569	-0.372918	9.75e-07
ENSMUSG00000057411	Fam173a	family with sequence similarity 173, member A	NM_001285982	214917	-0.37274	5.58e-06
ENSMUSG00000069631	Strada	STE20-related kinase adaptor alpha	NM_001252448	72149	-0.372104	8.88e-05
ENSMUSG00000018381	Abi3	ABI gene family, member 3	NM_001163464	66610	-0.370511	0.0181625
ENSMUSG00000028158	Mttp	microsomal triglyceride transfer protein	NM_001163457	17777	-0.370393	0.000437125
ENSMUSG00000011832	Evi5l	ecotropic viral integration site 5 like	NM_001039578	213027	-0.369891	1.19e-05
ENSMUSG00000040749	Siah1b	siah E3 ubiquitin protein ligase 1B	NM_001308385	20438	-0.369656	0.0114477
ENSMUSG00000024556	Me2	malic enzyme 2, NAD(+)-dependent, mitochondrial	NM_145494	107029	-0.368938	0.00434027
ENSMUSG00000018820	Zfyve27	zinc finger, FYVE domain containing 27	NM_001164531	319740	-0.368751	7e-08
ENSMUSG00000034194	R3hcc1	R3H domain and coiled-coil containing 1	NM_001146012	71843	-0.368502	1.14e-06
ENSMUSG00000034748	Sirt6	sirtuin 6	NM_001163430	50721	-0.367924	0.00948874
ENSMUSG00000050064	Zfp697	zinc finger protein 697	NM_172863	242109	-0.367446	0.0221611
ENSMUSG00000027506	Tpd52	tumor protein D52	NM_001025261	21985	-0.367134	7.91e-08
ENSMUSG00000040888	Gfer	growth factor, augmenter of liver regeneration	NM_023040	11692	-0.366867	1.81e-07
ENSMUSG00000021763	BC067074	cDNA sequence BC067074	XR_001781056	408066	-0.3668	0.00133637
ENSMUSG00000037395	Rcor3	REST corepressor 3	NM_001290278	214742	-0.36641	0.000379916
ENSMUSG00000089682	Bcl2l2	BCL2-like 2	NM_007537	12050	-0.366381	6.36e-14
ENSMUSG00000020224	Llph	LLP homolog, long-term synaptic facilitation (Aplysia)	NM_025431	66225	-0.3659	0.000355371
ENSMUSG00000091625	Lsm5	LSM5 homolog, U6 small nuclear RNA and mRNA degradation associated	NM_025520	66373	-0.365406	0.0229875
ENSMUSG00000020869	Lrrc59	leucine rich repeat containing 59	NM_133807	98238	-0.365165	4.44e-09
ENSMUSG00000024132	Eci1	enoyl-Coenzyme A delta isomerase 1	NM_010023	13177	-0.364612	8.7e-06
ENSMUSG00000068267	Cenpb	centromere protein B	NM_007682	12616	-0.363965	1.23e-10
ENSMUSG00000014498	Ankrd52	ankyrin repeat domain 52	NM_172790	237615	-0.363959	2.57e-08
ENSMUSG00000042419	Nfkbil1	nuclear factor of kappa light polypeptide gene enhancer in B cells inhibitor like 1	NM_001364909	18038	-0.363775	0.000779942
ENSMUSG00000063142	Kcnma1	potassium large conductance calcium-activated channel, subfamily M, alpha member 1	NM_001253358	16531	-0.363004	6.57e-16
ENSMUSG00000039067	Psmd7	proteasome (prosome, macropain) 26S subunit, non-ATPase, 7	NM_010817	17463	-0.362733	1.05e-19
ENSMUSG00000068739	Sars	seryl-aminoacyl-tRNA synthetase	NM_001204979	20226	-0.362455	7.21e-14
ENSMUSG00000035378	Shq1	SHQ1 homolog (S. cerevisiae)	NM_181590	72171	-0.362282	0.00918404
ENSMUSG00000000435	Myf5	myogenic factor 5	NM_008656	17877	0.381509	0.0503135
ENSMUSG00000027739	Rab33b	RAB33B, member RAS oncogene family	NM_016858	19338	-0.361875	0.00190144
ENSMUSG00000040957	Cables1	CDK5 and Abl enzyme substrate 1	NM_001146287	63955	-0.361703	0.000136393
ENSMUSG00000022451	Twf1	twinfilin actin binding protein 1	NM_008971	19230	-0.361617	0.00096277
ENSMUSG00000057561	Eif1a	eukaryotic translation initiation factor 1A	NM_010120	13664	-0.3616	0.00342599
ENSMUSG00000036862	Dchs1	dachsous cadherin related 1	NM_001162943	233651	-0.361357	0.00084643
ENSMUSG00000042190	Cmklr1	chemokine-like receptor 1	NM_001359060	14747	-0.360927	0.00259077
ENSMUSG00000091780	Sco2	SCO2 cytochrome c oxidase assembly protein	NM_001111288	100126824	-0.360468	0.000661622
ENSMUSG00000041623	D11Wsu47e	DNA segment, Chr 11, Wayne State University 47, expressed	NM_001361593	276852	-0.360382	0.00112592
ENSMUSG00000026251	Chrnd	cholinergic receptor, nicotinic, delta polypeptide	NM_021600	11447	-0.360175	0.000428648
ENSMUSG00000025337	Sbds	SBDS ribosome maturation factor	NM_023248	66711	-0.359275	2.29e-07
ENSMUSG00000029179	Zcchc4	zinc finger, CCHC domain containing 4	NM_001308144	78796	-0.359185	0.00152036
ENSMUSG00000054770	Kctd18	potassium channel tetramerisation domain containing 18	NM_001159864	51960	-0.358945	0.00823851
ENSMUSG00000047719	Ubiad1	UbiA prenyltransferase domain containing 1	NM_027873	71707	-0.358657	0.000972465
ENSMUSG00000030374	Strn4	striatin, calmodulin binding protein 4	NM_001039878	97387	-0.358264	1.49e-05
ENSMUSG00000032599	Ip6k2	inositol hexaphosphate kinase 2	NM_029634	76500	-0.357865	0.000315414
ENSMUSG00000059796	Eif4a1	eukaryotic translation initiation factor 4A1	NM_001159375	13681	-0.357818	1.12e-08
ENSMUSG00000091512	Lamtor3	late endosomal/lysosomal adaptor, MAPK and MTOR activator 3	NM_019920	56692	-0.357715	3.01e-10
ENSMUSG00000034201	Gas2l1	growth arrest-specific 2 like 1	NM_001190406	78926	-0.357623	0.00372597
ENSMUSG00000054836	Elp6	elongator acetyltransferase complex subunit 6	NM_001081381	72341	-0.357489	0.0486226
ENSMUSG00000001663	Gstt1	glutathione S-transferase, theta 1	NM_001358778	14871	0.374231	0.0509081
ENSMUSG00000028249	Sdcbp	syndecan binding protein	NM_001098227	53378	-0.357274	2.67e-08
ENSMUSG00000067924	Rtl8b	retrotransposon Gag like 8B	NM_001018063	553127	-0.357182	3.27e-08
ENSMUSG00000016559	H3f3b	H3 histone, family 3B	NM_008211	15081	-0.357142	7.02e-10
ENSMUSG00000022040	Ephx2	epoxide hydrolase 2, cytoplasmic	NM_001271402	13850	-0.356711	0.00748159
ENSMUSG00000022358	Fbxo32	F-box protein 32	NM_026346	67731	-0.356636	0.00248126
ENSMUSG00000017837	Nkiras2	NFKB inhibitor interacting Ras-like protein 2	NM_028024	71966	-0.356072	3.28e-05
ENSMUSG00000021003	Galc	galactosylceramidase	NM_008079	14420	-0.355979	0.00515448
ENSMUSG00000028576	Ift74	intraflagellar transport 74	NM_001290568	67694	-0.355898	0.00483607
ENSMUSG00000023904	Hcfc1r1	host cell factor C1 regulator 1 (XPO1-dependent)	NM_181821	353502	-0.355853	0.000297302
ENSMUSG00000045294	Insig1	insulin induced gene 1	NM_153526	231070	-0.35564	0.00208721
ENSMUSG00000034216	Vps18	VPS18 CORVET/HOPS core subunit	NM_172269	228545	-0.355638	3.64e-06
ENSMUSG00000030089	Slc41a3	solute carrier family 41, member 3	NM_001037493	71699	-0.355497	0.0156137
ENSMUSG00000046441	Cmtr2	cap methyltransferase 2	NM_146215	234728	-0.35549	0.000523022
ENSMUSG00000025417	Pip4k2c	phosphatidylinositol-5-phosphate 4-kinase, type II, gamma	NM_001359280	117150	-0.354823	4.76e-08
ENSMUSG00000066705	Fxyd6	FXYD domain-containing ion transport regulator 6	NM_022004	59095	-0.354529	1.92e-06
ENSMUSG00000036565	Ttyh3	tweety family member 3	NM_001308039	78339	-0.354274	0.000958806
ENSMUSG00000049950	Rpp38	ribonuclease P/MRP 38 subunit	NM_001013376	227522	-0.354182	0.0268625
ENSMUSG00000042828	Trim72	tripartite motif-containing 72	NM_001079932	434246	-0.354013	2.88e-07
ENSMUSG00000071656	Lrrn4cl	LRRN4 C-terminal like	NM_001013019	68852	-0.353791	0.00179551
ENSMUSG00000053093	Myh7	myosin, heavy polypeptide 7, cardiac muscle, beta	NM_001361607	140781	-0.353508	0.00152036
ENSMUSG00000098557	Kctd12	potassium channel tetramerisation domain containing 12	NM_177715	239217	-0.353364	0.00100309
ENSMUSG00000029817	Tra2a	transformer 2 alpha	NM_001347209	101214	-0.352797	0.000329027
ENSMUSG00000028416	Bag1	BCL2-associated athanogene 1	NM_001171739	12017	-0.352784	6.39e-15
ENSMUSG00000038976	Ppp1r9b	protein phosphatase 1, regulatory subunit 9B	NM_172261	217124	-0.352465	6.19e-06
ENSMUSG00000027227	Sord	sorbitol dehydrogenase	NM_146126	20322	-0.352296	1.15e-18
ENSMUSG00000040857	Erf	Ets2 repressor factor	NM_010155	13875	-0.352219	0.0196915
ENSMUSG00000023068	Nus1	NUS1 dehydrodolichyl diphosphate synthase subunit	NM_030250	52014	-0.352021	1.55e-06
ENSMUSG00000019528	Gyg	glycogenin	NM_001355261	27357	-0.351139	8.46e-07
ENSMUSG00000032285	Dnaja4	DnaJ heat shock protein family (Hsp40) member A4	NM_001357875	58233	-0.350397	0.000796184
ENSMUSG00000020691	Mettl2	methyltransferase like 2	NM_172567	52686	-0.350275	0.028085
ENSMUSG00000015290	Ubl4a	ubiquitin-like 4A	NM_145405	27643	-0.350049	1.05e-09
ENSMUSG00000027890	Gstm4	glutathione S-transferase, mu 4	NM_001160411	14865	-0.349801	0.000670768
ENSMUSG00000045817	Zfp36l2	zinc finger protein 36, C3H type-like 2	NM_001001806	12193	-0.349674	1.59e-05
ENSMUSG00000037139	Myom3	myomesin family, member 3	NM_001085509	242702	-0.349635	0.00502404
ENSMUSG00000062373	Tmem65	transmembrane protein 65	NM_175212	74868	-0.349522	2.25e-06
ENSMUSG00000028545	Bend5	BEN domain containing 5	NM_026279	67621	-0.349122	0.0366443
ENSMUSG00000044328	Trp53i13	transformation related protein 53 inducible protein 13	NM_001024920	216964	-0.348816	0.0146359
ENSMUSG00000024352	Spata24	spermatogenesis associated 24	NM_027733	71242	-0.348806	0.0441048
ENSMUSG00000020048	Hsp90b1	heat shock protein 90, beta (Grp94), member 1	NM_011631	22027	-0.348206	9.07e-07
ENSMUSG00000094724	Rnaset2b	ribonuclease T2B	NM_026611	68195	-0.348167	2.16e-06
ENSMUSG00000028150	Rorc	RAR-related orphan receptor gamma	NM_001293734	19885	-0.34732	0.00252797
ENSMUSG00000031917	Nip7	NIP7, nucleolar pre-rRNA processing protein	NM_001164472	66164	-0.347109	0.000185362
ENSMUSG00000000776	Polr3d	polymerase (RNA) III (DNA directed) polypeptide D	NM_001164082	67065	-0.346717	5.71e-05
ENSMUSG00000030282	Cmas	cytidine monophospho-N-acetylneuraminic acid synthetase	NM_009908	12764	-0.346595	1.1e-13
ENSMUSG00000013076	Amotl1	angiomotin-like 1	NM_001081395	75723	-0.345995	5.33e-08
ENSMUSG00000003233	Dvl3	dishevelled segment polarity protein 3	NM_001347176	13544	-0.345327	1.01e-05
ENSMUSG00000031145	Prickle3	prickle planar cell polarity protein 3	NM_001290624	54630	-0.345135	0.00187159
ENSMUSG00000029772	Ahcyl2	S-adenosylhomocysteine hydrolase-like 2	NM_001171000	74340	-0.344927	3.23e-06
ENSMUSG00000089872	Rps6kc1	ribosomal protein S6 kinase polypeptide 1	NM_178775	320119	-0.344803	0.000284891
ENSMUSG00000068732	Tmem167b	transmembrane protein 167B	NM_026198	67495	-0.34451	3.41e-06
ENSMUSG00000020903	Stx8	syntaxin 8	NM_001356314	55943	-0.343967	0.000314874
ENSMUSG00000028322	Exosc3	exosome component 3	NM_001362788	66362	-0.343952	2.82e-05
ENSMUSG00000045257	Morn2	MORN repeat containing 2	NM_001360440	378462	-0.343857	0.0112409
ENSMUSG00000028793	Rnf19b	ring finger protein 19B	NM_001368763	75234	-0.343573	9.72e-08
ENSMUSG00000074182	Znhit6	zinc finger, HIT type 6	NM_001081094	229937	-0.34342	0.000940656
ENSMUSG00000018199	Ro60	Ro60, Y RNA binding protein	NM_013835	20822	-0.342568	3.24e-06
ENSMUSG00000025041	Nt5c2	5'-nucleotidase, cytosolic II	NM_001164363	76952	-0.342502	0.00766498
ENSMUSG00000026211	Obsl1	obscurin-like 1	NM_001310679	98733	-0.342457	6.2e-05
ENSMUSG00000060227	Casc4	cancer susceptibility candidate 4	NM_001205369	319996	-0.342236	3.91e-05
ENSMUSG00000030785	Cox6a2	cytochrome c oxidase subunit 6A2	NM_009943	12862	-0.341955	1.86e-09
ENSMUSG00000037262	Kin	Kin17 DNA and RNA binding protein	NM_025280	16588	-0.341874	0.00338255
ENSMUSG00000011257	Pabpc4	poly(A) binding protein, cytoplasmic 4	NM_001356377	230721	-0.341806	3.12e-07
ENSMUSG00000031960	Aars	alanyl-tRNA synthetase	NM_146217	234734	-0.341569	2.65e-10
ENSMUSG00000028284	Map3k7	mitogen-activated protein kinase kinase kinase 7	NM_009316	26409	-0.341031	3.25e-06
ENSMUSG00000036820	Amdhd2	amidohydrolase domain containing 2	NM_172935	245847	-0.340997	0.0215032
ENSMUSG00000007833	Aldh16a1	aldehyde dehydrogenase 16 family, member A1	NM_145954	69748	-0.340979	0.0164454
ENSMUSG00000058799	Nap1l1	nucleosome assembly protein 1-like 1	NM_001146707	53605	-0.340773	8.75e-13
ENSMUSG00000009894	Snap47	synaptosomal-associated protein, 47	NM_001356452	67826	-0.340757	1.12e-06
ENSMUSG00000057541	Pus7	pseudouridylate synthase 7	NM_001289780	78697	-0.340555	6e-06
ENSMUSG00000047843	Bri3	brain protein I3	NM_001163709	55950	-0.339852	3.67e-07
ENSMUSG00000060961	Slc4a4	solute carrier family 4 (anion exchanger), member 4	NM_001136260	54403	-0.339731	0.00675391
ENSMUSG00000032435	Dync1li1	dynein cytoplasmic 1 light intermediate chain 1	NM_146229	235661	-0.339438	2.09e-09
ENSMUSG00000056537	Rlim	ring finger protein, LIM domain interacting	NM_001358205	19820	-0.339027	1.35e-06
ENSMUSG00000039917	Rhbdd2	rhomboid domain containing 2	NM_001357037	215160	-0.338665	0.0194457
ENSMUSG00000020777	Acox1	acyl-Coenzyme A oxidase 1, palmitoyl	NM_001271898	11430	-0.338587	2.2e-08
ENSMUSG00000062825	Actg1	actin, gamma, cytoplasmic 1	NM_001313923	11465	-0.338306	0.00199789
ENSMUSG00000021877	Arf4	ADP-ribosylation factor 4	NM_007479	11843	-0.338141	0.000194978
ENSMUSG00000033307	Mif	macrophage migration inhibitory factor (glycosylation-inhibiting factor)	NM_010798	17319	-0.337766	6e-10
ENSMUSG00000055745	Rtl6	retrotransposon Gag like 6	NM_177630	223732	-0.337728	0.00174596
ENSMUSG00000029462	Vps29	VPS29 retromer complex component	NM_001347453	56433	-0.337479	1.84e-05
ENSMUSG00000046380	Jrk	jerky	NM_008415	16469	-0.337464	0.00137242
ENSMUSG00000037795	N4bp2	NEDD4 binding protein 2	NM_001024917	333789	0.345965	0.05317
ENSMUSG00000050071	Bex1	brain expressed X-linked 1	NM_009052	19716	-0.337464	0.0278119
ENSMUSG00000035199	Arl6ip5	ADP-ribosylation factor-like 6 interacting protein 5	NM_022992	65106	-0.337427	3.11e-07
ENSMUSG00000027963	Extl2	exostoses (multiple)-like 2	NM_001163514	58193	-0.337173	0.0373859
ENSMUSG00000037580	Gch1	GTP cyclohydrolase 1	NM_008102	14528	-0.336959	0.0071635
ENSMUSG00000015656	Hspa8	heat shock protein 8	NM_001364480	15481	-0.336518	6.61e-10
ENSMUSG00000060036	Rpl3	ribosomal protein L3	NM_013762	27367	-0.336217	0.00184729
ENSMUSG00000040415	Dtx3	deltex 3, E3 ubiquitin ligase	NM_001368332	80904	-0.335766	6.93e-06
ENSMUSG00000023072	Cep89	centrosomal protein 89	NM_028120	72140	-0.335616	0.000265916
ENSMUSG00000010047	Hyal2	hyaluronoglucosaminidase 2	NM_010489	15587	-0.33547	0.00437481
ENSMUSG00000007610	Gtpbp3	GTP binding protein 3	NM_032544	70359	-0.335182	0.000890407
ENSMUSG00000024228	Nudt12	nudix (nucleoside diphosphate linked moiety X)-type motif 12	NM_001368393	67993	-0.335015	0.000301998
ENSMUSG00000026857	Ntmt1	N-terminal Xaa-Pro-Lys N-methyltransferase 1	NM_001356433	66617	-0.334951	0.004411
ENSMUSG00000056091	St3gal5	ST3 beta-galactoside alpha-2,3-sialyltransferase 5	NM_001035228	20454	-0.334893	0.0354165
ENSMUSG00000022555	Dgat1	diacylglycerol O-acyltransferase 1	NM_010046	13350	-0.334467	0.00645659
ENSMUSG00000004508	Gab2	growth factor receptor bound protein 2-associated protein 2	NM_001162477	14389	-0.334304	6.27e-05
ENSMUSG00000009905	Kdsr	3-ketodihydrosphingosine reductase	NM_001316750	70750	-0.333948	0.00026614
ENSMUSG00000025793	Hgs	HGF-regulated tyrosine kinase substrate	NM_001159328	15239	-0.333273	0.00024942
ENSMUSG00000059669	Taf1b	TATA-box binding protein associated factor, RNA polymerase I, B	NM_020614	21340	-0.333133	0.0160922
ENSMUSG00000023861	Mpc1	mitochondrial pyruvate carrier 1	NM_001364918	55951	-0.332982	9.43e-11
ENSMUSG00000075706	Gpx4	glutathione peroxidase 4	NM_001037741	625249	-0.332863	9.59e-07
ENSMUSG00000044026	Slc35g1	solute carrier family 35, member G1	NM_175507	240660	0.339972	0.0549626
ENSMUSG00000059447	Hadhb	hydroxyacyl-Coenzyme A dehydrogenase/3-ketoacyl-Coenzyme A thiolase/enoyl-Coenzyme A hydratase (trifunctional protein), beta subunit	NM_001289798	231086	-0.332626	7.6e-05
ENSMUSG00000018042	Cyb5r3	cytochrome b5 reductase 3	NM_029787	109754	-0.332489	6.75e-07
ENSMUSG00000029767	Calu	calumenin	NM_001285412	12321	-0.332357	1.02e-12
ENSMUSG00000056185	Snx32	sorting nexin 32	NM_001024560	225861	-0.331935	0.0139048
ENSMUSG00000049550	Clip1	CAP-GLY domain containing linker protein 1	NM_001291229	56430	-0.331432	2.48e-08
ENSMUSG00000033021	Gmppa	GDP-mannose pyrophosphorylase A	NM_001357169	69080	-0.331395	0.00216528
ENSMUSG00000042734	Ttc9	tetratricopeptide repeat domain 9	NM_001033149	69480	-0.331344	0.0195285
ENSMUSG00000022089	Bin3	bridging integrator 3	NM_001360404	57784	-0.331234	0.00993828
ENSMUSG00000021215	Net1	neuroepithelial cell transforming gene 1	NM_001047159	56349	-0.331094	0.00228015
ENSMUSG00000033055	Ankrd54	ankyrin repeat domain 54	NM_144849	223690	-0.330689	0.00165866
ENSMUSG00000006418	Rnf114	ring finger protein 114	NM_001356496	81018	-0.330451	4.12e-06
ENSMUSG00000060862	Zbtb40	zinc finger and BTB domain containing 40	NM_198248	230848	-0.329978	0.00865709
ENSMUSG00000027423	Snx5	sorting nexin 5	NM_001199188	69178	-0.329808	1.03e-12
ENSMUSG00000032332	Col12a1	collagen, type XII, alpha 1	NM_001290308	12816	-0.329603	0.0397115
ENSMUSG00000035914	Cd276	CD276 antigen	NM_133983	102657	-0.328972	0.0106027
ENSMUSG00000033278	Ptprm	protein tyrosine phosphatase, receptor type, M	NM_001357625	19274	-0.328791	1.39e-06
ENSMUSG00000073888	Ccl27a	chemokine (C-C motif) ligand 27A	NM_001048179	20301	-0.328524	0.0462058
ENSMUSG00000070738	Dgkd	diacylglycerol kinase, delta	NM_177646	227333	-0.328454	4.17e-05
ENSMUSG00000019960	Dusp6	dual specificity phosphatase 6	NM_026268	67603	-0.328423	0.0208072
ENSMUSG00000030814	Bcl7c	B cell CLL/lymphoma 7C	NM_001347652	12055	-0.328295	0.000739323
ENSMUSG00000040520	Manea	mannosidase, endo-alpha	NM_172865	242362	-0.328099	0.00294018
ENSMUSG00000026489	Coq8a	coenzyme Q8A	NM_001163290	67426	-0.327795	1.12e-10
ENSMUSG00000036104	Rab3gap1	RAB3 GTPase activating protein subunit 1	NM_178690	226407	-0.327766	1.7e-13
ENSMUSG00000071359	Tbpl1	TATA box binding protein-like 1	NM_011603	237336	-0.327527	0.0122304
ENSMUSG00000039983	Ccdc32	coiled-coil domain containing 32	NM_199310	269336	-0.327517	0.00233581
ENSMUSG00000038365	Fbxo25	F-box protein 25	NM_001347316	66822	-0.327392	8.68e-05
ENSMUSG00000049106	Dcaf5	DDB1 and CUL4 associated factor 5	NM_001364324	320808	-0.327329	1.9e-07
ENSMUSG00000022500	Litaf	LPS-induced TN factor	NM_019980	56722	-0.327328	0.00409609
ENSMUSG00000023883	Phf10	PHD finger protein 10	NM_001360983	72057	-0.327088	2.1e-10
ENSMUSG00000024824	Rad9a	RAD9 checkpoint clamp component A	NM_011237	19367	-0.326825	0.018106
ENSMUSG00000092837	Rpph1	ribonuclease P RNA component H1	NR_002142	85029	-0.326456	6.42e-06
ENSMUSG00000027324	Rpusd2	RNA pseudouridylate synthase domain containing 2	NM_173450	271842	-0.326141	0.00713292
ENSMUSG00000022812	Gsk3b	glycogen synthase kinase 3 beta	NM_001347232	56637	-0.325787	0.00016382
ENSMUSG00000029003	Mad2l2	MAD2 mitotic arrest deficient-like 2	NM_001305420	71890	-0.325733	0.00329474
ENSMUSG00000022707	Gbe1	glucan (1,4-alpha-), branching enzyme 1	NM_028803	74185	-0.325389	2.61e-05
ENSMUSG00000014444	Piezo1	piezo-type mechanosensitive ion channel component 1	NM_001037298	234839	-0.32509	0.00775575
ENSMUSG00000016319	Slc25a5	solute carrier family 25 (mitochondrial carrier, adenine nucleotide translocator), member 5	NM_007451	11740	-0.324963	2.15e-06
ENSMUSG00000027022	Xirp2	xin actin-binding repeat containing 2	NM_001024618	241431	-0.324886	0.00130112
ENSMUSG00000054648	Zfp869	zinc finger protein 869	NM_001039965	66869	-0.324567	4.87e-07
ENSMUSG00000016619	Nup50	nucleoporin 50	NM_016714	18141	-0.324506	2.37e-05
ENSMUSG00000000326	Comt	catechol-O-methyltransferase	NM_001111062	12846	-0.32449	6.83e-06
ENSMUSG00000021365	Nedd9	neural precursor cell expressed, developmentally down-regulated gene 9	NM_001111324	18003	-0.324269	0.0312772
ENSMUSG00000026755	Arpc5l	actin related protein 2/3 complex, subunit 5-like	NM_028809	74192	-0.323932	4.84e-11
ENSMUSG00000022476	Polr3h	polymerase (RNA) III (DNA directed) polypeptide H	NM_030229	78929	-0.323596	0.00701287
ENSMUSG00000033819	Ppp1r16a	protein phosphatase 1, regulatory subunit 16A	NM_001358933	73062	-0.323301	1.47e-05
ENSMUSG00000034442	Trmt5	TRM5 tRNA methyltransferase 5	NM_029580	76357	-0.323095	0.00534378
ENSMUSG00000036966	Spryd3	SPRY domain containing 3	NM_001033277	223918	-0.3228	0.000508222
ENSMUSG00000005054	Cstb	cystatin B	NM_007793	13014	-0.322758	0.00131331
ENSMUSG00000051518	Rps19bp1	ribosomal protein S19 binding protein 1	NM_175109	66538	-0.322712	0.0229534
ENSMUSG00000036327	Qsox2	quiescin Q6 sulfhydryl oxidase 2	NM_001302956	227638	-0.322649	0.000202964
ENSMUSG00000022122	Ednrb	endothelin receptor type B	NM_001136061	13618	-0.322245	0.0169518
ENSMUSG00000034192	Lsm3	LSM3 homolog, U6 small nuclear RNA and mRNA degradation associated	NM_026309	67678	-0.322038	4.41e-05
ENSMUSG00000018425	Dhx40	DEAH (Asp-Glu-Ala-His) box polypeptide 40	NM_026191	67487	-0.321899	0.000121402
ENSMUSG00000016984	Etaa1	Ewing tumor-associated antigen 1	NM_001362970	68145	-0.321698	0.0183562
ENSMUSG00000071655	Ubxn1	UBX domain protein 1	NM_001362044	225896	-0.32147	9.72e-14
ENSMUSG00000078794	Dact3	dishevelled-binding antagonist of beta-catenin 3	NM_001081655	629378	-0.32134	0.0280917
ENSMUSG00000042726	Trafd1	TRAF type zinc finger domain containing 1	NM_001163470	231712	-0.321188	5.39e-08
ENSMUSG00000019988	Nedd1	neural precursor cell expressed, developmentally down-regulated gene 1	NM_008682	17997	-0.32051	4.08e-08
ENSMUSG00000054034	Tceal5	transcription elongation factor A (SII)-like 5	NM_001365117	331532	-0.320452	0.00700662
ENSMUSG00000070867	Trabd2b	TraB domain containing 2B	NM_001085549	666048	-0.319939	0.031746
ENSMUSG00000030037	Mrpl53	mitochondrial ribosomal protein L53	NM_026744	68499	-0.319566	5.04e-09
ENSMUSG00000060032	H2afj	H2A histone family, member J	NM_177688	232440	-0.319437	0.0357218
ENSMUSG00000033793	Atp6v1h	ATPase, H+ transporting, lysosomal V1 subunit H	NM_001310442	108664	-0.319251	0.000102939
ENSMUSG00000049232	Tigd2	tigger transposable element derived 2	NM_001081145	68140	-0.319128	2.25e-05
ENSMUSG00000029135	Fosl2	fos-like antigen 2	NM_008037	14284	-0.319058	0.00870535
ENSMUSG00000042590	Ipo11	importin 11	NM_001360897	76582	-0.318964	6.17e-08
ENSMUSG00000043252	Tmem64	transmembrane protein 64	NM_181401	100201	-0.318425	0.000306738
ENSMUSG00000021951	Eef1akmt1	EEF1A alpha lysine methyltransferase 1	NM_026526	68043	-0.318267	3.31e-07
ENSMUSG00000041958	Pigs	phosphatidylinositol glycan anchor biosynthesis, class S	NM_201406	276846	-0.31819	1.2e-06
ENSMUSG00000026062	Slc9a2	solute carrier family 9 (sodium/hydrogen exchanger), member 2	NM_001033289	226999	-0.31806	0.00012147
ENSMUSG00000075327	Zbtb2	zinc finger and BTB domain containing 2	NM_001033466	381990	-0.318046	0.00254508
ENSMUSG00000056429	Tgoln1	trans-golgi network protein	NM_009443	22134	-0.317929	3.71e-14
ENSMUSG00000030264	Thumpd3	THUMP domain containing 3	NM_001355266	14911	-0.317737	0.00042333
ENSMUSG00000009376	Met	met proto-oncogene	NM_008591	17295	-0.317557	0.00102534
ENSMUSG00000021255	Esrrb	estrogen related receptor, beta	NM_001159500	26380	-0.316682	7.87e-06
ENSMUSG00000028811	Yars	tyrosyl-tRNA synthetase	NM_134151	107271	-0.316468	2.55e-07
ENSMUSG00000022009	Nufip1	nuclear fragile X mental retardation protein interacting protein 1	NM_013745	27275	-0.316246	0.000113164
ENSMUSG00000021375	Kif13a	kinesin family member 13A	NM_010617	16553	-0.315667	5e-07
ENSMUSG00000036503	Rnf13	ring finger protein 13	NM_001113413	24017	-0.315641	2.09e-05
ENSMUSG00000040794	C1qtnf4	C1q and tumor necrosis factor related protein 4	NM_026161	67445	-0.315461	0.00697682
ENSMUSG00000054469	Lclat1	lysocardiolipin acyltransferase 1	NM_001081071	225010	-0.315368	7.22e-06
ENSMUSG00000024160	Spsb3	splA/ryanodine receptor domain and SOCS box containing 3	NM_001163750	79043	0.315672	6.22e-05
ENSMUSG00000058454	Dhcr7	7-dehydrocholesterol reductase	NM_007856	13360	0.315686	0.00339495
ENSMUSG00000054150	Syne3	spectrin repeat containing, nuclear envelope family member 3	NM_001042699	212073	0.315909	0.0250453
ENSMUSG00000024395	Lims2	LIM and senescent cell antigen like domains 2	NM_001365015	225341	0.315992	0.0252872
ENSMUSG00000061758	Akr1b10	aldo-keto reductase family 1, member B10 (aldose reductase)	NM_172398	67861	0.31604	4.26e-05
ENSMUSG00000026384	Ptpn4	protein tyrosine phosphatase, non-receptor type 4	NM_019933	19258	0.316064	0.00473188
ENSMUSG00000030102	Itpr1	inositol 1,4,5-trisphosphate receptor 1	NM_010585	16438	0.31615	0.00115514
ENSMUSG00000060913	Trim55	tripartite motif-containing 55	NM_001081281	381485	0.316433	5.97e-07
ENSMUSG00000042228	Lyn	LYN proto-oncogene, Src family tyrosine kinase	NM_001111096	17096	0.316733	0.0117163
ENSMUSG00000033257	Ttll4	tubulin tyrosine ligase-like family, member 4	NM_001014974	67534	0.3169	0.00394989
ENSMUSG00000031864	Ints10	integrator complex subunit 10	NM_001293791	70885	0.317187	0.00024461
ENSMUSG00000037458	Azin1	antizyme inhibitor 1	NM_001102458	54375	0.31747	0.0459905
ENSMUSG00000026308	Klhl30	kelch-like 30	NM_027551	70788	0.318696	0.000238934
ENSMUSG00000025743	Sdc3	syndecan 3	NM_011520	20970	0.319037	0.0051081
ENSMUSG00000031143	Ccdc22	coiled-coil domain containing 22	NM_138603	54638	0.319166	1.43e-05
ENSMUSG00000032042	Srpr	signal recognition particle receptor ('docking protein')	NM_026130	67398	0.319273	2.82e-06
ENSMUSG00000029687	Ezh2	enhancer of zeste 2 polycomb repressive complex 2 subunit	NM_001146689	14056	0.320079	0.0327104
ENSMUSG00000022587	Ly6e	lymphocyte antigen 6 complex, locus E	NM_001164036	17069	0.320218	0.0269402
ENSMUSG00000074305	Peak1	pseudopodium-enriched atypical kinase 1	NM_172924	244895	0.320911	8.1e-06
ENSMUSG00000064210	Ano6	anoctamin 6	NM_001253813	105722	0.321679	4.23e-13
ENSMUSG00000092416	Zfp141	zinc finger protein 141	NM_001309388	434178	0.321773	0.00405723
ENSMUSG00000057193	Slc44a2	solute carrier family 44, member 2	NM_001199186	68682	0.321894	0.000271617
ENSMUSG00000031543	Ank1	ankyrin 1, erythroid	NM_001110783	11733	0.322241	2.36e-07
ENSMUSG00000037031	Tspan15	tetraspanin 15	NM_197996	70423	0.322387	0.0126636
ENSMUSG00000037111	Setd7	SET domain containing (lysine methyltransferase) 7	NM_080793	73251	0.322402	1.17e-06
ENSMUSG00000028261	Ndufaf4	NADH:ubiquinone oxidoreductase complex assembly factor 4	NM_026742	68493	0.322676	0.0148683
ENSMUSG00000042063	Zfp386	zinc finger protein 386 (Kruppel-like)	NM_001004066	56220	0.322764	0.00106727
ENSMUSG00000027639	Samhd1	SAM domain and HD domain, 1	NM_001139520	56045	0.322903	0.00464011
ENSMUSG00000020248	Nfyb	nuclear transcription factor-Y beta	NM_010914	18045	0.323236	0.000420815
ENSMUSG00000071337	Tia1	cytotoxic granule-associated RNA binding protein 1	NM_001164078	21841	0.323269	0.00639905
ENSMUSG00000015342	Xk	X-linked Kx blood group	NM_023500	22439	0.323304	0.00149635
ENSMUSG00000041926	Rnpep	arginyl aminopeptidase (aminopeptidase B)	NM_001159624	215615	0.323424	7.83e-05
ENSMUSG00000026662	Sephs1	selenophosphate synthetase 1	NM_001362707	109079	0.323754	0.000976173
ENSMUSG00000035314	Gdpd5	glycerophosphodiester phosphodiesterase domain containing 5	NM_001362166	233552	0.323811	0.0124881
ENSMUSG00000020794	Ube2g1	ubiquitin-conjugating enzyme E2G 1	NM_025985	67128	0.32408	1.43e-07
ENSMUSG00000097328	Tnfsf12	tumor necrosis factor (ligand) superfamily, member 12	NM_011614	21944	0.324081	0.0126998
ENSMUSG00000023456	Tpi1	triosephosphate isomerase 1	NM_009415	21991	0.324218	5.14e-14
ENSMUSG00000031822	Gse1	genetic suppressor element 1, coiled-coil protein	NM_001145896	382034	0.324308	0.0389739
ENSMUSG00000107283	Mpv17	MpV17 mitochondrial inner membrane protein	NM_001294322	17527	0.324477	0.000939607
ENSMUSG00000026034	Clk1	CDC-like kinase 1	NM_001042634	12747	0.324598	0.0367283
ENSMUSG00000005682	Pan2	PAN2 poly(A) specific ribonuclease subunit	NM_001252326	103135	0.325125	0.000716323
ENSMUSG00000063275	Hacd1	3-hydroxyacyl-CoA dehydratase 1	NM_001012396	30963	0.325418	0.000166151
ENSMUSG00000001300	Efnb2	ephrin B2	NM_001368299	13642	0.325564	0.0321427
ENSMUSG00000046603	Tcaim	T cell activation inhibitor, mitochondrial	NM_001013405	382117	0.325646	1.61e-07
ENSMUSG00000033705	Stard9	START domain containing 9	NM_010621	668880	0.325686	0.024457
ENSMUSG00000030189	Ybx3	Y box protein 3	NM_011733	56449	0.325867	0.00292503
ENSMUSG00000022353	Mtss1	MTSS I-BAR domain containing 1	NM_001146180	211401	0.328094	0.00135701
ENSMUSG00000036863	Syde2	synapse defective 1, Rho GTPase, homolog 2 (C. elegans)	NM_001166064	214804	0.328281	0.0209025
ENSMUSG00000071347	C1qtnf9	C1q and tumor necrosis factor related protein 9	NM_183175	239126	0.329297	0.0350844
ENSMUSG00000042284	Itga1	integrin alpha 1	NM_001033228	109700	0.329493	0.000392832
ENSMUSG00000021466	Ptch1	patched 1	NM_001328514	19206	0.329764	0.00196601
ENSMUSG00000008734	Gprc5b	G protein-coupled receptor, family C, group 5, member B	NM_001195774	64297	0.329935	0.000811943
ENSMUSG00000024421	Lama3	laminin, alpha 3	NM_001347461	16774	0.330062	0.0266072
ENSMUSG00000027589	Pcmtd2	protein-L-isoaspartate (D-aspartate) O-methyltransferase domain containing 2	NM_001291211	245867	0.330352	8.47e-06
ENSMUSG00000036545	Adamts2	a disintegrin-like and metallopeptidase (reprolysin type) with thrombospondin type 1 motif, 2	NM_001277305	216725	0.330644	0.0014077
ENSMUSG00000033577	Myo6	myosin VI	NM_001039546	17920	0.330851	0.0470183
ENSMUSG00000026502	Desi2	desumoylating isopeptidase 2	NM_024282	78825	0.330971	0.000306581
ENSMUSG00000063524	Eno1	enolase 1, alpha non-neuron	NM_023119	13806	0.331181	3.8e-07
ENSMUSG00000038957	Edc3	enhancer of mRNA decapping 3	NM_153799	353190	0.331182	0.000130834
ENSMUSG00000033478	Fam160b1	family with sequence similarity 160, member B1	NM_145505	226252	0.331457	0.000262699
ENSMUSG00000046152	Fut10	fucosyltransferase 10	NM_001012517	171167	0.331473	0.000747714
ENSMUSG00000025255	Zfhx4	zinc finger homeodomain 4	NM_001368671	80892	0.331498	4.14e-05
ENSMUSG00000031958	Ldhd	lactate dehydrogenase D	NM_027570	52815	0.331513	0.00210058
ENSMUSG00000024646	Cyb5a	cytochrome b5 type A (microsomal)	NM_001348159	109672	0.331772	0.000654613
ENSMUSG00000000916	Nsun5	NOL1/NOP2/Sun domain family, member 5	NM_001359617	100609	0.332489	0.000587078
ENSMUSG00000028134	Ptbp2	polypyrimidine tract binding protein 2	NM_001310711	56195	0.332866	0.000173313
ENSMUSG00000059864	Olfr1393	olfactory receptor 1393	NM_146471	258463	-1.89302	0.0521245
ENSMUSG00000032135	Mcam	melanoma cell adhesion molecule	NM_001359530	84004	0.332871	0.00235806
ENSMUSG00000043154	Ppp2r3a	protein phosphatase 2, regulatory subunit B'', alpha	NM_001161362	235542	0.332993	5.47e-09
ENSMUSG00000089857	Zfp882	zinc finger protein 882	NM_001166645	382019	0.333093	0.0439004
ENSMUSG00000010721	Lmbr1	limb region 1	NM_020295	56873	0.333226	8.27e-05
ENSMUSG00000054939	Zfp174	zinc finger protein 174	NM_001081217	385674	0.333355	0.00143185
ENSMUSG00000026626	Ppp2r5a	protein phosphatase 2, regulatory subunit B', alpha	NM_144880	226849	0.333512	2.18e-07
ENSMUSG00000033623	Pcgf3	polycomb group ring finger 3	NM_172716	69587	0.334044	1.97e-05
ENSMUSG00000031024	St5	suppression of tumorigenicity 5	NM_001001326	76954	0.334485	0.00952037
ENSMUSG00000038910	Plcl2	phospholipase C-like 2	NM_013880	224860	0.334846	4.58e-07
ENSMUSG00000031278	Acsl4	acyl-CoA synthetase long-chain family member 4	NM_001033600	50790	0.335094	6.76e-07
ENSMUSG00000023367	Tmem176a	transmembrane protein 176A	NM_001098271	66058	0.335202	0.0478491
ENSMUSG00000048027	Rgmb	repulsive guidance molecule family member B	NM_178615	68799	0.335637	3.75e-09
ENSMUSG00000046230	Vps13a	vacuolar protein sorting 13A	NM_173028	271564	0.335654	0.0013555
ENSMUSG00000046618	Olfml2a	olfactomedin-like 2A	NM_172854	241327	0.33579	0.0340899
ENSMUSG00000019647	Sema6a	sema domain, transmembrane domain (TM), and cytoplasmic domain, (semaphorin) 6A	NM_001311097	20358	0.336092	0.0400224
ENSMUSG00000010663	Fads1	fatty acid desaturase 1	NM_146094	76267	0.336245	0.0261556
ENSMUSG00000020326	Ccng1	cyclin G1	NM_009831	12450	0.337738	3.6e-08
ENSMUSG00000034687	Fras1	Fraser extracellular matrix complex subunit 1	NM_175473	231470	0.33776	0.0241459
ENSMUSG00000020309	Chac2	ChaC, cation transport regulator 2	NM_001290667	68044	0.337856	0.0165353
ENSMUSG00000024076	Vit	vitrin	NM_001197028	74199	0.338273	0.0278648
ENSMUSG00000073609	D2hgdh	D-2-hydroxyglutarate dehydrogenase	NM_001310767	98314	0.339056	0.00529869
ENSMUSG00000022421	Nptxr	neuronal pentraxin receptor	NM_030689	73340	0.339087	0.0397359
ENSMUSG00000035934	Pknox2	Pbx/knotted 1 homeobox 2	NM_001029838	208076	0.339091	8.86e-08
ENSMUSG00000026116	Tmem131	transmembrane protein 131	NM_018872	56030	0.339215	0.00164406
ENSMUSG00000043162	Pyurf	Pigy upstream reading frame	NM_025574	66459	0.339473	6.35e-10
ENSMUSG00000021097	Clmn	calmin	NM_001040682	94040	0.339907	0.0366895
ENSMUSG00000022610	Mapk12	mitogen-activated protein kinase 12	NM_013871	29857	0.340305	3.91e-06
ENSMUSG00000042507	Elmsan1	ELM2 and Myb/SANT-like domain containing 1	NM_001163501	238317	0.340511	5.77e-07
ENSMUSG00000041889	Shisa4	shisa family member 4	NM_175259	77552	0.341012	0.00115449
ENSMUSG00000033082	Clec1a	C-type lectin domain family 1, member a	NM_001347475	243653	0.341222	0.0406024
ENSMUSG00000041189	Chrnb1	cholinergic receptor, nicotinic, beta polypeptide 1 (muscle)	NM_009601	11443	0.34137	0.0332681
ENSMUSG00000038146	Notch3	notch 3	NM_008716	18131	0.341486	0.00585086
ENSMUSG00000030386	Zfp606	zinc finger protein 606	NM_001039951	67370	0.341632	0.0027003
ENSMUSG00000034910	Pygo1	pygopus 1	NM_028116	72135	0.341737	0.0416062
ENSMUSG00000052137	Rbm12b2	RNA binding motif protein 12 B2	NM_001356562	77604	0.341909	0.0285933
ENSMUSG00000024985	Tcf7l2	transcription factor 7 like 2, T cell specific, HMG box	NM_001142918	21416	0.34207	0.0283932
ENSMUSG00000047419	Cmya5	cardiomyopathy associated 5	NM_023821	76469	0.342227	1.35e-17
ENSMUSG00000037692	Ahdc1	AT hook, DNA binding motif, containing 1	NM_146155	230793	0.342332	0.0116613
ENSMUSG00000028977	Casz1	castor zinc finger 1	NM_001159344	69743	0.342518	2.44e-14
ENSMUSG00000026817	Ak1	adenylate kinase 1	NM_001198790	11636	0.342841	3.24e-15
ENSMUSG00000035164	Zc3h12c	zinc finger CCCH type containing 12C	NM_001162921	244871	0.343039	0.000108131
ENSMUSG00000043342	Hoxd9	homeobox D9	NM_013555	15438	0.343318	0.0206562
ENSMUSG00000038271	Iffo1	intermediate filament family orphan 1	NM_001039669	320678	0.344086	0.000325824
ENSMUSG00000020743	Mif4gd	MIF4G domain containing	NM_001243584	69674	0.344479	0.00399479
ENSMUSG00000022032	Scara5	scavenger receptor class A, member 5	NM_001168318	71145	0.344506	0.0104318
ENSMUSG00000020722	Cacng1	calcium channel, voltage-dependent, gamma subunit 1	NM_007582	12299	0.3455	0.00218443
ENSMUSG00000032393	Dpp8	dipeptidylpeptidase 8	NM_028906	74388	0.346325	5.87e-15
ENSMUSG00000036975	Tmem177	transmembrane protein 177	NM_175106	66343	0.346391	5.48e-06
ENSMUSG00000045969	Ing1	inhibitor of growth family, member 1	NM_001302451	26356	0.346469	0.00159092
ENSMUSG00000026712	Mrc1	mannose receptor, C type 1	NM_008625	17533	0.346794	0.00214591
ENSMUSG00000003644	Rps6ka1	ribosomal protein S6 kinase polypeptide 1	NM_001285505	20111	0.347079	0.00243822
ENSMUSG00000001260	Gabrg1	gamma-aminobutyric acid (GABA) A receptor, subunit gamma 1	NM_010252	14405	-1.38341	0.0532535
ENSMUSG00000034037	Fgd5	FYVE, RhoGEF and PH domain containing 5	NM_172731	232237	0.347081	0.000271617
ENSMUSG00000056917	Sipa1	signal-induced proliferation associated gene 1	NM_001164480	20469	0.347326	0.022592
ENSMUSG00000030051	Aplf	aprataxin and PNKP like factor	NM_001170489	72103	0.3477	0.0185342
ENSMUSG00000035877	Zhx3	zinc fingers and homeoboxes 3	NM_177263	320799	0.348394	2.16e-06
ENSMUSG00000041974	Spidr	scaffolding protein involved in DNA repair	NM_001355731	224008	0.348687	0.0470249
ENSMUSG00000053819	Camk2d	calcium/calmodulin-dependent protein kinase II, delta	NM_001025438	108058	0.348805	1.76e-07
ENSMUSG00000035305	Ror1	receptor tyrosine kinase-like orphan receptor 1	NM_001312690	26563	0.348984	0.0108616
ENSMUSG00000075232	Amd1	S-adenosylmethionine decarboxylase 1	NM_009665	11702	0.349971	0.000662258
ENSMUSG00000024726	Carnmt1	carnosine N-methyltransferase 1	NM_026120	67383	0.35046	3.52e-05
ENSMUSG00000024620	Pdgfrb	platelet derived growth factor receptor, beta polypeptide	NM_001146268	18596	0.352706	0.0110412
ENSMUSG00000037936	Scarb1	scavenger receptor class B, member 1	NM_001205082	20778	0.35299	0.0103907
ENSMUSG00000035105	Egln3	egl-9 family hypoxia-inducible factor 3	NM_028133	112407	0.35303	0.00504372
ENSMUSG00000021930	Spryd7	SPRY domain containing 7	NM_001310603	66674	0.35313	1.89e-06
ENSMUSG00000033808	Tmem87a	transmembrane protein 87A	NM_001110496	211499	0.353611	8.99e-09
ENSMUSG00000021774	Ube2e1	ubiquitin-conjugating enzyme E2E 1	NM_009455	22194	0.354418	6.87e-07
ENSMUSG00000071001	Hrct1	histidine rich carboxyl terminus 1	NM_027511	100039781	0.354473	0.0379729
ENSMUSG00000044701	Il27	interleukin 27	NM_145636	246779	-1.29653	0.0522832
ENSMUSG00000029073	Cptp	ceramide-1-phosphate transfer protein	NM_024472	79554	0.354584	1.43e-05
ENSMUSG00000033855	Ston1	stonin 1	NM_029858	77057	0.354711	0.0223657
ENSMUSG00000018822	Sfrp5	secreted frizzled-related sequence protein 5	NM_018780	54612	0.35579	0.0243134
ENSMUSG00000026778	Prkcq	protein kinase C, theta	NM_008859	18761	0.355792	4.86e-08
ENSMUSG00000049969	Plekhf2	pleckstrin homology domain containing, family F (with FYVE domain) member 2	NM_175175	71801	0.356246	0.00131192
ENSMUSG00000029313	Aff1	AF4/FMR2 family, member 1	NM_001080798	17355	0.356272	1.29e-06
ENSMUSG00000035069	Oma1	OMA1 zinc metallopeptidase	NM_025909	67013	0.356342	5.11e-09
ENSMUSG00000026098	Pms1	PMS1 homolog 1, mismatch repair system component	NM_153556	227099	0.356584	0.0493065
ENSMUSG00000102049	Zbed6	zinc finger, BED type containing 6	NM_001166552	667118	0.356934	1.85e-05
ENSMUSG00000020386	Sar1b	secretion associated Ras related GTPase 1B	NM_025535	66397	0.357015	0.000124626
ENSMUSG00000060716	Plekhh1	pleckstrin homology domain containing, family H (with MyTH4 domain) member 1	NM_181073	211945	0.357255	0.00591349
ENSMUSG00000044456	Rin3	Ras and Rab interactor 3	NM_001161365	217835	0.357307	0.00189529
ENSMUSG00000051627	Hist1h1e	histone cluster 1, H1e	NM_015787	50709	0.357352	1.47e-05
ENSMUSG00000001240	Ramp2	receptor (calcitonin) activity modifying protein 2	NM_019444	54409	0.357615	0.00487995
ENSMUSG00000026241	Nppc	natriuretic peptide type C	NM_010933	18159	-1.23578	0.0545265
ENSMUSG00000030768	Disp1	dispatched RND transporter family member 1	NM_001278218	68897	0.358059	0.00433125
ENSMUSG00000021025	Nfkbia	nuclear factor of kappa light polypeptide gene enhancer in B cells inhibitor, alpha	NM_010907	18035	0.358089	0.00963753
ENSMUSG00000020841	Cpd	carboxypeptidase D	NM_007754	12874	0.358189	3.05e-08
ENSMUSG00000040711	Sh3pxd2b	SH3 and PX domains 2B	NM_177364	268396	0.358358	0.00297908
ENSMUSG00000033400	Agl	amylo-1,6-glucosidase, 4-alpha-glucanotransferase	NM_001081326	77559	0.358367	4.61e-07
ENSMUSG00000027217	Tspan18	tetraspanin 18	NM_183180	241556	0.358799	0.0339641
ENSMUSG00000025937	Lactb2	lactamase, beta 2	NM_145381	212442	0.358981	0.0184135
ENSMUSG00000040929	Rfx3	regulatory factor X, 3 (influences HLA class II expression)	NM_001166414	19726	0.359316	0.0450166
ENSMUSG00000039405	Prss23	protease, serine 23	NM_001360752	76453	0.359354	0.000284862
ENSMUSG00000078515	Ddi2	DNA-damage inducible protein 2	NM_001017966	68817	0.359803	0.000388584
ENSMUSG00000014763	Fam120b	family with sequence similarity 120, member B	NM_001357822	67544	0.359935	1.25e-08
ENSMUSG00000047909	Ankrd16	ankyrin repeat domain 16	NM_001363082	320816	0.359954	0.00115414
ENSMUSG00000044296	Zfp879	zinc finger protein 879	NM_001290779	214779	0.360162	0.00358663
ENSMUSG00000046727	Cystm1	cysteine-rich transmembrane module containing 1	NM_001081365	66060	0.360733	3.09e-08
ENSMUSG00000032849	Abcc4	ATP-binding cassette, sub-family C (CFTR/MRP), member 4	NM_001033336	239273	0.361047	4.28e-06
ENSMUSG00000064043	Trerf1	transcriptional regulating factor 1	NM_001097623	224829	0.361056	0.0318169
ENSMUSG00000033972	Zfp944	zinc finger protein 944	NM_001355280	319615	0.361434	0.00766498
ENSMUSG00000027082	Tfpi	tissue factor pathway inhibitor	NM_001177319	21788	0.361642	0.0183231
ENSMUSG00000027983	Cyp2u1	cytochrome P450, family 2, subfamily u, polypeptide 1	NM_027816	71519	0.362349	0.00167302
ENSMUSG00000050234	Gja4	gap junction protein, alpha 4	NM_008120	14612	0.362561	0.0185342
ENSMUSG00000025040	Fundc1	FUN14 domain containing 1	NM_001313745	72018	0.363157	9.25e-06
ENSMUSG00000028788	Ptp4a2	protein tyrosine phosphatase 4a2	NM_001164745	19244	0.363532	2.85e-05
ENSMUSG00000042496	Prdm10	PR domain containing 10	NM_001080817	382066	0.364067	5.66e-06
ENSMUSG00000058756	Thra	thyroid hormone receptor alpha	NM_001313983	21833	0.364606	3.45e-07
ENSMUSG00000038515	Grtp1	GH regulated TBC protein 1	NM_001368858	66790	0.364839	0.00456916
ENSMUSG00000024778	Fas	Fas (TNF receptor superfamily member 6)	NM_001146708	14102	0.366481	0.047057
ENSMUSG00000027951	Adar	adenosine deaminase, RNA-specific	NM_001038587	56417	0.366905	0.00467442
ENSMUSG00000041353	Tmem29	transmembrane protein 29	NM_001164683	382245	0.368183	0.0432969
ENSMUSG00000037353	Letmd1	LETM1 domain containing 1	NM_001357982	68614	0.368708	0.000275092
ENSMUSG00000027887	Sypl2	synaptophysin-like 2	NM_008596	17306	0.369141	4.2e-11
ENSMUSG00000069089	Cdk7	cyclin-dependent kinase 7	NM_009874	12572	0.369356	0.00269988
ENSMUSG00000030970	Ctbp2	C-terminal binding protein 2	NM_001170744	13017	0.369638	0.000958303
ENSMUSG00000021536	Adcy2	adenylate cyclase 2	NM_153534	210044	0.370337	1.34e-05
ENSMUSG00000030170	Wnt5b	wingless-type MMTV integration site family, member 5B	NM_001271757	22419	0.370389	0.0150972
ENSMUSG00000050919	Zfp366	zinc finger protein 366	NM_001004149	238803	0.370464	0.00797034
ENSMUSG00000041729	Coro2b	coronin, actin binding protein, 2B	NM_175484	235431	0.370805	0.00148709
ENSMUSG00000014164	Klhl3	kelch-like 3	NM_001195075	100503085	0.370869	0.0280538
ENSMUSG00000055067	Smyd3	SET and MYND domain containing 3	NM_027188	69726	0.371209	0.0331129
ENSMUSG00000034460	Six4	sine oculis-related homeobox 4	NM_001362272	20474	0.371262	4.55e-06
ENSMUSG00000018932	Map2k3	mitogen-activated protein kinase kinase 3	NM_008928	26397	0.372215	5.02e-07
ENSMUSG00000030527	Crtc3	CREB regulated transcription coactivator 3	NM_173863	70461	0.37249	3.18e-11
ENSMUSG00000021573	Tppp	tubulin polymerization promoting protein	NM_182839	72948	0.372726	0.00516
ENSMUSG00000030421	Uri1	URI1, prefoldin-like chaperone	NM_011274	19777	0.373503	6.52e-05
ENSMUSG00000039840	Epg5	ectopic P-granules autophagy protein 5 homolog (C. elegans)	NM_001195633	100502841	0.373622	9.87e-10
ENSMUSG00000040562	Gstm2	glutathione S-transferase, mu 2	NM_008183	14863	0.373875	4.48e-07
ENSMUSG00000029366	Dck	deoxycytidine kinase	NM_007832	13178	0.374215	0.0393571
ENSMUSG00000019913	Sim1	single-minded family bHLH transcription factor 1	NM_011376	20464	0.374401	0.0199102
ENSMUSG00000036764	Dnajc12	DnaJ heat shock protein family (Hsp40) member C12	NM_001253685	30045	0.374504	0.00755152
ENSMUSG00000062937	Mtap	methylthioadenosine phosphorylase	NM_024433	66902	0.375265	0.00109869
ENSMUSG00000040118	Cacna2d1	calcium channel, voltage-dependent, alpha2/delta subunit 1	NM_001110843	12293	0.375477	6.57e-05
ENSMUSG00000028073	Pear1	platelet endothelial aggregation receptor 1	NM_001032413	73182	0.375489	0.00865749
ENSMUSG00000057963	Itpk1	inositol 1,3,4-triphosphate 5/6 kinase	NM_172584	217837	0.376026	0.000310032
ENSMUSG00000063659	Zbtb18	zinc finger and BTB domain containing 18	NM_001012330	30928	0.376921	1.9e-15
ENSMUSG00000051675	Trim32	tripartite motif-containing 32	NM_001161782	69807	0.377048	0.000105532
ENSMUSG00000035299	Mid1	midline 1	NM_001290504	17318	0.377062	0.000397716
ENSMUSG00000052056	Zfp217	zinc finger protein 217	NM_001033299	228913	0.377362	2.61e-06
ENSMUSG00000019478	Rab4a	RAB4A, member RAS oncogene family	NM_009003	19341	0.377407	0.0144556
ENSMUSG00000002870	Mcm2	minichromosome maintenance complex component 2	NM_008564	17216	0.377707	0.000378025
ENSMUSG00000025092	Hspa12a	heat shock protein 12A	NM_001327998	73442	0.37795	1.46e-05
ENSMUSG00000039648	Kyat1	kynurenine aminotransferase 1	NM_001356474	70266	0.380421	9.56e-08
ENSMUSG00000027365	Trpm7	transient receptor potential cation channel, subfamily M, member 7	NM_001164325	58800	0.380872	5.84e-05
ENSMUSG00000027447	Cst3	cystatin C	NM_009976	13010	0.380963	1.57e-08
ENSMUSG00000032577	Mapkapk3	mitogen-activated protein kinase-activated protein kinase 3	NM_001316691	102626	0.38103	6.93e-05
ENSMUSG00000012428	Steap4	STEAP family member 4	NM_054098	117167	0.381071	0.00154072
ENSMUSG00000041961	Znrf3	zinc and ring finger 3	NM_001080924	407821	0.381093	7.14e-06
ENSMUSG00000026988	Wdsub1	WD repeat, SAM and U-box domain containing 1	NM_001159636	72137	0.381812	0.0474056
ENSMUSG00000040029	Ipo8	importin 8	NM_001081113	320727	0.382349	4.74e-08
ENSMUSG00000001157	Gmcl1	germ cell-less, spermatogenesis associated 1	NM_011818	23885	0.382483	0.0169157
ENSMUSG00000004500	Zfp324	zinc finger protein 324	NM_001362139	243834	0.383246	0.0189522
ENSMUSG00000064090	Vrk2	vaccinia related kinase 2	NM_001252447	69922	0.383508	0.0430011
ENSMUSG00000073489	Ifi204	interferon activated gene 204	NM_008329	15951	0.38361	0.0256432
ENSMUSG00000032420	Nt5e	5' nucleotidase, ecto	NM_011851	23959	0.384029	0.0165132
ENSMUSG00000017466	Timp2	tissue inhibitor of metalloproteinase 2	NM_011594	21858	0.384326	7.11e-05
ENSMUSG00000022856	Tmem41a	transmembrane protein 41a	NM_025693	66664	0.384707	0.0227783
ENSMUSG00000051331	Cacna1c	calcium channel, voltage-dependent, L type, alpha 1C subunit	NM_001159533	12288	0.384764	0.0310616
ENSMUSG00000038518	Jarid2	jumonji, AT rich interactive domain 2	NM_001205043	16468	0.385108	1.08e-05
ENSMUSG00000040188	Scamp2	secretory carrier membrane protein 2	NM_022813	24044	0.386219	1.39e-07
ENSMUSG00000034295	Fhod3	formin homology 2 domain containing 3	NM_001289654	225288	0.386758	0.00794034
ENSMUSG00000024998	Plce1	phospholipase C, epsilon 1	NM_019588	74055	0.386767	1.18e-06
ENSMUSG00000034875	Nudt19	nudix (nucleoside diphosphate linked moiety X)-type motif 19	NM_033080	110959	0.387325	9.85e-10
ENSMUSG00000004317	Clcn5	chloride channel, voltage-sensitive 5	NM_001243762	12728	0.387365	0.0160448
ENSMUSG00000033088	Triobp	TRIO and F-actin binding protein	NM_001024716	110253	0.387783	2.5e-07
ENSMUSG00000022546	Gpt	glutamic pyruvic transaminase, soluble	NM_182805	76282	0.387842	0.00500554
ENSMUSG00000027695	Pld1	phospholipase D1	NM_001164056	18805	0.387962	0.000670667
ENSMUSG00000070733	Fryl	FRY like transcription coactivator	NM_028194	72313	0.387972	6.61e-05
ENSMUSG00000015305	Sash1	SAM and SH3 domain containing 1	NM_175155	70097	0.388568	0.000115818
ENSMUSG00000039824	Myl6b	myosin, light polypeptide 6B	NM_172259	216459	0.389805	0.0154953
ENSMUSG00000001123	Lgals9	lectin, galactose binding, soluble 9	NM_001159301	16859	0.390342	0.00741324
ENSMUSG00000037490	Slc2a12	solute carrier family 2 (facilitated glucose transporter), member 12	NM_178934	353169	0.390912	4.13e-05
ENSMUSG00000056763	Cspp1	centrosome and spindle pole associated protein 1	NM_001368816	211660	0.390993	0.0173606
ENSMUSG00000006526	Stimate	STIM activating enhancer	NM_028839	69179	0.391017	0.00912908
ENSMUSG00000000340	Dbt	dihydrolipoamide branched chain transacylase E2	NM_001357344	13171	0.391555	0.000633391
ENSMUSG00000036986	Pml	promyelocytic leukemia	NM_001311088	18854	0.391619	0.0224304
ENSMUSG00000036568	Bicral	BRD4 interacting chromatin remodeling complex associated protein like	NM_001100452	210982	0.392292	0.0027953
ENSMUSG00000006362	Cbfa2t3	CBFA2/RUNX1 translocation partner 3	NM_001109873	12398	0.392656	0.0042851
ENSMUSG00000027367	Stard7	START domain containing 7	NM_001362684	99138	0.395031	1.16e-16
ENSMUSG00000056608	Chd9	chromodomain helicase DNA binding protein 9	NM_001310530	109151	0.395333	1.09e-05
ENSMUSG00000024972	Lgals12	lectin, galactose binding, soluble 12	NM_001356574	56072	-0.930841	0.0536853
ENSMUSG00000061740	Cyp2d22	cytochrome P450, family 2, subfamily d, polypeptide 22	NM_001163472	56448	0.395675	0.0460558
ENSMUSG00000046345	Smco1	single-pass membrane protein with coiled-coil domains 1	NM_183283	69576	0.395869	4.67e-05
ENSMUSG00000051550	Zfp579	zinc finger protein 579	NM_026741	68490	0.395901	0.00127656
ENSMUSG00000001517	Foxm1	forkhead box M1	NM_008021	14235	-0.926943	0.0514519
ENSMUSG00000024065	Ehd3	EH-domain containing 3	NM_020578	57440	0.395929	0.00394585
ENSMUSG00000062070	Pgk1	phosphoglycerate kinase 1	NM_008828	18655	0.396314	1.15e-17
ENSMUSG00000025791	Pgm2	phosphoglucomutase 2	NM_028132	72157	0.396514	3.22e-11
ENSMUSG00000021258	Ccnk	cyclin K	NM_009832	12454	0.396635	2.93e-06
ENSMUSG00000029810	Tmem176b	transmembrane protein 176B	NM_001164207	65963	0.396897	0.000337122
ENSMUSG00000057133	Chd6	chromodomain helicase DNA binding protein 6	NM_173368	71389	0.397482	1.2e-05
ENSMUSG00000028949	Smarcd3	SWI/SNF related, matrix associated, actin dependent regulator of chromatin, subfamily d, member 3	NM_025891	66993	0.397727	1.04e-13
ENSMUSG00000024338	Psmb8	proteasome (prosome, macropain) subunit, beta type 8 (large multifunctional peptidase 7)	NM_010724	16913	0.39822	0.0391981
ENSMUSG00000034612	Chst11	carbohydrate sulfotransferase 11	NM_021439	58250	0.398587	0.0013096
ENSMUSG00000021994	Wnt5a	wingless-type MMTV integration site family, member 5A	NM_001256224	22418	0.398682	0.0261034
ENSMUSG00000069662	Marcks	myristoylated alanine rich protein kinase C substrate	NM_008538	17118	0.398899	0.00945126
ENSMUSG00000023915	Tnfrsf21	tumor necrosis factor receptor superfamily, member 21	NM_178589	94185	0.399559	7.97e-05
ENSMUSG00000078963	Hsbp1l1	heat shock factor binding protein 1-like 1	NM_001136181	66255	0.399628	0.0288103
ENSMUSG00000054387	Mdm4	transformed mouse 3T3 cell double minute 4	NM_001302801	17248	0.400197	0.00162162
ENSMUSG00000024754	Cemip2	cell migration inducing hyaluronidase 2	NM_001033759	83921	0.400639	1.47e-11
ENSMUSG00000039031	Arhgap18	Rho GTPase activating protein 18	NM_176837	73910	0.401286	0.0260333
ENSMUSG00000032193	Ldlr	low density lipoprotein receptor	NM_001252658	16835	0.401432	0.0348324
ENSMUSG00000024087	Cyp1b1	cytochrome P450, family 1, subfamily b, polypeptide 1	NM_001364889	13078	0.402138	0.0396203
ENSMUSG00000006205	Htra1	HtrA serine peptidase 1	NM_019564	56213	0.402506	0.00127487
ENSMUSG00000030729	Pgm2l1	phosphoglucomutase 2-like 1	NM_027629	70974	0.403067	4.62e-08
ENSMUSG00000057666	Gapdh	glyceraldehyde-3-phosphate dehydrogenase	NM_001289726	14433	0.403305	2.63e-18
ENSMUSG00000050103	Agmo	alkylglycerol monooxygenase	NM_178767	319660	0.403816	0.0433498
ENSMUSG00000027692	Tnik	TRAF2 and NCK interacting kinase	NM_001163007	665113	0.404135	2.97e-12
ENSMUSG00000031639	Tlr3	toll-like receptor 3	NM_001357316	142980	0.404416	0.0395409
ENSMUSG00000002221	Paxip1	PAX interacting (with transcription-activation domain) protein 1	NM_018878	55982	0.404498	0.00756654
ENSMUSG00000031539	Ap3m2	adaptor-related protein complex 3, mu 2 subunit	NM_001122820	64933	0.404562	0.0312156
ENSMUSG00000019889	Ptprk	protein tyrosine phosphatase, receptor type, K	NM_001359355	19272	0.404666	0.000288679
ENSMUSG00000022419	Deptor	DEP domain containing MTOR-interacting protein	NM_001037937	97998	0.405155	0.000410278
ENSMUSG00000022723	Crybg3	beta-gamma crystallin domain containing 3	NM_174848	224273	0.405571	1.61e-06
ENSMUSG00000038058	Nod1	nucleotide-binding oligomerization domain containing 1	NM_001171007	107607	0.405768	3.12e-07
ENSMUSG00000032440	Tgfbr2	transforming growth factor, beta receptor II	NM_009371	21813	0.405845	4.73e-10
ENSMUSG00000043300	B3galnt1	UDP-GalNAc:betaGlcNAc beta 1,3-galactosaminyltransferase, polypeptide 1	NM_020026	26879	0.406069	0.0497525
ENSMUSG00000073435	Nme3	NME/NM23 nucleoside diphosphate kinase 3	NM_019730	79059	0.407307	0.00111042
ENSMUSG00000025323	Sp4	trans-acting transcription factor 4	NM_001166385	20688	0.40785	4.69e-07
ENSMUSG00000022037	Clu	clusterin	NM_013492	12759	0.408866	0.000352356
ENSMUSG00000032503	Arpp21	cyclic AMP-regulated phosphoprotein, 21	NM_001177615	74100	0.408984	6.1e-08
ENSMUSG00000034659	Tmem109	transmembrane protein 109	NM_134142	68539	0.409045	2.95e-14
ENSMUSG00000037772	Mrpl23	mitochondrial ribosomal protein L23	NM_011288	19935	0.409381	9.78e-09
ENSMUSG00000029730	Mcm7	minichromosome maintenance complex component 7	NM_001356576	17220	0.409678	0.000143903
ENSMUSG00000001552	Jup	junction plakoglobin	NM_010593	16480	0.410255	4.17e-05
ENSMUSG00000027935	Rab13	RAB13, member RAS oncogene family	NM_001293741	68328	0.410971	0.00398382
ENSMUSG00000028413	B4galt1	UDP-Gal:betaGlcNAc beta 1,4- galactosyltransferase, polypeptide 1	NM_022305	14595	0.411104	1.11e-05
ENSMUSG00000032253	Phip	pleckstrin homology domain interacting protein	NM_001081216	83946	0.411285	1.71e-08
ENSMUSG00000002897	Il17ra	interleukin 17 receptor A	NM_008359	16172	0.411614	0.0374216
ENSMUSG00000008845	Cd163	CD163 antigen	NM_001170395	93671	0.411832	0.000133426
ENSMUSG00000047246	Hist1h2be	histone cluster 1, H2be	NM_001177653	319179	0.411884	6.16e-06
ENSMUSG00000002250	Ppard	peroxisome proliferator activator receptor delta	NM_011145	19015	0.412114	1e-07
ENSMUSG00000027706	Sec62	SEC62 homolog (S. cerevisiae)	NM_001357528	69276	0.41245	1.6e-05
ENSMUSG00000026065	Slc9a4	solute carrier family 9 (sodium/hydrogen exchanger), member 4	NM_177084	110895	0.412522	0.0349463
ENSMUSG00000021311	Mtr	5-methyltetrahydrofolate-homocysteine methyltransferase	NM_001081128	238505	0.412947	8.75e-08
ENSMUSG00000027281	Slx4ip	SLX4 interacting protein	NM_001038641	74243	0.412957	0.0249725
ENSMUSG00000087370	Tmem170b	transmembrane protein 170B	NM_001163572	621976	0.413482	1.26e-07
ENSMUSG00000028497	Hacd4	3-hydroxyacyl-CoA dehydratase 4	NM_025760	66775	0.413491	0.015998
ENSMUSG00000038175	Mylip	myosin regulatory light chain interacting protein	NM_153789	218203	0.413535	0.0369285
ENSMUSG00000022803	Popdc2	popeye domain containing 2	NM_001081984	64082	0.413859	0.00210456
ENSMUSG00000021282	Eif5	eukaryotic translation initiation factor 5	NM_173363	217869	0.414064	2.14e-06
ENSMUSG00000039958	Etfbkmt	electron transfer flavoprotein beta subunit lysine methyltransferase	NM_001252094	320204	0.414312	0.015282
ENSMUSG00000045576	St7l	suppression of tumorigenicity 7-like	NM_001253702	229681	0.414897	0.00126628
ENSMUSG00000058966	Fam57b	family with sequence similarity 57, member B	NM_001146347	68952	0.414963	0.000540537
ENSMUSG00000005580	Adcy9	adenylate cyclase 9	NM_001291910	11515	0.414985	3.93e-06
ENSMUSG00000048960	Prex2	phosphatidylinositol-3,4,5-trisphosphate-dependent Rac exchange factor 2	NM_001033636	109294	0.415956	1.93e-06
ENSMUSG00000002032	Tmem25	transmembrane protein 25	NM_001357383	71687	0.416018	0.0096096
ENSMUSG00000017417	Plxdc1	plexin domain containing 1	NM_001163608	72324	0.416151	0.00963753
ENSMUSG00000066442	Mthfs	5, 10-methenyltetrahydrofolate synthetase	NM_001359993	107885	0.416193	0.0138732
ENSMUSG00000055897	Ppp4r1l-ps	protein phosphatase 4, regulatory subunit 1-like, pseudogene	NM_001033179	100043911	0.41631	0.000416791
ENSMUSG00000033253	Szt2	seizure threshold 2	NM_198170	230676	0.417021	4.96e-05
ENSMUSG00000037138	Aff3	AF4/FMR2 family, member 3	NM_001290814	16764	0.417217	0.0446266
ENSMUSG00000029312	Klhl8	kelch-like 8	NM_001359986	246293	0.417219	1.5e-08
ENSMUSG00000021725	Parp8	poly (ADP-ribose) polymerase family, member 8	NM_001081009	52552	0.41786	3.33e-08
ENSMUSG00000072294	Klf12	Kruppel-like factor 12	NM_010636	16597	0.418057	9.92e-06
ENSMUSG00000048186	Bend7	BEN domain containing 7	NM_001190400	209645	0.418122	0.00860207
ENSMUSG00000026617	Bpnt1	bisphosphate 3'-nucleotidase 1	NM_001347210	23827	0.418505	7.69e-06
ENSMUSG00000064302	Clasp1	CLIP associating protein 1	NM_001081276	76707	0.419194	1.64e-08
ENSMUSG00000001542	Ell2	elongation factor RNA polymerase II 2	NM_138953	192657	0.419893	0.00233581
ENSMUSG00000022177	Haus4	HAUS augmin-like complex, subunit 4	NM_145462	219072	0.419898	0.014571
ENSMUSG00000040943	Tet2	tet methylcytosine dioxygenase 2	NM_001040400	214133	0.420431	9.36e-08
ENSMUSG00000076431	Sox4	SRY (sex determining region Y)-box 4	NM_009238	20677	0.421066	0.00494044
ENSMUSG00000020661	Dnmt3a	DNA methyltransferase 3A	NM_001271753	13435	0.421118	7.37e-10
ENSMUSG00000026162	Nhej1	nonhomologous end-joining factor 1	NM_029342	75570	0.424419	0.0132131
ENSMUSG00000002108	Nr1h3	nuclear receptor subfamily 1, group H, member 3	NM_001177730	22259	0.424468	0.0206765
ENSMUSG00000006342	Susd2	sushi domain containing 2	NM_001162913	71733	0.424744	0.0208651
ENSMUSG00000053166	Cdh22	cadherin 22	NM_174988	104010	0.426168	0.010241
ENSMUSG00000042099	Kank3	KN motif and ankyrin repeat domains 3	NM_001357162	80880	0.426481	0.00648604
ENSMUSG00000045975	C2cd2	C2 calcium-dependent domain containing 2	NM_174847	207781	0.426853	4.73e-10
ENSMUSG00000022096	Hr	lysine demethylase and nuclear receptor corepressor	NM_021877	15460	0.427077	0.030421
ENSMUSG00000056214	Pard6g	par-6 family cell polarity regulator gamma	NM_053117	93737	0.427466	0.0222576
ENSMUSG00000043432	Leng9	leukocyte receptor cluster (LRC) member 9	NM_175529	243813	0.427505	0.00851747
ENSMUSG00000051375	Pcdh1	protocadherin 1	NM_029357	75599	0.428028	0.00178847
ENSMUSG00000053199	Arhgap20	Rho GTPase activating protein 20	NM_175535	244867	0.428502	3.12e-05
ENSMUSG00000033060	Lmo7	LIM domain only 7	NM_001347628	380928	0.428671	1.38e-20
ENSMUSG00000073295	Nudt11	nudix (nucleoside diphosphate linked moiety X)-type motif 11	NM_021431	58242	0.428745	0.0161909
ENSMUSG00000019842	Traf3ip2	TRAF3 interacting protein 2	NM_134000	103213	0.42887	0.00193282
ENSMUSG00000025175	Fn3k	fructosamine 3 kinase	NM_001038699	63828	0.428904	0.000105349
ENSMUSG00000013150	Gfod2	glucose-fructose oxidoreductase domain containing 2	NM_001368385	70575	0.429198	0.0140769
ENSMUSG00000059149	Mfsd4a	major facilitator superfamily domain containing 4A	NM_001114662	213006	0.429345	0.0446118
ENSMUSG00000000142	Axin2	axin 2	NM_015732	12006	0.429363	1.77e-09
ENSMUSG00000018604	Tbx3	T-box 3	NM_011535	21386	0.429691	1.91e-06
ENSMUSG00000035954	Dock4	dedicator of cytokinesis 4	NM_172803	238130	0.430228	1.13e-08
ENSMUSG00000024164	C3	complement component 3	NM_009778	12266	0.430533	0.0266636
ENSMUSG00000020937	Plcd3	phospholipase C, delta 3	NM_001361706	72469	0.43089	0.047719
ENSMUSG00000020092	Pald1	phosphatase domain containing, paladin 1	NM_013753	27355	0.430965	3.71e-08
ENSMUSG00000029298	Gbp9	guanylate-binding protein 9	NM_172777	236573	0.431283	0.0111648
ENSMUSG00000097571	Jpx	Jpx transcript, Xist activator (non-protein coding)	NR_015508	70252	0.432005	0.000190233
ENSMUSG00000032705	Exd2	exonuclease 3'-5' domain containing 2	NM_133798	97827	0.43262	0.000198023
ENSMUSG00000015889	Lta4h	leukotriene A4 hydrolase	NM_001313897	16993	0.433273	6.52e-09
ENSMUSG00000034621	Gpatch8	G patch domain containing 8	NM_001159492	237943	0.433366	1.73e-08
ENSMUSG00000027010	Slc25a12	solute carrier family 25 (mitochondrial carrier, Aralar), member 12	NM_172436	78830	0.433998	6.58e-16
ENSMUSG00000027346	Gpcpd1	glycerophosphocholine phosphodiesterase 1	NM_001042671	74182	0.434303	2.83e-08
ENSMUSG00000058056	Palld	palladin, cytoskeletal associated protein	NM_001081390	72333	0.434552	5.63e-05
ENSMUSG00000071317	Bves	blood vessel epicardial substance	NM_024285	23828	0.434792	4.95e-24
ENSMUSG00000066113	Adamtsl1	ADAMTS-like 1	NM_001368621	77739	0.435486	0.0279557
ENSMUSG00000026407	Cacna1s	calcium channel, voltage-dependent, L type, alpha 1S subunit	NM_001081023	12292	0.436295	1.7e-18
ENSMUSG00000030727	Rabep2	rabaptin, RAB GTPase binding effector protein 2	NM_030566	70314	0.436665	4.2e-05
ENSMUSG00000029207	Apbb2	amyloid beta (A4) precursor protein-binding, family B, member 2	NM_001201413	11787	0.437098	1.62e-06
ENSMUSG00000021390	Ogn	osteoglycin	NM_008760	18295	0.437155	0.00313166
ENSMUSG00000000532	Acvr1b	activin A receptor, type 1B	NM_007395	11479	0.437537	0.00304518
ENSMUSG00000040455	Usp45	ubiquitin specific petidase 45	NM_001290425	77593	0.437619	0.000230332
ENSMUSG00000041936	Agrn	agrin	NM_001369026	11603	0.438064	0.00978291
ENSMUSG00000017713	Tha1	threonine aldolase 1	NM_027919	71776	0.438869	0.000558152
ENSMUSG00000025154	Arhgap19	Rho GTPase activating protein 19	NM_001163495	71085	0.438869	0.00357346
ENSMUSG00000051495	Irf2bp2	interferon regulatory factor 2 binding protein 2	NM_001164598	270110	0.439535	0.00323917
ENSMUSG00000087095	Emx2os	Emx2 opposite strand/antisense transcript (non-protein coding)	NR_002863	329078	0.439542	0.0193384
ENSMUSG00000028713	Cyp4b1	cytochrome P450, family 4, subfamily b, polypeptide 1	NM_007823	13120	0.440285	0.0209119
ENSMUSG00000058297	Spock2	sparc/osteonectin, cwcv and kazal-like domains proteoglycan 2	NM_052994	94214	0.440451	0.0427879
ENSMUSG00000028559	Osbpl9	oxysterol binding protein-like 9	NM_001134791	100273	0.440516	1.54e-20
ENSMUSG00000019947	Arid5b	AT rich interactive domain 5B (MRF1-like)	NM_023598	71371	0.441062	0.0262357
ENSMUSG00000101609	Kcnq1ot1	KCNQ1 overlapping transcript 1	NR_001461	63830	0.441398	0.0002455
ENSMUSG00000023845	Lnpep	leucyl/cystinyl aminopeptidase	NM_172827	240028	0.441691	6.17e-17
ENSMUSG00000039741	Bahcc1	BAH domain and coiled-coil containing 1	NM_001347621	268515	0.442188	3.99e-05
ENSMUSG00000067586	S1pr3	sphingosine-1-phosphate receptor 3	NM_010101	13610	0.44263	0.00969561
ENSMUSG00000061666	Gdpd1	glycerophosphodiester phosphodiesterase domain containing 1	NM_025638	66569	0.44316	0.00609218
ENSMUSG00000018830	Myh11	myosin, heavy polypeptide 11, smooth muscle	NM_001161775	17880	0.443785	0.0180135
ENSMUSG00000033991	Ttc37	tetratricopeptide repeat domain 37	NM_001081352	218343	0.444838	1.12e-13
ENSMUSG00000030695	Aldoa	aldolase A, fructose-bisphosphate	NM_001177307	11674	0.445213	7.51e-16
ENSMUSG00000032878	Ccdc85a	coiled-coil domain containing 85A	NM_001166661	216613	0.44585	9.54e-05
ENSMUSG00000086859	Snhg20	small nucleolar RNA host gene 20	NR_027059	76972	0.446012	0.0335892
ENSMUSG00000068854	Hist2h2be	histone cluster 2, H2be	NM_178214	319190	0.446497	6.34e-06
ENSMUSG00000063229	Ldha	lactate dehydrogenase A	NM_001136069	16828	0.446743	1.11e-11
ENSMUSG00000046743	Fat4	FAT atypical cadherin 4	NM_183221	329628	0.446786	0.00125625
ENSMUSG00000028701	Lurap1	leucine rich adaptor protein 1	NM_026547	68075	0.446862	0.00202088
ENSMUSG00000051367	Six1	sine oculis-related homeobox 1	NM_009189	20471	0.447002	1.31e-08
ENSMUSG00000054978	Kbtbd13	kelch repeat and BTB (POZ) domain containing 13	NM_028974	74492	0.447435	5.33e-09
ENSMUSG00000000957	Mmp14	matrix metallopeptidase 14 (membrane-inserted)	NM_008608	17387	0.447914	0.000568213
ENSMUSG00000020521	Rnft1	ring finger protein, transmembrane 1	NM_029788	76892	0.448146	0.000153458
ENSMUSG00000021591	Glrx	glutaredoxin	NM_001360151	93692	0.448245	9.01e-09
ENSMUSG00000021779	Thrb	thyroid hormone receptor beta	NM_001113417	21834	0.449149	1.1e-05
ENSMUSG00000040260	Daam2	dishevelled associated activator of morphogenesis 2	NM_001008231	76441	0.449496	0.00362287
ENSMUSG00000040033	Stat2	signal transducer and activator of transcription 2	NM_019963	20847	0.450101	0.00255462
ENSMUSG00000032238	Rora	RAR-related orphan receptor alpha	NM_001289916	19883	0.450181	2.26e-08
ENSMUSG00000036052	Dnajb5	DnaJ heat shock protein family (Hsp40) member B5	NM_001355438	56323	0.450252	1.29e-06
ENSMUSG00000026255	Efhd1	EF hand domain containing 1	NM_028889	98363	0.451008	0.0361996
ENSMUSG00000025810	Nrp1	neuropilin 1	NM_001358959	18186	0.451489	2.48e-09
ENSMUSG00000048490	Nrip1	nuclear receptor interacting protein 1	NM_001358238	268903	0.451585	0.00115871
ENSMUSG00000020333	Acsl6	acyl-CoA synthetase long-chain family member 6	NM_001033597	216739	0.451745	6.37e-10
ENSMUSG00000067199	Frat1	frequently rearranged in advanced T cell lymphomas	NM_008043	14296	0.452024	0.00105244
ENSMUSG00000020424	Castor1	cytosolic arginine sensor for mTORC1 subunit 1	NM_028022	71962	0.452284	0.0205395
ENSMUSG00000018927	Ccl6	chemokine (C-C motif) ligand 6	NM_009139	20305	0.452579	0.0367426
ENSMUSG00000026915	Strbp	spermatid perinuclear RNA binding protein	NM_001355259	20744	0.453653	0.00013825
ENSMUSG00000025742	Prps2	phosphoribosyl pyrophosphate synthetase 2	NM_001313758	110639	0.453832	0.0192598
ENSMUSG00000031144	Syp	synaptophysin	NM_009305	20977	0.453985	0.015282
ENSMUSG00000019796	Lrp11	low density lipoprotein receptor-related protein 11	NM_001359742	237253	0.454009	0.0240058
ENSMUSG00000031925	Maml2	mastermind like transcriptional coactivator 2	NM_001013813	270118	0.454339	0.000132944
ENSMUSG00000013846	St3gal1	ST3 beta-galactoside alpha-2,3-sialyltransferase 1	NM_001033487	20442	0.454431	0.00054148
ENSMUSG00000025089	Gfra1	glial cell line derived neurotrophic factor family receptor alpha 1	NM_001285457	14585	0.45478	0.00339495
ENSMUSG00000001864	Aif1l	allograft inflammatory factor 1-like	NM_145144	108897	0.455473	0.00978186
ENSMUSG00000046806	Cyren	cell cycle regulator of NHEJ	NM_001135611	78412	0.455581	0.0215048
ENSMUSG00000040618	Pck2	phosphoenolpyruvate carboxykinase 2 (mitochondrial)	NM_028994	74551	0.455771	0.00203984
ENSMUSG00000031842	Pde4c	phosphodiesterase 4C, cAMP specific	NM_001310465	110385	0.456115	0.00529869
ENSMUSG00000074971	Fibin	fin bud initiation factor homolog (zebrafish)	NM_026271	67606	0.457067	0.0178531
ENSMUSG00000043719	Col6a6	collagen, type VI, alpha 6	NM_001102607	245026	0.457156	0.00171687
ENSMUSG00000030978	Rrm1	ribonucleotide reductase M1	NM_009103	20133	0.457556	4.81e-08
ENSMUSG00000030786	Itgam	integrin alpha M	NM_001082960	16409	0.457683	0.0132131
ENSMUSG00000019841	Rev3l	REV3 like, DNA directed polymerase zeta catalytic subunit	NM_011264	19714	0.457935	4.14e-07
ENSMUSG00000068747	Sort1	sortilin 1	NM_001271599	20661	0.458527	0.000364104
ENSMUSG00000028980	H6pd	hexose-6-phosphate dehydrogenase (glucose 1-dehydrogenase)	NM_001291004	100198	0.458775	1.66e-09
ENSMUSG00000030031	Kbtbd8	kelch repeat and BTB (POZ) domain containing 8	NM_001008785	243574	0.458986	0.000216719
ENSMUSG00000066258	Trim12a	tripartite motif-containing 12A	NM_001368753	76681	0.459076	0.0339845
ENSMUSG00000053835	H2-T24	histocompatibility 2, T region locus 24	NM_008207	15042	0.459595	0.0334892
ENSMUSG00000027784	Ppm1l	protein phosphatase 1 (formerly 2C)-like	NM_178726	242083	0.459795	2.92e-12
ENSMUSG00000020646	Mboat2	membrane bound O-acyltransferase domain containing 2	NM_001083341	67216	0.459851	0.0297915
ENSMUSG00000003134	Tbc1d8	TBC1 domain family, member 8	NM_001357521	54610	0.460127	3.33e-08
ENSMUSG00000037894	H2afz	H2A histone family, member Z	NM_001316995	51788	0.460765	1.29e-11
ENSMUSG00000038732	Mboat1	membrane bound O-acyltransferase domain containing 1	NM_153546	218121	0.460982	0.00867079
ENSMUSG00000045875	Adra1a	adrenergic receptor, alpha 1a	NM_001271759	11549	0.461553	0.014222
ENSMUSG00000020053	Igf1	insulin-like growth factor 1	NM_001111274	16000	0.462203	0.00451595
ENSMUSG00000026447	Pik3c2b	phosphatidylinositol-4-phosphate 3-kinase catalytic subunit type 2 beta	NM_001099276	240752	0.462744	2.95e-12
ENSMUSG00000021820	Camk2g	calcium/calmodulin-dependent protein kinase II gamma	NM_001039138	12325	0.462999	3.14e-10
ENSMUSG00000029650	Slc46a3	solute carrier family 46, member 3	NM_001357002	71706	0.46347	0.00299304
ENSMUSG00000035923	Myf6	myogenic factor 6	NM_008657	17878	0.464263	0.000316559
ENSMUSG00000017740	Slc12a5	solute carrier family 12, member 5	NM_001355480	57138	0.464981	0.0491752
ENSMUSG00000030098	Grip2	glutamate receptor interacting protein 2	NM_001033353	243547	0.464994	0.00162617
ENSMUSG00000028270	Gbp2	guanylate binding protein 2	NM_010260	14469	0.465103	0.0123304
ENSMUSG00000039982	Dtx4	deltex 4, E3 ubiquitin ligase	NM_172442	207521	0.466163	6.31e-06
ENSMUSG00000025150	Cbr2	carbonyl reductase 2	NM_007621	12409	0.466477	0.0486855
ENSMUSG00000063873	Slc24a3	solute carrier family 24 (sodium/potassium/calcium exchanger), member 3	NM_001356497	94249	0.466593	0.0273269
ENSMUSG00000026222	Sp100	nuclear antigen Sp100	NM_001313712	20684	0.466718	0.00190794
ENSMUSG00000022574	Naprt	nicotinate phosphoribosyltransferase	NM_172607	223646	0.467567	0.0026555
ENSMUSG00000062115	Rai1	retinoic acid induced 1	NM_001037764	19377	0.468607	7.28e-08
ENSMUSG00000027765	P2ry1	purinergic receptor P2Y, G-protein coupled 1	NM_001282016	18441	0.469412	1.72e-06
ENSMUSG00000039242	B3galnt2	UDP-GalNAc:betaGlcNAc beta 1,3-galactosaminyltransferase, polypeptide 2	NM_001362404	97884	0.46964	2.87e-06
ENSMUSG00000042851	Zc3h6	zinc finger CCCH type containing 6	NM_178404	78751	0.469824	2.23e-06
ENSMUSG00000030029	Lrig1	leucine-rich repeats and immunoglobulin-like domains 1	NM_001355269	16206	0.470907	8.83e-09
ENSMUSG00000032470	Mras	muscle and microspikes RAS	NM_008624	17532	0.471273	0.0039281
ENSMUSG00000030222	Rerg	RAS-like, estrogen-regulated, growth-inhibitor	NM_001164212	232441	0.472149	0.00473546
ENSMUSG00000056144	Trim34a	tripartite motif-containing 34A	NM_001357679	94094	0.47411	0.0100355
ENSMUSG00000016181	Utp25	UTP25 small subunit processome component	NM_001368818	215193	0.47495	0.00748722
ENSMUSG00000024534	Sncaip	synuclein, alpha interacting protein (synphilin)	NM_001199151	67847	0.475203	0.00172012
ENSMUSG00000014778	Fhod1	formin homology 2 domain containing 1	NM_177699	234686	0.475274	0.00208301
ENSMUSG00000039316	Rftn1	raftlin lipid raft linker 1	NM_181397	76438	0.475554	0.00204774
ENSMUSG00000055116	Arntl	aryl hydrocarbon receptor nuclear translocator-like	NM_001243048	11865	0.475951	0.00351396
ENSMUSG00000019989	Enpp3	ectonucleotide pyrophosphatase/phosphodiesterase 3	NM_134005	209558	0.476014	0.0290275
ENSMUSG00000059401	Mamld1	mastermind-like domain containing 1	NM_001081354	333639	0.47644	0.000112753
ENSMUSG00000002847	Pla1a	phospholipase A1 member A	NM_134102	85031	0.476957	0.0191844
ENSMUSG00000044086	Lmod3	leiomodin 3 (fetal)	NM_001081157	320502	0.477105	1.17e-09
ENSMUSG00000054203	Ifi205	interferon activated gene 205	NM_172648	226695	0.4773	0.0218367
ENSMUSG00000026971	Itgb6	integrin beta 6	NM_001159564	16420	0.477368	1.79e-10
ENSMUSG00000019933	Mrln	myoregulin	NM_001304739	69563	0.477459	4.73e-06
ENSMUSG00000040723	Rcsd1	RCSD domain containing 1	NM_001038846	226594	0.477767	6.38e-14
ENSMUSG00000022883	Robo1	roundabout guidance receptor 1	NM_019413	19876	0.477927	0.0259239
ENSMUSG00000026888	Grb14	growth factor receptor bound protein 14	NM_016719	50915	0.478303	0.00428548
ENSMUSG00000034639	Setmar	SET domain without mariner transposase fusion	NM_001276356	74729	0.478837	0.000443054
ENSMUSG00000009207	Lnpk	lunapark, ER junction formation factor	NM_001110209	69605	0.478953	1.02e-06
ENSMUSG00000027077	Smtnl1	smoothelin-like 1	NM_024230	68678	0.479339	5.37e-10
ENSMUSG00000038264	Sema7a	sema domain, immunoglobulin domain (Ig), and GPI membrane anchor, (semaphorin) 7A	NM_011352	20361	0.479772	4.11e-06
ENSMUSG00000048200	Cracr2b	calcium release activated channel regulator 2B	NM_001025103	213573	0.479774	0.0278504
ENSMUSG00000049173	Myoz3	myozenin 3	NM_133363	170947	0.479963	2.72e-05
ENSMUSG00000044807	Zfp354c	zinc finger protein 354C	NM_013922	30944	0.480223	0.0182802
ENSMUSG00000046668	Cxxc5	CXXC finger 5	NM_001357458	67393	0.480374	0.000119327
ENSMUSG00000030592	Ryr1	ryanodine receptor 1, skeletal muscle	NM_009109	20190	0.481	2.21e-32
ENSMUSG00000047414	Flrt2	fibronectin leucine rich transmembrane protein 2	NM_201518	399558	0.48105	4.85e-07
ENSMUSG00000038893	Fam117a	family with sequence similarity 117, member A	NM_172543	215512	0.481516	0.0231868
ENSMUSG00000048701	Ccdc6	coiled-coil domain containing 6	NM_001111121	76551	0.481781	1.99e-31
ENSMUSG00000051747	Ttn	titin	NM_011652	22138	0.482404	5.32e-05
ENSMUSG00000041119	Pde9a	phosphodiesterase 9A	NM_001163748	18585	0.48303	0.0271308
ENSMUSG00000035064	Eef2k	eukaryotic elongation factor-2 kinase	NM_001267710	13631	0.48316	0.00024836
ENSMUSG00000024593	Megf10	multiple EGF-like-domains 10	NM_001001979	70417	0.483926	1.04e-05
ENSMUSG00000020828	Pld2	phospholipase D2	NM_001302475	18806	0.484016	0.000755987
ENSMUSG00000041528	Rnf123	ring finger protein 123	NM_001311152	84585	0.484084	8.52e-14
ENSMUSG00000026896	Ifih1	interferon induced with helicase C domain 1	NM_001164477	71586	0.484324	0.00616753
ENSMUSG00000045534	Kcna5	potassium voltage-gated channel, shaker-related subfamily, member 5	NM_145983	16493	0.484704	0.000270136
ENSMUSG00000001741	Il16	interleukin 16	NM_001360087	16170	0.485079	0.00447796
ENSMUSG00000029478	Ncor2	nuclear receptor co-repressor 2	NM_001253904	20602	0.485405	1e-12
ENSMUSG00000024899	Papss2	3'-phosphoadenosine 5'-phosphosulfate synthase 2	NM_001201470	23972	0.485689	0.00624311
ENSMUSG00000021556	Golm1	golgi membrane protein 1	NM_001035122	105348	0.486101	9.44e-06
ENSMUSG00000007950	Abhd8	abhydrolase domain containing 8	NM_022419	64296	0.48642	1.17e-07
ENSMUSG00000075010	AW112010	expressed sequence AW112010	NM_001177351	107350	0.486984	0.00395614
ENSMUSG00000052331	Ankrd44	ankyrin repeat domain 44	NM_001081433	329154	0.48746	0.00881661
ENSMUSG00000022231	Sema5a	sema domain, seven thrombospondin repeats (type 1 and type 1-like), transmembrane domain (TM) and short cytoplasmic domain, (semaphorin) 5A	NM_009154	20356	0.487967	0.00141674
ENSMUSG00000001403	Ube2c	ubiquitin-conjugating enzyme E2C	NM_026785	68612	0.488001	0.0110854
ENSMUSG00000025019	Lcor	ligand dependent nuclear receptor corepressor	NM_172154	212391	0.488022	2.37e-19
ENSMUSG00000046949	Nqo2	N-ribosyldihydronicotinamide quinone reductase 2	NM_001163239	18105	0.488131	2.91e-07
ENSMUSG00000024782	Ak3	adenylate kinase 3	NM_001365071	56248	0.48832	4.21e-13
ENSMUSG00000078247	Airn	antisense Igf2r RNA	NR_002853	104103	0.489451	3.39e-05
ENSMUSG00000048330	Ric3	RIC3 acetylcholine receptor chaperone	NM_001038624	320360	0.489503	0.0224027
ENSMUSG00000025216	Lbx1	ladybird homeobox 1	NM_010691	16814	0.48972	8.67e-08
ENSMUSG00000026387	Sctr	secretin receptor	NM_001012322	319229	0.489848	0.00951515
ENSMUSG00000047497	Adamts12	a disintegrin-like and metallopeptidase (reprolysin type) with thrombospondin type 1 motif, 12	NM_175501	239337	0.489925	0.0109889
ENSMUSG00000036438	Calm2	calmodulin 2	NM_001355703	12314	0.49047	1.34e-15
ENSMUSG00000024799	Tm7sf2	transmembrane 7 superfamily member 2	NM_028454	73166	0.490623	0.0066894
ENSMUSG00000028780	Sema3c	sema domain, immunoglobulin domain (Ig), short basic domain, secreted, (semaphorin) 3C	NM_013657	20348	0.491548	1.48e-12
ENSMUSG00000001313	Rnd2	Rho family GTPase 2	NM_009708	11858	0.491988	0.0115902
ENSMUSG00000070304	Scn2b	sodium channel, voltage-gated, type II, beta	NM_001014761	72821	0.495119	0.0109478
ENSMUSG00000036391	Sec24a	Sec24 related gene family, member A (S. cerevisiae)	NM_001290785	77371	0.495271	8.85e-09
ENSMUSG00000030905	Crym	crystallin, mu	NM_016669	12971	0.495721	0.00125625
ENSMUSG00000028370	Pappa	pregnancy-associated plasma protein A	NM_021362	18491	0.495977	0.0226444
ENSMUSG00000032735	Ablim3	actin binding LIM protein family, member 3	NM_001164491	319713	0.496202	6.8e-05
ENSMUSG00000024812	Tjp2	tight junction protein 2	NM_001198985	21873	0.497039	4.64e-09
ENSMUSG00000060548	Tnfrsf19	tumor necrosis factor receptor superfamily, member 19	NM_001164155	29820	0.497326	8.94e-09
ENSMUSG00000036246	Gmip	Gem-interacting protein	NM_198101	78816	0.497365	0.0178843
ENSMUSG00000021067	Sav1	salvador family WW domain containing 1	NM_022028	64010	0.497824	3.02e-08
ENSMUSG00000063564	Col23a1	collagen, type XXIII, alpha 1	NM_153393	237759	0.497938	0.00232193
ENSMUSG00000034936	Arl4d	ADP-ribosylation factor-like 4D	NM_025404	80981	0.498623	0.000574833
ENSMUSG00000057280	Musk	muscle, skeletal, receptor tyrosine kinase	NM_001037127	18198	0.499153	0.000173682
ENSMUSG00000090272	Mndal	myeloid nuclear differentiation antigen like	NM_001170853	100040462	0.499292	0.0242938
ENSMUSG00000031618	Nr3c2	nuclear receptor subfamily 3, group C, member 2	NM_001083906	110784	0.499309	5.71e-08
ENSMUSG00000060180	Myh13	myosin, heavy polypeptide 13, skeletal muscle	NM_001081250	544791	0.499628	0.00471446
ENSMUSG00000051910	Sox6	SRY (sex determining region Y)-box 6	NM_001025559	20679	0.500165	4.55e-11
ENSMUSG00000037095	Lrg1	leucine-rich alpha-2-glycoprotein 1	NM_029796	76905	0.50084	0.0113435
ENSMUSG00000030353	Tead4	TEA domain family member 4	NM_001080979	21679	0.500945	0.000478923
ENSMUSG00000003153	Slc2a3	solute carrier family 2 (facilitated glucose transporter), member 3	NM_011401	20527	0.501246	0.0388154
ENSMUSG00000034401	Spata6	spermatogenesis associated 6	NM_001357231	67946	0.502055	0.0495446
ENSMUSG00000030287	Itpr2	inositol 1,4,5-triphosphate receptor 2	NM_010586	16439	0.502206	6.75e-07
ENSMUSG00000051067	Lingo3	leucine rich repeat and Ig domain containing 3	NM_001013758	237403	0.50514	7.54e-05
ENSMUSG00000075590	Nrbp2	nuclear receptor binding protein 2	NM_001358359	223649	0.505679	0.00174686
ENSMUSG00000051373	Plpp7	phospholipid phosphatase 7 (inactive)	NM_001355238	227721	0.505716	1.12e-08
ENSMUSG00000022464	Slc38a4	solute carrier family 38, member 4	NM_001358058	69354	0.506046	8.08e-12
ENSMUSG00000019927	Ube2d1	ubiquitin-conjugating enzyme E2D 1	NM_145420	216080	0.506419	6.31e-31
ENSMUSG00000073490	Ifi207	interferon activated gene 207	NM_001204910	226691	0.506998	6.94e-09
ENSMUSG00000049409	Prokr1	prokineticin receptor 1	NM_001355655	58182	0.507342	0.0227006
ENSMUSG00000017386	Traf4	TNF receptor associated factor 4	NM_009423	22032	0.508195	0.0181225
ENSMUSG00000070576	Mn1	meningioma 1	NM_001081235	433938	0.508456	8.4e-06
ENSMUSG00000059555	Tor4a	torsin family 4, member A	NM_146115	227612	0.508525	0.01973
ENSMUSG00000039109	F13a1	coagulation factor XIII, A1 subunit	NM_001166391	74145	0.509057	1.44e-06
ENSMUSG00000043635	Adamts3	a disintegrin-like and metallopeptidase (reprolysin type) with thrombospondin type 1 motif, 3	NM_001081401	330119	0.509843	0.0423448
ENSMUSG00000067158	Col4a4	collagen, type IV, alpha 4	NM_007735	12829	0.511846	0.031746
ENSMUSG00000021451	Sema4d	sema domain, immunoglobulin domain (Ig), transmembrane domain (TM) and short cytoplasmic domain, (semaphorin) 4D	NM_001281880	20354	0.512919	1.78e-17
ENSMUSG00000045094	Arhgef37	Rho guanine nucleotide exchange factor (GEF) 37	NM_177828	328967	0.515004	0.0379729
ENSMUSG00000066800	Rnasel	ribonuclease L (2', 5'-oligoisoadenylate synthetase-dependent)	NM_011882	24014	0.515132	0.00766122
ENSMUSG00000021182	Ccdc88c	coiled-coil domain containing 88C	NM_001362342	68339	0.515934	8.89e-05
ENSMUSG00000007122	Casq1	calsequestrin 1	NM_009813	12372	0.517987	1.23e-14
ENSMUSG00000023094	Msrb2	methionine sulfoxide reductase B2	NM_029619	76467	0.518405	3.74e-06
ENSMUSG00000050953	Gja1	gap junction protein, alpha 1	NM_010288	14609	0.518927	0.000605061
ENSMUSG00000038602	Slc35f1	solute carrier family 35, member F1	NM_178675	215085	0.520853	0.0086952
ENSMUSG00000062098	Btbd3	BTB (POZ) domain containing 3	NM_001025431	228662	0.521554	5e-10
ENSMUSG00000004837	Grap	GRB2-related adaptor protein	NM_027817	71520	0.521945	0.00206124
ENSMUSG00000116275	Zc3h11a	zinc finger CCCH type containing 11A	NM_001276767	70579	0.522644	3.3e-05
ENSMUSG00000033910	Gucy1a1	guanylate cyclase 1, soluble, alpha 1	NM_001356987	60596	0.522767	0.000365854
ENSMUSG00000024617	Camk2a	calcium/calmodulin-dependent protein kinase II alpha	NM_001286809	12322	0.524733	9.46e-22
ENSMUSG00000020647	Ncoa1	nuclear receptor coactivator 1	NM_010881	17977	0.525283	1.08e-09
ENSMUSG00000031790	Mmp15	matrix metallopeptidase 15	NM_008609	17388	0.526119	6.48e-12
ENSMUSG00000070327	Rnf213	ring finger protein 213	NM_001040005	672511	0.526785	9.52e-08
ENSMUSG00000039936	Pik3cd	phosphatidylinositol-4,5-bisphosphate 3-kinase catalytic subunit delta	NM_001029837	18707	0.526971	7.71e-05
ENSMUSG00000062257	Opcml	opioid binding protein/cell adhesion molecule-like	NM_177906	330908	0.527545	4.71e-05
ENSMUSG00000117869	Snhg4	small nucleolar RNA host gene 4	NR_038073	100503380	0.528816	0.00122269
ENSMUSG00000031461	Myom2	myomesin 2	NM_008664	17930	0.531651	2.36e-09
ENSMUSG00000020774	Aspa	aspartoacylase	NM_023113	11484	0.532133	0.0206233
ENSMUSG00000023990	Tfeb	transcription factor EB	NM_001161722	21425	0.532286	1.51e-12
ENSMUSG00000021130	Galnt16	polypeptide N-acetylgalactosaminyltransferase 16	NM_001081421	108760	0.532486	0.000284891
ENSMUSG00000034684	Sema3f	sema domain, immunoglobulin domain (Ig), short basic domain, secreted, (semaphorin) 3F	NM_001311151	20350	0.532532	2.29e-07
ENSMUSG00000048616	Nog	noggin	NM_008711	18121	0.532775	0.0234992
ENSMUSG00000034780	B3galt1	UDP-Gal:betaGlcNAc beta 1,3-galactosyltransferase, polypeptide 1	NM_020283	26877	0.533912	4.08e-15
ENSMUSG00000048387	Osr1	odd-skipped related transcription factor 1	NM_011859	23967	0.536416	0.000460165
ENSMUSG00000029673	Auts2	autism susceptibility candidate 2	NM_001363480	319974	0.536926	8e-05
ENSMUSG00000044986	Tst	thiosulfate sulfurtransferase, mitochondrial	NM_009437	22117	0.537677	2.72e-05
ENSMUSG00000028268	Gbp3	guanylate binding protein 3	NM_001289492	55932	0.537861	0.0412081
ENSMUSG00000025229	Pitx3	paired-like homeodomain transcription factor 3	NM_008852	18742	0.538373	0.000630921
ENSMUSG00000031097	Tnni2	troponin I, skeletal, fast 2	NM_009405	21953	0.538485	1.68e-11
ENSMUSG00000074676	Foxs1	forkhead box S1	NM_010226	14239	-0.554858	0.0516755
ENSMUSG00000034248	Slc25a37	solute carrier family 25, member 37	NM_026331	67712	0.538665	0.013611
ENSMUSG00000021990	Spata13	spermatogenesis associated 13	NM_001033272	219140	0.539097	0.000508527
ENSMUSG00000028630	Dyrk2	dual-specificity tyrosine-(Y)-phosphorylation regulated kinase 2	NM_001014390	69181	0.54029	0.000343227
ENSMUSG00000017300	Tnnc2	troponin C2, fast	NM_009394	21925	0.540326	1.05e-11
ENSMUSG00000030399	Ckm	creatine kinase, muscle	NM_007710	12715	0.540541	3.27e-20
ENSMUSG00000070802	Pnmal2	PNMA-like 2	NM_001099636	434128	0.542348	0.00447982
ENSMUSG00000006344	Ggt5	gamma-glutamyltransferase 5	NM_001359425	23887	0.543165	0.022921
ENSMUSG00000022887	Masp1	mannan-binding lectin serine peptidase 1	NM_001359083	17174	0.543237	9.84e-10
ENSMUSG00000030499	Kctd15	potassium channel tetramerisation domain containing 15	NM_001360818	233107	0.543943	6.58e-08
ENSMUSG00000035948	Acss3	acyl-CoA synthetase short-chain family member 3	NM_001142804	380660	0.543968	4.29e-05
ENSMUSG00000049811	Fam161a	family with sequence similarity 161, member A	NM_001363282	73873	0.544899	0.0183006
ENSMUSG00000001227	Sema6b	sema domain, transmembrane domain (TM), and cytoplasmic domain, (semaphorin) 6B	NM_001130456	20359	0.545025	8e-05
ENSMUSG00000078495	Zfp984	zinc finger protein 984	NM_001127189	100041677	0.545625	0.00676821
ENSMUSG00000037211	Spry1	sprouty RTK signaling antagonist 1	NM_001305440	24063	0.54618	2.71e-13
ENSMUSG00000042607	Asb4	ankyrin repeat and SOCS box-containing 4	NM_001355662	65255	0.546404	6.63e-07
ENSMUSG00000020961	Ston2	stonin 2	NM_175367	108800	0.546839	2.55e-25
ENSMUSG00000020387	Jade2	jade family PHD finger 2	NM_001357588	76901	0.547452	0.000148159
ENSMUSG00000028475	Spaar	small regulatory polypeptide of amino acid response	NM_001348108	71406	0.54781	0.0354148
ENSMUSG00000037106	Fer1l6	fer-1-like 6 (C. elegans)	XM_006521609	631797	0.547897	0.00522692
ENSMUSG00000058135	Gstm1	glutathione S-transferase, mu 1	NM_010358	14862	0.549431	2.64e-11
ENSMUSG00000027684	Mecom	MDS1 and EVI1 complex locus	NM_001361034	14013	0.549476	0.000468237
ENSMUSG00000038112	AW551984	expressed sequence AW551984	NM_001199556	244810	-0.540921	0.0539683
ENSMUSG00000035000	Dpp4	dipeptidylpeptidase 4	NM_001159543	13482	0.549827	0.00479848
ENSMUSG00000063760	Rnf217	ring finger protein 217	NM_001146349	268291	0.551687	8.9e-19
ENSMUSG00000020439	Smtn	smoothelin	NM_001159284	29856	0.551928	3.91e-19
ENSMUSG00000032000	Birc3	baculoviral IAP repeat-containing 3	NM_007464	11796	0.552712	9.73e-05
ENSMUSG00000048807	Slc35e4	solute carrier family 35, member E4	NM_153142	103710	0.554189	0.000108242
ENSMUSG00000040265	Dnm3	dynamin 3	NM_001038619	103967	0.555254	0.00264664
ENSMUSG00000040350	Trim7	tripartite motif-containing 7	NM_001347436	94089	0.555754	9.28e-07
ENSMUSG00000040111	Gramd1b	GRAM domain containing 1B	NM_001357617	235283	0.555805	9.62e-09
ENSMUSG00000020486	Sept4	septin 4	NM_001284392	18952	0.557152	1.91e-06
ENSMUSG00000032523	Hhatl	hedgehog acyltransferase-like	NM_029095	74770	0.557167	2.45e-17
ENSMUSG00000024597	Slc12a2	solute carrier family 12, member 2	NM_009194	20496	0.557808	5.69e-11
ENSMUSG00000030790	Adm	adrenomedullin	NM_009627	11535	0.558969	0.000988457
ENSMUSG00000030091	Nup210	nucleoporin 210	NM_018815	54563	0.560125	1.33e-20
ENSMUSG00000001053	N4bp3	NEDD4 binding protein 3	NM_145974	212706	0.560725	0.00608212
ENSMUSG00000019970	Sgk1	serum/glucocorticoid regulated kinase 1	NM_001161845	20393	0.560909	2.59e-06
ENSMUSG00000037010	Apln	apelin	NM_013912	30878	0.560948	0.039723
ENSMUSG00000050503	Fbxl22	F-box and leucine-rich repeat protein 22	NM_175206	74165	0.56095	0.00524658
ENSMUSG00000021892	Sh3bp5	SH3-domain binding protein 5 (BTK-associated)	NM_001347585	24056	0.561763	1.19e-08
ENSMUSG00000045664	Cdc42ep2	CDC42 effector protein (Rho GTPase binding) 2	NM_026772	104252	0.564093	2.33e-08
ENSMUSG00000036381	P2ry14	purinergic receptor P2Y, G-protein coupled, 14	NM_001008497	140795	0.566354	9.21e-05
ENSMUSG00000046532	Ar	androgen receptor	NM_013476	11835	0.566551	6.24e-18
ENSMUSG00000061723	Tnnt3	troponin T3, skeletal, fast	NM_001163664	21957	0.566626	2.54e-12
ENSMUSG00000003282	Plag1	pleiomorphic adenoma gene 1	NM_019969	56711	0.566649	0.042307
ENSMUSG00000032883	Acsl3	acyl-CoA synthetase long-chain family member 3	NM_001033606	74205	0.566955	6.56e-06
ENSMUSG00000047787	Flrt1	fibronectin leucine rich transmembrane protein 1	NM_201411	396184	0.568886	0.0160962
ENSMUSG00000049411	Tmem241	transmembrane protein 241	NM_001289666	338363	0.56903	0.0171656
ENSMUSG00000004698	Hdac9	histone deacetylase 9	NM_001271386	79221	0.569664	1.71e-06
ENSMUSG00000037685	Atp8a1	ATPase, aminophospholipid transporter (APLT), class I, type 8A, member 1	NM_001038999	11980	0.569727	1.89e-09
ENSMUSG00000040616	Tmem51	transmembrane protein 51	NM_145402	214359	0.570383	0.041414
ENSMUSG00000031608	Galnt7	polypeptide N-acetylgalactosaminyltransferase 7	NM_001167981	108150	0.570851	2.95e-05
ENSMUSG00000015467	Egfl8	EGF-like domain 8	NM_152922	81701	0.57119	0.0256592
ENSMUSG00000068735	Trp53i11	transformation related protein 53 inducible protein 11	NM_001025246	277414	0.571927	0.00288687
ENSMUSG00000022894	Adamts5	a disintegrin-like and metallopeptidase (reprolysin type) with thrombospondin type 1 motif, 5 (aggrecanase-2)	NM_011782	23794	0.572184	6.05e-09
ENSMUSG00000042359	Osbpl6	oxysterol binding protein-like 6	NM_001290733	99031	0.574493	2.7e-16
ENSMUSG00000033044	Dhrs7c	dehydrogenase/reductase (SDR family) member 7C	NM_001013013	68460	0.574988	1.63e-37
ENSMUSG00000019278	Dpep1	dipeptidase 1	NM_007876	13479	0.575488	0.000180997
ENSMUSG00000032719	Sbspon	somatomedin B and thrombospondin, type 1 domain containing	NM_001033288	226866	0.576276	0.0426301
ENSMUSG00000022822	Abcc5	ATP-binding cassette, sub-family C (CFTR/MRP), member 5	NM_013790	27416	0.576597	3.38e-05
ENSMUSG00000027253	Lrp4	low density lipoprotein receptor-related protein 4	NM_001145857	228357	0.57663	2.14e-42
ENSMUSG00000085218	BB218582	expressed sequence BB218582	NR_137201	102640562	0.577708	0.00637471
ENSMUSG00000022020	Naa16	N(alpha)-acetyltransferase 16, NatA auxiliary subunit	NM_025832	66897	0.580154	0.000148537
ENSMUSG00000042717	Ppp1r3a	protein phosphatase 1, regulatory subunit 3A	NM_080464	140491	0.580199	4.1e-08
ENSMUSG00000007817	Zmiz1	zinc finger, MIZ-type containing 1	NM_001033402	328365	0.580521	1.23e-10
ENSMUSG00000047747	Rnf150	ring finger protein 150	NM_177378	330812	0.58058	1.79e-18
ENSMUSG00000037826	Ppm1k	protein phosphatase 1K (PP2C domain containing)	NM_175523	243382	0.580684	0.000419959
ENSMUSG00000040724	Kcna2	potassium voltage-gated channel, shaker-related subfamily, member 2	NM_008417	16490	0.58302	0.0295611
ENSMUSG00000027215	Cd82	CD82 antigen	NM_001136055	12521	0.583088	3.71e-17
ENSMUSG00000047604	Frat2	frequently rearranged in advanced T cell lymphomas 2	NM_177603	212398	0.583844	0.000539762
ENSMUSG00000041741	Pde3a	phosphodiesterase 3A, cGMP inhibited	NM_018779	54611	0.584335	2.24e-08
ENSMUSG00000031290	Lrch2	leucine-rich repeats and calponin homology (CH) domain containing 2	NM_001081173	210297	0.585216	0.0218735
ENSMUSG00000060429	Sntb1	syntrophin, basic 1	NM_016667	20649	0.586733	0.000590606
ENSMUSG00000027520	Zdbf2	zinc finger, DBF-type containing 2	NM_001267872	73884	0.586741	0.0116489
ENSMUSG00000025375	Aatk	apoptosis-associated tyrosine kinase	NM_001198785	11302	0.587499	0.0167995
ENSMUSG00000048174	Tmem81	transmembrane protein 81	NM_029025	74626	0.587585	0.0424007
ENSMUSG00000042529	Kcnj12	potassium inwardly-rectifying channel, subfamily J, member 12	NM_001267593	16515	0.58802	3.9e-08
ENSMUSG00000015501	Hivep2	human immunodeficiency virus type I enhancer binding protein 2	NM_001358782	15273	0.588496	3.17e-18
ENSMUSG00000020553	Pctp	phosphatidylcholine transfer protein	NM_001316372	18559	0.589021	0.0228781
ENSMUSG00000064280	Ccdc146	coiled-coil domain containing 146	NM_029195	75172	0.589306	0.0174894
ENSMUSG00000115388	Eppk1	epiplakin 1	NM_144848	223650	0.590046	0.00551454
ENSMUSG00000030921	Trim30a	tripartite motif-containing 30A	NM_001357467	20128	0.590263	0.00715177
ENSMUSG00000030956	Fam53b	family with sequence similarity 53, member B	NM_001347630	77938	0.590889	2.13e-15
ENSMUSG00000066877	Nck2	non-catalytic region of tyrosine kinase adaptor protein 2	NM_010879	17974	0.591367	7.03e-15
ENSMUSG00000072568	Lratd2	LRAT domain containing 1	NM_001162926	399603	0.592201	0.0159339
ENSMUSG00000045382	Cxcr4	chemokine (C-X-C motif) receptor 4	NM_001356509	12767	0.593623	0.000180454
ENSMUSG00000034422	Parp14	poly (ADP-ribose) polymerase family, member 14	NM_001039530	547253	0.59407	0.000108706
ENSMUSG00000040483	Xaf1	XIAP associated factor 1	NM_001037713	327959	0.595511	0.00456944
ENSMUSG00000022895	Ets2	E26 avian leukemia oncogene 2, 3' domain	NM_011809	23872	0.595533	2.36e-05
ENSMUSG00000004151	Etv1	ets variant 1	NM_001163154	14009	0.595544	0.000538477
ENSMUSG00000062488	Ifit3b	interferon-induced protein with tetratricopeptide repeats 3B	NM_001005858	667370	0.595736	0.0252133
ENSMUSG00000003526	Prodh	proline dehydrogenase	NM_011172	19125	0.595931	1.6e-05
ENSMUSG00000031119	Gpc4	glypican 4	NM_008150	14735	0.596991	5.69e-13
ENSMUSG00000061393	Acvr2b	activin receptor IIB	NM_001313757	11481	0.597868	1.45e-17
ENSMUSG00000020674	Pxdn	peroxidasin	NM_181395	69675	0.599198	8.9e-06
ENSMUSG00000026389	Steap3	STEAP family member 3	NM_001085409	68428	0.600738	6.34e-19
ENSMUSG00000044938	Klhl31	kelch-like 31	NM_172925	244923	0.600868	1.12e-17
ENSMUSG00000057719	Sh3rf2	SH3 domain containing ring finger 2	NM_001146299	269016	0.601894	5.54e-05
ENSMUSG00000019850	Tnfaip3	tumor necrosis factor, alpha-induced protein 3	NM_001166402	21929	0.603206	0.000129755
ENSMUSG00000068740	Celsr2	cadherin, EGF LAG seven-pass G-type receptor 2	NM_001004177	53883	0.605509	5.65e-05
ENSMUSG00000062372	Otof	otoferlin	NM_001100395	83762	0.605566	0.0232723
ENSMUSG00000028328	Tmod1	tropomodulin 1	NM_021883	21916	0.60603	9.45e-27
ENSMUSG00000032648	Pygm	muscle glycogen phosphorylase	NM_011224	19309	0.606731	6.11e-27
ENSMUSG00000021180	Rps6ka5	ribosomal protein S6 kinase, polypeptide 5	NM_001330702	73086	0.60768	7.4e-11
ENSMUSG00000045215	Asxl3	additional sex combs like 3, transcriptional regulator	NM_001167777	211961	0.608145	0.0239951
ENSMUSG00000049791	Fzd4	frizzled class receptor 4	NM_008055	14366	0.608833	1.25e-05
ENSMUSG00000008658	Rbfox1	RNA binding protein, fox-1 homolog (C. elegans) 1	NM_001359723	268859	0.608961	1.35e-12
ENSMUSG00000024665	Fads2	fatty acid desaturase 2	NM_019699	56473	0.610224	0.00141182
ENSMUSG00000029122	Evc	EvC ciliary complex subunit 1	NM_021292	59056	0.610497	4.67e-12
ENSMUSG00000031636	Pdlim3	PDZ and LIM domain 3	NM_016798	53318	0.611172	0.0179871
ENSMUSG00000016756	Cmah	cytidine monophospho-N-acetylneuraminic acid hydroxylase	NM_001111110	12763	0.611344	0.00242568
ENSMUSG00000029816	Gpnmb	glycoprotein (transmembrane) nmb	NM_053110	93695	-0.488181	0.0530808
ENSMUSG00000068794	Col28a1	collagen, type XXVIII, alpha 1	NM_001037865	213945	0.613713	0.0384422
ENSMUSG00000032657	Fam189b	family with sequence similarity 189, member B	NM_001014995	68521	0.613771	0.00505889
ENSMUSG00000032750	Gab3	growth factor receptor bound protein 2-associated protein 3	NM_181584	210710	0.613848	0.0254341
ENSMUSG00000052698	Tln2	talin 2	NM_001081242	70549	0.61459	4.5e-32
ENSMUSG00000063558	Aox1	aldehyde oxidase 1	NM_009676	11761	0.616354	1.77e-11
ENSMUSG00000052040	Klf13	Kruppel-like factor 13	NM_021366	50794	0.616517	1.03e-23
ENSMUSG00000048897	Zfp710	zinc finger protein 710	NM_001145999	209225	0.616867	1.75e-15
ENSMUSG00000070423	Olfr558	olfactory receptor 558	NM_147093	259097	0.617127	0.0457144
ENSMUSG00000021983	Atp8a2	ATPase, aminophospholipid transporter-like, class I, type 8A, member 2	NM_015803	50769	0.6194	5.06e-06
ENSMUSG00000044469	Tnfaip8l1	tumor necrosis factor, alpha-induced protein 8-like 1	NM_025566	66443	0.619683	0.0339894
ENSMUSG00000026170	Cyp27a1	cytochrome P450, family 27, subfamily a, polypeptide 1	NM_024264	104086	0.619719	5.64e-06
ENSMUSG00000042961	Egflam	EGF-like, fibronectin type III and laminin G domains	NM_001289496	268780	0.620723	2.61e-10
ENSMUSG00000021087	Rtn1	reticulon 1	NM_001007596	104001	0.620948	0.000917311
ENSMUSG00000020642	Rnf144a	ring finger protein 144A	NM_001081977	108089	0.621304	0.000181165
ENSMUSG00000032192	Gnb5	guanine nucleotide binding protein (G protein), beta 5	NM_010313	14697	0.62452	3.7e-10
ENSMUSG00000040253	Gbp7	guanylate binding protein 7	NM_001083312	229900	0.625284	5.42e-06
ENSMUSG00000047976	Kcna1	potassium voltage-gated channel, shaker-related subfamily, member 1	NM_010595	16485	0.628165	0.00948788
ENSMUSG00000031758	Cdyl2	chromodomain protein, Y chromosome-like 2	NM_029441	75796	0.629202	0.000178798
ENSMUSG00000036390	Gadd45a	growth arrest and DNA-damage-inducible 45 alpha	NM_007836	13197	0.629358	8.73e-05
ENSMUSG00000039934	Gsap	gamma-secretase activating protein	NM_001359876	212167	0.629373	0.0174465
ENSMUSG00000001173	Ocrl	OCRL, inositol polyphosphate-5-phosphatase	NM_177215	320634	0.630047	1.2e-09
ENSMUSG00000048096	Lmod1	leiomodin 1 (smooth muscle)	NM_053106	93689	0.632337	0.000618183
ENSMUSG00000023336	Wfdc1	WAP four-disulfide core domain 1	NM_023395	67866	0.63263	3.69e-28
ENSMUSG00000027845	Dclre1b	DNA cross-link repair 1B	NM_001025312	140917	0.63303	0.000279162
ENSMUSG00000039997	Ifi203	interferon activated gene 203	NM_001045481	15950	0.633978	0.000384919
ENSMUSG00000033717	Adra2a	adrenergic receptor, alpha 2a	NM_007417	11551	0.637097	0.0178539
ENSMUSG00000021733	Slc4a7	solute carrier family 4, sodium bicarbonate cotransporter, member 7	NM_001033270	218756	0.637579	6.32e-07
ENSMUSG00000045248	Med26	mediator complex subunit 26	NM_027485	70625	0.637841	7.67e-09
ENSMUSG00000048388	Fam171b	family with sequence similarity 171, member B	NM_175514	241520	-0.47666	0.054349
ENSMUSG00000024481	Lvrn	laeverin	NM_029008	74574	0.63911	0.00313166
ENSMUSG00000020038	Cry1	cryptochrome 1 (photolyase-like)	NM_007771	12952	0.640285	4.92e-08
ENSMUSG00000032366	Tpm1	tropomyosin 1, alpha	NM_001164248	22003	0.64037	1.31e-11
ENSMUSG00000026821	Ralgds	ral guanine nucleotide dissociation stimulator	NM_001145834	19730	0.640654	1.02e-21
ENSMUSG00000090523	Gypc	glycophorin C	NM_001048207	71683	0.641315	6.58e-08
ENSMUSG00000022759	Lrrc74b	leucine rich repeat containing 74B	NM_001145435	74685	0.642066	0.00237405
ENSMUSG00000032415	Ube2cbp	ubiquitin-conjugating enzyme E2C binding protein	NM_027394	70348	0.642542	0.000917366
ENSMUSG00000031385	Plxnb3	plexin B3	NM_019587	140571	0.64361	0.000108131
ENSMUSG00000031548	Sfrp1	secreted frizzled-related protein 1	NM_013834	20377	0.644232	0.00608498
ENSMUSG00000003476	Crhr2	corticotropin releasing hormone receptor 2	NM_001288618	12922	0.648692	2.92e-12
ENSMUSG00000031647	Mfap3l	microfibrillar-associated protein 3-like	NM_001177881	71306	0.64907	1.63e-05
ENSMUSG00000040563	Plppr2	phospholipid phosphatase related 2	NM_001290299	235044	-0.47095	0.0549481
ENSMUSG00000018334	Ksr1	kinase suppressor of ras 1	NM_001348207	16706	0.650723	2.15e-27
ENSMUSG00000032076	Cadm1	cell adhesion molecule 1	NM_001025600	54725	0.651819	0.00445268
ENSMUSG00000040447	Spns2	spinster homolog 2	NM_001276383	216892	0.652671	5.88e-06
ENSMUSG00000079465	Col4a3	collagen, type IV, alpha 3	NM_007734	12828	0.652955	0.00583756
ENSMUSG00000027200	Sema6d	sema domain, transmembrane domain (TM), and cytoplasmic domain, (semaphorin) 6D	NM_001290997	214968	0.653058	2.81e-16
ENSMUSG00000029863	Casp2	caspase 2	NM_007610	12366	0.653401	0.00179118
ENSMUSG00000026383	Epb41l5	erythrocyte membrane protein band 4.1 like 5	NM_001113416	226352	0.653949	0.000394923
ENSMUSG00000026938	Fcna	ficolin A	NM_007995	14133	0.655737	0.0108178
ENSMUSG00000034640	Tiparp	TCDD-inducible poly(ADP-ribose) polymerase	NM_178892	99929	0.65733	2.31e-05
ENSMUSG00000020122	Egfr	epidermal growth factor receptor	NM_007912	13649	0.658127	3.29e-15
ENSMUSG00000037254	Itih2	inter-alpha trypsin inhibitor, heavy chain 2	NM_010582	16425	0.658807	0.0079971
ENSMUSG00000069793	Slfn9	schlafen 9	NM_172796	237886	0.659243	0.00443552
ENSMUSG00000034258	Flvcr2	feline leukemia virus subgroup C cellular receptor 2	NM_145447	217721	0.65964	0.0136687
ENSMUSG00000056973	Ces1d	carboxylesterase 1D	NM_053200	104158	0.660876	3.26e-11
ENSMUSG00000053897	Slc39a8	solute carrier family 39 (metal ion transporter), member 8	NM_001135149	67547	0.66094	0.00875266
ENSMUSG00000030560	Ctsc	cathepsin C	NM_001311790	13032	0.661055	4.47e-08
ENSMUSG00000027508	Pag1	phosphoprotein associated with glycosphingolipid microdomains 1	NM_001195031	94212	0.661284	0.000914303
ENSMUSG00000019779	Frk	fyn-related kinase	NM_001159544	14302	0.662576	3.08e-05
ENSMUSG00000025203	Scd2	stearoyl-Coenzyme A desaturase 2	NM_009128	20250	0.662879	2.99e-05
[truncated: 496 more rows]
