# Supplementary material for: Mammalian and Invertebrate Models as Complementary Tools for Gaining Mechanistic Insight on Muscle Responses to Spaceflight
Source: Int J Mol Sci. 2021 Aug 31;22(17):9470. doi: 10.3390/ijms22179470 (PMC8430797; doi:10.3390/ijms22179470)
Supplement: Supplementary file 1 [file ijms-22-09470-s001.zip › Supplementary material/Table_S4_ORA_RR1_SLS_SpaceFlight_vs_Ground_Control_Webgestalt.xlsx]

## Sheet: Upregulated
Gene Set	Description	Size	Expect	Ratio	P Value	FDR
GO:0006811	ion transport	1558	42.665	2.0626	4.9539e-11	1.4048e-07
GO:0006082	organic acid metabolic process	953	26.097	2.3757	2.3008e-10	3.7284e-07
GO:0006820	anion transport	554	15.171	2.9003	2.7744e-10	3.9338e-07
GO:0043436	oxoacid metabolic process	925	25.33	2.2897	3.6112e-09	4.5112e-06
GO:0055085	transmembrane transport	1407	38.53	1.9985	3.9771e-09	4.5112e-06
GO:0019752	carboxylic acid metabolic process	882	24.153	2.3186	4.4134e-09	4.551e-06
GO:0044281	small molecule metabolic process	1736	47.539	1.8721	5.0061e-09	4.6504e-06
GO:0072330	monocarboxylic acid biosynthetic process	249	6.8187	3.8131	5.7397e-09	4.6504e-06
GO:0046394	carboxylic acid biosynthetic process	347	9.5023	3.2624	8.655e-09	6.5449e-06
GO:0016053	organic acid biosynthetic process	349	9.5571	3.2437	9.9091e-09	7.0249e-06
GO:0015711	organic anion transport	428	11.72	2.9009	3.1305e-08	1.9727e-05
GO:0060429	epithelium development	1119	30.643	2.0559	4.3708e-08	2.6094e-05
GO:0032787	monocarboxylic acid metabolic process	554	15.171	2.5707	7.9211e-08	4.4925e-05
GO:0009888	tissue development	1844	50.496	1.7625	8.3792e-08	4.5259e-05
GO:0042592	homeostatic process	1809	49.538	1.7562	1.4092e-07	7.2659e-05
GO:0030855	epithelial cell differentiation	616	16.869	2.4305	1.6706e-07	8.2391e-05
GO:0045109	intermediate filament organization	25	0.6846	11.686	2.1544e-07	0.00010182
GO:0015893	drug transport	223	6.1067	3.6026	2.3314e-07	0.00010578
GO:0034220	ion transmembrane transport	1028	28.151	2.0248	3.349e-07	0.00013428
GO:0008285	negative regulation of cell proliferation	633	17.334	2.3653	3.4331e-07	0.00013428
GO:0045104	intermediate filament cytoskeleton organization	46	1.2597	7.9386	3.6673e-07	0.00013866
GO:0046942	carboxylic acid transport	308	8.4343	3.0826	4.1965e-07	0.00015355
GO:0045103	intermediate filament-based process	47	1.2871	7.7697	4.5452e-07	0.00015857
GO:0015849	organic acid transport	310	8.4891	3.0628	4.7531e-07	0.00015857
GO:0051241	negative regulation of multicellular organismal process	1203	32.943	1.9124	5.6645e-07	0.00018358
GO:0044283	small molecule biosynthetic process	634	17.362	2.3039	9.3279e-07	0.00029391
GO:0098656	anion transmembrane transport	243	6.6544	3.3061	1.0163e-06	0.00031
GO:0098773	skin epidermis development	91	2.492	5.2168	1.1492e-06	0.00033424
GO:0045087	innate immune response	665	18.21	2.2515	1.2239e-06	0.00034706
GO:0040007	growth	1021	27.959	1.9671	1.3373e-06	0.00036608
GO:0050678	regulation of epithelial cell proliferation	329	9.0094	2.8859	1.4666e-06	0.00037808
GO:0010648	negative regulation of cell communication	1267	34.696	1.8446	1.566e-06	0.00039365
GO:0006952	defense response	1361	37.27	1.7977	2.1219e-06	0.00045363
GO:0007263	nitric oxide mediated signal transduction	25	0.6846	10.225	3.4785e-06	0.00061652
GO:1901615	organic hydroxy compound metabolic process	457	12.515	2.4771	3.748e-06	0.00063452
GO:0001942	hair follicle development	89	2.4372	4.9237	5.4969e-06	0.00085285
GO:0010563	negative regulation of phosphorus metabolic process	544	14.897	2.2823	7.5705e-06	0.0010601
GO:0032940	secretion by cell	980	26.836	1.9004	8.6751e-06	0.0011715
GO:0022610	biological adhesion	1234	33.792	1.7756	1.1043e-05	0.0014118
GO:0009719	response to endogenous stimulus	1503	41.158	1.6764	1.566e-05	0.0019221
GO:0002009	morphogenesis of an epithelium	515	14.103	2.269	1.5759e-05	0.0019221
GO:0007155	cell adhesion	1223	33.491	1.7617	1.6563e-05	0.001957
GO:0035637	multicellular organismal signaling	134	3.6695	3.8153	1.9008e-05	0.0021778
GO:0007167	enzyme linked receptor protein signaling pathway	827	22.647	1.9429	2.1679e-05	0.0023874
GO:0019933	cAMP-mediated signaling	173	4.7375	3.3773	2.3034e-05	0.0024884
GO:0060396	growth hormone receptor signaling pathway	14	0.38338	13.042	2.4661e-05	0.00259
GO:0003012	muscle system process	364	9.9678	2.5081	2.6395e-05	0.0026732
GO:0042127	regulation of cell proliferation	1588	43.486	1.6327	2.7745e-05	0.0027457
GO:0015670	carbon dioxide transport	8	0.21907	18.259	3.5669e-05	0.0033437
GO:0051384	response to glucocorticoid	161	4.4089	3.4022	3.7837e-05	0.0034893
GO:0051707	response to other organism	942	25.796	1.822	5.606e-05	0.0047103
GO:0098771	inorganic ion homeostasis	732	20.045	1.9456	6.2087e-05	0.0050891
GO:0046543	development of secondary female sexual characteristics	9	0.24646	16.23	6.2812e-05	0.0050891
GO:2000551	regulation of T-helper 2 cell cytokine production	9	0.24646	16.23	6.2812e-05	0.0050891
GO:0008015	blood circulation	456	12.487	2.2423	6.5339e-05	0.005173
GO:0043067	regulation of programmed cell death	1517	41.542	1.6128	6.9058e-05	0.0052997
GO:0009891	positive regulation of biosynthetic process	1904	52.139	1.5343	7.0942e-05	0.0054006
GO:0030501	positive regulation of bone mineralization	39	1.068	6.5544	7.9839e-05	0.0059062
GO:1903825	organic acid transmembrane transport	117	3.2039	3.7454	8.8755e-05	0.006158
GO:0071804	cellular potassium ion transport	195	5.3399	2.9963	9.7885e-05	0.0066486
GO:0048630	skeletal muscle tissue growth	10	0.27384	14.607	0.00010242	0.0067614
GO:0019220	regulation of phosphate metabolic process	1660	45.458	1.5619	0.00011126	0.0071066
GO:0009914	hormone transport	351	9.6118	2.3929	0.00011183	0.0071066
GO:0043616	keratinocyte proliferation	42	1.1501	6.0862	0.00013045	0.0078705
GO:0071417	cellular response to organonitrogen compound	509	13.939	2.0806	0.00017841	0.01014
GO:0015712	hexose phosphate transport	5	0.13692	21.91	0.000196	0.010689
GO:0048730	epidermis morphogenesis	32	0.87629	6.847	0.00020269	0.010896
GO:0009611	response to wounding	488	13.363	2.0953	0.00020466	0.01095
GO:0042471	ear morphogenesis	129	3.5326	3.397	0.00022533	0.011724
GO:0001654	eye development	375	10.269	2.2397	0.00029257	0.014122
GO:0031347	regulation of defense response	580	15.883	1.9518	0.00033046	0.015362
GO:0006116	NADH oxidation	6	0.16431	18.259	0.00038401	0.017105
GO:0061045	negative regulation of wound healing	65	1.78	4.4945	0.00038454	0.017105
GO:0071392	cellular response to estradiol stimulus	36	0.98583	6.0862	0.00039709	0.017458
GO:0043501	skeletal muscle adaptation	24	0.65722	7.6078	0.00041734	0.017864
GO:0006639	acylglycerol metabolic process	119	3.2587	3.3756	0.00043016	0.018275
GO:0044255	cellular lipid metabolic process	917	25.111	1.7124	0.00043857	0.018493
GO:0010647	positive regulation of cell communication	1651	45.211	1.504	0.00045529	0.018917
GO:0010921	regulation of phosphatase activity	160	4.3815	2.967	0.00047356	0.019547
GO:0015837	amine transport	121	3.3135	3.3198	0.00049606	0.020096
GO:0001822	kidney development	294	8.0509	2.36	0.00051128	0.020493
GO:2000379	positive regulation of reactive oxygen species metabolic process	103	2.8206	3.5454	0.0005268	0.020894
GO:0031668	cellular response to extracellular stimulus	250	6.846	2.4832	0.00056107	0.022021
GO:0001816	cytokine production	680	18.621	1.8259	0.00057685	0.022485
GO:0043066	negative regulation of apoptotic process	931	25.495	1.6866	0.00059759	0.023135
GO:0043068	positive regulation of programmed cell death	603	16.513	1.8773	0.00063428	0.024224
GO:0014721	twitch skeletal muscle contraction	7	0.19169	15.65	0.00065835	0.024246
GO:0006559	L-phenylalanine catabolic process	7	0.19169	15.65	0.00065835	0.024246
GO:0015744	succinate transport	7	0.19169	15.65	0.00065835	0.024246
GO:0002064	epithelial cell development	231	6.3257	2.5293	0.00066232	0.024313
GO:0046890	regulation of lipid biosynthetic process	166	4.5458	2.8598	0.00067136	0.024481
GO:0030879	mammary gland development	168	4.6005	2.8258	0.0007511	0.026296
GO:0006096	glycolytic process	74	2.0264	3.9478	0.00092659	0.030608
GO:0007156	homophilic cell adhesion via plasma membrane adhesion molecules	151	4.135	2.902	0.00093936	0.030706
GO:0009615	response to virus	286	7.8319	2.2983	0.00096399	0.031421
GO:0048640	negative regulation of developmental growth	114	3.1218	3.2033	0.001164	0.035492
GO:0016054	organic acid catabolic process	222	6.0793	2.4674	0.0012383	0.037062
GO:0007269	neurotransmitter secretion	179	4.9018	2.6521	0.0013461	0.039227
GO:0048512	circadian behavior	61	1.6704	4.1905	0.0013487	0.039227
GO:0035458	cellular response to interferon-beta	46	1.2597	4.7631	0.0015159	0.042791
GO:0048819	regulation of hair follicle maturation	9	0.24646	12.172	0.0015165	0.042791
GO:0045667	regulation of osteoblast differentiation	119	3.2587	3.0687	0.0016123	0.045045
GO:0046461	neutral lipid catabolic process	32	0.87629	5.7058	0.0016511	0.045678
GO:0046545	development of primary female sexual characteristics	121	3.3135	3.018	0.0018268	0.04922

## Sheet: Downregulated
Gene Set	Description	Size	Expect	Ratio	P Value	FDR
GO:0045595	regulation of cell differentiation	1787	40.675	1.8439	1.4664e-07	0.0013991
GO:0009888	tissue development	1844	41.972	1.8107	2.4668e-07	0.0013991
GO:0006928	movement of cell or subcellular component	1834	41.745	1.7966	4.0764e-07	0.0015413
GO:0016049	cell growth	477	10.857	2.7631	5.8402e-07	0.0016561
GO:0010648	negative regulation of cell communication	1267	28.839	1.8725	6.5539e-06	0.013562
GO:0023057	negative regulation of signaling	1271	28.93	1.8666	7.1737e-06	0.013562
GO:0010941	regulation of cell death	1658	37.739	1.7224	1.083e-05	0.015033
GO:0022008	neurogenesis	1634	37.192	1.7208	1.3151e-05	0.015033
GO:0033692	cellular polysaccharide biosynthetic process	64	1.4567	6.1782	1.3754e-05	0.015033
GO:0051241	negative regulation of multicellular organismal process	1203	27.382	1.8625	1.3958e-05	0.015033
GO:0044264	cellular polysaccharide metabolic process	99	2.2534	4.8815	1.5674e-05	0.015033
GO:0051049	regulation of transport	1819	41.403	1.6665	1.6632e-05	0.015033
GO:0086004	regulation of cardiac muscle cell contraction	37	0.84218	8.3118	1.7229e-05	0.015033
GO:0071774	response to fibroblast growth factor	101	2.2989	4.7849	1.8976e-05	0.015374
GO:0001558	regulation of cell growth	408	9.2867	2.5843	2.3882e-05	0.016214
GO:0044283	small molecule biosynthetic process	634	14.431	2.2175	2.4564e-05	0.016214
GO:0072359	circulatory system development	1068	24.309	1.8923	2.5689e-05	0.016214
GO:0022603	regulation of anatomical structure morphogenesis	1004	22.853	1.9254	2.573e-05	0.016214
GO:0008283	cell proliferation	1922	43.748	1.6229	2.9464e-05	0.01759
GO:0000271	polysaccharide biosynthetic process	71	1.6161	5.5691	3.2318e-05	0.018329
GO:0060548	negative regulation of cell death	1051	23.922	1.8811	3.6422e-05	0.018399
GO:0009628	response to abiotic stimulus	1085	24.696	1.8626	3.778e-05	0.018399
GO:0005975	carbohydrate metabolic process	532	12.109	2.3123	3.826e-05	0.018399
GO:0005976	polysaccharide metabolic process	109	2.481	4.4337	3.8929e-05	0.018399
GO:0051270	regulation of cellular component movement	960	21.851	1.9221	4.1138e-05	0.018665
GO:0048699	generation of neurons	1526	34.734	1.6986	4.3091e-05	0.018799
GO:1903115	regulation of actin filament-based movement	43	0.97875	7.152	4.7936e-05	0.020138
GO:0044344	cellular response to fibroblast growth factor stimulus	94	2.1396	4.6738	5.547e-05	0.021697
GO:0034637	cellular carbohydrate biosynthetic process	77	1.7526	5.1351	6.2072e-05	0.023469
GO:0043067	regulation of programmed cell death	1517	34.529	1.6797	6.8541e-05	0.024686
GO:0005996	monosaccharide metabolic process	253	5.7587	2.9521	7.4119e-05	0.024686
GO:0040007	growth	1021	23.24	1.8503	7.9443e-05	0.024686
GO:0044281	small molecule metabolic process	1736	39.514	1.6197	8.1467e-05	0.024686
GO:0044057	regulation of system process	556	12.655	2.2125	8.2145e-05	0.024686
GO:0051093	negative regulation of developmental process	993	22.602	1.8582	8.7751e-05	0.025522
GO:0042981	regulation of apoptotic process	1499	34.12	1.6706	9.2162e-05	0.026103
GO:0060537	muscle tissue development	418	9.5143	2.4174	9.7145e-05	0.026103
GO:0009719	response to endogenous stimulus	1503	34.211	1.6662	9.8953e-05	0.026103
GO:0043244	regulation of protein complex disassembly	108	2.4582	4.0679	0.00017913	0.036284
GO:0120036	plasma membrane bounded cell projection organization	1434	32.64	1.6544	0.00018265	0.036347
