# Supplementary material for: Mammalian and Invertebrate Models as Complementary Tools for Gaining Mechanistic Insight on Muscle Responses to Spaceflight
Source: Int J Mol Sci. 2021 Aug 31;22(17):9470. doi: 10.3390/ijms22179470 (PMC8430797; doi:10.3390/ijms22179470)
Supplement: Supplementary file 1 [file ijms-22-09470-s001.zip › Supplementary material/Table_S5_GSEA_EDL_SpaceFlight_vs_Ground_Control_GO_BP.xlsx]

## Sheet: GLDS-99_EDL_Spaceflight
NAME	GS<br> follow link to MSigDB	GS DETAILS	SIZE	ES	NES	NOM p-val	FDR q-val	FWER p-val	RANK AT MAX	LEADING EDGE
GO_NEGATIVE_REGULATION_OF_VASCULAR_ENDOTHELIAL_CELL_PROLIFERATION	GO_NEGATIVE_REGULATION_OF_VASCULAR_ENDOTHELIAL_CELL_PROLIFERATION	Details ...	19	0.874911	2.12731	0	0	0	2098	tags=11%, list=11%, signal=12%
GO_COLLAGEN_FIBRIL_ORGANIZATION	GO_COLLAGEN_FIBRIL_ORGANIZATION	Details ...	54	0.711525	2.12651	0	0	0	1320	tags=43%, list=7%, signal=46%
GO_EXTRACELLULAR_STRUCTURE_ORGANIZATION	GO_EXTRACELLULAR_STRUCTURE_ORGANIZATION	Details ...	358	0.586555	2.12075	0	0	0	2673	tags=41%, list=15%, signal=46%
GO_B_CELL_PROLIFERATION	GO_B_CELL_PROLIFERATION	Details ...	87	0.643881	2.05838	0	0.002121	0.008	3058	tags=38%, list=17%, signal=45%
GO_REGULATION_OF_B_CELL_PROLIFERATION	GO_REGULATION_OF_B_CELL_PROLIFERATION	Details ...	59	0.687164	2.03653	0	0.00380555	0.018	3058	tags=51%, list=17%, signal=61%
GO_CYTOKINE_METABOLIC_PROCESS	GO_CYTOKINE_METABOLIC_PROCESS	Details ...	118	0.608261	1.98305	0	0.0100513	0.054	3615	tags=46%, list=20%, signal=57%
GO_SUBSTRATE_DEPENDENT_CELL_MIGRATION	GO_SUBSTRATE_DEPENDENT_CELL_MIGRATION	Details ...	29	0.742796	1.9767	0	0.00997778	0.063	2540	tags=55%, list=14%, signal=64%
GO_RESPONSE_TO_MINERALOCORTICOID	GO_RESPONSE_TO_MINERALOCORTICOID	Details ...	31	0.737683	1.96357	0	0.0127142	0.092	831	tags=29%, list=5%, signal=30%
GO_POSITIVE_REGULATION_OF_INTERLEUKIN_8_PRODUCTION	GO_POSITIVE_REGULATION_OF_INTERLEUKIN_8_PRODUCTION	Details ...	46	0.673499	1.95239	0	0.0138904	0.109	3155	tags=65%, list=17%, signal=78%
GO_COLLAGEN_METABOLIC_PROCESS	GO_COLLAGEN_METABOLIC_PROCESS	Details ...	108	0.598527	1.94498	0	0.0143074	0.125	1983	tags=35%, list=11%, signal=39%
GO_VASCULAR_ENDOTHELIAL_CELL_PROLIFERATION	GO_VASCULAR_ENDOTHELIAL_CELL_PROLIFERATION	Details ...	36	0.695826	1.94385	0	0.0130067	0.125	2098	tags=17%, list=11%, signal=19%
GO_RESPONSE_TO_TYPE_I_INTERFERON	GO_RESPONSE_TO_TYPE_I_INTERFERON	Details ...	82	0.611613	1.93692	0	0.013518	0.142	1976	tags=28%, list=11%, signal=31%
GO_NEGATIVE_REGULATION_OF_EPITHELIAL_CELL_MIGRATION	GO_NEGATIVE_REGULATION_OF_EPITHELIAL_CELL_MIGRATION	Details ...	97	0.607028	1.93432	0	0.0129703	0.148	2584	tags=26%, list=14%, signal=30%
GO_RESPONSE_TO_CORTICOSTERONE	GO_RESPONSE_TO_CORTICOSTERONE	Details ...	20	0.779066	1.93303	0	0.0122702	0.151	39	tags=20%, list=0%, signal=20%
GO_POSITIVE_REGULATION_OF_CYTOKINE_BIOSYNTHETIC_PROCESS	GO_POSITIVE_REGULATION_OF_CYTOKINE_BIOSYNTHETIC_PROCESS	Details ...	65	0.633919	1.93291	0	0.0115231	0.152	3615	tags=52%, list=20%, signal=65%
GO_POSITIVE_REGULATION_OF_INTERLEUKIN_6_PRODUCTION	GO_POSITIVE_REGULATION_OF_INTERLEUKIN_6_PRODUCTION	Details ...	87	0.605033	1.9224	0	0.0127877	0.178	3499	tags=48%, list=19%, signal=59%
GO_CHONDROCYTE_DEVELOPMENT	GO_CHONDROCYTE_DEVELOPMENT	Details ...	45	0.657471	1.911	0	0.0160809	0.231	2671	tags=49%, list=14%, signal=57%
GO_NEGATIVE_REGULATION_OF_ENDOTHELIAL_CELL_PROLIFERATION	GO_NEGATIVE_REGULATION_OF_ENDOTHELIAL_CELL_PROLIFERATION	Details ...	64	0.631608	1.90616	0	0.0168359	0.251	2508	tags=23%, list=14%, signal=27%
GO_EXTRACELLULAR_MATRIX_DISASSEMBLY	GO_EXTRACELLULAR_MATRIX_DISASSEMBLY	Details ...	76	0.623643	1.90334	0	0.0164538	0.259	2341	tags=37%, list=13%, signal=42%
GO_REGULATION_OF_MAST_CELL_ACTIVATION	GO_REGULATION_OF_MAST_CELL_ACTIVATION	Details ...	38	0.681905	1.90112	0	0.0161578	0.265	4114	tags=68%, list=22%, signal=88%
GO_MYELOID_LEUKOCYTE_CYTOKINE_PRODUCTION	GO_MYELOID_LEUKOCYTE_CYTOKINE_PRODUCTION		28	0.727608	1.90051	0	0.015642	0.268	1996	tags=54%, list=11%, signal=60%
GO_BASEMENT_MEMBRANE_ORGANIZATION	GO_BASEMENT_MEMBRANE_ORGANIZATION		28	0.720352	1.90045	0	0.014931	0.268	2562	tags=57%, list=14%, signal=66%
GO_POSITIVE_REGULATION_OF_B_CELL_PROLIFERATION	GO_POSITIVE_REGULATION_OF_B_CELL_PROLIFERATION		40	0.682013	1.89791	0	0.0149715	0.279	3058	tags=48%, list=17%, signal=57%
GO_NEGATIVE_REGULATION_OF_BLOOD_VESSEL_ENDOTHELIAL_CELL_MIGRATION	GO_NEGATIVE_REGULATION_OF_BLOOD_VESSEL_ENDOTHELIAL_CELL_MIGRATION		62	0.612668	1.89367	0	0.0153601	0.296	3208	tags=21%, list=17%, signal=25%
GO_INTERFERON_ALPHA_PRODUCTION	GO_INTERFERON_ALPHA_PRODUCTION		27	0.722442	1.89151	0	0.0153382	0.305	2716	tags=52%, list=15%, signal=61%
GO_POSITIVE_REGULATION_OF_MYELOID_LEUKOCYTE_CYTOKINE_PRODUCTION_INVOLVED_IN_IMMUNE_RESPONSE	GO_POSITIVE_REGULATION_OF_MYELOID_LEUKOCYTE_CYTOKINE_PRODUCTION_INVOLVED_IN_IMMUNE_RESPONSE		17	0.784345	1.88591	0.00157233	0.016217	0.336	1996	tags=65%, list=11%, signal=72%
GO_NECROTIC_CELL_DEATH	GO_NECROTIC_CELL_DEATH		54	0.637489	1.88074	0	0.0174228	0.366	2477	tags=39%, list=13%, signal=45%
GO_ZINC_ION_HOMEOSTASIS	GO_ZINC_ION_HOMEOSTASIS		28	0.707021	1.86781	0.00149477	0.021343	0.436	1747	tags=29%, list=9%, signal=32%
GO_REGULATION_OF_MEMBRANE_INVAGINATION	GO_REGULATION_OF_MEMBRANE_INVAGINATION		16	0.793909	1.86744	0	0.0207895	0.441	1423	tags=56%, list=8%, signal=61%
GO_POSITIVE_REGULATION_OF_CYTOSOLIC_CALCIUM_ION_CONCENTRATION_INVOLVED_IN_PHOSPHOLIPASE_C_ACTIVATING_G_PROTEIN_COUPLED_SIGNALING_PATHWAY	GO_POSITIVE_REGULATION_OF_CYTOSOLIC_CALCIUM_ION_CONCENTRATION_INVOLVED_IN_PHOSPHOLIPASE_C_ACTIVATING_G_PROTEIN_COUPLED_SIGNALING_PATHWAY		35	0.675726	1.86484	0	0.0211903	0.455	2183	tags=34%, list=12%, signal=39%
GO_POSITIVE_REGULATION_OF_ANTIGEN_RECEPTOR_MEDIATED_SIGNALING_PATHWAY	GO_POSITIVE_REGULATION_OF_ANTIGEN_RECEPTOR_MEDIATED_SIGNALING_PATHWAY		23	0.730324	1.85994	0	0.0221829	0.483	1984	tags=39%, list=11%, signal=44%
GO_REGULATION_OF_CYTOKINE_PRODUCTION_INVOLVED_IN_IMMUNE_RESPONSE	GO_REGULATION_OF_CYTOKINE_PRODUCTION_INVOLVED_IN_IMMUNE_RESPONSE		78	0.588892	1.85886	0	0.0220844	0.491	2667	tags=37%, list=14%, signal=43%
GO_CELLULAR_RESPONSE_TO_CALCIUM_ION	GO_CELLULAR_RESPONSE_TO_CALCIUM_ION		77	0.591876	1.8553	0	0.0227001	0.508	1088	tags=18%, list=6%, signal=19%
GO_ENDODERM_FORMATION	GO_ENDODERM_FORMATION		48	0.634655	1.85417	0	0.0222507	0.509	1346	tags=33%, list=7%, signal=36%
GO_POSITIVE_REGULATION_OF_TUMOR_NECROSIS_FACTOR_SUPERFAMILY_CYTOKINE_PRODUCTION	GO_POSITIVE_REGULATION_OF_TUMOR_NECROSIS_FACTOR_SUPERFAMILY_CYTOKINE_PRODUCTION		81	0.591063	1.84592	0	0.0256095	0.564	3568	tags=58%, list=19%, signal=72%
GO_INTEGRIN_MEDIATED_SIGNALING_PATHWAY	GO_INTEGRIN_MEDIATED_SIGNALING_PATHWAY		103	0.566961	1.84369	0	0.0258388	0.573	3267	tags=46%, list=18%, signal=55%
GO_POSITIVE_REGULATION_OF_PRI_MIRNA_TRANSCRIPTION_BY_RNA_POLYMERASE_II	GO_POSITIVE_REGULATION_OF_PRI_MIRNA_TRANSCRIPTION_BY_RNA_POLYMERASE_II		30	0.674234	1.84029	0	0.0266049	0.596	1991	tags=23%, list=11%, signal=26%
GO_PROGRAMMED_NECROTIC_CELL_DEATH	GO_PROGRAMMED_NECROTIC_CELL_DEATH		45	0.647883	1.83841	0	0.0266317	0.604	2477	tags=40%, list=13%, signal=46%
GO_MONONUCLEAR_CELL_MIGRATION	GO_MONONUCLEAR_CELL_MIGRATION		71	0.598557	1.8379	0	0.0262204	0.606	2640	tags=39%, list=14%, signal=46%
GO_POSITIVE_REGULATION_OF_RHO_PROTEIN_SIGNAL_TRANSDUCTION	GO_POSITIVE_REGULATION_OF_RHO_PROTEIN_SIGNAL_TRANSDUCTION		29	0.687018	1.83743	0	0.0258023	0.607	2183	tags=45%, list=12%, signal=51%
GO_POSITIVE_REGULATION_OF_INTERFERON_ALPHA_PRODUCTION	GO_POSITIVE_REGULATION_OF_INTERFERON_ALPHA_PRODUCTION		20	0.74888	1.83554	0.00150602	0.0260513	0.62	1746	tags=50%, list=9%, signal=55%
GO_POSITIVE_REGULATION_OF_CYTOKINE_PRODUCTION_INVOLVED_IN_IMMUNE_RESPONSE	GO_POSITIVE_REGULATION_OF_CYTOKINE_PRODUCTION_INVOLVED_IN_IMMUNE_RESPONSE		49	0.632777	1.83247	0	0.0267918	0.647	2286	tags=39%, list=12%, signal=44%
GO_SUPEROXIDE_ANION_GENERATION	GO_SUPEROXIDE_ANION_GENERATION		35	0.672183	1.82932	0	0.0277685	0.675	3267	tags=60%, list=18%, signal=73%
GO_INTERLEUKIN_1_BETA_PRODUCTION	GO_INTERLEUKIN_1_BETA_PRODUCTION		83	0.579774	1.82763	0	0.027764	0.685	3308	tags=40%, list=18%, signal=48%
GO_RESPONSE_TO_INTERFERON_GAMMA	GO_RESPONSE_TO_INTERFERON_GAMMA		164	0.542345	1.82663	0	0.0275004	0.69	2947	tags=38%, list=16%, signal=45%
GO_REGULATION_OF_ADENYLATE_CYCLASE_ACTIVITY	GO_REGULATION_OF_ADENYLATE_CYCLASE_ACTIVITY		33	0.668344	1.82437	0.00287356	0.0278001	0.7	2267	tags=30%, list=12%, signal=34%
GO_CARTILAGE_DEVELOPMENT_INVOLVED_IN_ENDOCHONDRAL_BONE_MORPHOGENESIS	GO_CARTILAGE_DEVELOPMENT_INVOLVED_IN_ENDOCHONDRAL_BONE_MORPHOGENESIS		45	0.633773	1.82384	0.00421941	0.0275459	0.705	2738	tags=49%, list=15%, signal=57%
GO_POSITIVE_REGULATION_OF_INTERLEUKIN_1_PRODUCTION	GO_POSITIVE_REGULATION_OF_INTERLEUKIN_1_PRODUCTION		48	0.628175	1.82275	0	0.0273037	0.707	3174	tags=46%, list=17%, signal=55%
GO_REGULATION_OF_LEUKOCYTE_DEGRANULATION	GO_REGULATION_OF_LEUKOCYTE_DEGRANULATION		41	0.64108	1.82197	0.00274725	0.0273949	0.717	3978	tags=59%, list=22%, signal=74%
GO_INTERLEUKIN_8_PRODUCTION	GO_INTERLEUKIN_8_PRODUCTION		76	0.585616	1.81949	0	0.0279285	0.735	2994	tags=50%, list=16%, signal=59%
GO_ENDOTHELIAL_CELL_PROLIFERATION	GO_ENDOTHELIAL_CELL_PROLIFERATION		170	0.53327	1.81808	0	0.0278172	0.744	2508	tags=24%, list=14%, signal=28%
GO_INTERLEUKIN_1_PRODUCTION	GO_INTERLEUKIN_1_PRODUCTION		96	0.560595	1.8179	0	0.0273638	0.745	2667	tags=33%, list=14%, signal=39%
GO_UNSATURATED_FATTY_ACID_BIOSYNTHETIC_PROCESS	GO_UNSATURATED_FATTY_ACID_BIOSYNTHETIC_PROCESS		50	0.616173	1.81648	0	0.0274086	0.751	2990	tags=48%, list=16%, signal=57%
GO_TOOTH_MINERALIZATION	GO_TOOTH_MINERALIZATION		23	0.725683	1.81572	0	0.0270979	0.753	2300	tags=43%, list=12%, signal=50%
GO_POSITIVE_REGULATION_OF_SMOOTH_MUSCLE_CELL_PROLIFERATION	GO_POSITIVE_REGULATION_OF_SMOOTH_MUSCLE_CELL_PROLIFERATION		97	0.564837	1.81518	0	0.0268165	0.756	2921	tags=34%, list=16%, signal=40%
GO_POSITIVE_REGULATION_OF_EXTRINSIC_APOPTOTIC_SIGNALING_PATHWAY	GO_POSITIVE_REGULATION_OF_EXTRINSIC_APOPTOTIC_SIGNALING_PATHWAY		48	0.62526	1.81179	0.00138313	0.0279118	0.773	2753	tags=38%, list=15%, signal=44%
GO_POSITIVE_REGULATION_OF_SMALL_GTPASE_MEDIATED_SIGNAL_TRANSDUCTION	GO_POSITIVE_REGULATION_OF_SMALL_GTPASE_MEDIATED_SIGNAL_TRANSDUCTION		71	0.585595	1.81129	0	0.0275704	0.773	2984	tags=38%, list=16%, signal=45%
GO_MYELOID_LEUKOCYTE_MIGRATION	GO_MYELOID_LEUKOCYTE_MIGRATION		178	0.52982	1.81005	0	0.0277881	0.779	3272	tags=37%, list=18%, signal=44%
GO_CHEMOKINE_PRODUCTION	GO_CHEMOKINE_PRODUCTION		82	0.574796	1.8097	0	0.0274428	0.781	3667	tags=49%, list=20%, signal=61%
GO_CONNECTIVE_TISSUE_DEVELOPMENT	GO_CONNECTIVE_TISSUE_DEVELOPMENT		268	0.511236	1.80684	0	0.0282764	0.803	2831	tags=32%, list=15%, signal=37%
GO_NEGATIVE_REGULATION_OF_CELL_MATRIX_ADHESION	GO_NEGATIVE_REGULATION_OF_CELL_MATRIX_ADHESION		39	0.660739	1.80499	0	0.028784	0.815	2310	tags=41%, list=13%, signal=47%
GO_REGULATION_OF_GLIAL_CELL_MIGRATION	GO_REGULATION_OF_GLIAL_CELL_MIGRATION		18	0.744815	1.80397	0	0.0287813	0.819	1641	tags=33%, list=9%, signal=37%
GO_ATTACHMENT_OF_SPINDLE_MICROTUBULES_TO_KINETOCHORE	GO_ATTACHMENT_OF_SPINDLE_MICROTUBULES_TO_KINETOCHORE		33	0.65449	1.80355	0.00146843	0.0285935	0.822	4333	tags=67%, list=24%, signal=87%
GO_ENDOTHELIAL_CELL_MIGRATION	GO_ENDOTHELIAL_CELL_MIGRATION		243	0.514543	1.80353	0	0.0281632	0.822	4054	tags=34%, list=22%, signal=43%
GO_POSITIVE_REGULATION_OF_PROTEIN_DEPOLYMERIZATION	GO_POSITIVE_REGULATION_OF_PROTEIN_DEPOLYMERIZATION		17	0.76205	1.80263	0	0.0282842	0.826	2219	tags=53%, list=12%, signal=60%
GO_MONOCYTE_CHEMOTAXIS	GO_MONOCYTE_CHEMOTAXIS		49	0.627588	1.80252	0.00139665	0.0278877	0.827	2098	tags=37%, list=11%, signal=41%
GO_BLOOD_VESSEL_ENDOTHELIAL_CELL_MIGRATION	GO_BLOOD_VESSEL_ENDOTHELIAL_CELL_MIGRATION		153	0.535335	1.79761	0	0.0296052	0.843	3208	tags=28%, list=17%, signal=34%
GO_REGULATION_OF_MYELOID_LEUKOCYTE_MEDIATED_IMMUNITY	GO_REGULATION_OF_MYELOID_LEUKOCYTE_MEDIATED_IMMUNITY		50	0.625291	1.79741	0	0.0292941	0.844	3792	tags=52%, list=21%, signal=65%
GO_REGULATION_OF_CARDIAC_MUSCLE_ADAPTATION	GO_REGULATION_OF_CARDIAC_MUSCLE_ADAPTATION		18	0.760118	1.79716	0	0.0290235	0.847	1795	tags=22%, list=10%, signal=25%
GO_PRI_MIRNA_TRANSCRIPTION_BY_RNA_POLYMERASE_II	GO_PRI_MIRNA_TRANSCRIPTION_BY_RNA_POLYMERASE_II		46	0.635965	1.79364	0.00139082	0.030228	0.867	2300	tags=30%, list=12%, signal=35%
GO_CONNECTIVE_TISSUE_REPLACEMENT	GO_CONNECTIVE_TISSUE_REPLACEMENT		19	0.748638	1.79339	0	0.0298769	0.868	1767	tags=21%, list=10%, signal=23%
GO_NEUTROPHIL_MIGRATION	GO_NEUTROPHIL_MIGRATION		95	0.564283	1.78999	0	0.0310844	0.883	3667	tags=43%, list=20%, signal=54%
GO_REGULATION_OF_MICROTUBULE_DEPOLYMERIZATION	GO_REGULATION_OF_MICROTUBULE_DEPOLYMERIZATION		28	0.677368	1.78917	0.0030303	0.0310212	0.893	4047	tags=50%, list=22%, signal=64%
GO_NEGATIVE_REGULATION_OF_ADENYLATE_CYCLASE_ACTIVITY	GO_NEGATIVE_REGULATION_OF_ADENYLATE_CYCLASE_ACTIVITY		23	0.703741	1.78749	0.00150376	0.0313908	0.901	2267	tags=35%, list=12%, signal=40%
GO_REGULATION_OF_B_CELL_ACTIVATION	GO_REGULATION_OF_B_CELL_ACTIVATION		140	0.534038	1.78654	0	0.0314952	0.903	3107	tags=34%, list=17%, signal=41%
GO_INTERFERON_GAMMA_BIOSYNTHETIC_PROCESS	GO_INTERFERON_GAMMA_BIOSYNTHETIC_PROCESS		16	0.768204	1.78483	0.00160256	0.0319468	0.908	2753	tags=69%, list=15%, signal=81%
GO_ENDODERM_DEVELOPMENT	GO_ENDODERM_DEVELOPMENT		72	0.576358	1.78203	0	0.0328663	0.915	1558	tags=28%, list=8%, signal=30%
GO_ENDOTHELIAL_CELL_CHEMOTAXIS	GO_ENDOTHELIAL_CELL_CHEMOTAXIS		30	0.673227	1.78186	0.00149031	0.0324724	0.915	3393	tags=47%, list=18%, signal=57%
GO_COLLAGEN_CATABOLIC_PROCESS	GO_COLLAGEN_CATABOLIC_PROCESS		43	0.626405	1.78033	0.00140845	0.0326508	0.918	2341	tags=40%, list=13%, signal=45%
GO_CELLULAR_RESPONSE_TO_CADMIUM_ION	GO_CELLULAR_RESPONSE_TO_CADMIUM_ION		26	0.690786	1.77911	0	0.0328109	0.92	1291	tags=27%, list=7%, signal=29%
GO_INTERFERON_GAMMA_PRODUCTION	GO_INTERFERON_GAMMA_PRODUCTION		99	0.554319	1.77901	0	0.0324451	0.92	3689	tags=41%, list=20%, signal=52%
GO_REGULATION_OF_PHAGOCYTOSIS	GO_REGULATION_OF_PHAGOCYTOSIS		91	0.558902	1.7787	0	0.0321912	0.921	3646	tags=48%, list=20%, signal=60%
GO_LEUKOCYTE_MIGRATION	GO_LEUKOCYTE_MIGRATION		405	0.490331	1.77757	0	0.0324415	0.923	3272	tags=36%, list=18%, signal=43%
GO_REGULATION_OF_ENDOTHELIAL_CELL_MIGRATION	GO_REGULATION_OF_ENDOTHELIAL_CELL_MIGRATION		200	0.510259	1.77499	0	0.0333046	0.933	4054	tags=33%, list=22%, signal=41%
GO_POSITIVE_REGULATION_OF_LEUKOCYTE_MIGRATION	GO_POSITIVE_REGULATION_OF_LEUKOCYTE_MIGRATION		120	0.538273	1.77371	0	0.0334616	0.935	3615	tags=41%, list=20%, signal=50%
GO_POSITIVE_REGULATION_OF_VASCULATURE_DEVELOPMENT	GO_POSITIVE_REGULATION_OF_VASCULATURE_DEVELOPMENT		212	0.505466	1.76963	0	0.0351296	0.943	3205	tags=32%, list=17%, signal=38%
GO_REGULATION_OF_MONONUCLEAR_CELL_MIGRATION	GO_REGULATION_OF_MONONUCLEAR_CELL_MIGRATION		41	0.634515	1.76721	0.00423131	0.0360039	0.949	2863	tags=46%, list=16%, signal=55%
GO_TUMOR_NECROSIS_FACTOR_SUPERFAMILY_CYTOKINE_PRODUCTION	GO_TUMOR_NECROSIS_FACTOR_SUPERFAMILY_CYTOKINE_PRODUCTION		156	0.518415	1.76584	0	0.0364138	0.952	3568	tags=43%, list=19%, signal=53%
GO_REGULATION_OF_LEUKOCYTE_ADHESION_TO_VASCULAR_ENDOTHELIAL_CELL	GO_REGULATION_OF_LEUKOCYTE_ADHESION_TO_VASCULAR_ENDOTHELIAL_CELL		23	0.699345	1.76559	0.00306279	0.0361472	0.952	1407	tags=30%, list=8%, signal=33%
GO_POSITIVE_REGULATION_OF_PHAGOCYTOSIS	GO_POSITIVE_REGULATION_OF_PHAGOCYTOSIS		66	0.58015	1.76443	0	0.0362649	0.956	3646	tags=50%, list=20%, signal=62%
GO_ANTIGEN_PROCESSING_AND_PRESENTATION_OF_PEPTIDE_OR_POLYSACCHARIDE_ANTIGEN_VIA_MHC_CLASS_II	GO_ANTIGEN_PROCESSING_AND_PRESENTATION_OF_PEPTIDE_OR_POLYSACCHARIDE_ANTIGEN_VIA_MHC_CLASS_II		87	0.557438	1.76411	0	0.0359594	0.956	1544	tags=21%, list=8%, signal=22%
GO_INTERLEUKIN_8_BIOSYNTHETIC_PROCESS	GO_INTERLEUKIN_8_BIOSYNTHETIC_PROCESS		18	0.742291	1.76265	0	0.0361315	0.956	2701	tags=61%, list=15%, signal=72%
GO_POSITIVE_REGULATION_OF_CYTOKINE_SECRETION	GO_POSITIVE_REGULATION_OF_CYTOKINE_SECRETION		123	0.527589	1.76187	0	0.0362336	0.957	3568	tags=41%, list=19%, signal=50%
GO_PODOSOME_ASSEMBLY	GO_PODOSOME_ASSEMBLY		19	0.715577	1.75889	0.00598802	0.0375508	0.964	1211	tags=42%, list=7%, signal=45%
GO_REGULATION_OF_VASCULATURE_DEVELOPMENT	GO_REGULATION_OF_VASCULATURE_DEVELOPMENT		380	0.487434	1.7581	0	0.0376801	0.966	3208	tags=28%, list=17%, signal=33%
GO_POSITIVE_REGULATION_OF_PRODUCTION_OF_MOLECULAR_MEDIATOR_OF_IMMUNE_RESPONSE	GO_POSITIVE_REGULATION_OF_PRODUCTION_OF_MOLECULAR_MEDIATOR_OF_IMMUNE_RESPONSE		89	0.548371	1.75698	0	0.0378943	0.969	3107	tags=36%, list=17%, signal=43%
GO_INTERFERON_GAMMA_MEDIATED_SIGNALING_PATHWAY	GO_INTERFERON_GAMMA_MEDIATED_SIGNALING_PATHWAY		71	0.571842	1.75512	0.0013245	0.0384763	0.972	2076	tags=34%, list=11%, signal=38%
GO_INTERLEUKIN_10_PRODUCTION	GO_INTERLEUKIN_10_PRODUCTION		49	0.601125	1.75491	0	0.0382451	0.973	3406	tags=47%, list=18%, signal=57%
GO_INTERLEUKIN_6_PRODUCTION	GO_INTERLEUKIN_6_PRODUCTION		153	0.512521	1.75323	0	0.0387579	0.974	3523	tags=38%, list=19%, signal=46%
GO_POSITIVE_REGULATION_OF_SMOOTH_MUSCLE_CELL_MIGRATION	GO_POSITIVE_REGULATION_OF_SMOOTH_MUSCLE_CELL_MIGRATION		45	0.609132	1.75077	0	0.0397482	0.976	2242	tags=29%, list=12%, signal=33%
GO_POSITIVE_REGULATION_OF_IMMUNE_EFFECTOR_PROCESS	GO_POSITIVE_REGULATION_OF_IMMUNE_EFFECTOR_PROCESS		189	0.506287	1.75067	0	0.0393968	0.976	4015	tags=42%, list=22%, signal=53%
GO_EXTRACELLULAR_MATRIX_ASSEMBLY	GO_EXTRACELLULAR_MATRIX_ASSEMBLY		41	0.620332	1.75023	0	0.0391876	0.976	1833	tags=34%, list=10%, signal=38%
GO_ENAMEL_MINERALIZATION	GO_ENAMEL_MINERALIZATION		16	0.746578	1.74957	0	0.0393106	0.978	2300	tags=44%, list=12%, signal=50%
GO_REGULATION_OF_MAST_CELL_ACTIVATION_INVOLVED_IN_IMMUNE_RESPONSE	GO_REGULATION_OF_MAST_CELL_ACTIVATION_INVOLVED_IN_IMMUNE_RESPONSE		28	0.670178	1.74775	0.00288184	0.0398786	0.981	3792	tags=61%, list=21%, signal=76%
GO_MEMBRANE_INVAGINATION	GO_MEMBRANE_INVAGINATION		92	0.540419	1.74718	0.00126743	0.0398315	0.981	2077	tags=26%, list=11%, signal=29%
GO_POSITIVE_REGULATION_OF_MAST_CELL_ACTIVATION	GO_POSITIVE_REGULATION_OF_MAST_CELL_ACTIVATION		19	0.73063	1.74623	0.00154321	0.0400557	0.982	3676	tags=68%, list=20%, signal=85%
GO_RESPONSE_TO_CALCIUM_ION	GO_RESPONSE_TO_CALCIUM_ION		140	0.518108	1.74396	0	0.0409486	0.984	1088	tags=17%, list=6%, signal=18%
GO_POSITIVE_REGULATION_OF_MACROPHAGE_MIGRATION	GO_POSITIVE_REGULATION_OF_MACROPHAGE_MIGRATION		21	0.695971	1.74181	0.00152439	0.0419641	0.987	2445	tags=43%, list=13%, signal=49%
GO_FC_RECEPTOR_MEDIATED_STIMULATORY_SIGNALING_PATHWAY	GO_FC_RECEPTOR_MEDIATED_STIMULATORY_SIGNALING_PATHWAY		94	0.54882	1.74094	0	0.0421138	0.987	3839	tags=47%, list=21%, signal=59%
GO_SPROUTING_ANGIOGENESIS	GO_SPROUTING_ANGIOGENESIS		162	0.516728	1.74075	0	0.0418175	0.987	3208	tags=24%, list=17%, signal=29%
GO_GRANULOCYTE_MIGRATION	GO_GRANULOCYTE_MIGRATION		115	0.533488	1.73993	0	0.0419941	0.988	3552	tags=37%, list=19%, signal=46%
GO_POSITIVE_REGULATION_OF_INTERLEUKIN_10_PRODUCTION	GO_POSITIVE_REGULATION_OF_INTERLEUKIN_10_PRODUCTION		31	0.66284	1.73891	0	0.042224	0.991	2792	tags=52%, list=15%, signal=61%
GO_RESPONSE_TO_MUSCLE_STRETCH	GO_RESPONSE_TO_MUSCLE_STRETCH		17	0.739262	1.73741	0.00305344	0.0426666	0.991	387	tags=24%, list=2%, signal=24%
GO_GRANULOCYTE_MACROPHAGE_COLONY_STIMULATING_FACTOR_PRODUCTION	GO_GRANULOCYTE_MACROPHAGE_COLONY_STIMULATING_FACTOR_PRODUCTION		15	0.751856	1.73698	0.00815661	0.0424969	0.991	3160	tags=67%, list=17%, signal=80%
GO_POSITIVE_REGULATION_OF_MYELOID_LEUKOCYTE_DIFFERENTIATION	GO_POSITIVE_REGULATION_OF_MYELOID_LEUKOCYTE_DIFFERENTIATION		55	0.581862	1.73564	0	0.0428835	0.991	2477	tags=31%, list=13%, signal=36%
GO_POSITIVE_REGULATION_OF_MUSCLE_CONTRACTION	GO_POSITIVE_REGULATION_OF_MUSCLE_CONTRACTION		49	0.596737	1.73519	0	0.0427966	0.991	2017	tags=29%, list=11%, signal=32%
GO_REGULATION_OF_SUPEROXIDE_ANION_GENERATION	GO_REGULATION_OF_SUPEROXIDE_ANION_GENERATION		22	0.688326	1.73487	0.00156986	0.0425583	0.991	2701	tags=64%, list=15%, signal=74%
GO_CYTOKINE_PRODUCTION_INVOLVED_IN_IMMUNE_RESPONSE	GO_CYTOKINE_PRODUCTION_INVOLVED_IN_IMMUNE_RESPONSE		96	0.542673	1.73482	0	0.0422246	0.991	2667	tags=33%, list=14%, signal=39%
GO_POSITIVE_REGULATION_OF_INTERFERON_GAMMA_PRODUCTION	GO_POSITIVE_REGULATION_OF_INTERFERON_GAMMA_PRODUCTION		56	0.587715	1.73398	0	0.0423157	0.991	4250	tags=55%, list=23%, signal=72%
GO_REGULATION_OF_PRODUCTION_OF_MOLECULAR_MEDIATOR_OF_IMMUNE_RESPONSE	GO_REGULATION_OF_PRODUCTION_OF_MOLECULAR_MEDIATOR_OF_IMMUNE_RESPONSE		132	0.523175	1.73271	0	0.0427136	0.991	3123	tags=34%, list=17%, signal=41%
GO_PROTEIN_LOCALIZATION_TO_KINETOCHORE	GO_PROTEIN_LOCALIZATION_TO_KINETOCHORE		17	0.736859	1.73257	0.00306279	0.0424219	0.991	1036	tags=35%, list=6%, signal=37%
GO_REGULATION_OF_CATECHOLAMINE_METABOLIC_PROCESS	GO_REGULATION_OF_CATECHOLAMINE_METABOLIC_PROCESS		20	0.70041	1.73256	0.00451128	0.0420915	0.991	399	tags=20%, list=2%, signal=20%
GO_POSITIVE_REGULATION_OF_CHEMOKINE_PRODUCTION	GO_POSITIVE_REGULATION_OF_CHEMOKINE_PRODUCTION		53	0.598056	1.73188	0.0027894	0.0420689	0.991	3529	tags=57%, list=19%, signal=70%
GO_POSITIVE_REGULATION_OF_CYTOKINE_PRODUCTION	GO_POSITIVE_REGULATION_OF_CYTOKINE_PRODUCTION		421	0.475651	1.73159	0	0.0418403	0.991	3727	tags=37%, list=20%, signal=45%
GO_FATTY_ACID_DERIVATIVE_BIOSYNTHETIC_PROCESS	GO_FATTY_ACID_DERIVATIVE_BIOSYNTHETIC_PROCESS		88	0.541315	1.73144	0	0.0416498	0.991	2990	tags=39%, list=16%, signal=46%
GO_I_KAPPAB_PHOSPHORYLATION	GO_I_KAPPAB_PHOSPHORYLATION		18	0.737475	1.72965	0	0.042353	0.991	2504	tags=61%, list=14%, signal=71%
GO_RESPONSE_TO_CHEMOKINE	GO_RESPONSE_TO_CHEMOKINE		79	0.553621	1.72872	0	0.0426117	0.991	1560	tags=27%, list=8%, signal=29%
GO_CARTILAGE_DEVELOPMENT	GO_CARTILAGE_DEVELOPMENT		205	0.500702	1.72708	0	0.0432982	0.992	2810	tags=33%, list=15%, signal=38%
GO_CHONDROCYTE_DIFFERENTIATION	GO_CHONDROCYTE_DIFFERENTIATION		120	0.530269	1.72658	0	0.0432666	0.992	2738	tags=36%, list=15%, signal=42%
GO_ENDOCHONDRAL_BONE_MORPHOGENESIS	GO_ENDOCHONDRAL_BONE_MORPHOGENESIS		71	0.566462	1.72568	0	0.0434876	0.992	2738	tags=42%, list=15%, signal=49%
GO_REGULATION_OF_CHROMOSOME_SEGREGATION	GO_REGULATION_OF_CHROMOSOME_SEGREGATION		97	0.537576	1.72433	0	0.0439486	0.993	2578	tags=33%, list=14%, signal=38%
GO_INTERFERON_BETA_PRODUCTION	GO_INTERFERON_BETA_PRODUCTION		46	0.596829	1.72215	0.00136986	0.0448939	0.995	3677	tags=50%, list=20%, signal=62%
GO_SKELETAL_MUSCLE_CELL_DIFFERENTIATION	GO_SKELETAL_MUSCLE_CELL_DIFFERENTIATION		69	0.559487	1.72099	0.00128866	0.0452325	0.996	387	tags=13%, list=2%, signal=13%
GO_OSTEOCLAST_DIFFERENTIATION	GO_OSTEOCLAST_DIFFERENTIATION		95	0.544087	1.71963	0	0.0456307	0.996	2043	tags=25%, list=11%, signal=28%
GO_PROTEIN_LOCALIZATION_TO_CHROMOSOME_CENTROMERIC_REGION	GO_PROTEIN_LOCALIZATION_TO_CHROMOSOME_CENTROMERIC_REGION		21	0.702167	1.71743	0.00145349	0.0466729	0.996	3446	tags=52%, list=19%, signal=64%
GO_PEPTIDYL_THREONINE_DEPHOSPHORYLATION	GO_PEPTIDYL_THREONINE_DEPHOSPHORYLATION		15	0.747745	1.71685	0.00161031	0.0466726	0.996	2050	tags=33%, list=11%, signal=37%
GO_HOMEOSTASIS_OF_NUMBER_OF_CELLS_WITHIN_A_TISSUE	GO_HOMEOSTASIS_OF_NUMBER_OF_CELLS_WITHIN_A_TISSUE		29	0.640343	1.71637	0.00434153	0.0466182	0.996	1133	tags=24%, list=6%, signal=26%
GO_POSITIVE_REGULATION_OF_CELL_ACTIVATION	GO_POSITIVE_REGULATION_OF_CELL_ACTIVATION		329	0.481279	1.71613	0	0.0464723	0.997	3676	tags=36%, list=20%, signal=44%
GO_RESPONSE_TO_TESTOSTERONE	GO_RESPONSE_TO_TESTOSTERONE		40	0.609053	1.71517	0.00431655	0.0467782	0.997	1598	tags=28%, list=9%, signal=30%
GO_RESPONSE_TO_CADMIUM_ION	GO_RESPONSE_TO_CADMIUM_ION		51	0.585833	1.7146	0.00272109	0.0468448	0.997	1291	tags=20%, list=7%, signal=21%
GO_POSITIVE_REGULATION_OF_GLUCOSE_METABOLIC_PROCESS	GO_POSITIVE_REGULATION_OF_GLUCOSE_METABOLIC_PROCESS		39	0.615433	1.71362	0.00136426	0.0471588	0.997	2841	tags=36%, list=15%, signal=42%
GO_POSITIVE_REGULATION_OF_INTERFERON_BETA_PRODUCTION	GO_POSITIVE_REGULATION_OF_INTERFERON_BETA_PRODUCTION		28	0.652962	1.71336	0.00460123	0.0469534	0.997	3499	tags=61%, list=19%, signal=75%
GO_HEART_VALVE_DEVELOPMENT	GO_HEART_VALVE_DEVELOPMENT		61	0.56993	1.71296	0.00130719	0.04687	0.997	2507	tags=28%, list=14%, signal=32%
GO_WOUND_HEALING_SPREADING_OF_EPIDERMAL_CELLS	GO_WOUND_HEALING_SPREADING_OF_EPIDERMAL_CELLS		17	0.728931	1.71169	0.00316957	0.0472217	0.997	2310	tags=47%, list=13%, signal=54%
GO_REGULATION_OF_FATTY_ACID_TRANSPORT	GO_REGULATION_OF_FATTY_ACID_TRANSPORT		26	0.660642	1.71147	0.00155763	0.0470571	0.997	2883	tags=38%, list=16%, signal=46%
GO_VENTRICULAR_CARDIAC_MUSCLE_CELL_DIFFERENTIATION	GO_VENTRICULAR_CARDIAC_MUSCLE_CELL_DIFFERENTIATION		17	0.730141	1.71028	0.00641026	0.0475698	0.997	1186	tags=41%, list=6%, signal=44%
GO_REGULATION_OF_TYPE_I_INTERFERON_MEDIATED_SIGNALING_PATHWAY	GO_REGULATION_OF_TYPE_I_INTERFERON_MEDIATED_SIGNALING_PATHWAY		35	0.618089	1.70868	0.00418994	0.048176	0.997	1765	tags=29%, list=10%, signal=32%
GO_RESPONSE_TO_TRANSFORMING_GROWTH_FACTOR_BETA	GO_RESPONSE_TO_TRANSFORMING_GROWTH_FACTOR_BETA		241	0.484728	1.7055	0	0.0497654	0.997	2293	tags=24%, list=12%, signal=27%
GO_MAST_CELL_ACTIVATION	GO_MAST_CELL_ACTIVATION		55	0.581548	1.70182	0.00135501	0.051908	0.998	4114	tags=62%, list=22%, signal=79%
GO_REGULATION_OF_LEUKOCYTE_APOPTOTIC_PROCESS	GO_REGULATION_OF_LEUKOCYTE_APOPTOTIC_PROCESS		78	0.549666	1.70141	0.00125945	0.0518515	0.998	3014	tags=37%, list=16%, signal=44%
GO_CHEMOKINE_BIOSYNTHETIC_PROCESS	GO_CHEMOKINE_BIOSYNTHETIC_PROCESS		15	0.743513	1.70093	0.00925926	0.0518452	0.998	3615	tags=73%, list=20%, signal=91%
GO_SEQUESTERING_OF_TRIGLYCERIDE	GO_SEQUESTERING_OF_TRIGLYCERIDE		15	0.730228	1.70075	0.00503356	0.0516712	0.998	2477	tags=60%, list=13%, signal=69%
GO_REGULATION_OF_EXTRINSIC_APOPTOTIC_SIGNALING_PATHWAY	GO_REGULATION_OF_EXTRINSIC_APOPTOTIC_SIGNALING_PATHWAY		149	0.507284	1.69608	0	0.0544707	0.999	2945	tags=33%, list=16%, signal=39%
GO_LIPOPOLYSACCHARIDE_MEDIATED_SIGNALING_PATHWAY	GO_LIPOPOLYSACCHARIDE_MEDIATED_SIGNALING_PATHWAY		54	0.578117	1.69552	0	0.0544683	0.999	2886	tags=39%, list=16%, signal=46%
GO_CYTOKINE_SECRETION	GO_CYTOKINE_SECRETION		213	0.485896	1.69512	0	0.0543832	0.999	3595	tags=37%, list=20%, signal=45%
GO_REGULATION_OF_NEUTROPHIL_MIGRATION	GO_REGULATION_OF_NEUTROPHIL_MIGRATION		34	0.620647	1.69406	0.00289017	0.0546874	0.999	3552	tags=47%, list=19%, signal=58%
GO_MITOTIC_SISTER_CHROMATID_SEGREGATION	GO_MITOTIC_SISTER_CHROMATID_SEGREGATION		142	0.505003	1.69401	0	0.0543593	0.999	2527	tags=31%, list=14%, signal=36%
GO_RESPONSE_TO_PROTOZOAN	GO_RESPONSE_TO_PROTOZOAN		22	0.675228	1.69302	0.0106707	0.0547794	0.999	4013	tags=55%, list=22%, signal=70%
GO_REGULATION_OF_LEUKOCYTE_MIGRATION	GO_REGULATION_OF_LEUKOCYTE_MIGRATION		182	0.494101	1.69209	0	0.0549481	0.999	3662	tags=38%, list=20%, signal=47%
GO_EPITHELIAL_CELL_PROLIFERATION	GO_EPITHELIAL_CELL_PROLIFERATION		411	0.468533	1.69182	0	0.0547708	0.999	2967	tags=26%, list=16%, signal=30%
GO_POSITIVE_REGULATION_OF_INTERLEUKIN_6_SECRETION	GO_POSITIVE_REGULATION_OF_INTERLEUKIN_6_SECRETION		29	0.64184	1.68962	0.00882353	0.0560227	1	2716	tags=48%, list=15%, signal=57%
GO_CELL_CHEMOTAXIS	GO_CELL_CHEMOTAXIS		267	0.479816	1.68932	0	0.0559258	1	3313	tags=34%, list=18%, signal=41%
GO_POSITIVE_REGULATION_OF_ERK1_AND_ERK2_CASCADE	GO_POSITIVE_REGULATION_OF_ERK1_AND_ERK2_CASCADE		192	0.489883	1.6892	0	0.0556929	1	3205	tags=34%, list=17%, signal=41%
GO_CELL_MIGRATION_INVOLVED_IN_SPROUTING_ANGIOGENESIS	GO_CELL_MIGRATION_INVOLVED_IN_SPROUTING_ANGIOGENESIS		83	0.541462	1.68821	0	0.0560383	1	3208	tags=25%, list=17%, signal=30%
GO_REGULATION_OF_ANTIGEN_RECEPTOR_MEDIATED_SIGNALING_PATHWAY	GO_REGULATION_OF_ANTIGEN_RECEPTOR_MEDIATED_SIGNALING_PATHWAY		60	0.564255	1.68759	0.00401069	0.0561155	1	4576	tags=50%, list=25%, signal=66%
GO_REGULATION_OF_MYELOID_LEUKOCYTE_DIFFERENTIATION	GO_REGULATION_OF_MYELOID_LEUKOCYTE_DIFFERENTIATION		114	0.51773	1.68674	0	0.0564973	1	3265	tags=36%, list=18%, signal=43%
GO_REGULATION_OF_COLLAGEN_METABOLIC_PROCESS	GO_REGULATION_OF_COLLAGEN_METABOLIC_PROCESS		46	0.591697	1.68563	0.00417246	0.0570232	1	1750	tags=33%, list=9%, signal=36%
GO_ANGIOGENESIS_INVOLVED_IN_WOUND_HEALING	GO_ANGIOGENESIS_INVOLVED_IN_WOUND_HEALING		21	0.678155	1.68538	0.0121029	0.0569354	1	2491	tags=38%, list=14%, signal=44%
GO_TISSUE_MIGRATION	GO_TISSUE_MIGRATION		329	0.470169	1.6848	0	0.0570059	1	4005	tags=34%, list=22%, signal=43%
GO_POSITIVE_REGULATION_OF_B_CELL_ACTIVATION	GO_POSITIVE_REGULATION_OF_B_CELL_ACTIVATION		98	0.529858	1.68417	0	0.0571316	1	3107	tags=31%, list=17%, signal=37%
GO_REGULATION_OF_LEUKOCYTE_MEDIATED_IMMUNITY	GO_REGULATION_OF_LEUKOCYTE_MEDIATED_IMMUNITY		176	0.489271	1.68077	0	0.0593952	1	4015	tags=40%, list=22%, signal=50%
GO_REGULATION_OF_NITRIC_OXIDE_BIOSYNTHETIC_PROCESS	GO_REGULATION_OF_NITRIC_OXIDE_BIOSYNTHETIC_PROCESS		60	0.555808	1.68068	0.00263852	0.0590992	1	3662	tags=45%, list=20%, signal=56%
GO_MICROTUBULE_DEPOLYMERIZATION	GO_MICROTUBULE_DEPOLYMERIZATION		43	0.596829	1.68019	0.0014556	0.0591188	1	4047	tags=47%, list=22%, signal=59%
GO_POSITIVE_REGULATION_OF_EPITHELIAL_TO_MESENCHYMAL_TRANSITION	GO_POSITIVE_REGULATION_OF_EPITHELIAL_TO_MESENCHYMAL_TRANSITION		50	0.57011	1.68002	0.00544959	0.0588826	1	1963	tags=26%, list=11%, signal=29%
GO_POSITIVE_REGULATION_OF_CHEMOTAXIS	GO_POSITIVE_REGULATION_OF_CHEMOTAXIS		126	0.499708	1.67924	0	0.0592966	1	2445	tags=30%, list=13%, signal=35%
GO_LEUKOCYTE_CHEMOTAXIS	GO_LEUKOCYTE_CHEMOTAXIS		191	0.483916	1.67904	0	0.0590984	1	3272	tags=34%, list=18%, signal=40%
GO_INTEGRIN_ACTIVATION	GO_INTEGRIN_ACTIVATION		24	0.65457	1.67797	0.00453172	0.0594173	1	3807	tags=54%, list=21%, signal=68%
GO_NEGATIVE_REGULATION_OF_VASCULATURE_DEVELOPMENT	GO_NEGATIVE_REGULATION_OF_VASCULATURE_DEVELOPMENT		160	0.495188	1.67778	0	0.0592205	1	3208	tags=23%, list=17%, signal=28%
GO_POSITIVE_REGULATION_OF_REACTIVE_OXYGEN_SPECIES_METABOLIC_PROCESS	GO_POSITIVE_REGULATION_OF_REACTIVE_OXYGEN_SPECIES_METABOLIC_PROCESS		95	0.523516	1.67732	0	0.0592452	1	3662	tags=48%, list=20%, signal=60%
GO_RESPONSE_TO_MECHANICAL_STIMULUS	GO_RESPONSE_TO_MECHANICAL_STIMULUS		206	0.481079	1.67693	0	0.0590695	1	2156	tags=27%, list=12%, signal=30%
GO_POSITIVE_REGULATION_OF_LEUKOCYTE_CELL_CELL_ADHESION	GO_POSITIVE_REGULATION_OF_LEUKOCYTE_CELL_CELL_ADHESION		200	0.479101	1.67616	0	0.0593045	1	3173	tags=34%, list=17%, signal=41%
GO_REGULATION_OF_EPITHELIAL_CELL_MIGRATION	GO_REGULATION_OF_EPITHELIAL_CELL_MIGRATION		262	0.473419	1.67534	0	0.0595555	1	4054	tags=33%, list=22%, signal=41%
GO_CHROMOSOME_CONDENSATION	GO_CHROMOSOME_CONDENSATION		30	0.628559	1.67381	0.00994318	0.0603525	1	2808	tags=37%, list=15%, signal=43%
GO_REGULATION_OF_LYMPHOCYTE_APOPTOTIC_PROCESS	GO_REGULATION_OF_LYMPHOCYTE_APOPTOTIC_PROCESS		50	0.566952	1.67291	0.0027933	0.060687	1	2883	tags=34%, list=16%, signal=40%
GO_REGULATION_OF_NECROTIC_CELL_DEATH	GO_REGULATION_OF_NECROTIC_CELL_DEATH		31	0.627709	1.67166	0	0.0613738	1	1986	tags=29%, list=11%, signal=32%
GO_REGULATION_OF_ENDOTHELIAL_CELL_CHEMOTAXIS	GO_REGULATION_OF_ENDOTHELIAL_CELL_CHEMOTAXIS		23	0.664657	1.66894	0.005997	0.0629393	1	3944	tags=48%, list=21%, signal=61%
GO_REGULATION_OF_CELL_SHAPE	GO_REGULATION_OF_CELL_SHAPE		152	0.489528	1.66823	0	0.063108	1	5208	tags=54%, list=28%, signal=75%
GO_BONE_DEVELOPMENT	GO_BONE_DEVELOPMENT		211	0.480817	1.66776	0	0.0631392	1	2831	tags=31%, list=15%, signal=37%
GO_REGULATION_OF_SPROUTING_ANGIOGENESIS	GO_REGULATION_OF_SPROUTING_ANGIOGENESIS		117	0.509103	1.66737	0	0.0631477	1	3208	tags=21%, list=17%, signal=25%
GO_NEGATIVE_REGULATION_OF_B_CELL_ACTIVATION	GO_NEGATIVE_REGULATION_OF_B_CELL_ACTIVATION		32	0.620591	1.66712	0.00435414	0.0629932	1	2921	tags=53%, list=16%, signal=63%
GO_CELLULAR_DEFENSE_RESPONSE	GO_CELLULAR_DEFENSE_RESPONSE		46	0.593509	1.66675	0.00133333	0.0628854	1	3516	tags=48%, list=19%, signal=59%
GO_NEGATIVE_REGULATION_OF_B_CELL_PROLIFERATION	GO_NEGATIVE_REGULATION_OF_B_CELL_PROLIFERATION		16	0.721577	1.66614	0.0122888	0.0630276	1	2863	tags=63%, list=16%, signal=74%
GO_VASCULAR_ENDOTHELIAL_GROWTH_FACTOR_RECEPTOR_SIGNALING_PATHWAY	GO_VASCULAR_ENDOTHELIAL_GROWTH_FACTOR_RECEPTOR_SIGNALING_PATHWAY		92	0.523207	1.66424	0.00124688	0.0641169	1	3205	tags=38%, list=17%, signal=46%
GO_MYELOID_LEUKOCYTE_DIFFERENTIATION	GO_MYELOID_LEUKOCYTE_DIFFERENTIATION		199	0.478058	1.66416	0	0.0638467	1	3265	tags=34%, list=18%, signal=40%
GO_POSITIVE_REGULATION_OF_NEUTROPHIL_MIGRATION	GO_POSITIVE_REGULATION_OF_NEUTROPHIL_MIGRATION		26	0.643789	1.66372	0.00443787	0.0638833	1	3552	tags=50%, list=19%, signal=62%
GO_REGULATION_OF_LEUKOCYTE_PROLIFERATION	GO_REGULATION_OF_LEUKOCYTE_PROLIFERATION		203	0.479985	1.66301	0	0.0641034	1	3075	tags=33%, list=17%, signal=39%
GO_SUPEROXIDE_METABOLIC_PROCESS	GO_SUPEROXIDE_METABOLIC_PROCESS		69	0.549833	1.66215	0.0026455	0.0643968	1	3293	tags=46%, list=18%, signal=56%
GO_POSITIVE_REGULATION_OF_LEUKOCYTE_PROLIFERATION	GO_POSITIVE_REGULATION_OF_LEUKOCYTE_PROLIFERATION		126	0.50505	1.66106	0	0.0648593	1	3173	tags=33%, list=17%, signal=40%
GO_CELLULAR_RESPONSE_TO_AMINO_ACID_STIMULUS	GO_CELLULAR_RESPONSE_TO_AMINO_ACID_STIMULUS		66	0.545196	1.66093	0	0.064661	1	2477	tags=27%, list=13%, signal=31%
GO_COPPER_ION_HOMEOSTASIS	GO_COPPER_ION_HOMEOSTASIS		16	0.715732	1.6609	0.00469484	0.0643747	1	3509	tags=56%, list=19%, signal=69%
GO_POSITIVE_REGULATION_OF_BLOOD_VESSEL_ENDOTHELIAL_CELL_MIGRATION	GO_POSITIVE_REGULATION_OF_BLOOD_VESSEL_ENDOTHELIAL_CELL_MIGRATION		69	0.540251	1.66023	0.00132275	0.0646292	1	3205	tags=36%, list=17%, signal=44%
GO_POSITIVE_REGULATION_OF_ENDOTHELIAL_CELL_PROLIFERATION	GO_POSITIVE_REGULATION_OF_ENDOTHELIAL_CELL_PROLIFERATION		100	0.518393	1.65966	0	0.0647352	1	3239	tags=30%, list=18%, signal=36%
GO_CELL_MATRIX_ADHESION	GO_CELL_MATRIX_ADHESION		217	0.477688	1.6594	0	0.0646249	1	2598	tags=31%, list=14%, signal=36%
GO_POSITIVE_REGULATION_OF_MYELOID_CELL_DIFFERENTIATION	GO_POSITIVE_REGULATION_OF_MYELOID_CELL_DIFFERENTIATION		88	0.525674	1.65814	0.00122699	0.0652903	1	2477	tags=26%, list=13%, signal=30%
GO_REGULATION_OF_GRANULOCYTE_CHEMOTAXIS	GO_REGULATION_OF_GRANULOCYTE_CHEMOTAXIS		41	0.586222	1.65757	0.00273224	0.0653806	1	3058	tags=34%, list=17%, signal=41%
GO_POSITIVE_REGULATION_OF_SPROUTING_ANGIOGENESIS	GO_POSITIVE_REGULATION_OF_SPROUTING_ANGIOGENESIS		54	0.563124	1.65683	0.00265957	0.0655831	1	3205	tags=31%, list=17%, signal=38%
GO_FC_RECEPTOR_SIGNALING_PATHWAY	GO_FC_RECEPTOR_SIGNALING_PATHWAY		189	0.475483	1.65598	0.0011325	0.0659624	1	3736	tags=33%, list=20%, signal=41%
GO_SISTER_CHROMATID_SEGREGATION	GO_SISTER_CHROMATID_SEGREGATION		174	0.484754	1.65553	0	0.0658998	1	3408	tags=34%, list=18%, signal=42%
GO_REGULATION_OF_PROGRAMMED_NECROTIC_CELL_DEATH	GO_REGULATION_OF_PROGRAMMED_NECROTIC_CELL_DEATH		23	0.657257	1.65443	0.00907716	0.0665065	1	1986	tags=30%, list=11%, signal=34%
GO_NEGATIVE_REGULATION_OF_METAPHASE_ANAPHASE_TRANSITION_OF_CELL_CYCLE	GO_NEGATIVE_REGULATION_OF_METAPHASE_ANAPHASE_TRANSITION_OF_CELL_CYCLE		37	0.59472	1.65122	0.00282885	0.0686677	1	1229	tags=32%, list=7%, signal=35%
GO_REGULATION_OF_NEURON_MIGRATION	GO_REGULATION_OF_NEURON_MIGRATION		41	0.590886	1.65022	0.00565771	0.0691464	1	3203	tags=44%, list=17%, signal=53%
GO_NEGATIVE_REGULATION_OF_CHROMOSOME_SEGREGATION	GO_NEGATIVE_REGULATION_OF_CHROMOSOME_SEGREGATION		43	0.580766	1.64889	0.00421348	0.0699104	1	1229	tags=30%, list=7%, signal=32%
GO_REGULATION_OF_EXTRINSIC_APOPTOTIC_SIGNALING_PATHWAY_IN_ABSENCE_OF_LIGAND	GO_REGULATION_OF_EXTRINSIC_APOPTOTIC_SIGNALING_PATHWAY_IN_ABSENCE_OF_LIGAND		43	0.575748	1.64749	0.0055788	0.0706164	1	2945	tags=37%, list=16%, signal=44%
GO_RESPONSE_TO_INTERLEUKIN_4	GO_RESPONSE_TO_INTERLEUKIN_4		34	0.597604	1.6459	0.00698324	0.0715196	1	2064	tags=26%, list=11%, signal=30%
GO_BONE_MORPHOGENESIS	GO_BONE_MORPHOGENESIS		109	0.508424	1.64569	0.00121507	0.071345	1	2793	tags=35%, list=15%, signal=41%
GO_POSITIVE_REGULATION_OF_LEUKOCYTE_CHEMOTAXIS	GO_POSITIVE_REGULATION_OF_LEUKOCYTE_CHEMOTAXIS		80	0.531354	1.64538	0.00375469	0.0712945	1	2445	tags=31%, list=13%, signal=36%
GO_MULTI_MULTICELLULAR_ORGANISM_PROCESS	GO_MULTI_MULTICELLULAR_ORGANISM_PROCESS		208	0.474744	1.64414	0	0.0720412	1	1872	tags=18%, list=10%, signal=20%
GO_RESPONSE_TO_HYPEROXIA	GO_RESPONSE_TO_HYPEROXIA		22	0.661527	1.64395	0.015083	0.0718663	1	3501	tags=45%, list=19%, signal=56%
GO_TYPE_2_IMMUNE_RESPONSE	GO_TYPE_2_IMMUNE_RESPONSE		37	0.590106	1.64344	0.00849858	0.07193	1	2673	tags=30%, list=15%, signal=35%
GO_POSITIVE_REGULATION_OF_MYELOID_LEUKOCYTE_MEDIATED_IMMUNITY	GO_POSITIVE_REGULATION_OF_MYELOID_LEUKOCYTE_MEDIATED_IMMUNITY		29	0.623999	1.64343	0.0045045	0.0716031	1	3676	tags=52%, list=20%, signal=65%
GO_RESPONSE_TO_PROGESTERONE	GO_RESPONSE_TO_PROGESTERONE		45	0.573415	1.64064	0.00805369	0.0735134	1	2421	tags=31%, list=13%, signal=36%
GO_LEUKOCYTE_CELL_CELL_ADHESION	GO_LEUKOCYTE_CELL_CELL_ADHESION		315	0.456137	1.64051	0	0.0732539	1	3667	tags=37%, list=20%, signal=45%
GO_B_CELL_ACTIVATION	GO_B_CELL_ACTIVATION		257	0.462712	1.64041	0	0.0730398	1	3374	tags=30%, list=18%, signal=36%
GO_POSITIVE_REGULATION_OF_LEUKOCYTE_DEGRANULATION	GO_POSITIVE_REGULATION_OF_LEUKOCYTE_DEGRANULATION		22	0.652265	1.64013	0.00909091	0.0729691	1	3970	tags=59%, list=22%, signal=75%
GO_PHAGOCYTOSIS	GO_PHAGOCYTOSIS		281	0.464638	1.6401	0	0.0726826	1	3736	tags=38%, list=20%, signal=47%
GO_CELL_SUBSTRATE_ADHESION	GO_CELL_SUBSTRATE_ADHESION		334	0.455905	1.64004	0	0.0724266	1	3941	tags=39%, list=21%, signal=49%
GO_MAST_CELL_MEDIATED_IMMUNITY	GO_MAST_CELL_MEDIATED_IMMUNITY		45	0.57132	1.6393	0.00284091	0.0727563	1	4114	tags=56%, list=22%, signal=71%
GO_NEGATIVE_REGULATION_OF_NEUROTRANSMITTER_TRANSPORT	GO_NEGATIVE_REGULATION_OF_NEUROTRANSMITTER_TRANSPORT		21	0.665917	1.63928	0.0118519	0.0724649	1	1750	tags=38%, list=9%, signal=42%
GO_MITOTIC_CELL_CYCLE_CHECKPOINT	GO_MITOTIC_CELL_CYCLE_CHECKPOINT		160	0.485877	1.63875	0	0.0725839	1	1036	tags=18%, list=6%, signal=19%
GO_REGULATION_OF_REACTIVE_OXYGEN_SPECIES_METABOLIC_PROCESS	GO_REGULATION_OF_REACTIVE_OXYGEN_SPECIES_METABOLIC_PROCESS		182	0.47495	1.63819	0.00115741	0.0727244	1	3662	tags=40%, list=20%, signal=50%
GO_COLLAGEN_BIOSYNTHETIC_PROCESS	GO_COLLAGEN_BIOSYNTHETIC_PROCESS		50	0.568512	1.63807	0.00410397	0.0724878	1	1837	tags=34%, list=10%, signal=38%
GO_POSITIVE_REGULATION_OF_LEUKOCYTE_DIFFERENTIATION	GO_POSITIVE_REGULATION_OF_LEUKOCYTE_DIFFERENTIATION		142	0.489797	1.63799	0	0.0722484	1	2701	tags=29%, list=15%, signal=34%
GO_POSITIVE_REGULATION_OF_ENDOTHELIAL_CELL_MIGRATION	GO_POSITIVE_REGULATION_OF_ENDOTHELIAL_CELL_MIGRATION		115	0.502389	1.6373	0	0.0724887	1	3205	tags=32%, list=17%, signal=39%
GO_NEGATIVE_REGULATION_OF_RECEPTOR_SIGNALING_PATHWAY_VIA_STAT	GO_NEGATIVE_REGULATION_OF_RECEPTOR_SIGNALING_PATHWAY_VIA_STAT		27	0.626516	1.63701	0.0131195	0.0723782	1	2673	tags=33%, list=15%, signal=39%
GO_LEUKOCYTE_PROLIFERATION	GO_LEUKOCYTE_PROLIFERATION		273	0.469349	1.63681	0.0010846	0.0722283	1	3173	tags=31%, list=17%, signal=37%
GO_POSITIVE_REGULATION_OF_GLYCOGEN_METABOLIC_PROCESS	GO_POSITIVE_REGULATION_OF_GLYCOGEN_METABOLIC_PROCESS		17	0.689346	1.63672	0.0113086	0.0719851	1	510	tags=29%, list=3%, signal=30%
GO_EOSINOPHIL_MIGRATION	GO_EOSINOPHIL_MIGRATION		19	0.677592	1.63647	0.00631912	0.0718913	1	380	tags=26%, list=2%, signal=27%
GO_ENDOTHELIAL_CELL_DEVELOPMENT	GO_ENDOTHELIAL_CELL_DEVELOPMENT		56	0.543911	1.63633	0.00271003	0.0717453	1	2477	tags=34%, list=13%, signal=39%
GO_REGULATION_OF_CHROMOSOME_SEPARATION	GO_REGULATION_OF_CHROMOSOME_SEPARATION		59	0.53711	1.63631	0.00385604	0.0714939	1	2461	tags=36%, list=13%, signal=41%
GO_CELL_ADHESION_MEDIATED_BY_INTEGRIN	GO_CELL_ADHESION_MEDIATED_BY_INTEGRIN		69	0.536607	1.63585	0	0.0715359	1	3807	tags=46%, list=21%, signal=58%
GO_ATRIOVENTRICULAR_VALVE_DEVELOPMENT	GO_ATRIOVENTRICULAR_VALVE_DEVELOPMENT		26	0.638205	1.63534	0.0147275	0.0716041	1	2178	tags=31%, list=12%, signal=35%
GO_NEGATIVE_REGULATION_OF_LEUKOCYTE_APOPTOTIC_PROCESS	GO_NEGATIVE_REGULATION_OF_LEUKOCYTE_APOPTOTIC_PROCESS		46	0.568993	1.63504	0.0026738	0.0716322	1	1407	tags=28%, list=8%, signal=31%
GO_NEUROINFLAMMATORY_RESPONSE	GO_NEUROINFLAMMATORY_RESPONSE		73	0.521487	1.63487	0.00129032	0.0714421	1	2507	tags=36%, list=14%, signal=41%
GO_REGULATION_OF_VASCULAR_SMOOTH_MUSCLE_CELL_PROLIFERATION	GO_REGULATION_OF_VASCULAR_SMOOTH_MUSCLE_CELL_PROLIFERATION		77	0.528371	1.63432	0.00257732	0.0716226	1	2477	tags=23%, list=13%, signal=27%
GO_EXTRINSIC_APOPTOTIC_SIGNALING_PATHWAY	GO_EXTRINSIC_APOPTOTIC_SIGNALING_PATHWAY		216	0.470237	1.63412	0	0.0714946	1	2945	tags=30%, list=16%, signal=35%
GO_LEUKOCYTE_APOPTOTIC_PROCESS	GO_LEUKOCYTE_APOPTOTIC_PROCESS		98	0.507683	1.63363	0.00126422	0.0716694	1	3014	tags=35%, list=16%, signal=41%
GO_REGULATION_OF_KERATINOCYTE_DIFFERENTIATION	GO_REGULATION_OF_KERATINOCYTE_DIFFERENTIATION		33	0.597487	1.63309	0.00605144	0.071761	1	2278	tags=33%, list=12%, signal=38%
GO_GROWTH_PLATE_CARTILAGE_DEVELOPMENT	GO_GROWTH_PLATE_CARTILAGE_DEVELOPMENT		34	0.600672	1.63128	0.00426743	0.0727653	1	2671	tags=44%, list=14%, signal=52%
GO_FEMALE_PREGNANCY	GO_FEMALE_PREGNANCY		174	0.476639	1.63049	0	0.0730392	1	2564	tags=22%, list=14%, signal=25%
GO_CELLULAR_RESPONSE_TO_LIPOPROTEIN_PARTICLE_STIMULUS	GO_CELLULAR_RESPONSE_TO_LIPOPROTEIN_PARTICLE_STIMULUS		28	0.631052	1.62908	0.00879765	0.0739323	1	3948	tags=68%, list=21%, signal=86%
GO_REGULATION_OF_MYELOID_CELL_DIFFERENTIATION	GO_REGULATION_OF_MYELOID_CELL_DIFFERENTIATION		212	0.46715	1.62893	0	0.0738067	1	3265	tags=29%, list=18%, signal=35%
GO_REGULATION_OF_DNA_BINDING_TRANSCRIPTION_FACTOR_ACTIVITY	GO_REGULATION_OF_DNA_BINDING_TRANSCRIPTION_FACTOR_ACTIVITY		410	0.446551	1.62826	0	0.0740438	1	2994	tags=29%, list=16%, signal=34%
GO_TRANSFORMING_GROWTH_FACTOR_BETA_RECEPTOR_SIGNALING_PATHWAY	GO_TRANSFORMING_GROWTH_FACTOR_BETA_RECEPTOR_SIGNALING_PATHWAY		186	0.467751	1.62617	0	0.0754691	1	2293	tags=22%, list=12%, signal=25%
GO_POSITIVE_REGULATION_OF_VASCULAR_SMOOTH_MUSCLE_CELL_PROLIFERATION	GO_POSITIVE_REGULATION_OF_VASCULAR_SMOOTH_MUSCLE_CELL_PROLIFERATION		46	0.566215	1.6258	0.00143885	0.0754933	1	2889	tags=30%, list=16%, signal=36%
GO_POSITIVE_REGULATION_OF_ENDOTHELIAL_CELL_APOPTOTIC_PROCESS	GO_POSITIVE_REGULATION_OF_ENDOTHELIAL_CELL_APOPTOTIC_PROCESS		21	0.662166	1.62564	0.00629921	0.0753388	1	3038	tags=29%, list=16%, signal=34%
GO_POSITIVE_REGULATION_OF_HEART_CONTRACTION	GO_POSITIVE_REGULATION_OF_HEART_CONTRACTION		39	0.590426	1.62348	0.00291545	0.0768932	1	1828	tags=18%, list=10%, signal=20%
GO_SIGNAL_TRANSDUCTION_IN_ABSENCE_OF_LIGAND	GO_SIGNAL_TRANSDUCTION_IN_ABSENCE_OF_LIGAND		68	0.532149	1.62279	0.00407056	0.0771715	1	2945	tags=32%, list=16%, signal=38%
GO_REGULATION_OF_LEUKOCYTE_DIFFERENTIATION	GO_REGULATION_OF_LEUKOCYTE_DIFFERENTIATION		262	0.454907	1.62269	0	0.0769543	1	2921	tags=29%, list=16%, signal=34%
GO_TUMOR_NECROSIS_FACTOR_BIOSYNTHETIC_PROCESS	GO_TUMOR_NECROSIS_FACTOR_BIOSYNTHETIC_PROCESS		31	0.619576	1.6214	0.00710227	0.077795	1	3565	tags=48%, list=19%, signal=60%
GO_METAPHASE_ANAPHASE_TRANSITION_OF_CELL_CYCLE	GO_METAPHASE_ANAPHASE_TRANSITION_OF_CELL_CYCLE		55	0.552538	1.6211	0.00140845	0.0777805	1	2461	tags=38%, list=13%, signal=44%
GO_NEGATIVE_REGULATION_OF_EXTRINSIC_APOPTOTIC_SIGNALING_PATHWAY	GO_NEGATIVE_REGULATION_OF_EXTRINSIC_APOPTOTIC_SIGNALING_PATHWAY		99	0.500473	1.62024	0	0.0782704	1	3645	tags=38%, list=20%, signal=48%
GO_KINETOCHORE_ORGANIZATION	GO_KINETOCHORE_ORGANIZATION		20	0.658157	1.62015	0.0119403	0.0780686	1	3891	tags=60%, list=21%, signal=76%
GO_POSITIVE_REGULATION_OF_BLOOD_CIRCULATION	GO_POSITIVE_REGULATION_OF_BLOOD_CIRCULATION		73	0.524698	1.61968	0.00531915	0.0781706	1	2028	tags=23%, list=11%, signal=26%
GO_INCLUSION_BODY_ASSEMBLY	GO_INCLUSION_BODY_ASSEMBLY		22	0.644481	1.61887	0.015528	0.0786247	1	1089	tags=23%, list=6%, signal=24%
GO_REGULATION_OF_VIRAL_GENOME_REPLICATION	GO_REGULATION_OF_VIRAL_GENOME_REPLICATION		83	0.51708	1.61763	0.0025413	0.0792917	1	3926	tags=39%, list=21%, signal=49%
GO_OSSIFICATION	GO_OSSIFICATION		384	0.445575	1.61749	0	0.0790891	1	2536	tags=26%, list=14%, signal=30%
GO_AMINOGLYCAN_CATABOLIC_PROCESS	GO_AMINOGLYCAN_CATABOLIC_PROCESS		65	0.53487	1.61611	0.00130378	0.0799921	1	2281	tags=31%, list=12%, signal=35%
GO_NEGATIVE_REGULATION_OF_EPITHELIAL_CELL_PROLIFERATION	GO_NEGATIVE_REGULATION_OF_EPITHELIAL_CELL_PROLIFERATION		153	0.480365	1.61562	0.00230415	0.0800576	1	2508	tags=22%, list=14%, signal=26%
GO_REGULATION_OF_CELL_MATRIX_ADHESION	GO_REGULATION_OF_CELL_MATRIX_ADHESION		112	0.492597	1.61559	0.00123457	0.0798032	1	3796	tags=38%, list=21%, signal=48%
GO_POSITIVE_REGULATION_OF_RESPONSE_TO_CYTOKINE_STIMULUS	GO_POSITIVE_REGULATION_OF_RESPONSE_TO_CYTOKINE_STIMULUS		53	0.555532	1.61497	0.00927152	0.0800421	1	2421	tags=34%, list=13%, signal=39%
GO_EPIBOLY	GO_EPIBOLY		32	0.604924	1.61474	0.00708215	0.0799655	1	2875	tags=41%, list=16%, signal=48%
GO_NEGATIVE_REGULATION_OF_CELL_MOTILITY	GO_NEGATIVE_REGULATION_OF_CELL_MOTILITY		315	0.452944	1.61427	0	0.0800764	1	3059	tags=27%, list=17%, signal=32%
GO_B_CELL_HOMEOSTASIS	GO_B_CELL_HOMEOSTASIS		26	0.618489	1.61387	0.0133136	0.0801751	1	3650	tags=62%, list=20%, signal=77%
GO_REGULATION_OF_DEFENSE_RESPONSE_TO_BACTERIUM	GO_REGULATION_OF_DEFENSE_RESPONSE_TO_BACTERIUM		17	0.693885	1.61377	0.00798722	0.0799871	1	3829	tags=47%, list=21%, signal=59%
GO_CARDIAC_MYOFIBRIL_ASSEMBLY	GO_CARDIAC_MYOFIBRIL_ASSEMBLY		20	0.66147	1.61205	0.0121581	0.0811345	1	755	tags=25%, list=4%, signal=26%
GO_REGULATION_OF_PODOSOME_ASSEMBLY	GO_REGULATION_OF_PODOSOME_ASSEMBLY		15	0.702281	1.6118	0.0124224	0.0810517	1	1211	tags=40%, list=7%, signal=43%
GO_POSITIVE_REGULATION_OF_GRANULOCYTE_CHEMOTAXIS	GO_POSITIVE_REGULATION_OF_GRANULOCYTE_CHEMOTAXIS		24	0.631499	1.609	0.0121396	0.0831845	1	3507	tags=46%, list=19%, signal=57%
GO_ERK1_AND_ERK2_CASCADE	GO_ERK1_AND_ERK2_CASCADE		293	0.452634	1.60895	0	0.0829311	1	3205	tags=31%, list=17%, signal=37%
GO_KERATAN_SULFATE_METABOLIC_PROCESS	GO_KERATAN_SULFATE_METABOLIC_PROCESS		32	0.602189	1.60861	0.00591716	0.0830256	1	3977	tags=47%, list=22%, signal=60%
GO_POSITIVE_REGULATION_OF_COAGULATION	GO_POSITIVE_REGULATION_OF_COAGULATION		28	0.609595	1.60789	0.0089955	0.0832854	1	2130	tags=39%, list=12%, signal=44%
GO_POSITIVE_REGULATION_OF_FAT_CELL_DIFFERENTIATION	GO_POSITIVE_REGULATION_OF_FAT_CELL_DIFFERENTIATION		63	0.53419	1.6073	0.00400534	0.0835288	1	5094	tags=48%, list=28%, signal=66%
GO_MICROVILLUS_ASSEMBLY	GO_MICROVILLUS_ASSEMBLY		15	0.69251	1.60678	0.0184615	0.0836493	1	2993	tags=53%, list=16%, signal=64%
GO_NEGATIVE_REGULATION_OF_CELLULAR_RESPONSE_TO_TRANSFORMING_GROWTH_FACTOR_BETA_STIMULUS	GO_NEGATIVE_REGULATION_OF_CELLULAR_RESPONSE_TO_TRANSFORMING_GROWTH_FACTOR_BETA_STIMULUS		78	0.511225	1.60663	0.00127877	0.0834812	1	4477	tags=42%, list=24%, signal=56%
GO_ESTROUS_CYCLE	GO_ESTROUS_CYCLE		15	0.705493	1.60648	0.00970874	0.083329	1	1442	tags=20%, list=8%, signal=22%
GO_SMOOTH_MUSCLE_CELL_PROLIFERATION	GO_SMOOTH_MUSCLE_CELL_PROLIFERATION		163	0.476842	1.60641	0	0.0830886	1	2924	tags=26%, list=16%, signal=30%
GO_LEUKOCYTE_MEDIATED_CYTOTOXICITY	GO_LEUKOCYTE_MEDIATED_CYTOTOXICITY		84	0.50855	1.60533	0.00125628	0.0837655	1	4015	tags=46%, list=22%, signal=59%
GO_NEGATIVE_REGULATION_OF_SPROUTING_ANGIOGENESIS	GO_NEGATIVE_REGULATION_OF_SPROUTING_ANGIOGENESIS		59	0.534866	1.60517	0.00547945	0.0836253	1	1598	tags=10%, list=9%, signal=11%
GO_POSITIVE_REGULATION_OF_LEUKOCYTE_ADHESION_TO_VASCULAR_ENDOTHELIAL_CELL	GO_POSITIVE_REGULATION_OF_LEUKOCYTE_ADHESION_TO_VASCULAR_ENDOTHELIAL_CELL		15	0.692369	1.60494	0.0147059	0.0834969	1	5208	tags=60%, list=28%, signal=84%
GO_REGULATION_OF_FIBROBLAST_GROWTH_FACTOR_RECEPTOR_SIGNALING_PATHWAY	GO_REGULATION_OF_FIBROBLAST_GROWTH_FACTOR_RECEPTOR_SIGNALING_PATHWAY		33	0.588336	1.60476	0.0184397	0.0833437	1	1803	tags=30%, list=10%, signal=34%
GO_CHONDROCYTE_DEVELOPMENT_INVOLVED_IN_ENDOCHONDRAL_BONE_MORPHOGENESIS	GO_CHONDROCYTE_DEVELOPMENT_INVOLVED_IN_ENDOCHONDRAL_BONE_MORPHOGENESIS		22	0.630918	1.6045	0.015625	0.083254	1	2671	tags=45%, list=14%, signal=53%
GO_POSITIVE_REGULATION_OF_VASCULAR_ENDOTHELIAL_CELL_PROLIFERATION	GO_POSITIVE_REGULATION_OF_VASCULAR_ENDOTHELIAL_CELL_PROLIFERATION		19	0.671944	1.60409	0.0137195	0.0833685	1	1791	tags=21%, list=10%, signal=23%
GO_REGULATION_OF_B_CELL_APOPTOTIC_PROCESS	GO_REGULATION_OF_B_CELL_APOPTOTIC_PROCESS		17	0.682047	1.60374	0.0132231	0.0834419	1	2883	tags=53%, list=16%, signal=63%
GO_REPLACEMENT_OSSIFICATION	GO_REPLACEMENT_OSSIFICATION		28	0.610937	1.60345	0.0161527	0.0833886	1	2536	tags=43%, list=14%, signal=50%
GO_T_CELL_MEDIATED_IMMUNITY	GO_T_CELL_MEDIATED_IMMUNITY		85	0.499049	1.60238	0.00257732	0.0839917	1	4104	tags=39%, list=22%, signal=50%
GO_REGULATION_OF_OSTEOCLAST_DIFFERENTIATION	GO_REGULATION_OF_OSTEOCLAST_DIFFERENTIATION		63	0.538449	1.60156	0	0.0844324	1	4829	tags=48%, list=26%, signal=64%
GO_NEGATIVE_REGULATION_OF_CELL_SUBSTRATE_ADHESION	GO_NEGATIVE_REGULATION_OF_CELL_SUBSTRATE_ADHESION		62	0.539971	1.60129	0.00538358	0.0843584	1	3471	tags=40%, list=19%, signal=50%
GO_REGULATION_OF_NUCLEAR_DIVISION	GO_REGULATION_OF_NUCLEAR_DIVISION		178	0.464215	1.60082	0	0.0845351	1	2278	tags=24%, list=12%, signal=27%
GO_IMMUNE_RESPONSE_REGULATING_CELL_SURFACE_RECEPTOR_SIGNALING_PATHWAY	GO_IMMUNE_RESPONSE_REGULATING_CELL_SURFACE_RECEPTOR_SIGNALING_PATHWAY		382	0.439767	1.60066	0	0.0843933	1	3736	tags=32%, list=20%, signal=39%
GO_MACROPHAGE_MIGRATION	GO_MACROPHAGE_MIGRATION		49	0.55253	1.59979	0.00811908	0.0849407	1	3117	tags=39%, list=17%, signal=47%
GO_POSITIVE_REGULATION_OF_DNA_BINDING_TRANSCRIPTION_FACTOR_ACTIVITY	GO_POSITIVE_REGULATION_OF_DNA_BINDING_TRANSCRIPTION_FACTOR_ACTIVITY		250	0.453037	1.59936	0	0.085011	1	2994	tags=30%, list=16%, signal=35%
GO_CHONDROCYTE_PROLIFERATION	GO_CHONDROCYTE_PROLIFERATION		15	0.700237	1.59928	0.02	0.0848025	1	1205	tags=40%, list=7%, signal=43%
GO_MIDBRAIN_DOPAMINERGIC_NEURON_DIFFERENTIATION	GO_MIDBRAIN_DOPAMINERGIC_NEURON_DIFFERENTIATION		17	0.677006	1.59847	0.0111111	0.0852205	1	1333	tags=24%, list=7%, signal=25%
GO_I_KAPPAB_KINASE_NF_KAPPAB_SIGNALING	GO_I_KAPPAB_KINASE_NF_KAPPAB_SIGNALING		256	0.455848	1.59799	0	0.0854537	1	3202	tags=33%, list=17%, signal=39%
GO_GROWTH_PLATE_CARTILAGE_MORPHOGENESIS	GO_GROWTH_PLATE_CARTILAGE_MORPHOGENESIS		17	0.662783	1.5969	0.0108527	0.0861802	1	2671	tags=47%, list=14%, signal=55%
GO_POSITIVE_REGULATION_OF_LEUKOCYTE_MEDIATED_IMMUNITY	GO_POSITIVE_REGULATION_OF_LEUKOCYTE_MEDIATED_IMMUNITY		115	0.486173	1.59688	0	0.0859116	1	4104	tags=41%, list=22%, signal=52%
GO_PROTEIN_KINASE_C_SIGNALING	GO_PROTEIN_KINASE_C_SIGNALING		29	0.601622	1.59679	0.0192308	0.0857105	1	1267	tags=28%, list=7%, signal=30%
GO_POSITIVE_REGULATION_OF_EPITHELIAL_CELL_PROLIFERATION	GO_POSITIVE_REGULATION_OF_EPITHELIAL_CELL_PROLIFERATION		190	0.462261	1.59678	0	0.0854383	1	2939	tags=26%, list=16%, signal=30%
GO_REGULATION_OF_SUPEROXIDE_METABOLIC_PROCESS	GO_REGULATION_OF_SUPEROXIDE_METABOLIC_PROCESS		35	0.585599	1.59562	0.00574713	0.0862761	1	3267	tags=57%, list=18%, signal=69%
GO_NEGATIVE_REGULATION_OF_CELL_MIGRATION_INVOLVED_IN_SPROUTING_ANGIOGENESIS	GO_NEGATIVE_REGULATION_OF_CELL_MIGRATION_INVOLVED_IN_SPROUTING_ANGIOGENESIS		34	0.581893	1.59536	0.00736377	0.0862031	1	3208	tags=18%, list=17%, signal=21%
GO_REGULATION_OF_MONOCYTE_CHEMOTAXIS	GO_REGULATION_OF_MONOCYTE_CHEMOTAXIS		22	0.630173	1.59508	0.011713	0.086178	1	2863	tags=45%, list=16%, signal=54%
GO_NEGATIVE_REGULATION_OF_TRANSMEMBRANE_RECEPTOR_PROTEIN_SERINE_THREONINE_KINASE_SIGNALING_PATHWAY	GO_NEGATIVE_REGULATION_OF_TRANSMEMBRANE_RECEPTOR_PROTEIN_SERINE_THREONINE_KINASE_SIGNALING_PATHWAY		122	0.481562	1.59492	0.00121212	0.0860541	1	4477	tags=39%, list=24%, signal=51%
GO_NEGATIVE_REGULATION_OF_SIGNAL_TRANSDUCTION_IN_ABSENCE_OF_LIGAND	GO_NEGATIVE_REGULATION_OF_SIGNAL_TRANSDUCTION_IN_ABSENCE_OF_LIGAND		32	0.590753	1.59463	0.0200286	0.0860028	1	2945	tags=41%, list=16%, signal=48%
GO_POSITIVE_REGULATION_OF_NF_KAPPAB_TRANSCRIPTION_FACTOR_ACTIVITY	GO_POSITIVE_REGULATION_OF_NF_KAPPAB_TRANSCRIPTION_FACTOR_ACTIVITY		140	0.47479	1.59226	0.00352113	0.0878039	1	3689	tags=39%, list=20%, signal=49%
GO_POSITIVE_REGULATION_OF_SMOOTH_MUSCLE_CONTRACTION	GO_POSITIVE_REGULATION_OF_SMOOTH_MUSCLE_CONTRACTION		33	0.599489	1.59193	0.015896	0.087818	1	1598	tags=27%, list=9%, signal=30%
GO_NATURAL_KILLER_CELL_ACTIVATION_INVOLVED_IN_IMMUNE_RESPONSE	GO_NATURAL_KILLER_CELL_ACTIVATION_INVOLVED_IN_IMMUNE_RESPONSE		24	0.634166	1.59188	0.0118168	0.0876032	1	3970	tags=25%, list=22%, signal=32%
GO_REGULATION_OF_LYMPHOCYTE_ACTIVATION	GO_REGULATION_OF_LYMPHOCYTE_ACTIVATION		422	0.439096	1.59172	0	0.0874869	1	3675	tags=33%, list=20%, signal=41%
GO_RAS_PROTEIN_SIGNAL_TRANSDUCTION	GO_RAS_PROTEIN_SIGNAL_TRANSDUCTION		428	0.435587	1.59003	0	0.0887337	1	3584	tags=34%, list=19%, signal=42%
GO_DE_NOVO_PROTEIN_FOLDING	GO_DE_NOVO_PROTEIN_FOLDING		34	0.582191	1.58995	0.0165414	0.0885515	1	3279	tags=41%, list=18%, signal=50%
GO_REGULATION_OF_NEUTROPHIL_CHEMOTAXIS	GO_REGULATION_OF_NEUTROPHIL_CHEMOTAXIS		29	0.599884	1.58956	0.0132939	0.0886429	1	3507	tags=41%, list=19%, signal=51%
GO_CELL_CYCLE_CHECKPOINT	GO_CELL_CYCLE_CHECKPOINT		209	0.463577	1.58906	0	0.0888267	1	3525	tags=33%, list=19%, signal=40%
GO_REGULATION_OF_B_CELL_DIFFERENTIATION	GO_REGULATION_OF_B_CELL_DIFFERENTIATION		26	0.622817	1.58886	0.0162242	0.088725	1	2921	tags=50%, list=16%, signal=59%
GO_NEGATIVE_REGULATION_OF_MICROTUBULE_POLYMERIZATION_OR_DEPOLYMERIZATION	GO_NEGATIVE_REGULATION_OF_MICROTUBULE_POLYMERIZATION_OR_DEPOLYMERIZATION		36	0.577642	1.58854	0.011782	0.0887493	1	4047	tags=47%, list=22%, signal=60%
GO_POSITIVE_REGULATION_OF_CALCIUM_ION_TRANSPORT_INTO_CYTOSOL	GO_POSITIVE_REGULATION_OF_CALCIUM_ION_TRANSPORT_INTO_CYTOSOL		53	0.535074	1.58851	0.00952381	0.0885203	1	3233	tags=38%, list=18%, signal=46%
GO_POSITIVE_REGULATION_OF_TRANSFORMING_GROWTH_FACTOR_BETA_PRODUCTION	GO_POSITIVE_REGULATION_OF_TRANSFORMING_GROWTH_FACTOR_BETA_PRODUCTION		18	0.665746	1.58776	0.015625	0.0889302	1	887	tags=33%, list=5%, signal=35%
GO_PURINERGIC_NUCLEOTIDE_RECEPTOR_SIGNALING_PATHWAY	GO_PURINERGIC_NUCLEOTIDE_RECEPTOR_SIGNALING_PATHWAY		20	0.648026	1.58759	0.0151745	0.0888262	1	2889	tags=45%, list=16%, signal=53%
GO_NEGATIVE_REGULATION_OF_OSTEOCLAST_DIFFERENTIATION	GO_NEGATIVE_REGULATION_OF_OSTEOCLAST_DIFFERENTIATION		25	0.617255	1.58667	0.0152207	0.0894256	1	1779	tags=32%, list=10%, signal=35%
GO_POSITIVE_REGULATION_OF_PEPTIDE_SECRETION	GO_POSITIVE_REGULATION_OF_PEPTIDE_SECRETION		270	0.448315	1.58556	0	0.0902085	1	3695	tags=33%, list=20%, signal=40%
GO_REGULATION_OF_CELLULAR_EXTRAVASATION	GO_REGULATION_OF_CELLULAR_EXTRAVASATION		25	0.624416	1.58541	0.017192	0.0900791	1	1541	tags=36%, list=8%, signal=39%
GO_INTERLEUKIN_6_BIOSYNTHETIC_PROCESS	GO_INTERLEUKIN_6_BIOSYNTHETIC_PROCESS		28	0.598956	1.58536	0.0261248	0.0898536	1	3308	tags=43%, list=18%, signal=52%
GO_MITOTIC_NUCLEAR_DIVISION	GO_MITOTIC_NUCLEAR_DIVISION		252	0.449422	1.58477	0	0.0901433	1	2527	tags=24%, list=14%, signal=28%
GO_ACTIN_FILAMENT_ORGANIZATION	GO_ACTIN_FILAMENT_ORGANIZATION		375	0.437874	1.58442	0	0.0901751	1	3471	tags=33%, list=19%, signal=40%
GO_MUSCLE_CELL_DEVELOPMENT	GO_MUSCLE_CELL_DEVELOPMENT		178	0.465495	1.58337	0	0.0908619	1	3654	tags=34%, list=20%, signal=42%
GO_OSTEOBLAST_PROLIFERATION	GO_OSTEOBLAST_PROLIFERATION		30	0.591592	1.58265	0.0120482	0.0912324	1	2130	tags=33%, list=12%, signal=38%
GO_ENDOCRINE_PROCESS	GO_ENDOCRINE_PROCESS		82	0.508296	1.58139	0.00378788	0.0920856	1	1424	tags=23%, list=8%, signal=25%
GO_POSITIVE_REGULATION_OF_VASCULAR_ENDOTHELIAL_GROWTH_FACTOR_RECEPTOR_SIGNALING_PATHWAY	GO_POSITIVE_REGULATION_OF_VASCULAR_ENDOTHELIAL_GROWTH_FACTOR_RECEPTOR_SIGNALING_PATHWAY		18	0.669647	1.58136	0.0168971	0.0918486	1	946	tags=28%, list=5%, signal=29%
GO_REGULATION_OF_T_CELL_ACTIVATION	GO_REGULATION_OF_T_CELL_ACTIVATION		294	0.439899	1.58131	0	0.0916224	1	3662	tags=35%, list=20%, signal=43%
GO_CHROMOSOME_SEPARATION	GO_CHROMOSOME_SEPARATION		85	0.506996	1.58091	0.00746269	0.0917565	1	3146	tags=35%, list=17%, signal=42%
GO_LYMPHOCYTE_MIGRATION	GO_LYMPHOCYTE_MIGRATION		94	0.491532	1.57913	0.00511509	0.0932846	1	2252	tags=28%, list=12%, signal=31%
GO_PRODUCTION_OF_MOLECULAR_MEDIATOR_OF_IMMUNE_RESPONSE	GO_PRODUCTION_OF_MOLECULAR_MEDIATOR_OF_IMMUNE_RESPONSE		206	0.454526	1.579	0	0.0931218	1	3123	tags=27%, list=17%, signal=32%
GO_REGULATION_OF_EXTRACELLULAR_MATRIX_ASSEMBLY	GO_REGULATION_OF_EXTRACELLULAR_MATRIX_ASSEMBLY		16	0.665699	1.57888	0.023845	0.0929757	1	829	tags=25%, list=4%, signal=26%
GO_PLATELET_DERIVED_GROWTH_FACTOR_RECEPTOR_SIGNALING_PATHWAY	GO_PLATELET_DERIVED_GROWTH_FACTOR_RECEPTOR_SIGNALING_PATHWAY		56	0.532504	1.5783	0.00947226	0.0933061	1	3843	tags=54%, list=21%, signal=67%
GO_RESPONSE_TO_AMPHETAMINE	GO_RESPONSE_TO_AMPHETAMINE		33	0.580735	1.5781	0.0142857	0.093275	1	2352	tags=24%, list=13%, signal=28%
GO_NEGATIVE_REGULATION_OF_SECRETION	GO_NEGATIVE_REGULATION_OF_SECRETION		223	0.455358	1.5769	0	0.0941936	1	2645	tags=26%, list=14%, signal=30%
GO_REGULATION_OF_T_CELL_DIFFERENTIATION_IN_THYMUS	GO_REGULATION_OF_T_CELL_DIFFERENTIATION_IN_THYMUS		24	0.622883	1.57674	0.0182371	0.0940742	1	910	tags=25%, list=5%, signal=26%
GO_REGULATION_OF_CHEMOTAXIS	GO_REGULATION_OF_CHEMOTAXIS		202	0.449934	1.57567	0	0.0948621	1	3662	tags=35%, list=20%, signal=43%
GO_DENTATE_GYRUS_DEVELOPMENT	GO_DENTATE_GYRUS_DEVELOPMENT		16	0.670503	1.57525	0.0192308	0.0949649	1	3261	tags=50%, list=18%, signal=61%
GO_NEGATIVE_REGULATION_OF_IMMUNE_SYSTEM_PROCESS	GO_NEGATIVE_REGULATION_OF_IMMUNE_SYSTEM_PROCESS		433	0.430588	1.57428	0	0.095656	1	3681	tags=33%, list=20%, signal=40%
GO_CELLULAR_RESPONSE_TO_MECHANICAL_STIMULUS	GO_CELLULAR_RESPONSE_TO_MECHANICAL_STIMULUS		76	0.502751	1.5742	0.00930851	0.0954512	1	3807	tags=49%, list=21%, signal=61%
GO_REGULATION_OF_T_CELL_RECEPTOR_SIGNALING_PATHWAY	GO_REGULATION_OF_T_CELL_RECEPTOR_SIGNALING_PATHWAY		37	0.572878	1.5733	0.0128571	0.0960345	1	4576	tags=49%, list=25%, signal=65%
GO_EOSINOPHIL_CHEMOTAXIS	GO_EOSINOPHIL_CHEMOTAXIS		15	0.679604	1.57226	0.0207006	0.0968137	1	380	tags=27%, list=2%, signal=27%
GO_POSITIVE_REGULATION_OF_T_CELL_CYTOKINE_PRODUCTION	GO_POSITIVE_REGULATION_OF_T_CELL_CYTOKINE_PRODUCTION		19	0.648196	1.57146	0.0237389	0.0973826	1	4104	tags=53%, list=22%, signal=68%
GO_SPHINGOLIPID_BIOSYNTHETIC_PROCESS	GO_SPHINGOLIPID_BIOSYNTHETIC_PROCESS		100	0.480052	1.5713	0.00505689	0.0972985	1	3059	tags=33%, list=17%, signal=39%
GO_NEGATIVE_REGULATION_OF_MUSCLE_HYPERTROPHY	GO_NEGATIVE_REGULATION_OF_MUSCLE_HYPERTROPHY		39	0.556736	1.57102	0.0169252	0.097269	1	512	tags=13%, list=3%, signal=13%
GO_DNA_DAMAGE_RESPONSE_SIGNAL_TRANSDUCTION_BY_P53_CLASS_MEDIATOR	GO_DNA_DAMAGE_RESPONSE_SIGNAL_TRANSDUCTION_BY_P53_CLASS_MEDIATOR		103	0.483547	1.57053	0	0.097404	1	2326	tags=26%, list=13%, signal=30%
GO_POSITIVE_REGULATION_OF_TUMOR_NECROSIS_FACTOR_BIOSYNTHETIC_PROCESS	GO_POSITIVE_REGULATION_OF_TUMOR_NECROSIS_FACTOR_BIOSYNTHETIC_PROCESS		19	0.654471	1.57018	0.0227618	0.097548	1	3300	tags=58%, list=18%, signal=70%
GO_ICOSANOID_BIOSYNTHETIC_PROCESS	GO_ICOSANOID_BIOSYNTHETIC_PROCESS		46	0.548762	1.57	0.00983146	0.0974619	1	2990	tags=39%, list=16%, signal=47%
GO_RESPONSE_TO_INTERFERON_ALPHA	GO_RESPONSE_TO_INTERFERON_ALPHA		19	0.654595	1.56953	0.0174673	0.0976285	1	1679	tags=47%, list=9%, signal=52%
GO_VIRAL_GENOME_REPLICATION	GO_VIRAL_GENOME_REPLICATION		110	0.478007	1.56949	0.00122699	0.0974002	1	3294	tags=31%, list=18%, signal=37%
GO_REGULATION_OF_CELL_MIGRATION_INVOLVED_IN_SPROUTING_ANGIOGENESIS	GO_REGULATION_OF_CELL_MIGRATION_INVOLVED_IN_SPROUTING_ANGIOGENESIS		68	0.514325	1.56949	0.00555556	0.0971289	1	3208	tags=24%, list=17%, signal=28%
GO_POSITIVE_REGULATION_OF_MONONUCLEAR_CELL_MIGRATION	GO_POSITIVE_REGULATION_OF_MONONUCLEAR_CELL_MIGRATION		20	0.629211	1.56928	0.0264386	0.0970562	1	2477	tags=50%, list=13%, signal=58%
GO_POSITIVE_REGULATION_OF_VIRAL_GENOME_REPLICATION	GO_POSITIVE_REGULATION_OF_VIRAL_GENOME_REPLICATION		33	0.572167	1.56884	0.0127479	0.0971926	1	3926	tags=39%, list=21%, signal=50%
GO_MYD88_INDEPENDENT_TOLL_LIKE_RECEPTOR_SIGNALING_PATHWAY	GO_MYD88_INDEPENDENT_TOLL_LIKE_RECEPTOR_SIGNALING_PATHWAY		30	0.589367	1.56826	0.0160584	0.097513	1	4329	tags=63%, list=23%, signal=83%
GO_NEGATIVE_REGULATION_OF_CYTOKINE_PRODUCTION	GO_NEGATIVE_REGULATION_OF_CYTOKINE_PRODUCTION		274	0.441355	1.56802	0	0.0974719	1	3677	tags=30%, list=20%, signal=37%
GO_REGULATION_OF_SYSTEMIC_ARTERIAL_BLOOD_PRESSURE_BY_HORMONE	GO_REGULATION_OF_SYSTEMIC_ARTERIAL_BLOOD_PRESSURE_BY_HORMONE		39	0.562706	1.56792	0.0114613	0.0972829	1	2027	tags=31%, list=11%, signal=34%
GO_NEGATIVE_REGULATION_OF_CYTOKINE_SECRETION	GO_NEGATIVE_REGULATION_OF_CYTOKINE_SECRETION		67	0.514918	1.5677	0.00522193	0.0972225	1	3595	tags=33%, list=20%, signal=41%
GO_REGULATION_OF_LEUKOCYTE_CHEMOTAXIS	GO_REGULATION_OF_LEUKOCYTE_CHEMOTAXIS		105	0.486509	1.56716	0.00243309	0.0974839	1	3058	tags=33%, list=17%, signal=40%
GO_BIOMINERALIZATION	GO_BIOMINERALIZATION		155	0.463217	1.56705	0	0.0973252	1	2300	tags=27%, list=12%, signal=31%
GO_ATP_SYNTHESIS_COUPLED_ELECTRON_TRANSPORT	GO_ATP_SYNTHESIS_COUPLED_ELECTRON_TRANSPORT		90	0.491908	1.56699	0.00123609	0.0971067	1	5470	tags=48%, list=30%, signal=68%
GO_ANTIGEN_PROCESSING_AND_PRESENTATION	GO_ANTIGEN_PROCESSING_AND_PRESENTATION		197	0.452116	1.56685	0	0.0969754	1	3130	tags=25%, list=17%, signal=30%
GO_CELLULAR_RESPONSE_TO_GAMMA_RADIATION	GO_CELLULAR_RESPONSE_TO_GAMMA_RADIATION		29	0.590419	1.56589	0.0271493	0.0976646	1	658	tags=17%, list=4%, signal=18%
GO_INACTIVATION_OF_MAPK_ACTIVITY	GO_INACTIVATION_OF_MAPK_ACTIVITY		26	0.603416	1.56499	0.0212121	0.0982726	1	2050	tags=35%, list=11%, signal=39%
GO_RESPONSE_TO_PLATELET_DERIVED_GROWTH_FACTOR	GO_RESPONSE_TO_PLATELET_DERIVED_GROWTH_FACTOR		20	0.645986	1.56457	0.0199693	0.0984647	1	4175	tags=55%, list=23%, signal=71%
GO_CORTICAL_CYTOSKELETON_ORGANIZATION	GO_CORTICAL_CYTOSKELETON_ORGANIZATION		46	0.538726	1.56345	0.0192837	0.0993152	1	4327	tags=48%, list=23%, signal=62%
GO_REGULATION_OF_ENDOCRINE_PROCESS	GO_REGULATION_OF_ENDOCRINE_PROCESS		44	0.550573	1.56339	0.0162822	0.0991232	1	2753	tags=32%, list=15%, signal=37%
GO_NEGATIVE_REGULATION_OF_LOCOMOTION	GO_NEGATIVE_REGULATION_OF_LOCOMOTION		361	0.435327	1.56241	0	0.0998904	1	3059	tags=26%, list=17%, signal=30%
GO_NEGATIVE_REGULATION_OF_EPITHELIAL_CELL_DIFFERENTIATION	GO_NEGATIVE_REGULATION_OF_EPITHELIAL_CELL_DIFFERENTIATION		43	0.545125	1.56188	0.0168303	0.100107	1	2963	tags=30%, list=16%, signal=36%
GO_RESPONSE_TO_VITAMIN	GO_RESPONSE_TO_VITAMIN		90	0.492208	1.56184	0.00754717	0.0998834	1	1464	tags=22%, list=8%, signal=24%
GO_REGULATION_OF_CALCINEURIN_MEDIATED_SIGNALING	GO_REGULATION_OF_CALCINEURIN_MEDIATED_SIGNALING		33	0.576293	1.56115	0.0175439	0.100374	1	2686	tags=42%, list=15%, signal=50%
GO_RENAL_FILTRATION	GO_RENAL_FILTRATION		22	0.62369	1.56072	0.0194611	0.100548	1	3303	tags=55%, list=18%, signal=66%
GO_FACE_DEVELOPMENT	GO_FACE_DEVELOPMENT		48	0.533813	1.56062	0.0106667	0.100367	1	1375	tags=21%, list=7%, signal=22%
GO_REGULATION_OF_INCLUSION_BODY_ASSEMBLY	GO_REGULATION_OF_INCLUSION_BODY_ASSEMBLY		15	0.687611	1.56053	0.0266876	0.10019	1	1089	tags=27%, list=6%, signal=28%
GO_POSITIVE_REGULATION_OF_NITRIC_OXIDE_METABOLIC_PROCESS	GO_POSITIVE_REGULATION_OF_NITRIC_OXIDE_METABOLIC_PROCESS		41	0.556145	1.55908	0.0186246	0.101428	1	4450	tags=59%, list=24%, signal=77%
GO_NEGATIVE_REGULATION_OF_CYTOKINE_BIOSYNTHETIC_PROCESS	GO_NEGATIVE_REGULATION_OF_CYTOKINE_BIOSYNTHETIC_PROCESS		36	0.565405	1.55899	0.0162722	0.10125	1	3083	tags=39%, list=17%, signal=47%
GO_T_CELL_ACTIVATION	GO_T_CELL_ACTIVATION		434	0.431151	1.55888	0	0.101093	1	3675	tags=33%, list=20%, signal=40%
GO_NEGATIVE_REGULATION_OF_CELLULAR_RESPONSE_TO_GROWTH_FACTOR_STIMULUS	GO_NEGATIVE_REGULATION_OF_CELLULAR_RESPONSE_TO_GROWTH_FACTOR_STIMULUS		156	0.46234	1.55854	0.00233645	0.101175	1	4477	tags=37%, list=24%, signal=48%
GO_POSITIVE_REGULATION_OF_CELLULAR_CARBOHYDRATE_METABOLIC_PROCESS	GO_POSITIVE_REGULATION_OF_CELLULAR_CARBOHYDRATE_METABOLIC_PROCESS		59	0.518891	1.55781	0.0174497	0.101618	1	2889	tags=32%, list=16%, signal=38%
GO_POSITIVE_REGULATION_OF_CELL_ADHESION	GO_POSITIVE_REGULATION_OF_CELL_ADHESION		377	0.431992	1.5576	0	0.101541	1	3662	tags=36%, list=20%, signal=43%
GO_DEFENSE_RESPONSE_TO_VIRUS	GO_DEFENSE_RESPONSE_TO_VIRUS		207	0.452948	1.55729	0.00110988	0.101616	1	3839	tags=32%, list=21%, signal=40%
GO_NEGATIVE_REGULATION_OF_NUCLEAR_DIVISION	GO_NEGATIVE_REGULATION_OF_NUCLEAR_DIVISION		57	0.527844	1.55703	0.00542741	0.101618	1	1229	tags=23%, list=7%, signal=24%
GO_TYPE_I_INTERFERON_PRODUCTION	GO_TYPE_I_INTERFERON_PRODUCTION		118	0.477974	1.55689	0.00241838	0.101502	1	3838	tags=35%, list=21%, signal=44%
GO_STRIATED_MUSCLE_CELL_DIFFERENTIATION	GO_STRIATED_MUSCLE_CELL_DIFFERENTIATION		281	0.435211	1.55572	0	0.102408	1	3654	tags=33%, list=20%, signal=41%
GO_REGULATION_OF_T_CELL_MEDIATED_IMMUNITY	GO_REGULATION_OF_T_CELL_MEDIATED_IMMUNITY		58	0.522822	1.55524	0.0144928	0.102588	1	4104	tags=43%, list=22%, signal=55%
GO_REGULATION_OF_CELL_SUBSTRATE_ADHESION	GO_REGULATION_OF_CELL_SUBSTRATE_ADHESION		198	0.450694	1.5551	0	0.102483	1	3796	tags=38%, list=21%, signal=47%
GO_CARDIAC_CELL_DEVELOPMENT	GO_CARDIAC_CELL_DEVELOPMENT		89	0.484877	1.55453	0.00374532	0.102772	1	3654	tags=31%, list=20%, signal=39%
GO_CELLULAR_RESPONSE_TO_BIOTIC_STIMULUS	GO_CELLULAR_RESPONSE_TO_BIOTIC_STIMULUS		221	0.44862	1.55442	0	0.102638	1	3662	tags=33%, list=20%, signal=41%
GO_POSITIVE_REGULATION_OF_POTASSIUM_ION_TRANSMEMBRANE_TRANSPORTER_ACTIVITY	GO_POSITIVE_REGULATION_OF_POTASSIUM_ION_TRANSMEMBRANE_TRANSPORTER_ACTIVITY		25	0.60509	1.55433	0.0254491	0.102477	1	2003	tags=32%, list=11%, signal=36%
GO_POSITIVE_REGULATION_OF_TOLL_LIKE_RECEPTOR_SIGNALING_PATHWAY	GO_POSITIVE_REGULATION_OF_TOLL_LIKE_RECEPTOR_SIGNALING_PATHWAY		21	0.62612	1.55432	0.0250391	0.102219	1	2994	tags=52%, list=16%, signal=62%
GO_NEGATIVE_REGULATION_OF_RECEPTOR_SIGNALING_PATHWAY_VIA_JAK_STAT	GO_NEGATIVE_REGULATION_OF_RECEPTOR_SIGNALING_PATHWAY_VIA_JAK_STAT		23	0.611417	1.55409	0.0271903	0.102178	1	2673	tags=35%, list=15%, signal=41%
GO_NEGATIVE_REGULATION_OF_PROTEIN_LOCALIZATION_TO_CELL_PERIPHERY	GO_NEGATIVE_REGULATION_OF_PROTEIN_LOCALIZATION_TO_CELL_PERIPHERY		23	0.614244	1.55356	0.0225225	0.102424	1	2223	tags=35%, list=12%, signal=40%
GO_REGULATION_OF_CELL_GROWTH_INVOLVED_IN_CARDIAC_MUSCLE_CELL_DEVELOPMENT	GO_REGULATION_OF_CELL_GROWTH_INVOLVED_IN_CARDIAC_MUSCLE_CELL_DEVELOPMENT		25	0.606165	1.5523	0.0229885	0.103371	1	2300	tags=24%, list=12%, signal=27%
GO_NEGATIVE_REGULATION_OF_PEPTIDE_SECRETION	GO_NEGATIVE_REGULATION_OF_PEPTIDE_SECRETION		137	0.461727	1.55167	0.00362319	0.103752	1	3643	tags=32%, list=20%, signal=40%
GO_POSITIVE_REGULATION_OF_HEMOPOIESIS	GO_POSITIVE_REGULATION_OF_HEMOPOIESIS		179	0.456115	1.55155	0.00112613	0.103607	1	2753	tags=26%, list=15%, signal=30%
GO_LEUKOCYTE_DIFFERENTIATION	GO_LEUKOCYTE_DIFFERENTIATION		496	0.423046	1.55066	0	0.104268	1	3312	tags=29%, list=18%, signal=34%
GO_RESPONSE_TO_MOLECULE_OF_BACTERIAL_ORIGIN	GO_RESPONSE_TO_MOLECULE_OF_BACTERIAL_ORIGIN		323	0.432131	1.55015	0	0.104523	1	3667	tags=32%, list=20%, signal=39%
GO_CELLULAR_RESPONSE_TO_INORGANIC_SUBSTANCE	GO_CELLULAR_RESPONSE_TO_INORGANIC_SUBSTANCE		197	0.449287	1.54981	0.00114679	0.104605	1	2951	tags=25%, list=16%, signal=29%
GO_CARDIAC_MUSCLE_CELL_DIFFERENTIATION	GO_CARDIAC_MUSCLE_CELL_DIFFERENTIATION		123	0.471599	1.54962	0.00119904	0.104569	1	2382	tags=22%, list=13%, signal=25%
GO_AMELOGENESIS	GO_AMELOGENESIS		25	0.6092	1.54946	0.0265625	0.104492	1	2588	tags=40%, list=14%, signal=46%
GO_POSITIVE_REGULATION_OF_GLUCONEOGENESIS	GO_POSITIVE_REGULATION_OF_GLUCONEOGENESIS		15	0.665802	1.54917	0.024077	0.104582	1	2300	tags=33%, list=12%, signal=38%
GO_PHOSPHOLIPASE_C_ACTIVATING_G_PROTEIN_COUPLED_RECEPTOR_SIGNALING_PATHWAY	GO_PHOSPHOLIPASE_C_ACTIVATING_G_PROTEIN_COUPLED_RECEPTOR_SIGNALING_PATHWAY		100	0.479676	1.54901	0.00745342	0.104469	1	3966	tags=34%, list=22%, signal=43%
GO_POSITIVE_REGULATION_OF_CELL_CELL_ADHESION	GO_POSITIVE_REGULATION_OF_CELL_CELL_ADHESION		237	0.438103	1.54886	0	0.104382	1	2863	tags=30%, list=16%, signal=35%
GO_POSITIVE_REGULATION_OF_MITOTIC_CELL_CYCLE	GO_POSITIVE_REGULATION_OF_MITOTIC_CELL_CYCLE		151	0.457509	1.54828	0	0.104764	1	3944	tags=37%, list=21%, signal=47%
GO_REGULATION_OF_VIRAL_LIFE_CYCLE	GO_REGULATION_OF_VIRAL_LIFE_CYCLE		129	0.468195	1.54784	0.00354191	0.105004	1	5083	tags=40%, list=28%, signal=55%
GO_MACROPHAGE_ACTIVATION	GO_MACROPHAGE_ACTIVATION		91	0.485691	1.54701	0.00248139	0.105536	1	3879	tags=43%, list=21%, signal=54%
GO_POSITIVE_REGULATION_OF_INTERLEUKIN_6_BIOSYNTHETIC_PROCESS	GO_POSITIVE_REGULATION_OF_INTERLEUKIN_6_BIOSYNTHETIC_PROCESS		15	0.685828	1.54662	0.0300633	0.105752	1	3308	tags=60%, list=18%, signal=73%
GO_POSITIVE_REGULATION_OF_I_KAPPAB_KINASE_NF_KAPPAB_SIGNALING	GO_POSITIVE_REGULATION_OF_I_KAPPAB_KINASE_NF_KAPPAB_SIGNALING		174	0.455191	1.5462	0.0023068	0.105942	1	3202	tags=32%, list=17%, signal=39%
GO_POSITIVE_REGULATION_OF_CYTOSKELETON_ORGANIZATION	GO_POSITIVE_REGULATION_OF_CYTOSKELETON_ORGANIZATION		215	0.441305	1.54595	0	0.105919	1	3544	tags=33%, list=19%, signal=40%
GO_G1_DNA_DAMAGE_CHECKPOINT	GO_G1_DNA_DAMAGE_CHECKPOINT		62	0.516894	1.54561	0.00534045	0.105995	1	507	tags=16%, list=3%, signal=17%
GO_NEGATIVE_REGULATION_OF_FIBROBLAST_GROWTH_FACTOR_RECEPTOR_SIGNALING_PATHWAY	GO_NEGATIVE_REGULATION_OF_FIBROBLAST_GROWTH_FACTOR_RECEPTOR_SIGNALING_PATHWAY		20	0.629457	1.54555	0.0251108	0.105789	1	934	tags=30%, list=5%, signal=32%
GO_POSITIVE_REGULATION_OF_CYCLIN_DEPENDENT_PROTEIN_KINASE_ACTIVITY	GO_POSITIVE_REGULATION_OF_CYCLIN_DEPENDENT_PROTEIN_KINASE_ACTIVITY		32	0.58347	1.54542	0.0226308	0.105623	1	2813	tags=38%, list=15%, signal=44%
GO_POSITIVE_REGULATION_OF_REACTIVE_OXYGEN_SPECIES_BIOSYNTHETIC_PROCESS	GO_POSITIVE_REGULATION_OF_REACTIVE_OXYGEN_SPECIES_BIOSYNTHETIC_PROCESS		51	0.525882	1.54542	0.0161074	0.105371	1	3662	tags=45%, list=20%, signal=56%
GO_ESTABLISHMENT_OF_ENDOTHELIAL_BARRIER	GO_ESTABLISHMENT_OF_ENDOTHELIAL_BARRIER		42	0.537021	1.54431	0.015942	0.106247	1	2477	tags=36%, list=13%, signal=41%
GO_RHO_PROTEIN_SIGNAL_TRANSDUCTION	GO_RHO_PROTEIN_SIGNAL_TRANSDUCTION		199	0.443403	1.54406	0	0.106274	1	3774	tags=38%, list=20%, signal=47%
GO_CELLULAR_EXTRAVASATION	GO_CELLULAR_EXTRAVASATION		59	0.507988	1.54391	0.0166667	0.106158	1	3615	tags=47%, list=20%, signal=59%
GO_REGULATION_OF_POLYSACCHARIDE_METABOLIC_PROCESS	GO_REGULATION_OF_POLYSACCHARIDE_METABOLIC_PROCESS		42	0.5434	1.54335	0.0157368	0.106434	1	757	tags=21%, list=4%, signal=22%
GO_GLYCOSPHINGOLIPID_BIOSYNTHETIC_PROCESS	GO_GLYCOSPHINGOLIPID_BIOSYNTHETIC_PROCESS		25	0.600788	1.54311	0.0198473	0.106406	1	2364	tags=44%, list=13%, signal=50%
GO_NEGATIVE_REGULATION_OF_CHONDROCYTE_DIFFERENTIATION	GO_NEGATIVE_REGULATION_OF_CHONDROCYTE_DIFFERENTIATION		22	0.602761	1.54279	0.0275229	0.106482	1	1425	tags=36%, list=8%, signal=39%
GO_CELLULAR_RESPONSE_TO_NUTRIENT	GO_CELLULAR_RESPONSE_TO_NUTRIENT		69	0.505521	1.54192	0.00924703	0.107092	1	1464	tags=23%, list=8%, signal=25%
GO_NEGATIVE_REGULATION_OF_TRANSPORT	GO_NEGATIVE_REGULATION_OF_TRANSPORT		491	0.421668	1.54169	0	0.10708	1	3792	tags=29%, list=21%, signal=36%
GO_GLOMERULAR_MESANGIUM_DEVELOPMENT	GO_GLOMERULAR_MESANGIUM_DEVELOPMENT		16	0.659465	1.54155	0.0291734	0.106946	1	803	tags=31%, list=4%, signal=33%
GO_REGULATION_OF_T_CELL_CYTOKINE_PRODUCTION	GO_REGULATION_OF_T_CELL_CYTOKINE_PRODUCTION		29	0.57471	1.54131	0.0198582	0.106934	1	4104	tags=41%, list=22%, signal=53%
GO_REGULATION_OF_ADAPTIVE_IMMUNE_RESPONSE	GO_REGULATION_OF_ADAPTIVE_IMMUNE_RESPONSE		145	0.460021	1.5412	0	0.106792	1	3633	tags=33%, list=20%, signal=41%
GO_NEGATIVE_REGULATION_OF_CELL_CYCLE_G1_S_PHASE_TRANSITION	GO_NEGATIVE_REGULATION_OF_CELL_CYCLE_G1_S_PHASE_TRANSITION		119	0.467079	1.54097	0.00246305	0.106746	1	3375	tags=26%, list=18%, signal=32%
GO_DOSAGE_COMPENSATION	GO_DOSAGE_COMPENSATION		16	0.656193	1.54049	0.0424242	0.106977	1	5607	tags=63%, list=30%, signal=90%
GO_NEGATIVE_REGULATION_OF_VOLTAGE_GATED_CALCIUM_CHANNEL_ACTIVITY	GO_NEGATIVE_REGULATION_OF_VOLTAGE_GATED_CALCIUM_CHANNEL_ACTIVITY		18	0.654516	1.54028	0.0217391	0.106962	1	3507	tags=39%, list=19%, signal=48%
GO_PLATELET_ACTIVATION	GO_PLATELET_ACTIVATION		150	0.453955	1.53998	0.00350058	0.107019	1	3014	tags=35%, list=16%, signal=41%
GO_POSITIVE_REGULATION_OF_RESPONSE_TO_BIOTIC_STIMULUS	GO_POSITIVE_REGULATION_OF_RESPONSE_TO_BIOTIC_STIMULUS		360	0.426072	1.53985	0	0.106878	1	3839	tags=33%, list=21%, signal=41%
GO_REGULATION_OF_MUSCLE_HYPERTROPHY	GO_REGULATION_OF_MUSCLE_HYPERTROPHY		76	0.49267	1.53972	0.00645995	0.106718	1	2507	tags=20%, list=14%, signal=23%
GO_REGULATION_OF_SMALL_GTPASE_MEDIATED_SIGNAL_TRANSDUCTION	GO_REGULATION_OF_SMALL_GTPASE_MEDIATED_SIGNAL_TRANSDUCTION		328	0.426784	1.5395	0	0.106716	1	3594	tags=34%, list=20%, signal=41%
GO_MYELOID_CELL_DIFFERENTIATION	GO_MYELOID_CELL_DIFFERENTIATION		375	0.426696	1.5394	0	0.106582	1	3265	tags=28%, list=18%, signal=34%
GO_REGULATION_OF_PROTEIN_DEPOLYMERIZATION	GO_REGULATION_OF_PROTEIN_DEPOLYMERIZATION		77	0.500117	1.53907	0.00393701	0.106664	1	3612	tags=40%, list=20%, signal=50%
GO_NEGATIVE_REGULATION_OF_INTERLEUKIN_8_PRODUCTION	GO_NEGATIVE_REGULATION_OF_INTERLEUKIN_8_PRODUCTION		21	0.618042	1.53866	0.0352761	0.106848	1	3615	tags=48%, list=20%, signal=59%
GO_FEEDING_BEHAVIOR	GO_FEEDING_BEHAVIOR		100	0.478388	1.53822	0.00369458	0.107088	1	2538	tags=18%, list=14%, signal=21%
GO_LYMPHOCYTE_HOMEOSTASIS	GO_LYMPHOCYTE_HOMEOSTASIS		57	0.518353	1.53819	0.0159574	0.10691	1	3650	tags=44%, list=20%, signal=55%
GO_ADAPTIVE_IMMUNE_RESPONSE_BASED_ON_SOMATIC_RECOMBINATION_OF_IMMUNE_RECEPTORS_BUILT_FROM_IMMUNOGLOBULIN_SUPERFAMILY_DOMAINS	GO_ADAPTIVE_IMMUNE_RESPONSE_BASED_ON_SOMATIC_RECOMBINATION_OF_IMMUNE_RECEPTORS_BUILT_FROM_IMMUNOGLOBULIN_SUPERFAMILY_DOMAINS		264	0.434846	1.53752	0	0.107358	1	4015	tags=33%, list=22%, signal=41%
GO_FAT_CELL_DIFFERENTIATION	GO_FAT_CELL_DIFFERENTIATION		213	0.442291	1.5375	0	0.107138	1	2963	tags=31%, list=16%, signal=37%
GO_POSITIVE_REGULATION_OF_REGULATED_SECRETORY_PATHWAY	GO_POSITIVE_REGULATION_OF_REGULATED_SECRETORY_PATHWAY		52	0.527964	1.53639	0.0202429	0.108065	1	3267	tags=38%, list=18%, signal=47%
GO_NEGATIVE_REGULATION_OF_LYASE_ACTIVITY	GO_NEGATIVE_REGULATION_OF_LYASE_ACTIVITY		28	0.584288	1.53552	0.0285714	0.108634	1	2267	tags=29%, list=12%, signal=33%
GO_REGULATION_OF_SISTER_CHROMATID_SEGREGATION	GO_REGULATION_OF_SISTER_CHROMATID_SEGREGATION		76	0.495471	1.53542	0.00922266	0.10851	1	2578	tags=33%, list=14%, signal=38%
GO_REGULATION_OF_LIPOPOLYSACCHARIDE_MEDIATED_SIGNALING_PATHWAY	GO_REGULATION_OF_LIPOPOLYSACCHARIDE_MEDIATED_SIGNALING_PATHWAY		21	0.621892	1.53472	0.0254873	0.109021	1	2886	tags=38%, list=16%, signal=45%
GO_LYMPHOCYTE_APOPTOTIC_PROCESS	GO_LYMPHOCYTE_APOPTOTIC_PROCESS		66	0.504507	1.53434	0.0144357	0.109111	1	3506	tags=36%, list=19%, signal=45%
GO_POSITIVE_REGULATION_OF_CYTOKINE_PRODUCTION_INVOLVED_IN_INFLAMMATORY_RESPONSE	GO_POSITIVE_REGULATION_OF_CYTOKINE_PRODUCTION_INVOLVED_IN_INFLAMMATORY_RESPONSE		19	0.626579	1.53427	0.0312012	0.108933	1	3499	tags=42%, list=19%, signal=52%
GO_NEGATIVE_REGULATION_OF_REGULATED_SECRETORY_PATHWAY	GO_NEGATIVE_REGULATION_OF_REGULATED_SECRETORY_PATHWAY		21	0.608925	1.53394	0.0357143	0.109018	1	1995	tags=43%, list=11%, signal=48%
GO_SARCOMERE_ORGANIZATION	GO_SARCOMERE_ORGANIZATION		46	0.536764	1.5338	0.0168539	0.108929	1	2313	tags=30%, list=13%, signal=35%
GO_REGULATION_OF_EXTRINSIC_APOPTOTIC_SIGNALING_PATHWAY_VIA_DEATH_DOMAIN_RECEPTORS	GO_REGULATION_OF_EXTRINSIC_APOPTOTIC_SIGNALING_PATHWAY_VIA_DEATH_DOMAIN_RECEPTORS		57	0.511972	1.53298	0.0144357	0.109588	1	2745	tags=32%, list=15%, signal=37%
GO_MYOFIBRIL_ASSEMBLY	GO_MYOFIBRIL_ASSEMBLY		66	0.496686	1.53292	0.021519	0.109394	1	1626	tags=24%, list=9%, signal=26%
GO_ENDOTHELIUM_DEVELOPMENT	GO_ENDOTHELIUM_DEVELOPMENT		125	0.466144	1.53281	0.00474496	0.109289	1	2944	tags=29%, list=16%, signal=34%
GO_INTERLEUKIN_6_SECRETION	GO_INTERLEUKIN_6_SECRETION		49	0.525996	1.53189	0.0182584	0.110042	1	2716	tags=35%, list=15%, signal=41%
GO_REGULATION_OF_IMMUNE_EFFECTOR_PROCESS	GO_REGULATION_OF_IMMUNE_EFFECTOR_PROCESS		366	0.426579	1.53177	0	0.109924	1	4015	tags=35%, list=22%, signal=44%
GO_ACTIN_POLYMERIZATION_OR_DEPOLYMERIZATION	GO_ACTIN_POLYMERIZATION_OR_DEPOLYMERIZATION		193	0.443906	1.53137	0.00227015	0.110143	1	3435	tags=34%, list=19%, signal=42%
GO_POSITIVE_REGULATION_OF_CELL_CYCLE_PROCESS	GO_POSITIVE_REGULATION_OF_CELL_CYCLE_PROCESS		271	0.430456	1.5302	0	0.111074	1	3518	tags=30%, list=19%, signal=36%
GO_RESPONSE_TO_KETONE	GO_RESPONSE_TO_KETONE		191	0.44332	1.53013	0	0.110884	1	2504	tags=26%, list=14%, signal=29%
GO_PROTEIN_REFOLDING	GO_PROTEIN_REFOLDING		26	0.598886	1.52925	0.0199693	0.11166	1	3960	tags=42%, list=21%, signal=54%
GO_REGULATION_OF_POTASSIUM_ION_TRANSMEMBRANE_TRANSPORTER_ACTIVITY	GO_REGULATION_OF_POTASSIUM_ION_TRANSMEMBRANE_TRANSPORTER_ACTIVITY		60	0.512394	1.52904	0.00787402	0.111657	1	2800	tags=30%, list=15%, signal=35%
GO_POSITIVE_REGULATION_OF_FATTY_ACID_TRANSPORT	GO_POSITIVE_REGULATION_OF_FATTY_ACID_TRANSPORT		18	0.632157	1.52893	0.0403727	0.111567	1	1300	tags=28%, list=7%, signal=30%
GO_BONE_MINERALIZATION	GO_BONE_MINERALIZATION		111	0.469319	1.52756	0.00727273	0.112708	1	1910	tags=28%, list=10%, signal=31%
GO_REGULATION_OF_T_CELL_APOPTOTIC_PROCESS	GO_REGULATION_OF_T_CELL_APOPTOTIC_PROCESS		31	0.567207	1.5271	0.0247093	0.112984	1	1470	tags=26%, list=8%, signal=28%
GO_POSITIVE_REGULATION_OF_MONOCYTE_CHEMOTAXIS	GO_POSITIVE_REGULATION_OF_MONOCYTE_CHEMOTAXIS		15	0.661764	1.52594	0.0357698	0.113905	1	2039	tags=47%, list=11%, signal=52%
GO_MITOTIC_DNA_INTEGRITY_CHECKPOINT	GO_MITOTIC_DNA_INTEGRITY_CHECKPOINT		102	0.46964	1.52591	0.00119904	0.113677	1	2178	tags=23%, list=12%, signal=25%
GO_POSITIVE_REGULATION_OF_TYPE_I_INTERFERON_PRODUCTION	GO_POSITIVE_REGULATION_OF_TYPE_I_INTERFERON_PRODUCTION		70	0.501046	1.52588	0.0116429	0.113476	1	3499	tags=37%, list=19%, signal=46%
GO_AMEBOIDAL_TYPE_CELL_MIGRATION	GO_AMEBOIDAL_TYPE_CELL_MIGRATION		427	0.415578	1.52575	0	0.113351	1	4005	tags=32%, list=22%, signal=40%
GO_AEROBIC_RESPIRATION	GO_AEROBIC_RESPIRATION		84	0.487178	1.52489	0.00129199	0.114011	1	5709	tags=54%, list=31%, signal=77%
GO_FATTY_ACYL_COA_METABOLIC_PROCESS	GO_FATTY_ACYL_COA_METABOLIC_PROCESS		38	0.548177	1.52483	0.0210084	0.113833	1	4182	tags=53%, list=23%, signal=68%
GO_AMINOGLYCAN_BIOSYNTHETIC_PROCESS	GO_AMINOGLYCAN_BIOSYNTHETIC_PROCESS		112	0.465539	1.52474	0.00731707	0.113691	1	4439	tags=43%, list=24%, signal=56%
GO_POSITIVE_REGULATION_OF_EPITHELIAL_CELL_MIGRATION	GO_POSITIVE_REGULATION_OF_EPITHELIAL_CELL_MIGRATION		158	0.449249	1.52383	0.00231214	0.114358	1	3944	tags=34%, list=21%, signal=42%
GO_REGULATION_OF_COAGULATION	GO_REGULATION_OF_COAGULATION		83	0.489664	1.52328	0.0049505	0.114669	1	2886	tags=37%, list=16%, signal=44%
GO_NEGATIVE_REGULATION_OF_INTERLEUKIN_12_PRODUCTION	GO_NEGATIVE_REGULATION_OF_INTERLEUKIN_12_PRODUCTION		15	0.674833	1.52274	0.0308166	0.114984	1	2150	tags=47%, list=12%, signal=53%
GO_REGULATION_OF_PROTEIN_LOCALIZATION_TO_PLASMA_MEMBRANE	GO_REGULATION_OF_PROTEIN_LOCALIZATION_TO_PLASMA_MEMBRANE		94	0.476931	1.52269	0.00647668	0.114801	1	3397	tags=35%, list=18%, signal=43%
GO_BLASTODERM_SEGMENTATION	GO_BLASTODERM_SEGMENTATION		18	0.637657	1.52218	0.0391517	0.115137	1	2938	tags=44%, list=16%, signal=53%
GO_REGULATION_OF_DNA_TEMPLATED_TRANSCRIPTION_IN_RESPONSE_TO_STRESS	GO_REGULATION_OF_DNA_TEMPLATED_TRANSCRIPTION_IN_RESPONSE_TO_STRESS		118	0.461581	1.52212	0.00593824	0.114952	1	3140	tags=22%, list=17%, signal=26%
GO_PARTURITION	GO_PARTURITION		16	0.626566	1.52151	0.0292683	0.115396	1	1346	tags=31%, list=7%, signal=34%
GO_ANATOMICAL_STRUCTURE_MATURATION	GO_ANATOMICAL_STRUCTURE_MATURATION		160	0.452133	1.52137	0.00118064	0.115288	1	2526	tags=26%, list=14%, signal=29%
GO_REGULATION_OF_MACROPHAGE_MIGRATION	GO_REGULATION_OF_MACROPHAGE_MIGRATION		37	0.551666	1.52105	0.0288066	0.115421	1	2883	tags=38%, list=16%, signal=45%
GO_HOMEOSTASIS_OF_NUMBER_OF_CELLS	GO_HOMEOSTASIS_OF_NUMBER_OF_CELLS		235	0.431838	1.52102	0.00110011	0.115213	1	3436	tags=31%, list=19%, signal=38%
GO_RESPONSE_TO_FUNGUS	GO_RESPONSE_TO_FUNGUS		39	0.546065	1.51979	0.0229555	0.116411	1	3999	tags=44%, list=22%, signal=56%
GO_REGULATION_OF_OLIGODENDROCYTE_DIFFERENTIATION	GO_REGULATION_OF_OLIGODENDROCYTE_DIFFERENTIATION		39	0.539065	1.51938	0.019337	0.116619	1	2921	tags=31%, list=16%, signal=36%
GO_CHAPERONE_COFACTOR_DEPENDENT_PROTEIN_REFOLDING	GO_CHAPERONE_COFACTOR_DEPENDENT_PROTEIN_REFOLDING		26	0.589927	1.51891	0.042042	0.116863	1	2798	tags=42%, list=15%, signal=50%
GO_AEROBIC_ELECTRON_TRANSPORT_CHAIN	GO_AEROBIC_ELECTRON_TRANSPORT_CHAIN		18	0.620619	1.51859	0.031348	0.116971	1	4451	tags=56%, list=24%, signal=73%
GO_LYMPHOCYTE_MEDIATED_IMMUNITY	GO_LYMPHOCYTE_MEDIATED_IMMUNITY		252	0.433341	1.51849	0.00107643	0.116843	1	4015	tags=32%, list=22%, signal=40%
GO_GLIAL_CELL_ACTIVATION	GO_GLIAL_CELL_ACTIVATION		57	0.511875	1.51816	0.0122449	0.116957	1	2989	tags=39%, list=16%, signal=46%
GO_POSITIVE_REGULATION_OF_CELL_ADHESION_MEDIATED_BY_INTEGRIN	GO_POSITIVE_REGULATION_OF_CELL_ADHESION_MEDIATED_BY_INTEGRIN		20	0.619489	1.51767	0.0214395	0.117216	1	3807	tags=50%, list=21%, signal=63%
GO_ADAPTIVE_IMMUNE_RESPONSE	GO_ADAPTIVE_IMMUNE_RESPONSE		435	0.417922	1.51714	0	0.117579	1	3689	tags=28%, list=20%, signal=35%
GO_CARTILAGE_MORPHOGENESIS	GO_CARTILAGE_MORPHOGENESIS		27	0.574566	1.5154	0.0313901	0.119251	1	2671	tags=37%, list=14%, signal=43%
GO_POSITIVE_REGULATION_OF_CALCIUM_ION_TRANSPORT	GO_POSITIVE_REGULATION_OF_CALCIUM_ION_TRANSPORT		121	0.462052	1.51521	0.00364964	0.11919	1	5027	tags=50%, list=27%, signal=68%
GO_RESPONSE_TO_TUMOR_NECROSIS_FACTOR	GO_RESPONSE_TO_TUMOR_NECROSIS_FACTOR		283	0.42821	1.51514	0.00108696	0.119006	1	2961	tags=25%, list=16%, signal=30%
GO_INTERLEUKIN_7_MEDIATED_SIGNALING_PATHWAY	GO_INTERLEUKIN_7_MEDIATED_SIGNALING_PATHWAY		16	0.650959	1.5144	0.0405186	0.119549	1	3824	tags=56%, list=21%, signal=71%
GO_RESPONSE_TO_ARSENIC_CONTAINING_SUBSTANCE	GO_RESPONSE_TO_ARSENIC_CONTAINING_SUBSTANCE		33	0.559803	1.51424	0.0406732	0.119518	1	2613	tags=33%, list=14%, signal=39%
GO_REGULATION_OF_HEMOPOIESIS	GO_REGULATION_OF_HEMOPOIESIS		429	0.415677	1.51408	0	0.119446	1	3265	tags=26%, list=18%, signal=31%
GO_POSITIVE_REGULATION_OF_SECRETION	GO_POSITIVE_REGULATION_OF_SECRETION		405	0.41668	1.51407	0	0.119223	1	3727	tags=31%, list=20%, signal=38%
GO_NUCLEOTIDE_BINDING_DOMAIN_LEUCINE_RICH_REPEAT_CONTAINING_RECEPTOR_SIGNALING_PATHWAY	GO_NUCLEOTIDE_BINDING_DOMAIN_LEUCINE_RICH_REPEAT_CONTAINING_RECEPTOR_SIGNALING_PATHWAY		33	0.558067	1.514	0.0277778	0.11906	1	2696	tags=27%, list=15%, signal=32%
GO_REGULATION_OF_TYPE_2_IMMUNE_RESPONSE	GO_REGULATION_OF_TYPE_2_IMMUNE_RESPONSE		30	0.569216	1.51329	0.0266272	0.119591	1	1929	tags=23%, list=10%, signal=26%
GO_POSITIVE_REGULATION_OF_SUPRAMOLECULAR_FIBER_ORGANIZATION	GO_POSITIVE_REGULATION_OF_SUPRAMOLECULAR_FIBER_ORGANIZATION		193	0.434964	1.512	0.0011274	0.120718	1	3544	tags=33%, list=19%, signal=40%
GO_RESPONSE_TO_MUSCLE_ACTIVITY	GO_RESPONSE_TO_MUSCLE_ACTIVITY		23	0.606112	1.51183	0.0314371	0.120676	1	1309	tags=30%, list=7%, signal=33%
GO_SISTER_CHROMATID_COHESION	GO_SISTER_CHROMATID_COHESION		56	0.504477	1.51182	0.0201884	0.120451	1	4500	tags=46%, list=24%, signal=61%
GO_RESPONSE_TO_DSRNA	GO_RESPONSE_TO_DSRNA		45	0.531672	1.51063	0.0213371	0.121522	1	3715	tags=29%, list=20%, signal=36%
GO_PERK_MEDIATED_UNFOLDED_PROTEIN_RESPONSE	GO_PERK_MEDIATED_UNFOLDED_PROTEIN_RESPONSE		20	0.614557	1.51036	0.0331825	0.121573	1	3960	tags=50%, list=21%, signal=64%
GO_REGULATION_OF_CELLULAR_RESPONSE_TO_GROWTH_FACTOR_STIMULUS	GO_REGULATION_OF_CELLULAR_RESPONSE_TO_GROWTH_FACTOR_STIMULUS		279	0.426871	1.51017	0	0.12159	1	3469	tags=28%, list=19%, signal=34%
GO_REGULATION_OF_PROTEIN_LOCALIZATION_TO_CELL_PERIPHERY	GO_REGULATION_OF_PROTEIN_LOCALIZATION_TO_CELL_PERIPHERY		115	0.46245	1.50988	0.002457	0.121679	1	3397	tags=34%, list=18%, signal=41%
GO_REGULATION_OF_RAS_PROTEIN_SIGNAL_TRANSDUCTION	GO_REGULATION_OF_RAS_PROTEIN_SIGNAL_TRANSDUCTION		231	0.429822	1.5096	0	0.121731	1	3584	tags=34%, list=19%, signal=42%
GO_CELL_CELL_ADHESION_MEDIATED_BY_INTEGRIN	GO_CELL_CELL_ADHESION_MEDIATED_BY_INTEGRIN		16	0.649259	1.50956	0.0436817	0.121536	1	3807	tags=44%, list=21%, signal=55%
GO_MEMBRANE_DISASSEMBLY	GO_MEMBRANE_DISASSEMBLY		16	0.643159	1.50902	0.0458015	0.121901	1	1229	tags=25%, list=7%, signal=27%
GO_REGULATION_OF_REACTIVE_OXYGEN_SPECIES_BIOSYNTHETIC_PROCESS	GO_REGULATION_OF_REACTIVE_OXYGEN_SPECIES_BIOSYNTHETIC_PROCESS		91	0.472109	1.50888	0.011465	0.121829	1	3662	tags=36%, list=20%, signal=45%
GO_CELL_AGING	GO_CELL_AGING		100	0.468691	1.50825	0.00613497	0.122255	1	3312	tags=29%, list=18%, signal=35%
GO_SKELETAL_MUSCLE_ORGAN_DEVELOPMENT	GO_SKELETAL_MUSCLE_ORGAN_DEVELOPMENT		166	0.441515	1.50816	0.00229885	0.1221	1	2490	tags=22%, list=14%, signal=25%
GO_POSITIVE_REGULATION_OF_ALPHA_BETA_T_CELL_PROLIFERATION	GO_POSITIVE_REGULATION_OF_ALPHA_BETA_T_CELL_PROLIFERATION		17	0.634613	1.50785	0.0448	0.122173	1	3948	tags=47%, list=21%, signal=60%
GO_PROTEIN_DEPOLYMERIZATION	GO_PROTEIN_DEPOLYMERIZATION		103	0.474226	1.50768	0.00997506	0.122097	1	3612	tags=37%, list=20%, signal=46%
GO_POSITIVE_REGULATION_OF_INTERLEUKIN_1_SECRETION	GO_POSITIVE_REGULATION_OF_INTERLEUKIN_1_SECRETION		29	0.580561	1.5075	0.0240601	0.122082	1	3174	tags=41%, list=17%, signal=50%
GO_REGULATION_OF_EPITHELIAL_TO_MESENCHYMAL_TRANSITION	GO_REGULATION_OF_EPITHELIAL_TO_MESENCHYMAL_TRANSITION		88	0.474445	1.50706	0.0114504	0.122291	1	2491	tags=22%, list=14%, signal=25%
GO_POSITIVE_REGULATION_OF_CELL_DIVISION	GO_POSITIVE_REGULATION_OF_CELL_DIVISION		78	0.479814	1.50693	0.0140665	0.122196	1	2900	tags=27%, list=16%, signal=32%
GO_POSITIVE_REGULATION_OF_DEFENSE_RESPONSE	GO_POSITIVE_REGULATION_OF_DEFENSE_RESPONSE		463	0.417684	1.50683	0	0.122083	1	3715	tags=31%, list=20%, signal=38%
GO_B_CELL_APOPTOTIC_PROCESS	GO_B_CELL_APOPTOTIC_PROCESS		23	0.591097	1.50598	0.0368189	0.122869	1	3233	tags=48%, list=18%, signal=58%
GO_INNERVATION	GO_INNERVATION		27	0.581291	1.50596	0.0231125	0.122655	1	4742	tags=63%, list=26%, signal=85%
GO_REGULATION_OF_WOUND_HEALING	GO_REGULATION_OF_WOUND_HEALING		143	0.452339	1.50588	0.00700935	0.122522	1	2394	tags=27%, list=13%, signal=30%
GO_TRABECULA_FORMATION	GO_TRABECULA_FORMATION		25	0.578662	1.50569	0.0355556	0.122489	1	2278	tags=28%, list=12%, signal=32%
GO_NEGATIVE_REGULATION_OF_CELL_JUNCTION_ASSEMBLY	GO_NEGATIVE_REGULATION_OF_CELL_JUNCTION_ASSEMBLY		24	0.595433	1.50501	0.0331325	0.122975	1	3471	tags=46%, list=19%, signal=56%
GO_T_HELPER_1_TYPE_IMMUNE_RESPONSE	GO_T_HELPER_1_TYPE_IMMUNE_RESPONSE		41	0.535018	1.50462	0.0342857	0.123145	1	4398	tags=49%, list=24%, signal=64%
GO_LEUKOCYTE_ADHESION_TO_VASCULAR_ENDOTHELIAL_CELL	GO_LEUKOCYTE_ADHESION_TO_VASCULAR_ENDOTHELIAL_CELL		40	0.535103	1.50456	0.0300136	0.122979	1	2477	tags=35%, list=13%, signal=40%
GO_NEGATIVE_REGULATION_OF_CAMP_MEDIATED_SIGNALING	GO_NEGATIVE_REGULATION_OF_CAMP_MEDIATED_SIGNALING		25	0.583474	1.50426	0.0284858	0.12311	1	3847	tags=36%, list=21%, signal=45%
GO_COAGULATION	GO_COAGULATION		312	0.420691	1.50421	0	0.122909	1	3014	tags=28%, list=16%, signal=33%
GO_LYMPHOCYTE_ACTIVATION_INVOLVED_IN_IMMUNE_RESPONSE	GO_LYMPHOCYTE_ACTIVATION_INVOLVED_IN_IMMUNE_RESPONSE		166	0.439421	1.50345	0.00228571	0.12352	1	4398	tags=35%, list=24%, signal=45%
GO_POSITIVE_REGULATION_OF_VOLTAGE_GATED_POTASSIUM_CHANNEL_ACTIVITY	GO_POSITIVE_REGULATION_OF_VOLTAGE_GATED_POTASSIUM_CHANNEL_ACTIVITY		16	0.644219	1.50323	0.0462963	0.123571	1	2003	tags=31%, list=11%, signal=35%
GO_NEGATIVE_REGULATION_OF_IMMUNE_RESPONSE	GO_NEGATIVE_REGULATION_OF_IMMUNE_RESPONSE		147	0.441896	1.50291	0.00719425	0.123686	1	3985	tags=32%, list=22%, signal=40%
GO_CELLULAR_RESPONSE_TO_CHEMICAL_STRESS	GO_CELLULAR_RESPONSE_TO_CHEMICAL_STRESS		335	0.420312	1.50262	0.00106045	0.123756	1	3140	tags=27%, list=17%, signal=31%
GO_CELLULAR_RESPONSE_TO_DSRNA	GO_CELLULAR_RESPONSE_TO_DSRNA		19	0.60576	1.50175	0.0408472	0.124522	1	5254	tags=63%, list=29%, signal=88%
GO_DNA_INTEGRITY_CHECKPOINT	GO_DNA_INTEGRITY_CHECKPOINT		151	0.440466	1.50124	0.00465116	0.124839	1	3525	tags=32%, list=19%, signal=40%
GO_LEUKOCYTE_ACTIVATION_INVOLVED_IN_INFLAMMATORY_RESPONSE	GO_LEUKOCYTE_ACTIVATION_INVOLVED_IN_INFLAMMATORY_RESPONSE		47	0.51842	1.50113	0.0169731	0.124742	1	2477	tags=38%, list=13%, signal=44%
GO_POSITIVE_REGULATION_OF_CELL_CYCLE_PHASE_TRANSITION	GO_POSITIVE_REGULATION_OF_CELL_CYCLE_PHASE_TRANSITION		93	0.463191	1.50033	0.0140665	0.125374	1	3435	tags=34%, list=19%, signal=42%
GO_EMBRYO_IMPLANTATION	GO_EMBRYO_IMPLANTATION		49	0.51261	1.4987	0.0293296	0.127024	1	1872	tags=20%, list=10%, signal=23%
GO_ZINC_ION_TRANSMEMBRANE_TRANSPORT	GO_ZINC_ION_TRANSMEMBRANE_TRANSPORT		22	0.601181	1.4986	0.0337423	0.126894	1	1747	tags=27%, list=9%, signal=30%
GO_NEGATIVE_REGULATION_OF_TYPE_I_INTERFERON_MEDIATED_SIGNALING_PATHWAY	GO_NEGATIVE_REGULATION_OF_TYPE_I_INTERFERON_MEDIATED_SIGNALING_PATHWAY		16	0.643271	1.49809	0.0411392	0.127154	1	1765	tags=31%, list=10%, signal=35%
GO_NEGATIVE_REGULATION_OF_BIOMINERALIZATION	GO_NEGATIVE_REGULATION_OF_BIOMINERALIZATION		28	0.578811	1.49753	0.0297619	0.127594	1	2180	tags=32%, list=12%, signal=36%
GO_SIGNAL_TRANSDUCTION_IN_RESPONSE_TO_DNA_DAMAGE	GO_SIGNAL_TRANSDUCTION_IN_RESPONSE_TO_DNA_DAMAGE		128	0.450126	1.4971	0.00732601	0.127868	1	2178	tags=23%, list=12%, signal=26%
GO_REGULATION_OF_ANTIGEN_PROCESSING_AND_PRESENTATION	GO_REGULATION_OF_ANTIGEN_PROCESSING_AND_PRESENTATION		18	0.623394	1.49709	0.0426829	0.12764	1	4017	tags=56%, list=22%, signal=71%
GO_GLIAL_CELL_APOPTOTIC_PROCESS	GO_GLIAL_CELL_APOPTOTIC_PROCESS		15	0.662779	1.49508	0.0429936	0.129718	1	3312	tags=53%, list=18%, signal=65%
GO_CYTOSKELETON_DEPENDENT_CYTOKINESIS	GO_CYTOSKELETON_DEPENDENT_CYTOKINESIS		79	0.472737	1.49446	0.0191816	0.130187	1	1767	tags=24%, list=10%, signal=26%
GO_FC_EPSILON_RECEPTOR_SIGNALING_PATHWAY	GO_FC_EPSILON_RECEPTOR_SIGNALING_PATHWAY		124	0.448549	1.49408	0.00240674	0.130281	1	3130	tags=22%, list=17%, signal=26%
GO_REGULATION_OF_LYMPHOCYTE_MIGRATION	GO_REGULATION_OF_LYMPHOCYTE_MIGRATION		59	0.495664	1.49404	0.0215343	0.130077	1	4252	tags=42%, list=23%, signal=55%
GO_RESPONSE_TO_FIBROBLAST_GROWTH_FACTOR	GO_RESPONSE_TO_FIBROBLAST_GROWTH_FACTOR		145	0.448713	1.49308	0.00473934	0.13093	1	3162	tags=28%, list=17%, signal=33%
GO_NEGATIVE_REGULATION_OF_MYELOID_CELL_DIFFERENTIATION	GO_NEGATIVE_REGULATION_OF_MYELOID_CELL_DIFFERENTIATION		74	0.478699	1.49289	0.0103896	0.130911	1	3197	tags=38%, list=17%, signal=46%
GO_RESPONSE_TO_AMINO_ACID	GO_RESPONSE_TO_AMINO_ACID		113	0.456767	1.49287	0.0110294	0.130698	1	1250	tags=19%, list=7%, signal=21%
GO_PROSTANOID_BIOSYNTHETIC_PROCESS	GO_PROSTANOID_BIOSYNTHETIC_PROCESS		26	0.572384	1.49251	0.0542986	0.130919	1	3940	tags=46%, list=21%, signal=59%
GO_REGULATION_OF_REGULATED_SECRETORY_PATHWAY	GO_REGULATION_OF_REGULATED_SECRETORY_PATHWAY		153	0.436112	1.49245	0.00459242	0.130758	1	4145	tags=37%, list=22%, signal=47%
GO_REGULATION_OF_ERYTHROCYTE_DIFFERENTIATION	GO_REGULATION_OF_ERYTHROCYTE_DIFFERENTIATION		42	0.524674	1.4922	0.0316092	0.130901	1	3239	tags=38%, list=18%, signal=46%
GO_TOLL_LIKE_RECEPTOR_4_SIGNALING_PATHWAY	GO_TOLL_LIKE_RECEPTOR_4_SIGNALING_PATHWAY		37	0.539952	1.49171	0.0436047	0.13127	1	1621	tags=24%, list=9%, signal=27%
GO_POSITIVE_REGULATION_OF_LYMPHOCYTE_MIGRATION	GO_POSITIVE_REGULATION_OF_LYMPHOCYTE_MIGRATION		36	0.538269	1.48978	0.0283286	0.133307	1	2140	tags=31%, list=12%, signal=35%
GO_CHAPERONE_MEDIATED_PROTEIN_FOLDING	GO_CHAPERONE_MEDIATED_PROTEIN_FOLDING		54	0.499547	1.48947	0.0266667	0.133418	1	4519	tags=48%, list=25%, signal=64%
GO_POSITIVE_REGULATION_OF_T_CELL_MIGRATION	GO_POSITIVE_REGULATION_OF_T_CELL_MIGRATION		29	0.567295	1.48941	0.0260492	0.13326	1	2140	tags=34%, list=12%, signal=39%
GO_REGULATION_OF_PEPTIDE_SECRETION	GO_REGULATION_OF_PEPTIDE_SECRETION		469	0.408425	1.48934	0	0.133103	1	3695	tags=31%, list=20%, signal=38%
GO_CHROMOSOME_SEGREGATION	GO_CHROMOSOME_SEGREGATION		304	0.417399	1.48906	0.00106383	0.133161	1	4004	tags=32%, list=22%, signal=41%
GO_NEURON_MATURATION	GO_NEURON_MATURATION		47	0.518161	1.48897	0.0238095	0.133019	1	3042	tags=38%, list=17%, signal=46%
GO_INTERLEUKIN_2_PRODUCTION	GO_INTERLEUKIN_2_PRODUCTION		62	0.492289	1.48882	0.019337	0.132962	1	2792	tags=34%, list=15%, signal=40%
GO_NUCLEAR_CHROMOSOME_SEGREGATION	GO_NUCLEAR_CHROMOSOME_SEGREGATION		246	0.420885	1.48769	0.0021978	0.133991	1	4004	tags=33%, list=22%, signal=42%
GO_REGULATION_OF_MICROTUBULE_POLYMERIZATION_OR_DEPOLYMERIZATION	GO_REGULATION_OF_MICROTUBULE_POLYMERIZATION_OR_DEPOLYMERIZATION		79	0.476625	1.48764	0.0157274	0.133811	1	4047	tags=37%, list=22%, signal=47%
GO_MUSCLE_CELL_PROLIFERATION	GO_MUSCLE_CELL_PROLIFERATION		224	0.428107	1.48725	0.00436681	0.134076	1	2504	tags=21%, list=14%, signal=23%
GO_ATRIAL_SEPTUM_MORPHOGENESIS	GO_ATRIAL_SEPTUM_MORPHOGENESIS		16	0.645678	1.48644	0.0485893	0.134718	1	3654	tags=50%, list=20%, signal=62%
GO_PROTEIN_LOCALIZATION_TO_MICROTUBULE	GO_PROTEIN_LOCALIZATION_TO_MICROTUBULE		18	0.625324	1.48644	0.0416667	0.134479	1	3605	tags=61%, list=20%, signal=76%
GO_REGULATION_OF_CELLULAR_RESPONSE_TO_TRANSFORMING_GROWTH_FACTOR_BETA_STIMULUS	GO_REGULATION_OF_CELLULAR_RESPONSE_TO_TRANSFORMING_GROWTH_FACTOR_BETA_STIMULUS		117	0.454116	1.48643	0.0123609	0.134244	1	3469	tags=30%, list=19%, signal=37%
GO_REGULATION_OF_NEUROINFLAMMATORY_RESPONSE	GO_REGULATION_OF_NEUROINFLAMMATORY_RESPONSE		40	0.526267	1.48622	0.0225989	0.134259	1	2507	tags=30%, list=14%, signal=35%
GO_GLYCOSPHINGOLIPID_METABOLIC_PROCESS	GO_GLYCOSPHINGOLIPID_METABOLIC_PROCESS		62	0.494296	1.486	0.0235294	0.134275	1	3042	tags=32%, list=17%, signal=39%
GO_LINOLEIC_ACID_METABOLIC_PROCESS	GO_LINOLEIC_ACID_METABOLIC_PROCESS		16	0.6342	1.48596	0.0636646	0.134097	1	3521	tags=63%, list=19%, signal=77%
GO_TOLL_LIKE_RECEPTOR_3_SIGNALING_PATHWAY	GO_TOLL_LIKE_RECEPTOR_3_SIGNALING_PATHWAY		20	0.615309	1.48586	0.0439394	0.133973	1	1986	tags=45%, list=11%, signal=50%
GO_SPHINGOID_METABOLIC_PROCESS	GO_SPHINGOID_METABOLIC_PROCESS		16	0.642414	1.48575	0.0429043	0.133852	1	4394	tags=56%, list=24%, signal=74%
GO_LYMPHOCYTE_CHEMOTAXIS	GO_LYMPHOCYTE_CHEMOTAXIS		49	0.51946	1.48458	0.0266106	0.134978	1	2252	tags=33%, list=12%, signal=37%
GO_MUSCLE_TISSUE_DEVELOPMENT	GO_MUSCLE_TISSUE_DEVELOPMENT		392	0.407282	1.48399	0.00104493	0.135413	1	2490	tags=21%, list=14%, signal=23%
GO_ORGANISM_EMERGENCE_FROM_PROTECTIVE_STRUCTURE	GO_ORGANISM_EMERGENCE_FROM_PROTECTIVE_STRUCTURE		27	0.5729	1.48388	0.0402385	0.135324	1	5058	tags=56%, list=27%, signal=76%
GO_NEGATIVE_REGULATION_OF_CELL_CYCLE_PHASE_TRANSITION	GO_NEGATIVE_REGULATION_OF_CELL_CYCLE_PHASE_TRANSITION		250	0.418933	1.48368	0	0.135304	1	3375	tags=24%, list=18%, signal=29%
GO_CYTOPLASMIC_PATTERN_RECOGNITION_RECEPTOR_SIGNALING_PATHWAY	GO_CYTOPLASMIC_PATTERN_RECOGNITION_RECEPTOR_SIGNALING_PATHWAY		57	0.493198	1.48361	0.0198676	0.135145	1	3045	tags=26%, list=17%, signal=31%
GO_NEGATIVE_REGULATION_OF_BLOOD_VESSEL_ENDOTHELIAL_CELL_PROLIFERATION_INVOLVED_IN_SPROUTING_ANGIOGENESIS	GO_NEGATIVE_REGULATION_OF_BLOOD_VESSEL_ENDOTHELIAL_CELL_PROLIFERATION_INVOLVED_IN_SPROUTING_ANGIOGENESIS		19	0.628758	1.48337	0.0388979	0.135177	1	21	tags=5%, list=0%, signal=5%
GO_T_CELL_MIGRATION	GO_T_CELL_MIGRATION		60	0.491763	1.48326	0.0216509	0.135068	1	2140	tags=28%, list=12%, signal=32%
GO_REGULATION_OF_LYMPHOCYTE_DIFFERENTIATION	GO_REGULATION_OF_LYMPHOCYTE_DIFFERENTIATION		162	0.436487	1.48261	0.00684151	0.135568	1	3637	tags=33%, list=20%, signal=41%
GO_RESPONSE_TO_BRONCHODILATOR	GO_RESPONSE_TO_BRONCHODILATOR		52	0.502304	1.48248	0.0145503	0.135497	1	2808	tags=29%, list=15%, signal=34%
GO_POSITIVE_REGULATION_OF_TYPE_2_IMMUNE_RESPONSE	GO_POSITIVE_REGULATION_OF_TYPE_2_IMMUNE_RESPONSE		16	0.642646	1.48204	0.0514372	0.135845	1	2667	tags=38%, list=14%, signal=44%
GO_RESPONSE_TO_AMINE	GO_RESPONSE_TO_AMINE		47	0.520207	1.48149	0.0223464	0.136253	1	2352	tags=26%, list=13%, signal=29%
GO_REGULATION_OF_T_CELL_MIGRATION	GO_REGULATION_OF_T_CELL_MIGRATION		42	0.533843	1.48122	0.0269122	0.136319	1	2140	tags=29%, list=12%, signal=32%
GO_SIGNAL_TRANSDUCTION_INVOLVED_IN_CELL_CYCLE_CHECKPOINT	GO_SIGNAL_TRANSDUCTION_INVOLVED_IN_CELL_CYCLE_CHECKPOINT		71	0.476846	1.48089	0.0168612	0.13646	1	2178	tags=23%, list=12%, signal=25%
GO_CENTRAL_NERVOUS_SYSTEM_PROJECTION_NEURON_AXONOGENESIS	GO_CENTRAL_NERVOUS_SYSTEM_PROJECTION_NEURON_AXONOGENESIS		24	0.593935	1.48083	0.0329341	0.136279	1	2012	tags=29%, list=11%, signal=33%
GO_POSITIVE_REGULATION_OF_NEURON_DEATH	GO_POSITIVE_REGULATION_OF_NEURON_DEATH		96	0.462346	1.4805	0.00487805	0.13647	1	2477	tags=23%, list=13%, signal=26%
GO_INOSITOL_PHOSPHATE_MEDIATED_SIGNALING	GO_INOSITOL_PHOSPHATE_MEDIATED_SIGNALING		54	0.494638	1.4803	0.0230352	0.136501	1	2686	tags=30%, list=15%, signal=35%
GO_POSITIVE_REGULATION_OF_RELEASE_OF_SEQUESTERED_CALCIUM_ION_INTO_CYTOSOL	GO_POSITIVE_REGULATION_OF_RELEASE_OF_SEQUESTERED_CALCIUM_ION_INTO_CYTOSOL		39	0.53505	1.47915	0.0218023	0.13768	1	3514	tags=38%, list=19%, signal=47%
GO_DEFENSE_RESPONSE_TO_BACTERIUM	GO_DEFENSE_RESPONSE_TO_BACTERIUM		229	0.422612	1.47912	0.00111359	0.137477	1	4013	tags=28%, list=22%, signal=36%
GO_REGULATION_OF_SMAD_PROTEIN_SIGNAL_TRANSDUCTION	GO_REGULATION_OF_SMAD_PROTEIN_SIGNAL_TRANSDUCTION		22	0.599928	1.47908	0.037594	0.137301	1	1354	tags=32%, list=7%, signal=34%
GO_POSITIVE_REGULATION_OF_CELLULAR_EXTRAVASATION	GO_POSITIVE_REGULATION_OF_CELLULAR_EXTRAVASATION		15	0.64784	1.47887	0.0439024	0.137324	1	3615	tags=53%, list=20%, signal=66%
GO_POSITIVE_REGULATION_OF_MULTI_ORGANISM_PROCESS	GO_POSITIVE_REGULATION_OF_MULTI_ORGANISM_PROCESS		492	0.405789	1.47861	0	0.137389	1	3715	tags=30%, list=20%, signal=36%
GO_POSITIVE_REGULATION_OF_MACROPHAGE_ACTIVATION	GO_POSITIVE_REGULATION_OF_MACROPHAGE_ACTIVATION		24	0.575679	1.47784	0.0428135	0.138042	1	1929	tags=25%, list=10%, signal=28%
GO_GLIAL_CELL_MIGRATION	GO_GLIAL_CELL_MIGRATION		50	0.515443	1.47754	0.0243243	0.138149	1	2098	tags=24%, list=11%, signal=27%
GO_POSITIVE_REGULATION_OF_INFLAMMATORY_RESPONSE	GO_POSITIVE_REGULATION_OF_INFLAMMATORY_RESPONSE		136	0.442509	1.47747	0.0059312	0.138002	1	3681	tags=35%, list=20%, signal=43%
GO_REGULATION_OF_CYCLIN_DEPENDENT_PROTEIN_KINASE_ACTIVITY	GO_REGULATION_OF_CYCLIN_DEPENDENT_PROTEIN_KINASE_ACTIVITY		97	0.454943	1.47738	0.00613497	0.137863	1	2813	tags=26%, list=15%, signal=30%
GO_POSITIVE_REGULATION_OF_PHOSPHATASE_ACTIVITY	GO_POSITIVE_REGULATION_OF_PHOSPHATASE_ACTIVITY		33	0.538487	1.4772	0.0389049	0.137856	1	1903	tags=27%, list=10%, signal=30%
GO_POSITIVE_REGULATION_OF_MITOTIC_NUCLEAR_DIVISION	GO_POSITIVE_REGULATION_OF_MITOTIC_NUCLEAR_DIVISION		49	0.504784	1.47719	0.021097	0.137647	1	3705	tags=43%, list=20%, signal=53%
GO_ANTIGEN_RECEPTOR_MEDIATED_SIGNALING_PATHWAY	GO_ANTIGEN_RECEPTOR_MEDIATED_SIGNALING_PATHWAY		246	0.418054	1.47692	0.00220507	0.137725	1	3734	tags=29%, list=20%, signal=36%
GO_REGULATION_OF_VASCULAR_ENDOTHELIAL_GROWTH_FACTOR_RECEPTOR_SIGNALING_PATHWAY	GO_REGULATION_OF_VASCULAR_ENDOTHELIAL_GROWTH_FACTOR_RECEPTOR_SIGNALING_PATHWAY		33	0.543874	1.47685	0.0391304	0.137577	1	946	tags=21%, list=5%, signal=22%
GO_POSITIVE_REGULATION_OF_OXIDATIVE_STRESS_INDUCED_CELL_DEATH	GO_POSITIVE_REGULATION_OF_OXIDATIVE_STRESS_INDUCED_CELL_DEATH		16	0.641211	1.4766	0.0500759	0.137616	1	3975	tags=44%, list=22%, signal=56%
GO_REGULATION_OF_RESPONSE_TO_CYTOKINE_STIMULUS	GO_REGULATION_OF_RESPONSE_TO_CYTOKINE_STIMULUS		173	0.431936	1.47628	0.0058072	0.137809	1	2851	tags=25%, list=15%, signal=30%
GO_RESPONSE_TO_HEAT	GO_RESPONSE_TO_HEAT		164	0.43501	1.4747	0.00455581	0.139464	1	4862	tags=41%, list=26%, signal=55%
GO_MITOTIC_SPINDLE_ORGANIZATION	GO_MITOTIC_SPINDLE_ORGANIZATION		104	0.455439	1.47344	0.0107914	0.14086	1	3921	tags=35%, list=21%, signal=44%
GO_RESPONSE_TO_CORTICOSTEROID	GO_RESPONSE_TO_CORTICOSTEROID		160	0.436331	1.47342	0.00821596	0.140652	1	1485	tags=19%, list=8%, signal=20%
GO_CELLULAR_RESPONSE_TO_REACTIVE_OXYGEN_SPECIES	GO_CELLULAR_RESPONSE_TO_REACTIVE_OXYGEN_SPECIES		159	0.438084	1.47255	0.00940071	0.141479	1	3312	tags=30%, list=18%, signal=36%
GO_REGULATION_OF_PROTEIN_LOCALIZATION_TO_MEMBRANE	GO_REGULATION_OF_PROTEIN_LOCALIZATION_TO_MEMBRANE		184	0.428	1.47246	0.00458716	0.141358	1	3397	tags=31%, list=18%, signal=38%
GO_CERAMIDE_BIOSYNTHETIC_PROCESS	GO_CERAMIDE_BIOSYNTHETIC_PROCESS		62	0.491213	1.47241	0.0212766	0.141183	1	3059	tags=34%, list=17%, signal=40%
GO_CHEMOKINE_SECRETION	GO_CHEMOKINE_SECRETION		19	0.606624	1.47219	0.0587326	0.141182	1	3529	tags=53%, list=19%, signal=65%
GO_ENTRY_INTO_HOST	GO_ENTRY_INTO_HOST		125	0.440273	1.47212	0.0169697	0.14103	1	2290	tags=22%, list=12%, signal=24%
GO_POSITIVE_REGULATION_OF_BONE_RESORPTION	GO_POSITIVE_REGULATION_OF_BONE_RESORPTION		19	0.611553	1.47182	0.0351682	0.141162	1	1180	tags=26%, list=6%, signal=28%
GO_REGULATION_OF_RESPONSE_TO_BIOTIC_STIMULUS	GO_REGULATION_OF_RESPONSE_TO_BIOTIC_STIMULUS		465	0.406822	1.47133	0	0.141543	1	3985	tags=32%, list=22%, signal=40%
GO_RESPONSE_TO_VIRUS	GO_RESPONSE_TO_VIRUS		287	0.41557	1.47117	0.00214133	0.141534	1	3987	tags=32%, list=22%, signal=40%
GO_REGULATION_OF_SUPRAMOLECULAR_FIBER_ORGANIZATION	GO_REGULATION_OF_SUPRAMOLECULAR_FIBER_ORGANIZATION		334	0.411196	1.4708	0	0.141755	1	3712	tags=32%, list=20%, signal=39%
GO_RESPONSE_TO_THYROID_HORMONE	GO_RESPONSE_TO_THYROID_HORMONE		25	0.575321	1.47019	0.0414201	0.142236	1	2229	tags=32%, list=12%, signal=36%
GO_POSITIVE_REGULATION_OF_ENDOCYTOSIS	GO_POSITIVE_REGULATION_OF_ENDOCYTOSIS		98	0.45216	1.47018	0.0169697	0.142014	1	2039	tags=23%, list=11%, signal=26%
GO_POSITIVE_REGULATION_OF_INTERLEUKIN_2_PRODUCTION	GO_POSITIVE_REGULATION_OF_INTERLEUKIN_2_PRODUCTION		30	0.557958	1.46963	0.0379009	0.142447	1	2792	tags=40%, list=15%, signal=47%
GO_MICROTUBULE_CYTOSKELETON_ORGANIZATION_INVOLVED_IN_MITOSIS	GO_MICROTUBULE_CYTOSKELETON_ORGANIZATION_INVOLVED_IN_MITOSIS		131	0.440539	1.46962	0.00598086	0.142218	1	3921	tags=34%, list=21%, signal=43%
GO_REACTIVE_OXYGEN_SPECIES_METABOLIC_PROCESS	GO_REACTIVE_OXYGEN_SPECIES_METABOLIC_PROCESS		261	0.417454	1.46925	0.0010917	0.142406	1	3523	tags=34%, list=19%, signal=42%
GO_INTERLEUKIN_13_PRODUCTION	GO_INTERLEUKIN_13_PRODUCTION		22	0.593015	1.46872	0.0513595	0.142792	1	3406	tags=32%, list=18%, signal=39%
GO_CENTROMERE_COMPLEX_ASSEMBLY	GO_CENTROMERE_COMPLEX_ASSEMBLY		38	0.538067	1.46862	0.0394022	0.142678	1	3900	tags=39%, list=21%, signal=50%
GO_REGULATION_OF_RESPIRATORY_GASEOUS_EXCHANGE	GO_REGULATION_OF_RESPIRATORY_GASEOUS_EXCHANGE		23	0.586171	1.46861	0.035061	0.14245	1	2453	tags=35%, list=13%, signal=40%
GO_REGULATION_OF_CELL_ADHESION_MEDIATED_BY_INTEGRIN	GO_REGULATION_OF_CELL_ADHESION_MEDIATED_BY_INTEGRIN		47	0.509131	1.46832	0.0393812	0.142565	1	4898	tags=51%, list=27%, signal=69%
GO_METANEPHRIC_GLOMERULUS_DEVELOPMENT	GO_METANEPHRIC_GLOMERULUS_DEVELOPMENT		16	0.625641	1.46825	0.0381426	0.14242	1	803	tags=25%, list=4%, signal=26%
GO_METAPHASE_PLATE_CONGRESSION	GO_METAPHASE_PLATE_CONGRESSION		56	0.499108	1.46801	0.0290621	0.142492	1	3408	tags=38%, list=18%, signal=46%
GO_MYD88_DEPENDENT_TOLL_LIKE_RECEPTOR_SIGNALING_PATHWAY	GO_MYD88_DEPENDENT_TOLL_LIKE_RECEPTOR_SIGNALING_PATHWAY		31	0.551315	1.4674	0.0446429	0.143002	1	3308	tags=52%, list=18%, signal=63%
GO_REGULATION_OF_B_CELL_RECEPTOR_SIGNALING_PATHWAY	GO_REGULATION_OF_B_CELL_RECEPTOR_SIGNALING_PATHWAY		26	0.570744	1.46672	0.0454545	0.143635	1	2863	tags=46%, list=16%, signal=55%
GO_CALCINEURIN_MEDIATED_SIGNALING	GO_CALCINEURIN_MEDIATED_SIGNALING		46	0.508105	1.4665	0.0375335	0.143636	1	2686	tags=33%, list=15%, signal=38%
GO_AORTIC_VALVE_DEVELOPMENT	GO_AORTIC_VALVE_DEVELOPMENT		32	0.537683	1.4654	0.0499244	0.144766	1	2507	tags=25%, list=14%, signal=29%
GO_REGULATION_OF_MAP_KINASE_ACTIVITY	GO_REGULATION_OF_MAP_KINASE_ACTIVITY		323	0.40489	1.4653	0.0021097	0.144658	1	3615	tags=34%, list=20%, signal=42%
GO_NEURON_DEATH	GO_NEURON_DEATH		345	0.407409	1.46512	0	0.144663	1	4006	tags=30%, list=22%, signal=37%
GO_BONE_GROWTH	GO_BONE_GROWTH		45	0.519731	1.4639	0.0377622	0.145985	1	2671	tags=40%, list=14%, signal=47%
GO_POSITIVE_REGULATION_OF_ESTABLISHMENT_OF_PROTEIN_LOCALIZATION	GO_POSITIVE_REGULATION_OF_ESTABLISHMENT_OF_PROTEIN_LOCALIZATION		432	0.403015	1.4637	0	0.14596	1	3984	tags=33%, list=22%, signal=41%
GO_REGULATION_OF_RESPONSE_TO_WOUNDING	GO_REGULATION_OF_RESPONSE_TO_WOUNDING		174	0.424259	1.46304	0.00572082	0.146537	1	2886	tags=28%, list=16%, signal=32%
GO_DIVALENT_INORGANIC_CATION_HOMEOSTASIS	GO_DIVALENT_INORGANIC_CATION_HOMEOSTASIS		498	0.401318	1.46301	0	0.146337	1	3667	tags=29%, list=20%, signal=35%
GO_ANTIGEN_PROCESSING_AND_PRESENTATION_OF_EXOGENOUS_PEPTIDE_ANTIGEN_VIA_MHC_CLASS_I	GO_ANTIGEN_PROCESSING_AND_PRESENTATION_OF_EXOGENOUS_PEPTIDE_ANTIGEN_VIA_MHC_CLASS_I		70	0.476126	1.46294	0.0212202	0.14619	1	3130	tags=27%, list=17%, signal=33%
GO_REGULATION_OF_EPITHELIAL_CELL_DIFFERENTIATION	GO_REGULATION_OF_EPITHELIAL_CELL_DIFFERENTIATION		142	0.438477	1.46259	0.00823529	0.146392	1	2967	tags=27%, list=16%, signal=32%
GO_REGULATION_OF_PROTEIN_SERINE_THREONINE_KINASE_ACTIVITY	GO_REGULATION_OF_PROTEIN_SERINE_THREONINE_KINASE_ACTIVITY		490	0.400435	1.46209	0	0.146781	1	3955	tags=34%, list=21%, signal=42%
GO_SMAD_PROTEIN_SIGNAL_TRANSDUCTION	GO_SMAD_PROTEIN_SIGNAL_TRANSDUCTION		68	0.476519	1.46179	0.0221354	0.146928	1	1451	tags=18%, list=8%, signal=19%
GO_CELLULAR_RESPONSE_TO_IONIZING_RADIATION	GO_CELLULAR_RESPONSE_TO_IONIZING_RADIATION		65	0.481322	1.46173	0.0227273	0.146773	1	2178	tags=23%, list=12%, signal=26%
GO_LEUKOCYTE_HOMEOSTASIS	GO_LEUKOCYTE_HOMEOSTASIS		80	0.468448	1.46119	0.0219072	0.147211	1	3650	tags=39%, list=20%, signal=48%
GO_RESPONSE_TO_MORPHINE	GO_RESPONSE_TO_MORPHINE		32	0.537409	1.46119	0.0421512	0.146985	1	3578	tags=31%, list=19%, signal=39%
GO_MYELOID_DENDRITIC_CELL_ACTIVATION	GO_MYELOID_DENDRITIC_CELL_ACTIVATION		26	0.571048	1.4611	0.0531758	0.146865	1	3837	tags=54%, list=21%, signal=68%
GO_RESPONSE_TO_PURINE_CONTAINING_COMPOUND	GO_RESPONSE_TO_PURINE_CONTAINING_COMPOUND		147	0.436181	1.46078	0.00582072	0.147064	1	1836	tags=20%, list=10%, signal=22%
GO_TUMOR_NECROSIS_FACTOR_SECRETION	GO_TUMOR_NECROSIS_FACTOR_SECRETION		31	0.555843	1.46059	0.0515759	0.147066	1	4396	tags=55%, list=24%, signal=72%
GO_NEGATIVE_REGULATION_OF_VIRAL_LIFE_CYCLE	GO_NEGATIVE_REGULATION_OF_VIRAL_LIFE_CYCLE		74	0.470244	1.46032	0.0333761	0.147158	1	1475	tags=19%, list=8%, signal=20%
GO_EPITHELIAL_CELL_MATURATION	GO_EPITHELIAL_CELL_MATURATION		15	0.646126	1.45982	0.0482315	0.147543	1	1240	tags=20%, list=7%, signal=21%
GO_REGULATION_OF_CARTILAGE_DEVELOPMENT	GO_REGULATION_OF_CARTILAGE_DEVELOPMENT		69	0.478924	1.45906	0.0145119	0.148284	1	1425	tags=25%, list=8%, signal=27%
GO_FORMATION_OF_PRIMARY_GERM_LAYER	GO_FORMATION_OF_PRIMARY_GERM_LAYER		118	0.441929	1.45858	0.00968523	0.148713	1	4397	tags=37%, list=24%, signal=49%
GO_ER_NUCLEUS_SIGNALING_PATHWAY	GO_ER_NUCLEUS_SIGNALING_PATHWAY		45	0.503466	1.45853	0.0389972	0.148532	1	4756	tags=44%, list=26%, signal=60%
GO_NEGATIVE_REGULATION_OF_MITOTIC_CELL_CYCLE	GO_NEGATIVE_REGULATION_OF_MITOTIC_CELL_CYCLE		319	0.406456	1.4583	0.00108108	0.148621	1	3130	tags=22%, list=17%, signal=26%
GO_CELLULAR_RESPONSE_TO_EXOGENOUS_DSRNA	GO_CELLULAR_RESPONSE_TO_EXOGENOUS_DSRNA		15	0.623962	1.45802	0.0778626	0.14871	1	3715	tags=53%, list=20%, signal=67%
GO_THYMIC_T_CELL_SELECTION	GO_THYMIC_T_CELL_SELECTION		21	0.576774	1.45801	0.0603318	0.14849	1	2123	tags=29%, list=12%, signal=32%
GO_ENERGY_HOMEOSTASIS	GO_ENERGY_HOMEOSTASIS		33	0.533596	1.45788	0.0409605	0.148449	1	2315	tags=36%, list=13%, signal=42%
GO_CELL_CYCLE_G2_M_PHASE_TRANSITION	GO_CELL_CYCLE_G2_M_PHASE_TRANSITION		263	0.411404	1.45648	0	0.149879	1	3026	tags=22%, list=16%, signal=26%
GO_ACTIN_FILAMENT_BUNDLE_ORGANIZATION	GO_ACTIN_FILAMENT_BUNDLE_ORGANIZATION		157	0.428346	1.45505	0.0045819	0.151429	1	2922	tags=28%, list=16%, signal=33%
GO_FIBROBLAST_PROLIFERATION	GO_FIBROBLAST_PROLIFERATION		82	0.463003	1.45494	0.0205128	0.151338	1	1698	tags=23%, list=9%, signal=25%
GO_REGULATION_OF_SPHINGOLIPID_BIOSYNTHETIC_PROCESS	GO_REGULATION_OF_SPHINGOLIPID_BIOSYNTHETIC_PROCESS		18	0.613005	1.4544	0.0647709	0.1518	1	2635	tags=44%, list=14%, signal=52%
GO_ENDOCRINE_PANCREAS_DEVELOPMENT	GO_ENDOCRINE_PANCREAS_DEVELOPMENT		45	0.503052	1.45399	0.0329041	0.152097	1	4670	tags=38%, list=25%, signal=50%
GO_NEGATIVE_REGULATION_OF_CALCIUM_MEDIATED_SIGNALING	GO_NEGATIVE_REGULATION_OF_CALCIUM_MEDIATED_SIGNALING		31	0.536415	1.45381	0.0410557	0.152087	1	2686	tags=35%, list=15%, signal=41%
GO_REGULATION_OF_EPIDERMIS_DEVELOPMENT	GO_REGULATION_OF_EPIDERMIS_DEVELOPMENT		77	0.47104	1.4538	0.0294118	0.151879	1	2477	tags=27%, list=13%, signal=31%
GO_RESPONSE_TO_ORGANOPHOSPHORUS	GO_RESPONSE_TO_ORGANOPHOSPHORUS		130	0.436399	1.45345	0.00844391	0.152147	1	1836	tags=20%, list=10%, signal=22%
GO_ACTIVATION_OF_INNATE_IMMUNE_RESPONSE	GO_ACTIVATION_OF_INNATE_IMMUNE_RESPONSE		293	0.406257	1.45321	0	0.152212	1	3715	tags=31%, list=20%, signal=38%
GO_POSITIVE_REGULATION_OF_EXTRACELLULAR_MATRIX_ORGANIZATION	GO_POSITIVE_REGULATION_OF_EXTRACELLULAR_MATRIX_ORGANIZATION		21	0.587738	1.45318	0.053973	0.15201	1	829	tags=24%, list=4%, signal=25%
GO_MORPHOGENESIS_OF_AN_ENDOTHELIUM	GO_MORPHOGENESIS_OF_AN_ENDOTHELIUM		18	0.606007	1.45222	0.0541401	0.153113	1	2900	tags=44%, list=16%, signal=53%
GO_ASTROCYTE_DEVELOPMENT	GO_ASTROCYTE_DEVELOPMENT		44	0.508568	1.45218	0.0451977	0.152931	1	4634	tags=50%, list=25%, signal=67%
GO_NEGATIVE_REGULATION_OF_ESTABLISHMENT_OF_PROTEIN_LOCALIZATION	GO_NEGATIVE_REGULATION_OF_ESTABLISHMENT_OF_PROTEIN_LOCALIZATION		184	0.421827	1.45187	0.00342857	0.153048	1	3643	tags=29%, list=20%, signal=36%
GO_MUSCLE_ORGAN_DEVELOPMENT	GO_MUSCLE_ORGAN_DEVELOPMENT		393	0.398102	1.45178	0	0.152939	1	2541	tags=21%, list=14%, signal=23%
GO_NEGATIVE_REGULATION_OF_CELL_ACTIVATION	GO_NEGATIVE_REGULATION_OF_CELL_ACTIVATION		193	0.420401	1.45175	0.00451977	0.152754	1	3985	tags=36%, list=22%, signal=46%
GO_REGULATION_OF_EPIDERMAL_CELL_DIFFERENTIATION	GO_REGULATION_OF_EPIDERMAL_CELL_DIFFERENTIATION		53	0.498835	1.45127	0.0225166	0.153146	1	2456	tags=28%, list=13%, signal=33%
GO_CARDIAC_ATRIUM_DEVELOPMENT	GO_CARDIAC_ATRIUM_DEVELOPMENT		34	0.533458	1.45111	0.0401189	0.153095	1	3654	tags=41%, list=20%, signal=51%
GO_CARDIOCYTE_DIFFERENTIATION	GO_CARDIOCYTE_DIFFERENTIATION		156	0.430283	1.45095	0.0116822	0.153045	1	2382	tags=20%, list=13%, signal=23%
GO_ANIMAL_ORGAN_REGENERATION	GO_ANIMAL_ORGAN_REGENERATION		73	0.467823	1.45041	0.0187668	0.153435	1	2725	tags=29%, list=15%, signal=34%
GO_NEGATIVE_REGULATION_OF_CARTILAGE_DEVELOPMENT	GO_NEGATIVE_REGULATION_OF_CARTILAGE_DEVELOPMENT		29	0.544255	1.45001	0.0424929	0.153735	1	1425	tags=34%, list=8%, signal=37%
GO_VIRAL_LIFE_CYCLE	GO_VIRAL_LIFE_CYCLE		300	0.404618	1.44964	0.00105152	0.154003	1	5158	tags=39%, list=28%, signal=53%
GO_POSITIVE_REGULATION_OF_LYMPHOCYTE_DIFFERENTIATION	GO_POSITIVE_REGULATION_OF_LYMPHOCYTE_DIFFERENTIATION		91	0.454458	1.44929	0.0248756	0.154224	1	2246	tags=26%, list=12%, signal=30%
GO_T_CELL_ACTIVATION_INVOLVED_IN_IMMUNE_RESPONSE	GO_T_CELL_ACTIVATION_INVOLVED_IN_IMMUNE_RESPONSE		95	0.453408	1.44905	0.0138714	0.154312	1	4398	tags=38%, list=24%, signal=50%
GO_EXTRACELLULAR_VESICLE_BIOGENESIS	GO_EXTRACELLULAR_VESICLE_BIOGENESIS		21	0.578713	1.44899	0.0692308	0.154167	1	1963	tags=29%, list=11%, signal=32%
GO_RESPIRATORY_ELECTRON_TRANSPORT_CHAIN	GO_RESPIRATORY_ELECTRON_TRANSPORT_CHAIN		108	0.44475	1.4483	0.0233702	0.154766	1	5470	tags=48%, list=30%, signal=68%
GO_PATTERN_RECOGNITION_RECEPTOR_SIGNALING_PATHWAY	GO_PATTERN_RECOGNITION_RECEPTOR_SIGNALING_PATHWAY		182	0.421648	1.44826	0.00801833	0.154585	1	3045	tags=29%, list=17%, signal=34%
GO_OXIDATIVE_PHOSPHORYLATION	GO_OXIDATIVE_PHOSPHORYLATION		134	0.432341	1.44824	0.0107656	0.154391	1	5904	tags=51%, list=32%, signal=74%
GO_NEGATIVE_REGULATION_OF_CELL_ADHESION	GO_NEGATIVE_REGULATION_OF_CELL_ADHESION		272	0.411559	1.44814	0.0021575	0.154287	1	3523	tags=31%, list=19%, signal=38%
GO_REGULATION_OF_CELL_CYCLE_ARREST	GO_REGULATION_OF_CELL_CYCLE_ARREST		101	0.447771	1.44752	0.0135468	0.154871	1	2317	tags=21%, list=13%, signal=24%
GO_MACROPHAGE_CHEMOTAXIS	GO_MACROPHAGE_CHEMOTAXIS		35	0.529462	1.44722	0.0312945	0.155028	1	3117	tags=40%, list=17%, signal=48%
GO_REGULATION_OF_DNA_REPLICATION	GO_REGULATION_OF_DNA_REPLICATION		104	0.443621	1.44678	0.0111111	0.155307	1	5168	tags=42%, list=28%, signal=58%
GO_MEMBRANE_REPOLARIZATION	GO_MEMBRANE_REPOLARIZATION		47	0.505062	1.44645	0.0276625	0.155525	1	4382	tags=47%, list=24%, signal=61%
GO_POSITIVE_REGULATION_OF_GTPASE_ACTIVITY	GO_POSITIVE_REGULATION_OF_GTPASE_ACTIVITY		356	0.40129	1.44617	0.00104493	0.155698	1	3749	tags=33%, list=20%, signal=41%
GO_MORPHOGENESIS_OF_AN_EPITHELIAL_SHEET	GO_MORPHOGENESIS_OF_AN_EPITHELIAL_SHEET		56	0.489034	1.44616	0.030504	0.155497	1	2508	tags=30%, list=14%, signal=35%
GO_POSITIVE_REGULATION_OF_CELL_CYCLE	GO_POSITIVE_REGULATION_OF_CELL_CYCLE		359	0.398057	1.44599	0	0.15546	1	3955	tags=31%, list=21%, signal=38%
GO_RESPONSE_TO_INCREASED_OXYGEN_LEVELS	GO_RESPONSE_TO_INCREASED_OXYGEN_LEVELS		29	0.546195	1.44551	0.0522496	0.155875	1	3501	tags=34%, list=19%, signal=43%
GO_REGULATION_OF_INTERLEUKIN_1_SECRETION	GO_REGULATION_OF_INTERLEUKIN_1_SECRETION		40	0.503405	1.44523	0.0476879	0.156031	1	2667	tags=30%, list=14%, signal=35%
GO_FATTY_ACYL_COA_BIOSYNTHETIC_PROCESS	GO_FATTY_ACYL_COA_BIOSYNTHETIC_PROCESS		30	0.544552	1.44521	0.0547112	0.155832	1	4182	tags=53%, list=23%, signal=69%
GO_POSITIVE_REGULATION_OF_NUCLEAR_DIVISION	GO_POSITIVE_REGULATION_OF_NUCLEAR_DIVISION		61	0.478772	1.44491	0.0395913	0.155997	1	3501	tags=39%, list=19%, signal=48%
GO_INTERLEUKIN_12_PRODUCTION	GO_INTERLEUKIN_12_PRODUCTION		51	0.489632	1.44453	0.0310734	0.156222	1	3160	tags=41%, list=17%, signal=50%
GO_PROTEIN_TRIMERIZATION	GO_PROTEIN_TRIMERIZATION		40	0.519917	1.44429	0.0339463	0.156278	1	2899	tags=33%, list=16%, signal=38%
GO_PROTEIN_KINASE_B_SIGNALING	GO_PROTEIN_KINASE_B_SIGNALING		266	0.410708	1.44403	0.00110497	0.156346	1	3205	tags=27%, list=17%, signal=33%
GO_NATURAL_KILLER_CELL_MEDIATED_IMMUNITY	GO_NATURAL_KILLER_CELL_MEDIATED_IMMUNITY		49	0.494972	1.44396	0.0412088	0.156205	1	3985	tags=47%, list=22%, signal=60%
GO_REGULATION_OF_DNA_DAMAGE_RESPONSE_SIGNAL_TRANSDUCTION_BY_P53_CLASS_MEDIATOR	GO_REGULATION_OF_DNA_DAMAGE_RESPONSE_SIGNAL_TRANSDUCTION_BY_P53_CLASS_MEDIATOR		32	0.528347	1.44358	0.057423	0.156448	1	2326	tags=34%, list=13%, signal=39%
GO_REGULATION_OF_ARP2_3_COMPLEX_MEDIATED_ACTIN_NUCLEATION	GO_REGULATION_OF_ARP2_3_COMPLEX_MEDIATED_ACTIN_NUCLEATION		16	0.614122	1.44348	0.0705128	0.156353	1	4175	tags=63%, list=23%, signal=81%
GO_POSITIVE_REGULATION_OF_APOPTOTIC_SIGNALING_PATHWAY	GO_POSITIVE_REGULATION_OF_APOPTOTIC_SIGNALING_PATHWAY		172	0.418222	1.44348	0.00571429	0.156134	1	3758	tags=30%, list=20%, signal=37%
GO_RESPONSE_TO_METAL_ION	GO_RESPONSE_TO_METAL_ION		343	0.400701	1.44285	0.0021254	0.156717	1	3331	tags=27%, list=18%, signal=32%
GO_MITOTIC_CYTOKINESIS	GO_MITOTIC_CYTOKINESIS		64	0.476818	1.44277	0.0279255	0.15661	1	1767	tags=25%, list=10%, signal=28%
GO_POSITIVE_REGULATION_OF_T_CELL_PROLIFERATION	GO_POSITIVE_REGULATION_OF_T_CELL_PROLIFERATION		83	0.462906	1.44184	0.0308087	0.157623	1	2038	tags=25%, list=11%, signal=28%
GO_NEGATIVE_REGULATION_OF_T_CELL_RECEPTOR_SIGNALING_PATHWAY	GO_NEGATIVE_REGULATION_OF_T_CELL_RECEPTOR_SIGNALING_PATHWAY		18	0.601412	1.44122	0.0779816	0.158225	1	4410	tags=50%, list=24%, signal=66%
GO_REGULATION_OF_SYSTEMIC_ARTERIAL_BLOOD_PRESSURE_BY_RENIN_ANGIOTENSIN	GO_REGULATION_OF_SYSTEMIC_ARTERIAL_BLOOD_PRESSURE_BY_RENIN_ANGIOTENSIN		26	0.553355	1.44117	0.0424242	0.158077	1	2027	tags=38%, list=11%, signal=43%
GO_MAINTENANCE_OF_CELL_POLARITY	GO_MAINTENANCE_OF_CELL_POLARITY		16	0.606527	1.44112	0.0545746	0.157918	1	4355	tags=56%, list=24%, signal=74%
GO_CELLULAR_RESPONSE_TO_VASCULAR_ENDOTHELIAL_GROWTH_FACTOR_STIMULUS	GO_CELLULAR_RESPONSE_TO_VASCULAR_ENDOTHELIAL_GROWTH_FACTOR_STIMULUS		63	0.476188	1.44102	0.0224868	0.157828	1	3570	tags=32%, list=19%, signal=39%
GO_NEGATIVE_REGULATION_OF_MUSCLE_CELL_APOPTOTIC_PROCESS	GO_NEGATIVE_REGULATION_OF_MUSCLE_CELL_APOPTOTIC_PROCESS		52	0.490642	1.43983	0.0391363	0.15917	1	2186	tags=19%, list=12%, signal=22%
GO_POSITIVE_REGULATION_OF_CELL_CYCLE_ARREST	GO_POSITIVE_REGULATION_OF_CELL_CYCLE_ARREST		77	0.466415	1.43887	0.020592	0.160233	1	2317	tags=22%, list=13%, signal=25%
GO_NEGATIVE_REGULATION_OF_APOPTOTIC_SIGNALING_PATHWAY	GO_NEGATIVE_REGULATION_OF_APOPTOTIC_SIGNALING_PATHWAY		221	0.412601	1.43787	0.00448431	0.161255	1	2945	tags=27%, list=16%, signal=31%
GO_SPINDLE_ORGANIZATION	GO_SPINDLE_ORGANIZATION		161	0.422809	1.43659	0.00582751	0.162583	1	3921	tags=33%, list=21%, signal=41%
GO_NEGATIVE_REGULATION_OF_LEUKOCYTE_MEDIATED_IMMUNITY	GO_NEGATIVE_REGULATION_OF_LEUKOCYTE_MEDIATED_IMMUNITY		43	0.502522	1.43572	0.0481586	0.163483	1	1637	tags=21%, list=9%, signal=23%
GO_TRICARBOXYLIC_ACID_CYCLE	GO_TRICARBOXYLIC_ACID_CYCLE		34	0.535632	1.43559	0.0306122	0.163415	1	6097	tags=65%, list=33%, signal=97%
GO_CELLULAR_TRANSITION_METAL_ION_HOMEOSTASIS	GO_CELLULAR_TRANSITION_METAL_ION_HOMEOSTASIS		96	0.447147	1.43545	0.0187266	0.163368	1	4244	tags=38%, list=23%, signal=48%
GO_REGULATION_OF_GLIOGENESIS	GO_REGULATION_OF_GLIOGENESIS		122	0.439205	1.43487	0.00950119	0.163877	1	3059	tags=25%, list=17%, signal=30%
GO_B_CELL_RECEPTOR_SIGNALING_PATHWAY	GO_B_CELL_RECEPTOR_SIGNALING_PATHWAY		82	0.453127	1.43472	0.0220207	0.163867	1	2863	tags=29%, list=16%, signal=34%
GO_NEGATIVE_REGULATION_OF_CATION_CHANNEL_ACTIVITY	GO_NEGATIVE_REGULATION_OF_CATION_CHANNEL_ACTIVITY		50	0.492116	1.43424	0.0387812	0.164248	1	3907	tags=32%, list=21%, signal=40%
GO_TOLL_LIKE_RECEPTOR_SIGNALING_PATHWAY	GO_TOLL_LIKE_RECEPTOR_SIGNALING_PATHWAY		135	0.426392	1.43392	0.0190024	0.164443	1	1986	tags=25%, list=11%, signal=28%
GO_REGULATION_OF_MITOCHONDRIAL_OUTER_MEMBRANE_PERMEABILIZATION_INVOLVED_IN_APOPTOTIC_SIGNALING_PATHWAY	GO_REGULATION_OF_MITOCHONDRIAL_OUTER_MEMBRANE_PERMEABILIZATION_INVOLVED_IN_APOPTOTIC_SIGNALING_PATHWAY		43	0.50271	1.43386	0.045134	0.164291	1	4923	tags=49%, list=27%, signal=66%
GO_REGULATION_OF_PEPTIDYL_TYROSINE_PHOSPHORYLATION	GO_REGULATION_OF_PEPTIDYL_TYROSINE_PHOSPHORYLATION		250	0.410384	1.43372	0.00328228	0.164244	1	3169	tags=33%, list=17%, signal=39%
GO_POSITIVE_REGULATION_OF_OSTEOCLAST_DIFFERENTIATION	GO_POSITIVE_REGULATION_OF_OSTEOCLAST_DIFFERENTIATION		27	0.55051	1.43329	0.0660793	0.164547	1	1897	tags=19%, list=10%, signal=21%
GO_REGULATION_OF_APOPTOTIC_SIGNALING_PATHWAY	GO_REGULATION_OF_APOPTOTIC_SIGNALING_PATHWAY		390	0.395915	1.43325	0	0.164366	1	2945	tags=25%, list=16%, signal=29%
GO_RESPONSE_TO_TEMPERATURE_STIMULUS	GO_RESPONSE_TO_TEMPERATURE_STIMULUS		227	0.412682	1.43315	0.00447427	0.164285	1	2900	tags=26%, list=16%, signal=30%
GO_MULTICELLULAR_ORGANISMAL_RESPONSE_TO_STRESS	GO_MULTICELLULAR_ORGANISMAL_RESPONSE_TO_STRESS		75	0.465759	1.43311	0.0251323	0.164133	1	1038	tags=11%, list=6%, signal=11%
GO_POSITIVE_REGULATION_OF_MAP_KINASE_ACTIVITY	GO_POSITIVE_REGULATION_OF_MAP_KINASE_ACTIVITY		247	0.406765	1.43299	0.00658617	0.164072	1	3512	tags=35%, list=19%, signal=42%
GO_POSITIVE_REGULATION_OF_TISSUE_REMODELING	GO_POSITIVE_REGULATION_OF_TISSUE_REMODELING		44	0.505364	1.43283	0.0356164	0.164032	1	1767	tags=18%, list=10%, signal=20%
GO_NEGATIVE_REGULATION_OF_VIRAL_GENOME_REPLICATION	GO_NEGATIVE_REGULATION_OF_VIRAL_GENOME_REPLICATION		50	0.48492	1.43279	0.0475543	0.163861	1	2970	tags=30%, list=16%, signal=36%
GO_REGULATION_OF_CELL_CYCLE_G1_S_PHASE_TRANSITION	GO_REGULATION_OF_CELL_CYCLE_G1_S_PHASE_TRANSITION		181	0.414604	1.43206	0.00554939	0.164589	1	3404	tags=24%, list=18%, signal=30%
GO_RESPONSE_TO_CAMP	GO_RESPONSE_TO_CAMP		94	0.449352	1.43177	0.0182039	0.164744	1	972	tags=15%, list=5%, signal=16%
GO_REGULATION_OF_RHO_PROTEIN_SIGNAL_TRANSDUCTION	GO_REGULATION_OF_RHO_PROTEIN_SIGNAL_TRANSDUCTION		136	0.43015	1.43085	0.0155689	0.165739	1	3584	tags=34%, list=19%, signal=42%
GO_NOTOCHORD_DEVELOPMENT	GO_NOTOCHORD_DEVELOPMENT		19	0.588705	1.42975	0.0691244	0.166953	1	5081	tags=58%, list=28%, signal=80%
GO_REGULATION_OF_LEUKOCYTE_MEDIATED_CYTOTOXICITY	GO_REGULATION_OF_LEUKOCYTE_MEDIATED_CYTOTOXICITY		58	0.480327	1.42961	0.0322581	0.166924	1	4015	tags=43%, list=22%, signal=55%
GO_REGULATION_OF_TOLL_LIKE_RECEPTOR_SIGNALING_PATHWAY	GO_REGULATION_OF_TOLL_LIKE_RECEPTOR_SIGNALING_PATHWAY		66	0.470156	1.42956	0.0353403	0.166771	1	1746	tags=24%, list=9%, signal=27%
GO_ANTIGEN_PROCESSING_AND_PRESENTATION_OF_PEPTIDE_ANTIGEN	GO_ANTIGEN_PROCESSING_AND_PRESENTATION_OF_PEPTIDE_ANTIGEN		168	0.42012	1.42913	0.00235294	0.167153	1	5730	tags=43%, list=31%, signal=62%
GO_NEGATIVE_REGULATION_OF_HEMOPOIESIS	GO_NEGATIVE_REGULATION_OF_HEMOPOIESIS		135	0.429425	1.42874	0.0130797	0.167479	1	3637	tags=34%, list=20%, signal=42%
GO_AUTONOMIC_NERVOUS_SYSTEM_DEVELOPMENT	GO_AUTONOMIC_NERVOUS_SYSTEM_DEVELOPMENT		45	0.494179	1.42864	0.0450205	0.167383	1	2797	tags=36%, list=15%, signal=42%
GO_NEGATIVE_REGULATION_OF_NECROTIC_CELL_DEATH	GO_NEGATIVE_REGULATION_OF_NECROTIC_CELL_DEATH		19	0.58276	1.42856	0.0633484	0.167265	1	1606	tags=21%, list=9%, signal=23%
GO_NEGATIVE_REGULATION_OF_LIPID_LOCALIZATION	GO_NEGATIVE_REGULATION_OF_LIPID_LOCALIZATION		56	0.477512	1.42787	0.0371353	0.167951	1	2533	tags=25%, list=14%, signal=29%
GO_EXTRINSIC_APOPTOTIC_SIGNALING_PATHWAY_VIA_DEATH_DOMAIN_RECEPTORS	GO_EXTRINSIC_APOPTOTIC_SIGNALING_PATHWAY_VIA_DEATH_DOMAIN_RECEPTORS		85	0.457744	1.42723	0.0237204	0.168575	1	2745	tags=28%, list=15%, signal=33%
GO_RESPONSE_TO_OXYGEN_LEVELS	GO_RESPONSE_TO_OXYGEN_LEVELS		382	0.392508	1.42719	0.00208333	0.168391	1	2505	tags=21%, list=14%, signal=24%
GO_CELLULAR_RESPONSE_TO_ABIOTIC_STIMULUS	GO_CELLULAR_RESPONSE_TO_ABIOTIC_STIMULUS		304	0.397337	1.4271	0.00215054	0.168285	1	2551	tags=23%, list=14%, signal=26%
GO_TRANSMEMBRANE_RECEPTOR_PROTEIN_SERINE_THREONINE_KINASE_SIGNALING_PATHWAY	GO_TRANSMEMBRANE_RECEPTOR_PROTEIN_SERINE_THREONINE_KINASE_SIGNALING_PATHWAY		335	0.398531	1.42628	0.00106383	0.169084	1	2299	tags=19%, list=12%, signal=21%
GO_REGULATION_OF_MACROPHAGE_DIFFERENTIATION	GO_REGULATION_OF_MACROPHAGE_DIFFERENTIATION		21	0.578892	1.42567	0.0653907	0.169693	1	3197	tags=52%, list=17%, signal=63%
GO_INTERFERON_GAMMA_SECRETION	GO_INTERFERON_GAMMA_SECRETION		17	0.602374	1.42514	0.0765625	0.170134	1	3568	tags=41%, list=19%, signal=51%
GO_POSITIVE_REGULATION_OF_LYMPHOCYTE_APOPTOTIC_PROCESS	GO_POSITIVE_REGULATION_OF_LYMPHOCYTE_APOPTOTIC_PROCESS		15	0.629005	1.42511	0.0670732	0.169953	1	1179	tags=27%, list=6%, signal=28%
GO_POSITIVE_REGULATION_OF_ORGANELLE_ASSEMBLY	GO_POSITIVE_REGULATION_OF_ORGANELLE_ASSEMBLY		70	0.467702	1.42458	0.0337224	0.170484	1	4518	tags=44%, list=25%, signal=58%
GO_REGULATION_OF_ACTIN_FILAMENT_BASED_PROCESS	GO_REGULATION_OF_ACTIN_FILAMENT_BASED_PROCESS		369	0.3962	1.42445	0.00316456	0.170392	1	3544	tags=32%, list=19%, signal=38%
GO_REGULATION_OF_VIRAL_ENTRY_INTO_HOST_CELL	GO_REGULATION_OF_VIRAL_ENTRY_INTO_HOST_CELL		27	0.540254	1.42413	0.0527108	0.170551	1	1467	tags=22%, list=8%, signal=24%
GO_CHONDROITIN_SULFATE_BIOSYNTHETIC_PROCESS	GO_CHONDROITIN_SULFATE_BIOSYNTHETIC_PROCESS		26	0.551248	1.42395	0.0492537	0.170582	1	5255	tags=62%, list=29%, signal=86%
GO_RESPONSE_TO_INTERLEUKIN_7	GO_RESPONSE_TO_INTERLEUKIN_7		26	0.548828	1.42371	0.0673653	0.17069	1	3824	tags=42%, list=21%, signal=53%
GO_SKELETAL_SYSTEM_MORPHOGENESIS	GO_SKELETAL_SYSTEM_MORPHOGENESIS		235	0.406429	1.4234	0.00764192	0.170868	1	2793	tags=24%, list=15%, signal=28%
GO_CENTRAL_NERVOUS_SYSTEM_NEURON_AXONOGENESIS	GO_CENTRAL_NERVOUS_SYSTEM_NEURON_AXONOGENESIS		34	0.526704	1.42321	0.0490884	0.170925	1	4165	tags=44%, list=23%, signal=57%
GO_INTERLEUKIN_1_SECRETION	GO_INTERLEUKIN_1_SECRETION		48	0.491761	1.42306	0.0356164	0.170899	1	4685	tags=46%, list=25%, signal=61%
GO_POSITIVE_REGULATION_OF_PROTEIN_CONTAINING_COMPLEX_DISASSEMBLY	GO_POSITIVE_REGULATION_OF_PROTEIN_CONTAINING_COMPLEX_DISASSEMBLY		33	0.524419	1.42237	0.0472779	0.171634	1	2477	tags=33%, list=13%, signal=38%
GO_MUCOPOLYSACCHARIDE_METABOLIC_PROCESS	GO_MUCOPOLYSACCHARIDE_METABOLIC_PROCESS		111	0.436367	1.42209	0.0229469	0.171804	1	4551	tags=46%, list=25%, signal=61%
GO_CELLULAR_RESPONSE_TO_ARSENIC_CONTAINING_SUBSTANCE	GO_CELLULAR_RESPONSE_TO_ARSENIC_CONTAINING_SUBSTANCE		19	0.593793	1.42203	0.05547	0.171659	1	2597	tags=32%, list=14%, signal=37%
GO_MITOTIC_CHROMOSOME_CONDENSATION	GO_MITOTIC_CHROMOSOME_CONDENSATION		16	0.610754	1.42168	0.0810398	0.171829	1	2804	tags=44%, list=15%, signal=52%
GO_CHROMOSOME_LOCALIZATION	GO_CHROMOSOME_LOCALIZATION		75	0.459833	1.42092	0.0262467	0.172601	1	2374	tags=25%, list=13%, signal=29%
GO_REGULATION_OF_ICOSANOID_SECRETION	GO_REGULATION_OF_ICOSANOID_SECRETION		19	0.587281	1.42092	0.0686427	0.172375	1	2883	tags=32%, list=16%, signal=37%
GO_NEGATIVE_REGULATION_OF_CELL_SUBSTRATE_JUNCTION_ORGANIZATION	GO_NEGATIVE_REGULATION_OF_CELL_SUBSTRATE_JUNCTION_ORGANIZATION		18	0.600948	1.42083	0.0659164	0.17226	1	3471	tags=44%, list=19%, signal=55%
GO_MATERNAL_PLACENTA_DEVELOPMENT	GO_MATERNAL_PLACENTA_DEVELOPMENT		34	0.518595	1.42014	0.0659824	0.173004	1	2504	tags=24%, list=14%, signal=27%
GO_MITOTIC_SPINDLE_ASSEMBLY	GO_MITOTIC_SPINDLE_ASSEMBLY		54	0.481244	1.42006	0.0425532	0.172873	1	3809	tags=33%, list=21%, signal=42%
GO_PROTEIN_FOLDING	GO_PROTEIN_FOLDING		195	0.406759	1.41967	0.0111857	0.173194	1	4134	tags=32%, list=22%, signal=41%
GO_RESPONSE_TO_IMMOBILIZATION_STRESS	GO_RESPONSE_TO_IMMOBILIZATION_STRESS		25	0.556391	1.41929	0.0710059	0.173455	1	568	tags=12%, list=3%, signal=12%
GO_ELECTRON_TRANSPORT_CHAIN	GO_ELECTRON_TRANSPORT_CHAIN		172	0.413261	1.41911	0.0171429	0.173479	1	5709	tags=48%, list=31%, signal=69%
GO_MUSCLE_CELL_DIFFERENTIATION	GO_MUSCLE_CELL_DIFFERENTIATION		369	0.393975	1.41891	0.00105597	0.173515	1	3654	tags=29%, list=20%, signal=36%
GO_POSITIVE_REGULATION_OF_PROTEIN_SERINE_THREONINE_KINASE_ACTIVITY	GO_POSITIVE_REGULATION_OF_PROTEIN_SERINE_THREONINE_KINASE_ACTIVITY		320	0.397189	1.41829	0.00106383	0.174137	1	3755	tags=36%, list=20%, signal=44%
GO_ERYTHROCYTE_HOMEOSTASIS	GO_ERYTHROCYTE_HOMEOSTASIS		117	0.436175	1.41812	0.0206561	0.174158	1	3435	tags=32%, list=19%, signal=40%
GO_PHYSIOLOGICAL_CARDIAC_MUSCLE_HYPERTROPHY	GO_PHYSIOLOGICAL_CARDIAC_MUSCLE_HYPERTROPHY		37	0.509825	1.41811	0.0697013	0.173935	1	2300	tags=19%, list=12%, signal=22%
GO_INTERLEUKIN_8_SECRETION	GO_INTERLEUKIN_8_SECRETION		28	0.529714	1.41795	0.0677467	0.173916	1	3568	tags=54%, list=19%, signal=66%
GO_POSITIVE_REGULATION_OF_RESPONSE_TO_OXIDATIVE_STRESS	GO_POSITIVE_REGULATION_OF_RESPONSE_TO_OXIDATIVE_STRESS		19	0.581	1.41667	0.0666667	0.17549	1	3975	tags=42%, list=22%, signal=54%
GO_TOLL_LIKE_RECEPTOR_2_SIGNALING_PATHWAY	GO_TOLL_LIKE_RECEPTOR_2_SIGNALING_PATHWAY		15	0.617622	1.41614	0.089404	0.176097	1	3308	tags=40%, list=18%, signal=49%
GO_ESTABLISHMENT_OR_MAINTENANCE_OF_BIPOLAR_CELL_POLARITY	GO_ESTABLISHMENT_OR_MAINTENANCE_OF_BIPOLAR_CELL_POLARITY		44	0.492449	1.41607	0.0560109	0.175959	1	5208	tags=45%, list=28%, signal=63%
GO_NEGATIVE_REGULATION_OF_TYPE_I_INTERFERON_PRODUCTION	GO_NEGATIVE_REGULATION_OF_TYPE_I_INTERFERON_PRODUCTION		42	0.489415	1.41512	0.0582524	0.176993	1	2068	tags=21%, list=11%, signal=24%
GO_LYMPHOCYTE_DIFFERENTIATION	GO_LYMPHOCYTE_DIFFERENTIATION		338	0.394644	1.41503	0.00106952	0.176893	1	3650	tags=30%, list=20%, signal=37%
GO_NEGATIVE_REGULATION_OF_VASCULAR_SMOOTH_MUSCLE_CELL_PROLIFERATION	GO_NEGATIVE_REGULATION_OF_VASCULAR_SMOOTH_MUSCLE_CELL_PROLIFERATION		33	0.516509	1.41499	0.0586592	0.176719	1	1291	tags=12%, list=7%, signal=13%
GO_REGULATION_OF_T_CELL_DIFFERENTIATION	GO_REGULATION_OF_T_CELL_DIFFERENTIATION		133	0.424096	1.41472	0.011976	0.176856	1	3637	tags=32%, list=20%, signal=40%
GO_CYTOPLASMIC_MRNA_PROCESSING_BODY_ASSEMBLY	GO_CYTOPLASMIC_MRNA_PROCESSING_BODY_ASSEMBLY		19	0.586303	1.41463	0.0837139	0.17674	1	3489	tags=32%, list=19%, signal=39%
GO_RESPONSE_TO_ALCOHOL	GO_RESPONSE_TO_ALCOHOL		229	0.403666	1.4141	0.00898876	0.177245	1	2808	tags=25%, list=15%, signal=29%
GO_CORONARY_VASCULATURE_DEVELOPMENT	GO_CORONARY_VASCULATURE_DEVELOPMENT		50	0.484961	1.4136	0.0470914	0.177717	1	2399	tags=16%, list=13%, signal=18%
GO_CELL_KILLING	GO_CELL_KILLING		124	0.430174	1.41354	0.0200946	0.17757	1	4015	tags=35%, list=22%, signal=44%
GO_POSITIVE_REGULATION_OF_GLIOGENESIS	GO_POSITIVE_REGULATION_OF_GLIOGENESIS		75	0.457838	1.41337	0.0358056	0.177598	1	2967	tags=25%, list=16%, signal=30%
GO_NIK_NF_KAPPAB_SIGNALING	GO_NIK_NF_KAPPAB_SIGNALING		171	0.418822	1.41324	0.00932401	0.177553	1	4603	tags=38%, list=25%, signal=50%
GO_POSITIVE_REGULATION_OF_CYTOKINESIS	GO_POSITIVE_REGULATION_OF_CYTOKINESIS		33	0.530679	1.41292	0.0692641	0.17779	1	2894	tags=30%, list=16%, signal=36%
GO_POSITIVE_REGULATION_OF_COLLAGEN_METABOLIC_PROCESS	GO_POSITIVE_REGULATION_OF_COLLAGEN_METABOLIC_PROCESS		26	0.5517	1.4129	0.0607815	0.177598	1	479	tags=23%, list=3%, signal=24%
GO_VASCULAR_ASSOCIATED_SMOOTH_MUSCLE_CELL_APOPTOTIC_PROCESS	GO_VASCULAR_ASSOCIATED_SMOOTH_MUSCLE_CELL_APOPTOTIC_PROCESS		16	0.613622	1.41286	0.0853462	0.177435	1	568	tags=13%, list=3%, signal=13%
GO_SYNAPTIC_VESICLE_CLUSTERING	GO_SYNAPTIC_VESICLE_CLUSTERING		16	0.606682	1.41261	0.0776545	0.177533	1	2310	tags=38%, list=13%, signal=43%
GO_POSITIVE_REGULATION_OF_WOUND_HEALING	GO_POSITIVE_REGULATION_OF_WOUND_HEALING		59	0.468779	1.41256	0.0522696	0.17737	1	2394	tags=25%, list=13%, signal=29%
GO_REGULATION_OF_SYSTEMIC_ARTERIAL_BLOOD_PRESSURE_BY_CIRCULATORY_RENIN_ANGIOTENSIN	GO_REGULATION_OF_SYSTEMIC_ARTERIAL_BLOOD_PRESSURE_BY_CIRCULATORY_RENIN_ANGIOTENSIN		19	0.585465	1.41255	0.0841121	0.177156	1	2027	tags=47%, list=11%, signal=53%
GO_REGULATION_OF_CELL_CELL_ADHESION	GO_REGULATION_OF_CELL_CELL_ADHESION		379	0.390174	1.41255	0.00312826	0.17694	1	3665	tags=32%, list=20%, signal=39%
GO_NEGATIVE_REGULATION_OF_CELL_CYCLE_PROCESS	GO_NEGATIVE_REGULATION_OF_CELL_CYCLE_PROCESS		332	0.392129	1.41242	0.00212766	0.176903	1	3525	tags=24%, list=19%, signal=29%
GO_CELLULAR_RESPONSE_TO_ACID_CHEMICAL	GO_CELLULAR_RESPONSE_TO_ACID_CHEMICAL		199	0.404437	1.41202	0.00674916	0.177214	1	2889	tags=29%, list=16%, signal=34%
GO_RESPONSE_TO_EPIDERMAL_GROWTH_FACTOR	GO_RESPONSE_TO_EPIDERMAL_GROWTH_FACTOR		45	0.4908	1.41148	0.053719	0.177736	1	3125	tags=33%, list=17%, signal=40%
GO_POSITIVE_REGULATION_OF_FATTY_ACID_BIOSYNTHETIC_PROCESS	GO_POSITIVE_REGULATION_OF_FATTY_ACID_BIOSYNTHETIC_PROCESS		22	0.563119	1.41086	0.0711111	0.178403	1	887	tags=27%, list=5%, signal=29%
GO_AGING	GO_AGING		298	0.396983	1.4104	0.00325027	0.178788	1	3639	tags=29%, list=20%, signal=35%
GO_T_CELL_RECEPTOR_SIGNALING_PATHWAY	GO_T_CELL_RECEPTOR_SIGNALING_PATHWAY		178	0.411493	1.41022	0.00689655	0.178785	1	3633	tags=29%, list=20%, signal=36%
GO_POSITIVE_REGULATION_OF_FIBROBLAST_PROLIFERATION	GO_POSITIVE_REGULATION_OF_FIBROBLAST_PROLIFERATION		50	0.48297	1.41021	0.0510067	0.178567	1	1320	tags=24%, list=7%, signal=26%
GO_NEGATIVE_REGULATION_OF_MYELOID_CELL_APOPTOTIC_PROCESS	GO_NEGATIVE_REGULATION_OF_MYELOID_CELL_APOPTOTIC_PROCESS		16	0.609948	1.40994	0.088853	0.178719	1	4852	tags=63%, list=26%, signal=85%
GO_DECIDUALIZATION	GO_DECIDUALIZATION		23	0.552846	1.40942	0.0771558	0.179237	1	1872	tags=22%, list=10%, signal=24%
GO_VASCULAR_ENDOTHELIAL_GROWTH_FACTOR_PRODUCTION	GO_VASCULAR_ENDOTHELIAL_GROWTH_FACTOR_PRODUCTION		34	0.52337	1.40916	0.0619718	0.179382	1	2416	tags=35%, list=13%, signal=41%
GO_LYMPHOCYTE_COSTIMULATION	GO_LYMPHOCYTE_COSTIMULATION		52	0.479017	1.40885	0.0528455	0.179611	1	4410	tags=52%, list=24%, signal=68%
GO_CELLULAR_RESPONSE_TO_ALKALOID	GO_CELLULAR_RESPONSE_TO_ALKALOID		34	0.52402	1.40729	0.0622287	0.181543	1	2178	tags=32%, list=12%, signal=37%
GO_NEGATIVE_REGULATION_OF_INTERLEUKIN_1_PRODUCTION	GO_NEGATIVE_REGULATION_OF_INTERLEUKIN_1_PRODUCTION		32	0.523318	1.40668	0.0627675	0.182189	1	2645	tags=28%, list=14%, signal=33%
GO_MELANOCYTE_DIFFERENTIATION	GO_MELANOCYTE_DIFFERENTIATION		26	0.546247	1.40587	0.0775194	0.183096	1	2774	tags=38%, list=15%, signal=45%
GO_TISSUE_REGENERATION	GO_TISSUE_REGENERATION		76	0.451153	1.4057	0.0287958	0.183083	1	2491	tags=26%, list=14%, signal=30%
GO_REGULATION_OF_LIPID_KINASE_ACTIVITY	GO_REGULATION_OF_LIPID_KINASE_ACTIVITY		65	0.457962	1.40557	0.0388601	0.183035	1	3675	tags=43%, list=20%, signal=54%
GO_RECEPTOR_SIGNALING_PATHWAY_VIA_STAT	GO_RECEPTOR_SIGNALING_PATHWAY_VIA_STAT		154	0.414611	1.40462	0.00936768	0.18415	1	3169	tags=26%, list=17%, signal=31%
GO_ASSOCIATIVE_LEARNING	GO_ASSOCIATIVE_LEARNING		76	0.448982	1.40458	0.0402075	0.183985	1	2186	tags=17%, list=12%, signal=19%
GO_POSITIVE_REGULATION_OF_LIPID_BIOSYNTHETIC_PROCESS	GO_POSITIVE_REGULATION_OF_LIPID_BIOSYNTHETIC_PROCESS		84	0.446402	1.40457	0.0272374	0.183772	1	3057	tags=31%, list=17%, signal=37%
GO_TISSUE_HOMEOSTASIS	GO_TISSUE_HOMEOSTASIS		208	0.401614	1.40454	0.0112613	0.183592	1	2701	tags=26%, list=15%, signal=31%
GO_REGULATION_OF_ACTIN_FILAMENT_ORGANIZATION	GO_REGULATION_OF_ACTIN_FILAMENT_ORGANIZATION		245	0.397194	1.40354	0.00548847	0.184721	1	3471	tags=31%, list=19%, signal=38%
GO_MEMBRANE_REPOLARIZATION_DURING_ACTION_POTENTIAL	GO_MEMBRANE_REPOLARIZATION_DURING_ACTION_POTENTIAL		29	0.535267	1.40342	0.0564399	0.184658	1	4247	tags=48%, list=23%, signal=63%
GO_ODONTOGENESIS	GO_ODONTOGENESIS		130	0.42265	1.40326	0.0216086	0.184638	1	2753	tags=25%, list=15%, signal=29%
GO_NEGATIVE_REGULATION_OF_LYMPHOCYTE_ACTIVATION	GO_NEGATIVE_REGULATION_OF_LYMPHOCYTE_ACTIVATION		140	0.422873	1.40308	0.0220674	0.184672	1	3523	tags=34%, list=19%, signal=41%
GO_ACTIVATION_OF_MAPK_ACTIVITY	GO_ACTIVATION_OF_MAPK_ACTIVITY		144	0.41839	1.40279	0.0107271	0.184893	1	2900	tags=29%, list=16%, signal=34%
GO_ACTIVATION_OF_CYSTEINE_TYPE_ENDOPEPTIDASE_ACTIVITY_INVOLVED_IN_APOPTOTIC_PROCESS	GO_ACTIVATION_OF_CYSTEINE_TYPE_ENDOPEPTIDASE_ACTIVITY_INVOLVED_IN_APOPTOTIC_PROCESS		77	0.449879	1.40257	0.0415045	0.184983	1	4685	tags=39%, list=25%, signal=52%
GO_BLOOD_VESSEL_ENDOTHELIAL_CELL_PROLIFERATION_INVOLVED_IN_SPROUTING_ANGIOGENESIS	GO_BLOOD_VESSEL_ENDOTHELIAL_CELL_PROLIFERATION_INVOLVED_IN_SPROUTING_ANGIOGENESIS		42	0.489997	1.40236	0.0439716	0.185065	1	2939	tags=14%, list=16%, signal=17%
GO_POSITIVE_REGULATION_OF_LEUKOCYTE_MEDIATED_CYTOTOXICITY	GO_POSITIVE_REGULATION_OF_LEUKOCYTE_MEDIATED_CYTOTOXICITY		38	0.500321	1.40232	0.0526316	0.184909	1	4015	tags=45%, list=22%, signal=57%
GO_T_CELL_DIFFERENTIATION_IN_THYMUS	GO_T_CELL_DIFFERENTIATION_IN_THYMUS		69	0.458331	1.40216	0.04534	0.184885	1	1732	tags=19%, list=9%, signal=21%
GO_MYELOID_CELL_HOMEOSTASIS	GO_MYELOID_CELL_HOMEOSTASIS		141	0.417497	1.40168	0.0120048	0.185346	1	3435	tags=32%, list=19%, signal=39%
GO_POSITIVE_REGULATION_OF_LYMPHOCYTE_MEDIATED_IMMUNITY	GO_POSITIVE_REGULATION_OF_LYMPHOCYTE_MEDIATED_IMMUNITY		87	0.437688	1.40131	0.034005	0.185626	1	4104	tags=37%, list=22%, signal=47%
GO_REGULATION_OF_GTPASE_ACTIVITY	GO_REGULATION_OF_GTPASE_ACTIVITY		430	0.38726	1.40051	0	0.186523	1	3749	tags=33%, list=20%, signal=40%
GO_GLYCOPROTEIN_CATABOLIC_PROCESS	GO_GLYCOPROTEIN_CATABOLIC_PROCESS		23	0.551229	1.39865	0.0892308	0.188948	1	3395	tags=35%, list=18%, signal=43%
GO_SIALYLATION	GO_SIALYLATION		19	0.576261	1.39828	0.088647	0.189207	1	3977	tags=42%, list=22%, signal=54%
GO_B_CELL_DIFFERENTIATION	GO_B_CELL_DIFFERENTIATION		123	0.426475	1.39811	0.0178571	0.189225	1	3312	tags=28%, list=18%, signal=34%
GO_LIPOXYGENASE_PATHWAY	GO_LIPOXYGENASE_PATHWAY		16	0.595089	1.39782	0.0862069	0.189392	1	2815	tags=44%, list=15%, signal=52%
GO_SYMPATHETIC_NERVOUS_SYSTEM_DEVELOPMENT	GO_SYMPATHETIC_NERVOUS_SYSTEM_DEVELOPMENT		21	0.573959	1.3976	0.0901771	0.189477	1	2797	tags=48%, list=15%, signal=56%
GO_CHONDROCYTE_DIFFERENTIATION_INVOLVED_IN_ENDOCHONDRAL_BONE_MORPHOGENESIS	GO_CHONDROCYTE_DIFFERENTIATION_INVOLVED_IN_ENDOCHONDRAL_BONE_MORPHOGENESIS		28	0.536922	1.39743	0.0893119	0.189509	1	2671	tags=43%, list=14%, signal=50%
GO_KINETOCHORE_ASSEMBLY	GO_KINETOCHORE_ASSEMBLY		15	0.603267	1.39724	0.0795455	0.189566	1	3891	tags=47%, list=21%, signal=59%
GO_CERAMIDE_METABOLIC_PROCESS	GO_CERAMIDE_METABOLIC_PROCESS		86	0.441696	1.39685	0.0332481	0.189838	1	3059	tags=30%, list=17%, signal=36%
GO_RESPONSE_TO_AMINO_ACID_STARVATION	GO_RESPONSE_TO_AMINO_ACID_STARVATION		45	0.480589	1.39677	0.0542083	0.189719	1	1334	tags=13%, list=7%, signal=14%
GO_REGULATION_OF_HEART_GROWTH	GO_REGULATION_OF_HEART_GROWTH		78	0.444158	1.39666	0.0462725	0.189648	1	2310	tags=19%, list=13%, signal=22%
GO_DOPAMINE_METABOLIC_PROCESS	GO_DOPAMINE_METABOLIC_PROCESS		38	0.496864	1.39619	0.0690141	0.190116	1	399	tags=11%, list=2%, signal=11%
GO_AMYLOID_BETA_FORMATION	GO_AMYLOID_BETA_FORMATION		34	0.508911	1.39531	0.0674487	0.191127	1	2929	tags=32%, list=16%, signal=38%
GO_CELLULAR_RESPONSE_TO_HEAT	GO_CELLULAR_RESPONSE_TO_HEAT		124	0.420128	1.39514	0.0278114	0.191143	1	4814	tags=41%, list=26%, signal=55%
GO_REGULATION_OF_CELL_SUBSTRATE_JUNCTION_ASSEMBLY	GO_REGULATION_OF_CELL_SUBSTRATE_JUNCTION_ASSEMBLY		60	0.46991	1.39497	0.051144	0.191131	1	3988	tags=45%, list=22%, signal=57%
GO_REGENERATION	GO_REGENERATION		194	0.405823	1.39396	0.0157658	0.192377	1	2725	tags=25%, list=15%, signal=29%
GO_REGULATION_OF_NIK_NF_KAPPAB_SIGNALING	GO_REGULATION_OF_NIK_NF_KAPPAB_SIGNALING		107	0.429273	1.39367	0.0249377	0.192534	1	3633	tags=36%, list=20%, signal=45%
GO_REGULATION_OF_MICROTUBULE_BASED_PROCESS	GO_REGULATION_OF_MICROTUBULE_BASED_PROCESS		213	0.397514	1.39237	0.00669643	0.194172	1	4194	tags=33%, list=23%, signal=43%
GO_REGULATION_OF_LYMPHOCYTE_MEDIATED_IMMUNITY	GO_REGULATION_OF_LYMPHOCYTE_MEDIATED_IMMUNITY		126	0.425716	1.39165	0.0254545	0.194995	1	4104	tags=35%, list=22%, signal=45%
GO_RESPONSE_TO_ANESTHETIC	GO_RESPONSE_TO_ANESTHETIC		73	0.447137	1.39129	0.0484293	0.195254	1	3578	tags=26%, list=19%, signal=32%
GO_CELLULAR_RESPONSE_TO_VITAMIN	GO_CELLULAR_RESPONSE_TO_VITAMIN		30	0.528138	1.39118	0.0614286	0.195187	1	1464	tags=27%, list=8%, signal=29%
GO_POSITIVE_REGULATION_OF_CHEMOKINE_SECRETION	GO_POSITIVE_REGULATION_OF_CHEMOKINE_SECRETION		16	0.600067	1.39118	0.0842788	0.194963	1	3529	tags=56%, list=19%, signal=70%
GO_POSITIVE_REGULATION_OF_CALCIUM_MEDIATED_SIGNALING	GO_POSITIVE_REGULATION_OF_CALCIUM_MEDIATED_SIGNALING		41	0.497966	1.39096	0.0608696	0.195037	1	5027	tags=49%, list=27%, signal=67%
GO_NEURON_MIGRATION	GO_NEURON_MIGRATION		157	0.4066	1.39089	0.0253749	0.194904	1	2967	tags=24%, list=16%, signal=28%
GO_REGULATION_OF_BODY_FLUID_LEVELS	GO_REGULATION_OF_BODY_FLUID_LEVELS		468	0.382018	1.39056	0.00206186	0.19519	1	2930	tags=25%, list=16%, signal=28%
GO_REGULATION_OF_EXOCYTOSIS	GO_REGULATION_OF_EXOCYTOSIS		208	0.397891	1.39025	0.0122905	0.195411	1	4265	tags=36%, list=23%, signal=46%
GO_REGULATION_OF_TRANSMEMBRANE_RECEPTOR_PROTEIN_SERINE_THREONINE_KINASE_SIGNALING_PATHWAY	GO_REGULATION_OF_TRANSMEMBRANE_RECEPTOR_PROTEIN_SERINE_THREONINE_KINASE_SIGNALING_PATHWAY		235	0.39585	1.39003	0.00656455	0.1955	1	2299	tags=21%, list=12%, signal=24%
GO_DETECTION_OF_EXTERNAL_BIOTIC_STIMULUS	GO_DETECTION_OF_EXTERNAL_BIOTIC_STIMULUS		18	0.577979	1.38982	0.084375	0.195583	1	3308	tags=44%, list=18%, signal=54%
GO_POSITIVE_REGULATION_OF_PEPTIDYL_TYROSINE_PHOSPHORYLATION	GO_POSITIVE_REGULATION_OF_PEPTIDYL_TYROSINE_PHOSPHORYLATION		187	0.402552	1.38958	0.016	0.195717	1	3312	tags=35%, list=18%, signal=42%
GO_POSITIVE_REGULATION_OF_CELL_CYCLE_G2_M_PHASE_TRANSITION	GO_POSITIVE_REGULATION_OF_CELL_CYCLE_G2_M_PHASE_TRANSITION		28	0.530964	1.38957	0.0826087	0.195492	1	1105	tags=21%, list=6%, signal=23%
GO_NEGATIVE_REGULATION_OF_COLLAGEN_METABOLIC_PROCESS	GO_NEGATIVE_REGULATION_OF_COLLAGEN_METABOLIC_PROCESS		16	0.596976	1.38947	0.0913462	0.195397	1	1750	tags=31%, list=9%, signal=34%
GO_POSITIVE_REGULATION_OF_CELL_SUBSTRATE_ADHESION	GO_POSITIVE_REGULATION_OF_CELL_SUBSTRATE_ADHESION		113	0.420073	1.3891	0.030012	0.195796	1	3868	tags=38%, list=21%, signal=48%
GO_MITOTIC_METAPHASE_PLATE_CONGRESSION	GO_MITOTIC_METAPHASE_PLATE_CONGRESSION		43	0.483947	1.38878	0.070442	0.196064	1	3408	tags=40%, list=18%, signal=48%
GO_CELLULAR_RESPONSE_TO_THYROID_HORMONE_STIMULUS	GO_CELLULAR_RESPONSE_TO_THYROID_HORMONE_STIMULUS		15	0.608211	1.38847	0.0805153	0.196296	1	1682	tags=33%, list=9%, signal=37%
GO_POSITIVE_REGULATION_OF_NIK_NF_KAPPAB_SIGNALING	GO_POSITIVE_REGULATION_OF_NIK_NF_KAPPAB_SIGNALING		73	0.452844	1.38839	0.03861	0.196205	1	3383	tags=38%, list=18%, signal=47%
GO_STEM_CELL_DIVISION	GO_STEM_CELL_DIVISION		41	0.487769	1.38833	0.0621469	0.196073	1	1445	tags=17%, list=8%, signal=18%
GO_REGULATION_OF_FAT_CELL_DIFFERENTIATION	GO_REGULATION_OF_FAT_CELL_DIFFERENTIATION		126	0.41558	1.38737	0.0213523	0.197223	1	2504	tags=25%, list=14%, signal=29%
GO_REGULATION_OF_BIOMINERALIZATION	GO_REGULATION_OF_BIOMINERALIZATION		90	0.435289	1.38727	0.0362954	0.197148	1	1910	tags=23%, list=10%, signal=26%
GO_MUSCLE_CELL_MIGRATION	GO_MUSCLE_CELL_MIGRATION		98	0.427496	1.38716	0.0341772	0.197065	1	3285	tags=26%, list=18%, signal=31%
GO_MEMBRANE_LIPID_BIOSYNTHETIC_PROCESS	GO_MEMBRANE_LIPID_BIOSYNTHETIC_PROCESS		139	0.414001	1.38681	0.0252708	0.197368	1	4023	tags=33%, list=22%, signal=42%
GO_ARF_PROTEIN_SIGNAL_TRANSDUCTION	GO_ARF_PROTEIN_SIGNAL_TRANSDUCTION		19	0.571287	1.38585	0.0856269	0.19862	1	3307	tags=53%, list=18%, signal=64%
GO_POSITIVE_REGULATION_OF_STRIATED_MUSCLE_CONTRACTION	GO_POSITIVE_REGULATION_OF_STRIATED_MUSCLE_CONTRACTION		16	0.601627	1.38582	0.0858086	0.198446	1	1730	tags=25%, list=9%, signal=28%
GO_REGULATION_OF_BLOOD_PRESSURE	GO_REGULATION_OF_BLOOD_PRESSURE		174	0.405859	1.38408	0.0272109	0.200783	1	3673	tags=29%, list=20%, signal=36%
GO_TRANSFORMING_GROWTH_FACTOR_BETA_PRODUCTION	GO_TRANSFORMING_GROWTH_FACTOR_BETA_PRODUCTION		35	0.510304	1.38402	0.0701001	0.200654	1	4397	tags=46%, list=24%, signal=60%
GO_MICROTUBULE_POLYMERIZATION_OR_DEPOLYMERIZATION	GO_MICROTUBULE_POLYMERIZATION_OR_DEPOLYMERIZATION		112	0.425807	1.38369	0.0238095	0.200918	1	3612	tags=29%, list=20%, signal=36%
GO_RESPONSE_TO_X_RAY	GO_RESPONSE_TO_X_RAY		30	0.518686	1.38358	0.0674663	0.200848	1	972	tags=13%, list=5%, signal=14%
GO_RENAL_SYSTEM_VASCULATURE_DEVELOPMENT	GO_RENAL_SYSTEM_VASCULATURE_DEVELOPMENT		28	0.522132	1.38354	0.0835866	0.200655	1	2282	tags=32%, list=12%, signal=37%
GO_NEGATIVE_REGULATION_OF_PROTEIN_LOCALIZATION_TO_MEMBRANE	GO_NEGATIVE_REGULATION_OF_PROTEIN_LOCALIZATION_TO_MEMBRANE		28	0.533539	1.38317	0.0798859	0.200949	1	2223	tags=29%, list=12%, signal=32%
GO_NEGATIVE_REGULATION_OF_INTERLEUKIN_6_PRODUCTION	GO_NEGATIVE_REGULATION_OF_INTERLEUKIN_6_PRODUCTION		54	0.469457	1.38272	0.0607287	0.201435	1	2645	tags=24%, list=14%, signal=28%
GO_T_CELL_CYTOKINE_PRODUCTION	GO_T_CELL_CYTOKINE_PRODUCTION		39	0.492915	1.3825	0.0585831	0.201545	1	4104	tags=36%, list=22%, signal=46%
GO_CHONDROITIN_SULFATE_PROTEOGLYCAN_BIOSYNTHETIC_PROCESS	GO_CHONDROITIN_SULFATE_PROTEOGLYCAN_BIOSYNTHETIC_PROCESS		31	0.521605	1.38225	0.0801749	0.201711	1	4277	tags=48%, list=23%, signal=63%
GO_OSTEOBLAST_DIFFERENTIATION	GO_OSTEOBLAST_DIFFERENTIATION		214	0.395563	1.38185	0.0155211	0.20203	1	3193	tags=27%, list=17%, signal=32%
GO_REGULATION_OF_NEURAL_PRECURSOR_CELL_PROLIFERATION	GO_REGULATION_OF_NEURAL_PRECURSOR_CELL_PROLIFERATION		86	0.430421	1.38174	0.0532995	0.201934	1	2944	tags=26%, list=16%, signal=30%
GO_NEGATIVE_REGULATION_OF_ADAPTIVE_IMMUNE_RESPONSE	GO_NEGATIVE_REGULATION_OF_ADAPTIVE_IMMUNE_RESPONSE		42	0.490724	1.38123	0.0635593	0.202444	1	4410	tags=43%, list=24%, signal=56%
GO_REGULATION_OF_DEFENSE_RESPONSE_TO_VIRUS_BY_VIRUS	GO_REGULATION_OF_DEFENSE_RESPONSE_TO_VIRUS_BY_VIRUS		29	0.516769	1.38074	0.0806916	0.203001	1	2457	tags=34%, list=13%, signal=40%
GO_CELLULAR_RESPONSE_TO_EXTERNAL_STIMULUS	GO_CELLULAR_RESPONSE_TO_EXTERNAL_STIMULUS		315	0.383427	1.38061	0.00320856	0.202969	1	2588	tags=24%, list=14%, signal=28%
GO_CELL_AGGREGATION	GO_CELL_AGGREGATION		21	0.551405	1.38006	0.088	0.203558	1	794	tags=24%, list=4%, signal=25%
GO_POSITIVE_REGULATION_OF_EPITHELIAL_CELL_APOPTOTIC_PROCESS	GO_POSITIVE_REGULATION_OF_EPITHELIAL_CELL_APOPTOTIC_PROCESS		34	0.507338	1.37963	0.0749646	0.204022	1	3083	tags=24%, list=17%, signal=28%
GO_REGULATION_OF_GLUCAN_BIOSYNTHETIC_PROCESS	GO_REGULATION_OF_GLUCAN_BIOSYNTHETIC_PROCESS		28	0.53274	1.37955	0.0820669	0.20391	1	2841	tags=36%, list=15%, signal=42%
GO_T_CELL_DIFFERENTIATION	GO_T_CELL_DIFFERENTIATION		232	0.393737	1.37902	0.0144928	0.204457	1	3637	tags=31%, list=20%, signal=38%
GO_POSITIVE_REGULATION_OF_G1_S_TRANSITION_OF_MITOTIC_CELL_CYCLE	GO_POSITIVE_REGULATION_OF_G1_S_TRANSITION_OF_MITOTIC_CELL_CYCLE		42	0.491114	1.37851	0.075419	0.20499	1	3143	tags=29%, list=17%, signal=34%
GO_SMOOTH_MUSCLE_CELL_MIGRATION	GO_SMOOTH_MUSCLE_CELL_MIGRATION		85	0.436239	1.37835	0.0485075	0.205014	1	2242	tags=20%, list=12%, signal=23%
GO_REGULATION_OF_SYMBIOSIS_ENCOMPASSING_MUTUALISM_THROUGH_PARASITISM	GO_REGULATION_OF_SYMBIOSIS_ENCOMPASSING_MUTUALISM_THROUGH_PARASITISM		204	0.396889	1.37823	0.011236	0.204968	1	3658	tags=26%, list=20%, signal=32%
GO_POSITIVE_REGULATION_OF_PHOSPHOLIPID_METABOLIC_PROCESS	GO_POSITIVE_REGULATION_OF_PHOSPHOLIPID_METABOLIC_PROCESS		49	0.474008	1.37814	0.0631001	0.204843	1	4121	tags=43%, list=22%, signal=55%
GO_REGULATION_OF_INFLAMMATORY_RESPONSE	GO_REGULATION_OF_INFLAMMATORY_RESPONSE		348	0.379854	1.37808	0.00106045	0.204705	1	3681	tags=29%, list=20%, signal=36%
GO_REGULATION_OF_CHONDROCYTE_DIFFERENTIATION	GO_REGULATION_OF_CHONDROCYTE_DIFFERENTIATION		51	0.468379	1.37777	0.0560224	0.204944	1	2738	tags=31%, list=15%, signal=37%
GO_CHONDROITIN_SULFATE_PROTEOGLYCAN_METABOLIC_PROCESS	GO_CHONDROITIN_SULFATE_PROTEOGLYCAN_METABOLIC_PROCESS		44	0.485667	1.37747	0.0661269	0.205126	1	4459	tags=45%, list=24%, signal=60%
GO_POSITIVE_REGULATION_OF_CARBOHYDRATE_METABOLIC_PROCESS	GO_POSITIVE_REGULATION_OF_CARBOHYDRATE_METABOLIC_PROCESS		80	0.438403	1.37736	0.0398458	0.205057	1	3057	tags=31%, list=17%, signal=37%
GO_REGULATION_OF_INTERLEUKIN_4_PRODUCTION	GO_REGULATION_OF_INTERLEUKIN_4_PRODUCTION		26	0.536828	1.37714	0.08418	0.205139	1	2792	tags=38%, list=15%, signal=45%
GO_POSITIVE_REGULATION_OF_CATION_CHANNEL_ACTIVITY	GO_POSITIVE_REGULATION_OF_CATION_CHANNEL_ACTIVITY		72	0.449759	1.37705	0.0389105	0.205052	1	2235	tags=22%, list=12%, signal=25%
GO_DEFENSE_RESPONSE_TO_GRAM_POSITIVE_BACTERIUM	GO_DEFENSE_RESPONSE_TO_GRAM_POSITIVE_BACTERIUM		67	0.447591	1.37647	0.0497382	0.20576	1	4250	tags=39%, list=23%, signal=50%
GO_POTASSIUM_ION_EXPORT_ACROSS_PLASMA_MEMBRANE	GO_POTASSIUM_ION_EXPORT_ACROSS_PLASMA_MEMBRANE		16	0.607217	1.37615	0.077686	0.205985	1	3700	tags=50%, list=20%, signal=63%
GO_POSITIVE_REGULATION_OF_ERYTHROCYTE_DIFFERENTIATION	GO_POSITIVE_REGULATION_OF_ERYTHROCYTE_DIFFERENTIATION		27	0.543333	1.37614	0.0862573	0.205778	1	3239	tags=37%, list=18%, signal=45%
GO_HYPOTHALAMUS_DEVELOPMENT	GO_HYPOTHALAMUS_DEVELOPMENT		21	0.54713	1.37553	0.100152	0.206465	1	4040	tags=38%, list=22%, signal=49%
GO_RESPONSE_TO_NERVE_GROWTH_FACTOR	GO_RESPONSE_TO_NERVE_GROWTH_FACTOR		52	0.46953	1.37551	0.0604027	0.206264	1	3963	tags=46%, list=22%, signal=59%
GO_SPHINGOLIPID_METABOLIC_PROCESS	GO_SPHINGOLIPID_METABOLIC_PROCESS		148	0.404973	1.37428	0.0254925	0.207838	1	3889	tags=32%, list=21%, signal=40%
GO_MUSCLE_HYPERTROPHY	GO_MUSCLE_HYPERTROPHY		107	0.418249	1.37428	0.0374396	0.207606	1	2507	tags=19%, list=14%, signal=22%
GO_ACTOMYOSIN_STRUCTURE_ORGANIZATION	GO_ACTOMYOSIN_STRUCTURE_ORGANIZATION		188	0.397782	1.37371	0.0184544	0.20823	1	2922	tags=26%, list=16%, signal=31%
GO_CELL_SUBSTRATE_JUNCTION_ORGANIZATION	GO_CELL_SUBSTRATE_JUNCTION_ORGANIZATION		97	0.432504	1.3733	0.0356234	0.208663	1	3796	tags=38%, list=21%, signal=48%
GO_AXON_EXTENSION	GO_AXON_EXTENSION		122	0.415058	1.37312	0.0388821	0.2087	1	4450	tags=38%, list=24%, signal=49%
GO_NEGATIVE_REGULATION_OF_VIRAL_PROCESS	GO_NEGATIVE_REGULATION_OF_VIRAL_PROCESS		90	0.429909	1.37284	0.0253485	0.208895	1	5152	tags=41%, list=28%, signal=57%
GO_CYTOKINESIS	GO_CYTOKINESIS		145	0.407893	1.37204	0.0270588	0.209912	1	2894	tags=25%, list=16%, signal=29%
GO_CALCIUM_ION_REGULATED_EXOCYTOSIS_OF_NEUROTRANSMITTER	GO_CALCIUM_ION_REGULATED_EXOCYTOSIS_OF_NEUROTRANSMITTER		19	0.570166	1.37195	0.085758	0.209822	1	4072	tags=47%, list=22%, signal=61%
GO_NEURON_APOPTOTIC_PROCESS	GO_NEURON_APOPTOTIC_PROCESS		238	0.389256	1.37167	0.00547645	0.210001	1	4054	tags=30%, list=22%, signal=38%
GO_THYROID_HORMONE_GENERATION	GO_THYROID_HORMONE_GENERATION		19	0.568795	1.37131	0.0969305	0.210331	1	23	tags=5%, list=0%, signal=5%
GO_ATRIAL_SEPTUM_DEVELOPMENT	GO_ATRIAL_SEPTUM_DEVELOPMENT		20	0.556007	1.37078	0.0815047	0.210897	1	3654	tags=45%, list=20%, signal=56%
GO_POSITIVE_REGULATION_OF_FATTY_ACID_METABOLIC_PROCESS	GO_POSITIVE_REGULATION_OF_FATTY_ACID_METABOLIC_PROCESS		36	0.493352	1.37072	0.0867133	0.210742	1	1250	tags=31%, list=7%, signal=33%
GO_INTERLEUKIN_4_PRODUCTION	GO_INTERLEUKIN_4_PRODUCTION		32	0.506991	1.37062	0.0895954	0.210651	1	2792	tags=34%, list=15%, signal=40%
GO_RENAL_SYSTEM_PROCESS_INVOLVED_IN_REGULATION_OF_SYSTEMIC_ARTERIAL_BLOOD_PRESSURE	GO_RENAL_SYSTEM_PROCESS_INVOLVED_IN_REGULATION_OF_SYSTEMIC_ARTERIAL_BLOOD_PRESSURE		23	0.53833	1.3706	0.0840841	0.210439	1	614	tags=22%, list=3%, signal=22%
GO_POSITIVE_REGULATION_OF_PROTEIN_LOCALIZATION_TO_MEMBRANE	GO_POSITIVE_REGULATION_OF_PROTEIN_LOCALIZATION_TO_MEMBRANE		120	0.417347	1.3701	0.0303398	0.21099	1	4725	tags=42%, list=26%, signal=56%
GO_NEGATIVE_REGULATION_OF_ANTIGEN_RECEPTOR_MEDIATED_SIGNALING_PATHWAY	GO_NEGATIVE_REGULATION_OF_ANTIGEN_RECEPTOR_MEDIATED_SIGNALING_PATHWAY		25	0.531648	1.3698	0.0978102	0.211213	1	4410	tags=48%, list=24%, signal=63%
GO_REGULATION_OF_PROTEIN_POLYMERIZATION	GO_REGULATION_OF_PROTEIN_POLYMERIZATION		204	0.390977	1.3697	0.0191657	0.211137	1	3544	tags=31%, list=19%, signal=38%
GO_POSITIVE_REGULATION_OF_T_CELL_MEDIATED_IMMUNITY	GO_POSITIVE_REGULATION_OF_T_CELL_MEDIATED_IMMUNITY		40	0.479836	1.36965	0.0712251	0.210962	1	4104	tags=43%, list=22%, signal=55%
GO_VIRAL_RNA_GENOME_REPLICATION	GO_VIRAL_RNA_GENOME_REPLICATION		26	0.527753	1.36932	0.0918518	0.211211	1	2970	tags=31%, list=16%, signal=37%
GO_NEGATIVE_REGULATION_OF_LEUKOCYTE_DIFFERENTIATION	GO_NEGATIVE_REGULATION_OF_LEUKOCYTE_DIFFERENTIATION		98	0.428648	1.36901	0.0428922	0.211448	1	3197	tags=33%, list=17%, signal=39%
GO_POSITIVE_REGULATION_OF_ION_TRANSPORT	GO_POSITIVE_REGULATION_OF_ION_TRANSPORT		270	0.382674	1.36857	0.00987925	0.211877	1	3779	tags=31%, list=21%, signal=39%
GO_MESENCHYMAL_CELL_DIFFERENTIATION	GO_MESENCHYMAL_CELL_DIFFERENTIATION		212	0.39551	1.36843	0.0153846	0.211887	1	3654	tags=29%, list=20%, signal=35%
GO_FIBROBLAST_GROWTH_FACTOR_RECEPTOR_SIGNALING_PATHWAY	GO_FIBROBLAST_GROWTH_FACTOR_RECEPTOR_SIGNALING_PATHWAY		110	0.416696	1.36831	0.0465995	0.211848	1	3162	tags=27%, list=17%, signal=33%
GO_CELLULAR_RESPONSE_TO_LOW_DENSITY_LIPOPROTEIN_PARTICLE_STIMULUS	GO_CELLULAR_RESPONSE_TO_LOW_DENSITY_LIPOPROTEIN_PARTICLE_STIMULUS		18	0.568184	1.36779	0.0917722	0.212387	1	3948	tags=61%, list=21%, signal=78%
GO_POSITIVE_REGULATION_OF_CALCIUM_ION_IMPORT	GO_POSITIVE_REGULATION_OF_CALCIUM_ION_IMPORT		20	0.559244	1.36683	0.105183	0.213623	1	4780	tags=60%, list=26%, signal=81%
GO_SENSORY_PERCEPTION_OF_PAIN	GO_SENSORY_PERCEPTION_OF_PAIN		102	0.425429	1.36679	0.0552764	0.213458	1	1115	tags=15%, list=6%, signal=16%
GO_NEGATIVE_REGULATION_OF_ORGANIC_ACID_TRANSPORT	GO_NEGATIVE_REGULATION_OF_ORGANIC_ACID_TRANSPORT		21	0.55001	1.36678	0.0924499	0.213236	1	510	tags=19%, list=3%, signal=20%
GO_POSITIVE_REGULATION_OF_TUMOR_NECROSIS_FACTOR_SECRETION	GO_POSITIVE_REGULATION_OF_TUMOR_NECROSIS_FACTOR_SECRETION		18	0.562188	1.36676	0.0900621	0.213045	1	3695	tags=61%, list=20%, signal=76%
GO_POSITIVE_REGULATION_OF_VIRAL_LIFE_CYCLE	GO_POSITIVE_REGULATION_OF_VIRAL_LIFE_CYCLE		54	0.464933	1.36634	0.0673854	0.213424	1	3294	tags=26%, list=18%, signal=31%
GO_NEGATIVE_REGULATION_OF_MAPK_CASCADE	GO_NEGATIVE_REGULATION_OF_MAPK_CASCADE		175	0.396251	1.36617	0.0202475	0.213456	1	3287	tags=27%, list=18%, signal=32%
GO_MODULATION_BY_HOST_OF_VIRAL_GENOME_REPLICATION	GO_MODULATION_BY_HOST_OF_VIRAL_GENOME_REPLICATION		15	0.579057	1.3657	0.103937	0.21391	1	4366	tags=47%, list=24%, signal=61%
GO_NEGATIVE_REGULATION_OF_ERK1_AND_ERK2_CASCADE	GO_NEGATIVE_REGULATION_OF_ERK1_AND_ERK2_CASCADE		72	0.437758	1.3655	0.0466321	0.213993	1	2944	tags=28%, list=16%, signal=33%
GO_LIPID_STORAGE	GO_LIPID_STORAGE		68	0.449769	1.36476	0.0621693	0.214867	1	2477	tags=34%, list=13%, signal=39%
GO_CELL_REDOX_HOMEOSTASIS	GO_CELL_REDOX_HOMEOSTASIS		75	0.436905	1.36448	0.0535248	0.215086	1	5801	tags=53%, list=31%, signal=78%
GO_POSITIVE_REGULATION_OF_LIPID_KINASE_ACTIVITY	GO_POSITIVE_REGULATION_OF_LIPID_KINASE_ACTIVITY		37	0.49729	1.36396	0.0736994	0.215706	1	4121	tags=46%, list=22%, signal=59%
GO_TOXIN_TRANSPORT	GO_TOXIN_TRANSPORT		38	0.487761	1.36388	0.084058	0.215603	1	4284	tags=37%, list=23%, signal=48%
GO_REGULATION_OF_CELL_DIVISION	GO_REGULATION_OF_CELL_DIVISION		157	0.402976	1.36384	0.0196078	0.215436	1	2900	tags=25%, list=16%, signal=29%
GO_ZINC_ION_TRANSPORT	GO_ZINC_ION_TRANSPORT		27	0.535782	1.36366	0.0832117	0.215442	1	1747	tags=22%, list=9%, signal=25%
GO_LACTATION	GO_LACTATION		47	0.466574	1.36354	0.0825309	0.215429	1	2564	tags=19%, list=14%, signal=22%
GO_POSITIVE_REGULATION_OF_ENDOTHELIAL_CELL_CHEMOTAXIS	GO_POSITIVE_REGULATION_OF_ENDOTHELIAL_CELL_CHEMOTAXIS		15	0.602817	1.36179	0.115016	0.217838	1	3944	tags=47%, list=21%, signal=59%
GO_REGULATION_OF_GLYCOGEN_METABOLIC_PROCESS	GO_REGULATION_OF_GLYCOGEN_METABOLIC_PROCESS		34	0.499068	1.36137	0.0834553	0.218262	1	757	tags=18%, list=4%, signal=18%
GO_RESPONSE_TO_UV_B	GO_RESPONSE_TO_UV_B		17	0.579325	1.3609	0.114428	0.218767	1	30	tags=12%, list=0%, signal=12%
GO_NEGATIVE_REGULATION_OF_LYMPHOCYTE_APOPTOTIC_PROCESS	GO_NEGATIVE_REGULATION_OF_LYMPHOCYTE_APOPTOTIC_PROCESS		29	0.518248	1.36076	0.0942029	0.218785	1	1891	tags=24%, list=10%, signal=27%
GO_POSITIVE_REGULATION_OF_PROTEIN_CONTAINING_COMPLEX_ASSEMBLY	GO_POSITIVE_REGULATION_OF_PROTEIN_CONTAINING_COMPLEX_ASSEMBLY		233	0.387837	1.3602	0.0154867	0.219443	1	3727	tags=31%, list=20%, signal=39%
GO_HEAT_GENERATION	GO_HEAT_GENERATION		17	0.564226	1.35967	0.129934	0.220009	1	1180	tags=35%, list=6%, signal=38%
GO_REGULATION_OF_RECEPTOR_SIGNALING_PATHWAY_VIA_STAT	GO_REGULATION_OF_RECEPTOR_SIGNALING_PATHWAY_VIA_STAT		134	0.411443	1.35956	0.024911	0.219955	1	3169	tags=25%, list=17%, signal=30%
GO_PLATELET_MORPHOGENESIS	GO_PLATELET_MORPHOGENESIS		21	0.544293	1.35887	0.113744	0.220824	1	2533	tags=33%, list=14%, signal=39%
GO_POSITIVE_REGULATION_OF_DEPHOSPHORYLATION	GO_POSITIVE_REGULATION_OF_DEPHOSPHORYLATION		54	0.457519	1.35839	0.0745856	0.221322	1	2225	tags=26%, list=12%, signal=29%
GO_T_CELL_PROLIFERATION	GO_T_CELL_PROLIFERATION		168	0.399686	1.35805	0.0186047	0.221663	1	3948	tags=34%, list=21%, signal=43%
GO_AORTA_MORPHOGENESIS	GO_AORTA_MORPHOGENESIS		35	0.498372	1.35805	0.0847953	0.221429	1	3654	tags=26%, list=20%, signal=32%
GO_RESPONSE_TO_TOPOLOGICALLY_INCORRECT_PROTEIN	GO_RESPONSE_TO_TOPOLOGICALLY_INCORRECT_PROTEIN		189	0.394578	1.35765	0.0159817	0.221856	1	3413	tags=27%, list=19%, signal=33%
GO_REGULATION_OF_SYSTEMIC_ARTERIAL_BLOOD_PRESSURE_MEDIATED_BY_A_CHEMICAL_SIGNAL	GO_REGULATION_OF_SYSTEMIC_ARTERIAL_BLOOD_PRESSURE_MEDIATED_BY_A_CHEMICAL_SIGNAL		49	0.463699	1.35764	0.0745257	0.221639	1	2027	tags=24%, list=11%, signal=27%
GO_RESPONSE_TO_COPPER_ION	GO_RESPONSE_TO_COPPER_ION		32	0.495119	1.35753	0.0878187	0.221561	1	3401	tags=31%, list=18%, signal=38%
GO_CHAPERONE_MEDIATED_AUTOPHAGY	GO_CHAPERONE_MEDIATED_AUTOPHAGY		15	0.595086	1.35742	0.110937	0.221491	1	962	tags=27%, list=5%, signal=28%
GO_REGULATION_OF_MACROPHAGE_ACTIVATION	GO_REGULATION_OF_MACROPHAGE_ACTIVATION		53	0.460518	1.35723	0.0620872	0.22156	1	3879	tags=36%, list=21%, signal=45%
GO_FOCAL_ADHESION_ASSEMBLY	GO_FOCAL_ADHESION_ASSEMBLY		81	0.434659	1.35711	0.0564827	0.221514	1	3796	tags=38%, list=21%, signal=48%
GO_B_CELL_MEDIATED_IMMUNITY	GO_B_CELL_MEDIATED_IMMUNITY		143	0.403304	1.35684	0.0235294	0.221711	1	2906	tags=22%, list=16%, signal=26%
GO_REGULATION_OF_SYSTEMIC_ARTERIAL_BLOOD_PRESSURE	GO_REGULATION_OF_SYSTEMIC_ARTERIAL_BLOOD_PRESSURE		90	0.42517	1.3561	0.0560399	0.222654	1	3673	tags=30%, list=20%, signal=37%
GO_DEVELOPMENTAL_MATURATION	GO_DEVELOPMENTAL_MATURATION		273	0.382078	1.35547	0.0107411	0.223436	1	3042	tags=25%, list=17%, signal=30%
GO_EPITHELIAL_TO_MESENCHYMAL_TRANSITION	GO_EPITHELIAL_TO_MESENCHYMAL_TRANSITION		138	0.409702	1.35536	0.0309278	0.223392	1	3160	tags=24%, list=17%, signal=29%
GO_ESTABLISHMENT_OR_MAINTENANCE_OF_CELL_POLARITY	GO_ESTABLISHMENT_OR_MAINTENANCE_OF_CELL_POLARITY		214	0.391854	1.35535	0.0168539	0.223179	1	2589	tags=25%, list=14%, signal=28%
GO_OSTEOCLAST_DEVELOPMENT	GO_OSTEOCLAST_DEVELOPMENT		17	0.567847	1.35528	0.104265	0.223065	1	4170	tags=53%, list=23%, signal=68%
GO_REGULATION_OF_SMOOTH_MUSCLE_CONTRACTION	GO_REGULATION_OF_SMOOTH_MUSCLE_CONTRACTION		64	0.442788	1.35518	0.0619946	0.222995	1	1606	tags=19%, list=9%, signal=20%
GO_POSITIVE_REGULATION_OF_SMALL_MOLECULE_METABOLIC_PROCESS	GO_POSITIVE_REGULATION_OF_SMALL_MOLECULE_METABOLIC_PROCESS		140	0.405924	1.35516	0.0240674	0.222792	1	3057	tags=31%, list=17%, signal=37%
GO_ACROSOME_ASSEMBLY	GO_ACROSOME_ASSEMBLY		17	0.565228	1.35495	0.113885	0.222913	1	2815	tags=35%, list=15%, signal=42%
GO_REGULATION_OF_BONE_DEVELOPMENT	GO_REGULATION_OF_BONE_DEVELOPMENT		23	0.532557	1.35494	0.107576	0.222698	1	1897	tags=30%, list=10%, signal=34%
GO_TRANSITION_METAL_ION_HOMEOSTASIS	GO_TRANSITION_METAL_ION_HOMEOSTASIS		118	0.414908	1.35455	0.0400485	0.223098	1	4142	tags=34%, list=22%, signal=43%
GO_CENTRAL_NERVOUS_SYSTEM_NEURON_DEVELOPMENT	GO_CENTRAL_NERVOUS_SYSTEM_NEURON_DEVELOPMENT		78	0.436128	1.3541	0.0696774	0.223562	1	2362	tags=24%, list=13%, signal=28%
GO_FATTY_ACID_DERIVATIVE_METABOLIC_PROCESS	GO_FATTY_ACID_DERIVATIVE_METABOLIC_PROCESS		146	0.401094	1.35399	0.034965	0.223501	1	3006	tags=31%, list=16%, signal=37%
GO_NEGATIVE_REGULATION_OF_INTERLEUKIN_2_PRODUCTION	GO_NEGATIVE_REGULATION_OF_INTERLEUKIN_2_PRODUCTION		22	0.541622	1.3538	0.104387	0.223596	1	2443	tags=32%, list=13%, signal=37%
GO_REGULATION_OF_T_HELPER_1_TYPE_IMMUNE_RESPONSE	GO_REGULATION_OF_T_HELPER_1_TYPE_IMMUNE_RESPONSE		26	0.530399	1.35305	0.0857988	0.224556	1	4398	tags=50%, list=24%, signal=66%
GO_DIVALENT_INORGANIC_CATION_TRANSPORT	GO_DIVALENT_INORGANIC_CATION_TRANSPORT		481	0.369545	1.35296	0.00308325	0.22443	1	3639	tags=28%, list=20%, signal=34%
GO_CARDIAC_MUSCLE_CELL_MEMBRANE_REPOLARIZATION	GO_CARDIAC_MUSCLE_CELL_MEMBRANE_REPOLARIZATION		39	0.475773	1.35261	0.0821326	0.224771	1	4247	tags=41%, list=23%, signal=53%
GO_SMOOTH_MUSCLE_CELL_APOPTOTIC_PROCESS	GO_SMOOTH_MUSCLE_CELL_APOPTOTIC_PROCESS		29	0.514434	1.35251	0.0878788	0.224707	1	568	tags=14%, list=3%, signal=14%
GO_REGULATION_OF_CALCIUM_MEDIATED_SIGNALING	GO_REGULATION_OF_CALCIUM_MEDIATED_SIGNALING		93	0.425857	1.35206	0.0611247	0.22519	1	3058	tags=29%, list=17%, signal=35%
GO_DNA_PACKAGING	GO_DNA_PACKAGING		121	0.413135	1.35193	0.0355828	0.225191	1	3937	tags=28%, list=21%, signal=35%
GO_NEGATIVE_REGULATION_OF_RESPONSE_TO_WOUNDING	GO_NEGATIVE_REGULATION_OF_RESPONSE_TO_WOUNDING		87	0.428728	1.35188	0.0479193	0.225044	1	2635	tags=31%, list=14%, signal=36%
GO_REACTIVE_OXYGEN_SPECIES_BIOSYNTHETIC_PROCESS	GO_REACTIVE_OXYGEN_SPECIES_BIOSYNTHETIC_PROCESS		112	0.417145	1.35173	0.044226	0.225038	1	3662	tags=33%, list=20%, signal=41%
GO_RESPONSE_TO_COLD	GO_RESPONSE_TO_COLD		47	0.461192	1.3516	0.0752688	0.225027	1	802	tags=19%, list=4%, signal=20%
GO_REGULATION_OF_EXTRACELLULAR_MATRIX_ORGANIZATION	GO_REGULATION_OF_EXTRACELLULAR_MATRIX_ORGANIZATION		41	0.474145	1.35009	0.0918367	0.227215	1	2507	tags=24%, list=14%, signal=28%
GO_AORTA_DEVELOPMENT	GO_AORTA_DEVELOPMENT		59	0.450005	1.34971	0.0835544	0.227612	1	2293	tags=17%, list=12%, signal=19%
GO_REGULATION_OF_GLOMERULUS_DEVELOPMENT	GO_REGULATION_OF_GLOMERULUS_DEVELOPMENT		15	0.59628	1.34946	0.11526	0.227776	1	614	tags=27%, list=3%, signal=28%
GO_RESPONSE_TO_NICOTINE	GO_RESPONSE_TO_NICOTINE		51	0.457408	1.34925	0.0630027	0.227889	1	2967	tags=31%, list=16%, signal=37%
GO_LEUKOTRIENE_METABOLIC_PROCESS	GO_LEUKOTRIENE_METABOLIC_PROCESS		24	0.533317	1.34804	0.115385	0.229578	1	2701	tags=42%, list=15%, signal=49%
GO_LONG_CHAIN_FATTY_ACYL_COA_METABOLIC_PROCESS	GO_LONG_CHAIN_FATTY_ACYL_COA_METABOLIC_PROCESS		25	0.523311	1.34738	0.0954545	0.230381	1	4182	tags=52%, list=23%, signal=67%
GO_NEGATIVE_REGULATION_OF_WOUND_HEALING	GO_NEGATIVE_REGULATION_OF_WOUND_HEALING		73	0.439163	1.34736	0.0620957	0.230186	1	2379	tags=30%, list=13%, signal=34%
GO_REGULATION_OF_AMYLOID_BETA_FORMATION	GO_REGULATION_OF_AMYLOID_BETA_FORMATION		29	0.501548	1.34667	0.1	0.231069	1	2929	tags=31%, list=16%, signal=37%
GO_REGULATION_OF_CELL_AGING	GO_REGULATION_OF_CELL_AGING		49	0.456678	1.34607	0.0667594	0.231816	1	3312	tags=29%, list=18%, signal=35%
GO_IMMUNOGLOBULIN_PRODUCTION_INVOLVED_IN_IMMUNOGLOBULIN_MEDIATED_IMMUNE_RESPONSE	GO_IMMUNOGLOBULIN_PRODUCTION_INVOLVED_IN_IMMUNOGLOBULIN_MEDIATED_IMMUNE_RESPONSE		55	0.458005	1.34602	0.0836707	0.231666	1	3387	tags=27%, list=18%, signal=33%
GO_MEMBRANE_RAFT_ORGANIZATION	GO_MEMBRANE_RAFT_ORGANIZATION		23	0.534137	1.3454	0.102644	0.232497	1	1694	tags=39%, list=9%, signal=43%
GO_NEGATIVE_REGULATION_OF_LEUKOCYTE_MIGRATION	GO_NEGATIVE_REGULATION_OF_LEUKOCYTE_MIGRATION		44	0.465921	1.34507	0.0984743	0.232814	1	2883	tags=36%, list=16%, signal=43%
GO_REGULATION_OF_MONOCYTE_DIFFERENTIATION	GO_REGULATION_OF_MONOCYTE_DIFFERENTIATION		19	0.554056	1.34479	0.116386	0.233017	1	1338	tags=32%, list=7%, signal=34%
GO_POSITIVE_REGULATION_OF_CALCIUM_ION_TRANSMEMBRANE_TRANSPORT	GO_POSITIVE_REGULATION_OF_CALCIUM_ION_TRANSMEMBRANE_TRANSPORT		71	0.437335	1.34459	0.061089	0.23311	1	3636	tags=31%, list=20%, signal=38%
GO_REGULATION_OF_NITRIC_OXIDE_SYNTHASE_ACTIVITY	GO_REGULATION_OF_NITRIC_OXIDE_SYNTHASE_ACTIVITY		48	0.469984	1.34434	0.0909091	0.233298	1	2616	tags=33%, list=14%, signal=39%
GO_ACTIN_FILAMENT_POLYMERIZATION	GO_ACTIN_FILAMENT_POLYMERIZATION		166	0.39687	1.34432	0.0246769	0.233104	1	3435	tags=31%, list=19%, signal=38%
GO_PEPTIDYL_TYROSINE_MODIFICATION	GO_PEPTIDYL_TYROSINE_MODIFICATION		361	0.37565	1.3439	0.00942408	0.233537	1	3665	tags=32%, list=20%, signal=39%
GO_POSITIVE_REGULATION_OF_BLOOD_VESSEL_ENDOTHELIAL_CELL_PROLIFERATION_INVOLVED_IN_SPROUTING_ANGIOGENESIS	GO_POSITIVE_REGULATION_OF_BLOOD_VESSEL_ENDOTHELIAL_CELL_PROLIFERATION_INVOLVED_IN_SPROUTING_ANGIOGENESIS		16	0.568842	1.34384	0.123613	0.233401	1	2939	tags=19%, list=16%, signal=22%
GO_NEGATIVE_REGULATION_OF_CELLULAR_RESPONSE_TO_INSULIN_STIMULUS	GO_NEGATIVE_REGULATION_OF_CELLULAR_RESPONSE_TO_INSULIN_STIMULUS		34	0.49855	1.34308	0.0968208	0.234489	1	3449	tags=44%, list=19%, signal=54%
GO_INTRINSIC_APOPTOTIC_SIGNALING_PATHWAY_BY_P53_CLASS_MEDIATOR	GO_INTRINSIC_APOPTOTIC_SIGNALING_PATHWAY_BY_P53_CLASS_MEDIATOR		75	0.438062	1.3429	0.0635538	0.234568	1	2883	tags=24%, list=16%, signal=28%
GO_CELL_CYCLE_G1_S_PHASE_TRANSITION	GO_CELL_CYCLE_G1_S_PHASE_TRANSITION		272	0.376343	1.34276	0.0164474	0.234573	1	3462	tags=25%, list=19%, signal=30%
GO_PROTEOGLYCAN_METABOLIC_PROCESS	GO_PROTEOGLYCAN_METABOLIC_PROCESS		89	0.425565	1.34218	0.0584577	0.235228	1	4459	tags=42%, list=24%, signal=55%
GO_NEGATIVE_REGULATION_OF_CHEMOTAXIS	GO_NEGATIVE_REGULATION_OF_CHEMOTAXIS		60	0.448876	1.34198	0.0714286	0.235337	1	3811	tags=35%, list=21%, signal=44%
GO_COCHLEA_DEVELOPMENT	GO_COCHLEA_DEVELOPMENT		50	0.464453	1.34138	0.0817439	0.236129	1	2723	tags=26%, list=15%, signal=30%
GO_NEGATIVE_REGULATION_OF_NEURON_DEATH	GO_NEGATIVE_REGULATION_OF_NEURON_DEATH		203	0.388643	1.34101	0.0223464	0.236474	1	3160	tags=24%, list=17%, signal=29%
GO_ENDOCRINE_HORMONE_SECRETION	GO_ENDOCRINE_HORMONE_SECRETION		46	0.458702	1.34044	0.0955586	0.237173	1	2753	tags=26%, list=15%, signal=31%
GO_NEGATIVE_REGULATION_OF_NEURON_APOPTOTIC_PROCESS	GO_NEGATIVE_REGULATION_OF_NEURON_APOPTOTIC_PROCESS		145	0.400407	1.34033	0.0380499	0.237121	1	3160	tags=25%, list=17%, signal=30%
GO_RESPONSE_TO_STEROID_HORMONE	GO_RESPONSE_TO_STEROID_HORMONE		375	0.371327	1.34006	0.00729927	0.237341	1	2477	tags=20%, list=13%, signal=23%
GO_REGULATION_OF_CELL_CYCLE_CHECKPOINT	GO_REGULATION_OF_CELL_CYCLE_CHECKPOINT		32	0.496483	1.33988	0.106569	0.237399	1	3187	tags=38%, list=17%, signal=45%
GO_REGULATION_OF_SENSORY_PERCEPTION	GO_REGULATION_OF_SENSORY_PERCEPTION		36	0.482621	1.3398	0.0946143	0.237284	1	4862	tags=50%, list=26%, signal=68%
GO_POSITIVE_REGULATION_OF_B_CELL_MEDIATED_IMMUNITY	GO_POSITIVE_REGULATION_OF_B_CELL_MEDIATED_IMMUNITY		35	0.48445	1.33979	0.0899855	0.237075	1	3107	tags=31%, list=17%, signal=38%
GO_REGULATION_OF_INTEGRIN_ACTIVATION	GO_REGULATION_OF_INTEGRIN_ACTIVATION		15	0.585975	1.33961	0.121643	0.237137	1	3807	tags=53%, list=21%, signal=67%
GO_PROTEIN_HYDROXYLATION	GO_PROTEIN_HYDROXYLATION		24	0.532035	1.33938	0.117037	0.237278	1	3707	tags=46%, list=20%, signal=57%
GO_PLATELET_AGGREGATION	GO_PLATELET_AGGREGATION		59	0.443226	1.33899	0.0740242	0.237674	1	2875	tags=37%, list=16%, signal=44%
GO_EPITHELIAL_CELL_MORPHOGENESIS	GO_EPITHELIAL_CELL_MORPHOGENESIS		31	0.499496	1.3388	0.0864553	0.237795	1	2381	tags=26%, list=13%, signal=30%
GO_RESPONSE_TO_PEPTIDE_HORMONE	GO_RESPONSE_TO_PEPTIDE_HORMONE		418	0.367309	1.33861	0.00938478	0.237889	1	3761	tags=30%, list=20%, signal=37%
GO_RESPIRATORY_GASEOUS_EXCHANGE_BY_RESPIRATORY_SYSTEM	GO_RESPIRATORY_GASEOUS_EXCHANGE_BY_RESPIRATORY_SYSTEM		63	0.450199	1.33851	0.0819892	0.237807	1	1631	tags=19%, list=9%, signal=21%
GO_RESPONSE_TO_INTERLEUKIN_12	GO_RESPONSE_TO_INTERLEUKIN_12		45	0.466634	1.33839	0.0845272	0.237758	1	3824	tags=31%, list=21%, signal=39%
GO_NADP_METABOLIC_PROCESS	GO_NADP_METABOLIC_PROCESS		30	0.504832	1.33833	0.106825	0.237625	1	2320	tags=30%, list=13%, signal=34%
GO_POSITIVE_REGULATION_OF_TRANSCRIPTION_FROM_RNA_POLYMERASE_II_PROMOTER_IN_RESPONSE_TO_STRESS	GO_POSITIVE_REGULATION_OF_TRANSCRIPTION_FROM_RNA_POLYMERASE_II_PROMOTER_IN_RESPONSE_TO_STRESS		28	0.507268	1.33815	0.102639	0.237682	1	600	tags=11%, list=3%, signal=11%
GO_REGULATION_OF_EXTRACELLULAR_MATRIX_DISASSEMBLY	GO_REGULATION_OF_EXTRACELLULAR_MATRIX_DISASSEMBLY		17	0.559151	1.33813	0.108108	0.237468	1	1366	tags=24%, list=7%, signal=25%
GO_POSITIVE_REGULATION_OF_CYSTEINE_TYPE_ENDOPEPTIDASE_ACTIVITY	GO_POSITIVE_REGULATION_OF_CYSTEINE_TYPE_ENDOPEPTIDASE_ACTIVITY		131	0.398701	1.33812	0.0481928	0.23725	1	3772	tags=34%, list=20%, signal=43%
GO_RESPONSE_TO_ACID_CHEMICAL	GO_RESPONSE_TO_ACID_CHEMICAL		332	0.373537	1.33797	0.00638978	0.23725	1	1472	tags=18%, list=8%, signal=19%
GO_REGULATION_OF_BONE_MINERALIZATION	GO_REGULATION_OF_BONE_MINERALIZATION		73	0.432011	1.33781	0.0660737	0.237274	1	1910	tags=26%, list=10%, signal=29%
GO_POSITIVE_REGULATION_OF_INTRACELLULAR_TRANSPORT	GO_POSITIVE_REGULATION_OF_INTRACELLULAR_TRANSPORT		202	0.382147	1.33755	0.0197585	0.237461	1	3975	tags=34%, list=22%, signal=43%
GO_PEPTIDYL_PROLINE_MODIFICATION	GO_PEPTIDYL_PROLINE_MODIFICATION		48	0.462162	1.33711	0.0788382	0.237929	1	3215	tags=31%, list=17%, signal=38%
GO_NEGATIVE_REGULATION_OF_PROTEIN_SERINE_THREONINE_KINASE_ACTIVITY	GO_NEGATIVE_REGULATION_OF_PROTEIN_SERINE_THREONINE_KINASE_ACTIVITY		136	0.399693	1.33701	0.0445714	0.23786	1	3287	tags=29%, list=18%, signal=35%
GO_ORGANELLE_FISSION	GO_ORGANELLE_FISSION		428	0.368598	1.3369	0.00421053	0.237809	1	2959	tags=22%, list=16%, signal=26%
GO_POSITIVE_REGULATION_OF_LIPID_METABOLIC_PROCESS	GO_POSITIVE_REGULATION_OF_LIPID_METABOLIC_PROCESS		146	0.399312	1.33553	0.0283688	0.239862	1	2918	tags=29%, list=16%, signal=34%
GO_ACROSOME_REACTION	GO_ACROSOME_REACTION		36	0.490244	1.33543	0.103989	0.239786	1	2501	tags=22%, list=14%, signal=26%
GO_SEMI_LUNAR_VALVE_DEVELOPMENT	GO_SEMI_LUNAR_VALVE_DEVELOPMENT		37	0.47679	1.33522	0.098966	0.239878	1	2507	tags=24%, list=14%, signal=28%
GO_ORGAN_GROWTH	GO_ORGAN_GROWTH		191	0.38419	1.33522	0.0289855	0.239651	1	2533	tags=21%, list=14%, signal=25%
GO_REGULATION_OF_PROTEIN_CONTAINING_COMPLEX_DISASSEMBLY	GO_REGULATION_OF_PROTEIN_CONTAINING_COMPLEX_DISASSEMBLY		107	0.412714	1.33516	0.0517241	0.239482	1	4047	tags=36%, list=22%, signal=45%
GO_RESPONSE_TO_REACTIVE_OXYGEN_SPECIES	GO_RESPONSE_TO_REACTIVE_OXYGEN_SPECIES		220	0.382132	1.33457	0.0145089	0.240262	1	3349	tags=30%, list=18%, signal=36%
GO_ANIMAL_ORGAN_MATURATION	GO_ANIMAL_ORGAN_MATURATION		26	0.5132	1.33424	0.107463	0.240619	1	1310	tags=27%, list=7%, signal=29%
GO_MRNA_TRANSCRIPTION_BY_RNA_POLYMERASE_II	GO_MRNA_TRANSCRIPTION_BY_RNA_POLYMERASE_II		19	0.556171	1.33335	0.117103	0.24193	1	6370	tags=79%, list=35%, signal=121%
GO_POSITIVE_REGULATION_OF_PROTEIN_POLYMERIZATION	GO_POSITIVE_REGULATION_OF_PROTEIN_POLYMERIZATION		123	0.403604	1.33253	0.0500596	0.243041	1	3544	tags=30%, list=19%, signal=37%
GO_CELLULAR_RESPONSE_TO_DRUG	GO_CELLULAR_RESPONSE_TO_DRUG		408	0.366565	1.33074	0.00629591	0.245939	1	2667	tags=22%, list=14%, signal=25%
GO_ESTABLISHMENT_OR_MAINTENANCE_OF_MONOPOLAR_CELL_POLARITY	GO_ESTABLISHMENT_OR_MAINTENANCE_OF_MONOPOLAR_CELL_POLARITY		20	0.54644	1.33031	0.127527	0.246449	1	947	tags=20%, list=5%, signal=21%
GO_NEGATIVE_REGULATION_OF_CELL_KILLING	GO_NEGATIVE_REGULATION_OF_CELL_KILLING		17	0.562352	1.32976	0.142165	0.247163	1	1637	tags=24%, list=9%, signal=26%
GO_NEGATIVE_REGULATION_OF_NEUROINFLAMMATORY_RESPONSE	GO_NEGATIVE_REGULATION_OF_NEUROINFLAMMATORY_RESPONSE		19	0.54299	1.32953	0.130106	0.247339	1	376	tags=16%, list=2%, signal=16%
GO_POSITIVE_REGULATION_OF_CELL_MIGRATION_INVOLVED_IN_SPROUTING_ANGIOGENESIS	GO_POSITIVE_REGULATION_OF_CELL_MIGRATION_INVOLVED_IN_SPROUTING_ANGIOGENESIS		32	0.496058	1.32916	0.102857	0.247747	1	3205	tags=31%, list=17%, signal=38%
GO_MEMBRANE_LIPID_CATABOLIC_PROCESS	GO_MEMBRANE_LIPID_CATABOLIC_PROCESS		32	0.503488	1.32877	0.0866477	0.248175	1	3841	tags=38%, list=21%, signal=47%
GO_RESPONSE_TO_LEPTIN	GO_RESPONSE_TO_LEPTIN		22	0.530644	1.32874	0.12098	0.247969	1	311	tags=23%, list=2%, signal=23%
GO_POSITIVE_REGULATION_OF_PROTEIN_EXPORT_FROM_NUCLEUS	GO_POSITIVE_REGULATION_OF_PROTEIN_EXPORT_FROM_NUCLEUS		21	0.537538	1.32817	0.125196	0.24874	1	3955	tags=43%, list=21%, signal=55%
GO_REGULATION_OF_CELL_JUNCTION_ASSEMBLY	GO_REGULATION_OF_CELL_JUNCTION_ASSEMBLY		91	0.41595	1.32808	0.081864	0.248652	1	4005	tags=42%, list=22%, signal=53%
GO_T_CELL_HOMEOSTASIS	GO_T_CELL_HOMEOSTASIS		35	0.482036	1.32786	0.109195	0.248767	1	3436	tags=34%, list=19%, signal=42%
GO_POSITIVE_CHEMOTAXIS	GO_POSITIVE_CHEMOTAXIS		59	0.449229	1.32728	0.0859788	0.249476	1	3287	tags=36%, list=18%, signal=43%
GO_RESPONSE_TO_ALKALOID	GO_RESPONSE_TO_ALKALOID		107	0.407543	1.32727	0.0563726	0.24926	1	3578	tags=26%, list=19%, signal=32%
GO_REGULATION_OF_CELLULAR_COMPONENT_SIZE	GO_REGULATION_OF_CELLULAR_COMPONENT_SIZE		351	0.367029	1.32687	0.0192102	0.24969	1	3811	tags=30%, list=21%, signal=38%
GO_CELL_CYCLE_ARREST	GO_CELL_CYCLE_ARREST		224	0.379121	1.32684	0.0208333	0.249518	1	3571	tags=27%, list=19%, signal=33%
GO_REGULATION_OF_JUN_KINASE_ACTIVITY	GO_REGULATION_OF_JUN_KINASE_ACTIVITY		83	0.422614	1.32645	0.0624204	0.249923	1	3411	tags=36%, list=19%, signal=44%
GO_CELLULAR_RESPONSE_TO_ALCOHOL	GO_CELLULAR_RESPONSE_TO_ALCOHOL		79	0.425762	1.32555	0.0678392	0.251199	1	2889	tags=32%, list=16%, signal=37%
GO_NEGATIVE_REGULATION_OF_MYELOID_LEUKOCYTE_DIFFERENTIATION	GO_NEGATIVE_REGULATION_OF_MYELOID_LEUKOCYTE_DIFFERENTIATION		46	0.464683	1.32503	0.0898123	0.251852	1	3197	tags=41%, list=17%, signal=50%
GO_MONONUCLEAR_CELL_DIFFERENTIATION	GO_MONONUCLEAR_CELL_DIFFERENTIATION		33	0.486686	1.32497	0.11128	0.251726	1	3197	tags=36%, list=17%, signal=44%
GO_NEGATIVE_REGULATION_OF_PEPTIDYL_TYROSINE_PHOSPHORYLATION	GO_NEGATIVE_REGULATION_OF_PEPTIDYL_TYROSINE_PHOSPHORYLATION		52	0.459007	1.32487	0.0848401	0.251671	1	2635	tags=31%, list=14%, signal=36%
GO_REGULATION_OF_HAIR_CYCLE	GO_REGULATION_OF_HAIR_CYCLE		27	0.501598	1.3248	0.113264	0.251541	1	3123	tags=30%, list=17%, signal=36%
GO_CARDIAC_SEPTUM_MORPHOGENESIS	GO_CARDIAC_SEPTUM_MORPHOGENESIS		75	0.4285	1.32434	0.0704961	0.252131	1	4415	tags=43%, list=24%, signal=56%
GO_REGULATION_OF_FERTILIZATION	GO_REGULATION_OF_FERTILIZATION		24	0.520811	1.32422	0.113293	0.252114	1	3973	tags=33%, list=22%, signal=42%
GO_PALLIUM_DEVELOPMENT	GO_PALLIUM_DEVELOPMENT		166	0.388237	1.32414	0.0326945	0.252008	1	3261	tags=27%, list=18%, signal=32%
GO_N_TERMINAL_PROTEIN_AMINO_ACID_ACETYLATION	GO_N_TERMINAL_PROTEIN_AMINO_ACID_ACETYLATION		16	0.567939	1.32361	0.142415	0.252712	1	3479	tags=38%, list=19%, signal=46%
GO_CELLULAR_COMPONENT_ASSEMBLY_INVOLVED_IN_MORPHOGENESIS	GO_CELLULAR_COMPONENT_ASSEMBLY_INVOLVED_IN_MORPHOGENESIS		109	0.408981	1.32345	0.0532044	0.252759	1	2901	tags=26%, list=16%, signal=30%
GO_INTRINSIC_APOPTOTIC_SIGNALING_PATHWAY_IN_RESPONSE_TO_DNA_DAMAGE_BY_P53_CLASS_MEDIATOR	GO_INTRINSIC_APOPTOTIC_SIGNALING_PATHWAY_IN_RESPONSE_TO_DNA_DAMAGE_BY_P53_CLASS_MEDIATOR		42	0.467564	1.32343	0.113764	0.252534	1	1157	tags=17%, list=6%, signal=18%
GO_POSITIVE_REGULATION_OF_CHROMOSOME_SEGREGATION	GO_POSITIVE_REGULATION_OF_CHROMOSOME_SEGREGATION		26	0.516909	1.32316	0.127596	0.252729	1	3213	tags=46%, list=17%, signal=56%
GO_REGULATION_OF_T_CELL_CHEMOTAXIS	GO_REGULATION_OF_T_CELL_CHEMOTAXIS		15	0.570657	1.32293	0.130769	0.252906	1	2140	tags=40%, list=12%, signal=45%
GO_REGULATION_OF_ODONTOGENESIS	GO_REGULATION_OF_ODONTOGENESIS		24	0.533739	1.3229	0.113885	0.252727	1	2613	tags=29%, list=14%, signal=34%
GO_POSITIVE_REGULATION_OF_RESPONSE_TO_WOUNDING	GO_POSITIVE_REGULATION_OF_RESPONSE_TO_WOUNDING		72	0.431959	1.32278	0.0674603	0.252719	1	2394	tags=22%, list=13%, signal=25%
GO_DEVELOPMENTAL_CELL_GROWTH	GO_DEVELOPMENTAL_CELL_GROWTH		229	0.377122	1.32219	0.0351262	0.25349	1	4450	tags=32%, list=24%, signal=42%
GO_CYTOSOLIC_CALCIUM_ION_TRANSPORT	GO_CYTOSOLIC_CALCIUM_ION_TRANSPORT		178	0.385134	1.32213	0.0388128	0.253362	1	3639	tags=29%, list=20%, signal=36%
GO_REGULATION_OF_CYTOSOLIC_CALCIUM_ION_CONCENTRATION	GO_REGULATION_OF_CYTOSOLIC_CALCIUM_ION_CONCENTRATION		355	0.366989	1.32205	0.0105597	0.253285	1	3639	tags=28%, list=20%, signal=34%
GO_POSITIVE_REGULATION_OF_BINDING	GO_POSITIVE_REGULATION_OF_BINDING		174	0.388945	1.32205	0.0418605	0.253062	1	3937	tags=32%, list=21%, signal=40%
GO_POSITIVE_REGULATION_OF_PEPTIDASE_ACTIVITY	GO_POSITIVE_REGULATION_OF_PEPTIDASE_ACTIVITY		177	0.386582	1.32191	0.0307868	0.253066	1	4037	tags=34%, list=22%, signal=44%
GO_PHENOL_CONTAINING_COMPOUND_BIOSYNTHETIC_PROCESS	GO_PHENOL_CONTAINING_COMPOUND_BIOSYNTHETIC_PROCESS		43	0.459096	1.32177	0.0948396	0.25307	1	2817	tags=23%, list=15%, signal=27%
GO_NEUROMUSCULAR_JUNCTION_DEVELOPMENT	GO_NEUROMUSCULAR_JUNCTION_DEVELOPMENT		50	0.45343	1.32049	0.0871314	0.255081	1	3370	tags=28%, list=18%, signal=34%
GO_ESTABLISHMENT_OR_MAINTENANCE_OF_CYTOSKELETON_POLARITY	GO_ESTABLISHMENT_OR_MAINTENANCE_OF_CYTOSKELETON_POLARITY		18	0.551065	1.32028	0.125193	0.255233	1	2494	tags=44%, list=14%, signal=51%
GO_NEGATIVE_REGULATION_OF_INTRACELLULAR_STEROID_HORMONE_RECEPTOR_SIGNALING_PATHWAY	GO_NEGATIVE_REGULATION_OF_INTRACELLULAR_STEROID_HORMONE_RECEPTOR_SIGNALING_PATHWAY		32	0.491113	1.31962	0.109551	0.256169	1	3596	tags=34%, list=20%, signal=43%
GO_MAMMARY_GLAND_EPITHELIAL_CELL_PROLIFERATION	GO_MAMMARY_GLAND_EPITHELIAL_CELL_PROLIFERATION		27	0.502917	1.31942	0.126888	0.256264	1	1835	tags=19%, list=10%, signal=21%
GO_REGULATION_OF_CYSTEINE_TYPE_ENDOPEPTIDASE_ACTIVITY	GO_REGULATION_OF_CYSTEINE_TYPE_ENDOPEPTIDASE_ACTIVITY		210	0.37707	1.31909	0.0273823	0.256572	1	3794	tags=30%, list=21%, signal=37%
GO_AMYLOID_PRECURSOR_PROTEIN_CATABOLIC_PROCESS	GO_AMYLOID_PRECURSOR_PROTEIN_CATABOLIC_PROCESS		44	0.466361	1.31885	0.106354	0.256772	1	2929	tags=30%, list=16%, signal=35%
GO_REGULATION_OF_PROTEIN_TYROSINE_KINASE_ACTIVITY	GO_REGULATION_OF_PROTEIN_TYROSINE_KINASE_ACTIVITY		88	0.417412	1.31817	0.0700637	0.257739	1	2947	tags=34%, list=16%, signal=40%
GO_DIOL_METABOLIC_PROCESS	GO_DIOL_METABOLIC_PROCESS		21	0.533227	1.3179	0.117825	0.25798	1	4394	tags=52%, list=24%, signal=69%
GO_ACTIN_CYTOSKELETON_REORGANIZATION	GO_ACTIN_CYTOSKELETON_REORGANIZATION		100	0.404758	1.31767	0.0580964	0.258159	1	3169	tags=33%, list=17%, signal=40%
GO_RESPONSE_TO_ANGIOTENSIN	GO_RESPONSE_TO_ANGIOTENSIN		28	0.500835	1.31675	0.117816	0.259594	1	3125	tags=36%, list=17%, signal=43%
GO_POSITIVE_REGULATION_OF_HEART_GROWTH	GO_POSITIVE_REGULATION_OF_HEART_GROWTH		46	0.458476	1.31577	0.0979866	0.261091	1	2160	tags=17%, list=12%, signal=20%
GO_RESPONSE_TO_OXIDATIVE_STRESS	GO_RESPONSE_TO_OXIDATIVE_STRESS		430	0.361468	1.31563	0.00725389	0.261088	1	3349	tags=25%, list=18%, signal=30%
GO_REGULATION_OF_MYOBLAST_DIFFERENTIATION	GO_REGULATION_OF_MYOBLAST_DIFFERENTIATION		54	0.445125	1.31559	0.0929265	0.260902	1	1560	tags=28%, list=8%, signal=30%
GO_REGULATION_OF_PROTEIN_BINDING	GO_REGULATION_OF_PROTEIN_BINDING		214	0.37985	1.31474	0.0372461	0.262133	1	3233	tags=28%, list=18%, signal=33%
GO_CELL_JUNCTION_ORGANIZATION	GO_CELL_JUNCTION_ORGANIZATION		288	0.370608	1.31468	0.0227027	0.262012	1	3313	tags=29%, list=18%, signal=35%
GO_REACTIVE_NITROGEN_SPECIES_METABOLIC_PROCESS	GO_REACTIVE_NITROGEN_SPECIES_METABOLIC_PROCESS		79	0.41911	1.31458	0.0833333	0.261961	1	4450	tags=44%, list=24%, signal=58%
GO_CELLULAR_RESPIRATION	GO_CELLULAR_RESPIRATION		180	0.384233	1.31438	0.041387	0.262078	1	5470	tags=44%, list=30%, signal=62%
GO_VASCULOGENESIS	GO_VASCULOGENESIS		79	0.425263	1.31316	0.076129	0.263918	1	4656	tags=49%, list=25%, signal=66%
GO_REGULATION_OF_MACROPHAGE_CHEMOTAXIS	GO_REGULATION_OF_MACROPHAGE_CHEMOTAXIS		24	0.505786	1.31296	0.126113	0.264027	1	2883	tags=38%, list=16%, signal=44%
GO_POSITIVE_REGULATION_OF_MUSCLE_HYPERTROPHY	GO_POSITIVE_REGULATION_OF_MUSCLE_HYPERTROPHY		41	0.465994	1.31291	0.109827	0.263862	1	1795	tags=17%, list=10%, signal=19%
GO_REGULATION_OF_CARDIAC_MUSCLE_CELL_DIFFERENTIATION	GO_REGULATION_OF_CARDIAC_MUSCLE_CELL_DIFFERENTIATION		48	0.456124	1.31264	0.0944444	0.264126	1	2300	tags=17%, list=12%, signal=19%
GO_CATECHOLAMINE_METABOLIC_PROCESS	GO_CATECHOLAMINE_METABOLIC_PROCESS		51	0.446304	1.31248	0.0838794	0.264169	1	1024	tags=12%, list=6%, signal=12%
GO_ROOF_OF_MOUTH_DEVELOPMENT	GO_ROOF_OF_MOUTH_DEVELOPMENT		90	0.411657	1.31241	0.0812121	0.264033	1	3951	tags=32%, list=21%, signal=41%
GO_POSITIVE_REGULATION_OF_T_HELPER_1_TYPE_IMMUNE_RESPONSE	GO_POSITIVE_REGULATION_OF_T_HELPER_1_TYPE_IMMUNE_RESPONSE		19	0.531805	1.312	0.136012	0.2645	1	4398	tags=53%, list=24%, signal=69%
GO_COCHLEA_MORPHOGENESIS	GO_COCHLEA_MORPHOGENESIS		23	0.521304	1.31173	0.137008	0.264708	1	794	tags=17%, list=4%, signal=18%
GO_MICROTUBULE_BUNDLE_FORMATION	GO_MICROTUBULE_BUNDLE_FORMATION		90	0.415758	1.31151	0.0855019	0.264858	1	3604	tags=29%, list=20%, signal=36%
GO_INTRACELLULAR_RECEPTOR_SIGNALING_PATHWAY	GO_INTRACELLULAR_RECEPTOR_SIGNALING_PATHWAY		261	0.373043	1.31112	0.0199115	0.265293	1	3437	tags=26%, list=19%, signal=32%
GO_REGULATION_OF_MEIOTIC_CELL_CYCLE	GO_REGULATION_OF_MEIOTIC_CELL_CYCLE		48	0.457773	1.31092	0.0824176	0.265395	1	437	tags=13%, list=2%, signal=13%
GO_POSITIVE_REGULATION_OF_POSTTRANSCRIPTIONAL_GENE_SILENCING	GO_POSITIVE_REGULATION_OF_POSTTRANSCRIPTIONAL_GENE_SILENCING		23	0.508123	1.31077	0.13244	0.265453	1	3455	tags=35%, list=19%, signal=43%
GO_GASTRULATION	GO_GASTRULATION		179	0.383679	1.31059	0.0389016	0.265526	1	4452	tags=34%, list=24%, signal=44%
GO_REGULATION_OF_CELLULAR_AMINE_METABOLIC_PROCESS	GO_REGULATION_OF_CELLULAR_AMINE_METABOLIC_PROCESS		80	0.417272	1.31026	0.0778894	0.265851	1	3130	tags=20%, list=17%, signal=24%
GO_T_CELL_MEDIATED_CYTOTOXICITY	GO_T_CELL_MEDIATED_CYTOTOXICITY		32	0.490636	1.31017	0.121429	0.265811	1	4015	tags=44%, list=22%, signal=56%
GO_NEGATIVE_REGULATION_OF_EXOCYTOSIS	GO_NEGATIVE_REGULATION_OF_EXOCYTOSIS		30	0.489198	1.31013	0.121123	0.265626	1	1995	tags=30%, list=11%, signal=34%
GO_MODULATION_BY_HOST_OF_VIRAL_PROCESS	GO_MODULATION_BY_HOST_OF_VIRAL_PROCESS		25	0.514584	1.30957	0.142645	0.266397	1	3523	tags=40%, list=19%, signal=49%
GO_NEGATIVE_REGULATION_OF_LEUKOCYTE_CELL_CELL_ADHESION	GO_NEGATIVE_REGULATION_OF_LEUKOCYTE_CELL_CELL_ADHESION		117	0.395041	1.30897	0.0649189	0.267238	1	3523	tags=31%, list=19%, signal=38%
GO_VENTRICULAR_SEPTUM_MORPHOGENESIS	GO_VENTRICULAR_SEPTUM_MORPHOGENESIS		43	0.451519	1.3087	0.116737	0.267471	1	4355	tags=42%, list=24%, signal=55%
GO_AMINOGLYCAN_METABOLIC_PROCESS	GO_AMINOGLYCAN_METABOLIC_PROCESS		166	0.381588	1.30794	0.04947	0.268535	1	4551	tags=39%, list=25%, signal=51%
GO_NEGATIVE_REGULATION_OF_FAT_CELL_DIFFERENTIATION	GO_NEGATIVE_REGULATION_OF_FAT_CELL_DIFFERENTIATION		47	0.456585	1.30744	0.108484	0.269151	1	2477	tags=30%, list=13%, signal=34%
GO_NEGATIVE_REGULATION_OF_CHEMOKINE_PRODUCTION	GO_NEGATIVE_REGULATION_OF_CHEMOKINE_PRODUCTION		19	0.542946	1.30733	0.136	0.269097	1	2150	tags=26%, list=12%, signal=30%
GO_POSITIVE_REGULATION_OF_PROTEIN_MATURATION	GO_POSITIVE_REGULATION_OF_PROTEIN_MATURATION		25	0.508398	1.30732	0.13242	0.26888	1	2017	tags=24%, list=11%, signal=27%
GO_NEGATIVE_REGULATION_OF_MYOBLAST_DIFFERENTIATION	GO_NEGATIVE_REGULATION_OF_MYOBLAST_DIFFERENTIATION		25	0.50745	1.30729	0.12782	0.268683	1	2963	tags=48%, list=16%, signal=57%
GO_PROTEIN_POLYMERIZATION	GO_PROTEIN_POLYMERIZATION		259	0.367274	1.30672	0.0362239	0.269471	1	3544	tags=29%, list=19%, signal=35%
GO_NEGATIVE_REGULATION_OF_PROTEIN_BINDING	GO_NEGATIVE_REGULATION_OF_PROTEIN_BINDING		97	0.409359	1.30635	0.07875	0.269874	1	3162	tags=31%, list=17%, signal=37%
GO_NEGATIVE_REGULATION_OF_MULTI_ORGANISM_PROCESS	GO_NEGATIVE_REGULATION_OF_MULTI_ORGANISM_PROCESS		199	0.377617	1.306	0.0356732	0.270257	1	3985	tags=27%, list=22%, signal=34%
GO_REGULATION_OF_CELL_KILLING	GO_REGULATION_OF_CELL_KILLING		77	0.422372	1.30582	0.0834403	0.270332	1	4015	tags=36%, list=22%, signal=46%
GO_NEGATIVE_REGULATION_OF_NF_KAPPAB_TRANSCRIPTION_FACTOR_ACTIVITY	GO_NEGATIVE_REGULATION_OF_NF_KAPPAB_TRANSCRIPTION_FACTOR_ACTIVITY		79	0.422133	1.30515	0.0814717	0.271304	1	3174	tags=28%, list=17%, signal=33%
GO_CELLULAR_RESPONSE_TO_PROSTAGLANDIN_E_STIMULUS	GO_CELLULAR_RESPONSE_TO_PROSTAGLANDIN_E_STIMULUS		16	0.564008	1.30429	0.144481	0.272594	1	3433	tags=44%, list=19%, signal=54%
GO_NEGATIVE_REGULATION_OF_ANION_TRANSPORT	GO_NEGATIVE_REGULATION_OF_ANION_TRANSPORT		28	0.489823	1.30413	0.134393	0.272647	1	510	tags=14%, list=3%, signal=15%
GO_REGULATION_OF_TRANSCRIPTION_FROM_RNA_POLYMERASE_II_PROMOTER_IN_RESPONSE_TO_HYPOXIA	GO_REGULATION_OF_TRANSCRIPTION_FROM_RNA_POLYMERASE_II_PROMOTER_IN_RESPONSE_TO_HYPOXIA		76	0.418527	1.30412	0.0821745	0.272411	1	4460	tags=26%, list=24%, signal=35%
GO_PROTEIN_LOCALIZATION_TO_PLASMA_MEMBRANE	GO_PROTEIN_LOCALIZATION_TO_PLASMA_MEMBRANE		259	0.366338	1.30394	0.0284464	0.272531	1	3680	tags=31%, list=20%, signal=38%
GO_CELLULAR_RESPONSE_TO_EXTRACELLULAR_STIMULUS	GO_CELLULAR_RESPONSE_TO_EXTRACELLULAR_STIMULUS		247	0.370612	1.30385	0.0386313	0.27242	1	1464	tags=16%, list=8%, signal=17%
GO_NEGATIVE_REGULATION_OF_DNA_BINDING_TRANSCRIPTION_FACTOR_ACTIVITY	GO_NEGATIVE_REGULATION_OF_DNA_BINDING_TRANSCRIPTION_FACTOR_ACTIVITY		159	0.388932	1.30362	0.0459906	0.272587	1	2961	tags=26%, list=16%, signal=30%
GO_REGULATION_OF_CYCLASE_ACTIVITY	GO_REGULATION_OF_CYCLASE_ACTIVITY		48	0.452971	1.30345	0.0997268	0.272649	1	2267	tags=21%, list=12%, signal=24%
GO_PLASMA_MEMBRANE_ORGANIZATION	GO_PLASMA_MEMBRANE_ORGANIZATION		101	0.404098	1.30322	0.0773006	0.272803	1	3839	tags=33%, list=21%, signal=41%
GO_REGULATION_OF_POTASSIUM_ION_TRANSMEMBRANE_TRANSPORT	GO_REGULATION_OF_POTASSIUM_ION_TRANSMEMBRANE_TRANSPORT		84	0.412168	1.30278	0.077597	0.273323	1	2885	tags=25%, list=16%, signal=30%
GO_POSITIVE_REGULATION_OF_MICROTUBULE_POLYMERIZATION_OR_DEPOLYMERIZATION	GO_POSITIVE_REGULATION_OF_MICROTUBULE_POLYMERIZATION_OR_DEPOLYMERIZATION		32	0.489537	1.30276	0.121951	0.273129	1	1999	tags=22%, list=11%, signal=24%
GO_NEGATIVE_REGULATION_OF_NERVOUS_SYSTEM_PROCESS	GO_NEGATIVE_REGULATION_OF_NERVOUS_SYSTEM_PROCESS		25	0.509924	1.30249	0.134307	0.273385	1	3973	tags=40%, list=22%, signal=51%
GO_REGULATION_OF_CYTOKINESIS	GO_REGULATION_OF_CYTOKINESIS		81	0.414634	1.30221	0.0920716	0.27366	1	1229	tags=17%, list=7%, signal=18%
GO_POSITIVE_REGULATION_OF_RESPONSE_TO_ENDOPLASMIC_RETICULUM_STRESS	GO_POSITIVE_REGULATION_OF_RESPONSE_TO_ENDOPLASMIC_RETICULUM_STRESS		37	0.468003	1.30196	0.115057	0.273867	1	3395	tags=41%, list=18%, signal=50%
GO_DENDRITIC_CELL_DIFFERENTIATION	GO_DENDRITIC_CELL_DIFFERENTIATION		36	0.469138	1.30151	0.123033	0.274395	1	3265	tags=36%, list=18%, signal=44%
GO_POSITIVE_REGULATION_OF_ADAPTIVE_IMMUNE_RESPONSE	GO_POSITIVE_REGULATION_OF_ADAPTIVE_IMMUNE_RESPONSE		94	0.401499	1.30132	0.067734	0.274535	1	5134	tags=43%, list=28%, signal=59%
GO_CELL_GROWTH	GO_CELL_GROWTH		467	0.358711	1.30132	0.0113285	0.274296	1	3312	tags=24%, list=18%, signal=29%
GO_CELLULAR_RESPONSE_TO_OXYGEN_LEVELS	GO_CELLULAR_RESPONSE_TO_OXYGEN_LEVELS		226	0.365316	1.30126	0.0378198	0.274158	1	3140	tags=24%, list=17%, signal=28%
GO_POSITIVE_REGULATION_OF_CELL_CYCLE_G1_S_PHASE_TRANSITION	GO_POSITIVE_REGULATION_OF_CELL_CYCLE_G1_S_PHASE_TRANSITION		51	0.443506	1.30125	0.112619	0.273936	1	3899	tags=33%, list=21%, signal=42%
GO_OSTEOBLAST_DEVELOPMENT	GO_OSTEOBLAST_DEVELOPMENT		18	0.542128	1.30109	0.159509	0.273981	1	3362	tags=44%, list=18%, signal=54%
GO_NEURONAL_STEM_CELL_POPULATION_MAINTENANCE	GO_NEURONAL_STEM_CELL_POPULATION_MAINTENANCE		21	0.521239	1.30067	0.135093	0.274543	1	3643	tags=38%, list=20%, signal=47%
GO_ACTIVATION_OF_PROTEIN_KINASE_B_ACTIVITY	GO_ACTIVATION_OF_PROTEIN_KINASE_B_ACTIVITY		33	0.472407	1.30059	0.117816	0.27444	1	3140	tags=33%, list=17%, signal=40%
GO_NEGATIVE_REGULATION_OF_SMOOTH_MUSCLE_CELL_PROLIFERATION	GO_NEGATIVE_REGULATION_OF_SMOOTH_MUSCLE_CELL_PROLIFERATION		63	0.428573	1.30013	0.0966443	0.275014	1	1291	tags=13%, list=7%, signal=14%
GO_REGULATION_OF_FIBROBLAST_MIGRATION	GO_REGULATION_OF_FIBROBLAST_MIGRATION		31	0.482138	1.29969	0.116788	0.275526	1	3300	tags=35%, list=18%, signal=43%
GO_RESPONSE_TO_ELECTRICAL_STIMULUS	GO_RESPONSE_TO_ELECTRICAL_STIMULUS		41	0.456316	1.29963	0.12202	0.275391	1	3959	tags=29%, list=21%, signal=37%
GO_RESPONSE_TO_IONIZING_RADIATION	GO_RESPONSE_TO_IONIZING_RADIATION		139	0.387658	1.29934	0.0570749	0.2757	1	2315	tags=19%, list=13%, signal=22%
GO_POLARIZED_EPITHELIAL_CELL_DIFFERENTIATION	GO_POLARIZED_EPITHELIAL_CELL_DIFFERENTIATION		18	0.539465	1.29901	0.152276	0.276053	1	3792	tags=33%, list=21%, signal=42%
GO_POSITIVE_REGULATION_OF_LYMPHOCYTE_CHEMOTAXIS	GO_POSITIVE_REGULATION_OF_LYMPHOCYTE_CHEMOTAXIS		19	0.53426	1.29886	0.1493	0.276066	1	4509	tags=58%, list=24%, signal=77%
GO_TOLL_LIKE_RECEPTOR_9_SIGNALING_PATHWAY	GO_TOLL_LIKE_RECEPTOR_9_SIGNALING_PATHWAY		20	0.534727	1.29876	0.160661	0.275994	1	1746	tags=30%, list=9%, signal=33%
GO_REGULATION_OF_MUSCLE_ORGAN_DEVELOPMENT	GO_REGULATION_OF_MUSCLE_ORGAN_DEVELOPMENT		147	0.385795	1.29789	0.0499405	0.277309	1	2541	tags=18%, list=14%, signal=21%
GO_NITRIC_OXIDE_SYNTHASE_BIOSYNTHETIC_PROCESS	GO_NITRIC_OXIDE_SYNTHASE_BIOSYNTHETIC_PROCESS		20	0.529009	1.29771	0.14242	0.277382	1	3300	tags=40%, list=18%, signal=49%
GO_NEGATIVE_REGULATION_OF_ION_TRANSMEMBRANE_TRANSPORT	GO_NEGATIVE_REGULATION_OF_ION_TRANSMEMBRANE_TRANSPORT		97	0.409734	1.29707	0.0849421	0.278441	1	2885	tags=26%, list=16%, signal=30%
GO_NEGATIVE_REGULATION_OF_G_PROTEIN_COUPLED_RECEPTOR_SIGNALING_PATHWAY	GO_NEGATIVE_REGULATION_OF_G_PROTEIN_COUPLED_RECEPTOR_SIGNALING_PATHWAY		50	0.442086	1.29651	0.105191	0.279243	1	1485	tags=14%, list=8%, signal=15%
GO_RESPONSE_TO_MAGNESIUM_ION	GO_RESPONSE_TO_MAGNESIUM_ION		19	0.530449	1.29641	0.149847	0.279189	1	2613	tags=37%, list=14%, signal=43%
GO_MULTICELLULAR_ORGANISMAL_HOMEOSTASIS	GO_MULTICELLULAR_ORGANISMAL_HOMEOSTASIS		461	0.357777	1.29599	0.00928793	0.279676	1	2701	tags=24%, list=15%, signal=27%
GO_NUCLEOSIDE_TRIPHOSPHATE_BIOSYNTHETIC_PROCESS	GO_NUCLEOSIDE_TRIPHOSPHATE_BIOSYNTHETIC_PROCESS		73	0.413807	1.29594	0.0866142	0.279515	1	3165	tags=26%, list=17%, signal=31%
GO_POSITIVE_REGULATION_OF_ORGAN_GROWTH	GO_POSITIVE_REGULATION_OF_ORGAN_GROWTH		57	0.441001	1.29587	0.101877	0.279398	1	3005	tags=23%, list=16%, signal=27%
GO_HISTONE_PHOSPHORYLATION	GO_HISTONE_PHOSPHORYLATION		36	0.467686	1.29577	0.12202	0.279328	1	1587	tags=19%, list=9%, signal=21%
GO_HEART_GROWTH	GO_HEART_GROWTH		103	0.398677	1.29548	0.0805452	0.279577	1	2381	tags=17%, list=13%, signal=20%
GO_INTERLEUKIN_2_BIOSYNTHETIC_PROCESS	GO_INTERLEUKIN_2_BIOSYNTHETIC_PROCESS		22	0.507779	1.29536	0.140216	0.27956	1	2792	tags=36%, list=15%, signal=43%
GO_POSITIVE_REGULATION_OF_JUN_KINASE_ACTIVITY	GO_POSITIVE_REGULATION_OF_JUN_KINASE_ACTIVITY		69	0.419857	1.29529	0.0850254	0.279456	1	3815	tags=39%, list=21%, signal=49%
GO_NEGATIVE_REGULATION_OF_LIPID_TRANSPORT	GO_NEGATIVE_REGULATION_OF_LIPID_TRANSPORT		41	0.458553	1.29489	0.120055	0.279904	1	2533	tags=17%, list=14%, signal=20%
GO_POSITIVE_REGULATION_OF_CARDIAC_MUSCLE_CELL_DIFFERENTIATION	GO_POSITIVE_REGULATION_OF_CARDIAC_MUSCLE_CELL_DIFFERENTIATION		28	0.492977	1.29488	0.139568	0.27969	1	1973	tags=18%, list=11%, signal=20%
GO_REGULATION_OF_MITOTIC_SPINDLE_ASSEMBLY	GO_REGULATION_OF_MITOTIC_SPINDLE_ASSEMBLY		19	0.520655	1.29473	0.136364	0.279745	1	2234	tags=21%, list=12%, signal=24%
GO_FORELIMB_MORPHOGENESIS	GO_FORELIMB_MORPHOGENESIS		41	0.45674	1.29472	0.112057	0.279522	1	4297	tags=41%, list=23%, signal=54%
GO_TELENCEPHALON_DEVELOPMENT	GO_TELENCEPHALON_DEVELOPMENT		244	0.367762	1.2947	0.0352423	0.279312	1	3261	tags=26%, list=18%, signal=31%
GO_EPITHELIAL_CELL_DEVELOPMENT	GO_EPITHELIAL_CELL_DEVELOPMENT		203	0.37053	1.29444	0.0489749	0.279548	1	3469	tags=27%, list=19%, signal=33%
GO_MESENCHYME_DEVELOPMENT	GO_MESENCHYME_DEVELOPMENT		266	0.368778	1.29444	0.026087	0.279315	1	2491	tags=22%, list=14%, signal=25%
GO_MEMBRANE_LIPID_METABOLIC_PROCESS	GO_MEMBRANE_LIPID_METABOLIC_PROCESS		194	0.374677	1.29421	0.0525727	0.279483	1	4023	tags=30%, list=22%, signal=38%
GO_REGULATION_OF_B_CELL_MEDIATED_IMMUNITY	GO_REGULATION_OF_B_CELL_MEDIATED_IMMUNITY		49	0.443411	1.29417	0.101064	0.279292	1	3107	tags=29%, list=17%, signal=34%
GO_REGULATION_OF_MAMMARY_GLAND_EPITHELIAL_CELL_PROLIFERATION	GO_REGULATION_OF_MAMMARY_GLAND_EPITHELIAL_CELL_PROLIFERATION		16	0.549886	1.29388	0.160828	0.279578	1	1835	tags=19%, list=10%, signal=21%
GO_UNSATURATED_FATTY_ACID_METABOLIC_PROCESS	GO_UNSATURATED_FATTY_ACID_METABOLIC_PROCESS		95	0.399847	1.29344	0.0803782	0.280175	1	3006	tags=32%, list=16%, signal=38%
GO_MYELOID_DENDRITIC_CELL_DIFFERENTIATION	GO_MYELOID_DENDRITIC_CELL_DIFFERENTIATION		17	0.546202	1.29325	0.154839	0.280273	1	3837	tags=53%, list=21%, signal=67%
GO_SPINDLE_ASSEMBLY	GO_SPINDLE_ASSEMBLY		99	0.401565	1.29296	0.089196	0.280529	1	3809	tags=28%, list=21%, signal=35%
GO_REGULATION_OF_RENAL_SYSTEM_PROCESS	GO_REGULATION_OF_RENAL_SYSTEM_PROCESS		35	0.476375	1.29293	0.132075	0.280362	1	2027	tags=26%, list=11%, signal=29%
GO_CALCIUM_MEDIATED_SIGNALING	GO_CALCIUM_MEDIATED_SIGNALING		210	0.368657	1.29292	0.0485651	0.280141	1	3294	tags=26%, list=18%, signal=31%
GO_POSITIVE_REGULATION_OF_ORGANIC_ACID_TRANSPORT	GO_POSITIVE_REGULATION_OF_ORGANIC_ACID_TRANSPORT		34	0.478056	1.29287	0.131542	0.279992	1	4081	tags=35%, list=22%, signal=45%
GO_REGULATION_OF_NUCLEASE_ACTIVITY	GO_REGULATION_OF_NUCLEASE_ACTIVITY		18	0.544918	1.2926	0.156535	0.280274	1	3239	tags=44%, list=18%, signal=54%
GO_RESPONSE_TO_PAIN	GO_RESPONSE_TO_PAIN		30	0.487733	1.29252	0.12301	0.280196	1	1828	tags=17%, list=10%, signal=18%
GO_FATTY_ACID_TRANSPORT	GO_FATTY_ACID_TRANSPORT		94	0.40097	1.29238	0.0849754	0.280229	1	3351	tags=30%, list=18%, signal=36%
GO_LAMELLIPODIUM_ORGANIZATION	GO_LAMELLIPODIUM_ORGANIZATION		80	0.405105	1.29235	0.101036	0.280053	1	5417	tags=50%, list=29%, signal=71%
GO_RELAXATION_OF_MUSCLE	GO_RELAXATION_OF_MUSCLE		26	0.489628	1.29168	0.136432	0.281041	1	1646	tags=27%, list=9%, signal=30%
GO_REGULATION_OF_PROTEIN_HOMODIMERIZATION_ACTIVITY	GO_REGULATION_OF_PROTEIN_HOMODIMERIZATION_ACTIVITY		19	0.538534	1.29095	0.168504	0.28216	1	3960	tags=53%, list=21%, signal=67%
GO_REGULATION_OF_CALCIUM_ION_TRANSPORT_INTO_CYTOSOL	GO_REGULATION_OF_CALCIUM_ION_TRANSPORT_INTO_CYTOSOL		97	0.40272	1.29076	0.0771114	0.282285	1	5027	tags=43%, list=27%, signal=59%
GO_LIPOSACCHARIDE_METABOLIC_PROCESS	GO_LIPOSACCHARIDE_METABOLIC_PROCESS		105	0.400001	1.29015	0.0831265	0.283178	1	3528	tags=28%, list=19%, signal=34%
GO_NEGATIVE_REGULATION_OF_MAP_KINASE_ACTIVITY	GO_NEGATIVE_REGULATION_OF_MAP_KINASE_ACTIVITY		74	0.415433	1.28979	0.101282	0.28355	1	3570	tags=36%, list=19%, signal=45%
GO_REGULATION_OF_REPRODUCTIVE_PROCESS	GO_REGULATION_OF_REPRODUCTIVE_PROCESS		153	0.380855	1.28976	0.0562874	0.283363	1	2509	tags=20%, list=14%, signal=23%
GO_BONE_CELL_DEVELOPMENT	GO_BONE_CELL_DEVELOPMENT		34	0.474679	1.28967	0.12931	0.283289	1	6147	tags=68%, list=33%, signal=101%
GO_POSITIVE_REGULATION_OF_PEPTIDE_HORMONE_SECRETION	GO_POSITIVE_REGULATION_OF_PEPTIDE_HORMONE_SECRETION		96	0.406426	1.28966	0.082716	0.28306	1	1370	tags=15%, list=7%, signal=16%
GO_REGULATION_OF_CELL_CYCLE_PHASE_TRANSITION	GO_REGULATION_OF_CELL_CYCLE_PHASE_TRANSITION		450	0.353415	1.28943	0.0133745	0.283253	1	3525	tags=23%, list=19%, signal=28%
GO_PHOSPHATIDYLINOSITOL_3_KINASE_SIGNALING	GO_PHOSPHATIDYLINOSITOL_3_KINASE_SIGNALING		150	0.380472	1.28937	0.0622797	0.283131	1	3057	tags=27%, list=17%, signal=32%
GO_REGULATION_OF_CELL_MORPHOGENESIS	GO_REGULATION_OF_CELL_MORPHOGENESIS		479	0.352563	1.28915	0.00831601	0.283341	1	4450	tags=35%, list=24%, signal=46%
GO_HISTONE_MONOUBIQUITINATION	GO_HISTONE_MONOUBIQUITINATION		29	0.492958	1.28798	0.153061	0.285239	1	5454	tags=55%, list=30%, signal=78%
GO_RESPONSE_TO_BMP	GO_RESPONSE_TO_BMP		165	0.377956	1.28778	0.0767414	0.285402	1	3127	tags=24%, list=17%, signal=28%
GO_POSITIVE_REGULATION_OF_EXOCYTOSIS	GO_POSITIVE_REGULATION_OF_EXOCYTOSIS		85	0.411065	1.28775	0.099872	0.285213	1	3267	tags=29%, list=18%, signal=36%
GO_RESPONSE_TO_IRON_ION	GO_RESPONSE_TO_IRON_ION		33	0.47802	1.28741	0.132948	0.285599	1	2198	tags=27%, list=12%, signal=31%
GO_APOPTOTIC_CELL_CLEARANCE	GO_APOPTOTIC_CELL_CLEARANCE		44	0.452824	1.2873	0.119048	0.285566	1	2122	tags=23%, list=12%, signal=26%
GO_ENDOCYTIC_RECYCLING	GO_ENDOCYTIC_RECYCLING		45	0.448987	1.28643	0.116643	0.286928	1	3790	tags=36%, list=21%, signal=45%
GO_RESPONSE_TO_GAMMA_RADIATION	GO_RESPONSE_TO_GAMMA_RADIATION		54	0.439843	1.28642	0.117093	0.286703	1	2315	tags=22%, list=13%, signal=25%
GO_GLIOGENESIS	GO_GLIOGENESIS		288	0.360826	1.28611	0.0364807	0.287	1	3193	tags=25%, list=17%, signal=30%
GO_OLFACTORY_LOBE_DEVELOPMENT	GO_OLFACTORY_LOBE_DEVELOPMENT		31	0.485959	1.28603	0.141802	0.286926	1	3169	tags=32%, list=17%, signal=39%
GO_ALPHA_BETA_T_CELL_PROLIFERATION	GO_ALPHA_BETA_T_CELL_PROLIFERATION		29	0.476659	1.286	0.132244	0.286733	1	2701	tags=31%, list=15%, signal=36%
GO_RESPONSE_TO_AMMONIUM_ION	GO_RESPONSE_TO_AMMONIUM_ION		171	0.375175	1.28496	0.0557491	0.288463	1	3578	tags=22%, list=19%, signal=27%
GO_REGULATION_OF_OSSIFICATION	GO_REGULATION_OF_OSSIFICATION		197	0.375451	1.28471	0.0462428	0.288651	1	3690	tags=30%, list=20%, signal=37%
GO_REGULATION_OF_CALCIUM_ION_TRANSPORT	GO_REGULATION_OF_CALCIUM_ION_TRANSPORT		247	0.363675	1.2845	0.0326442	0.288822	1	3639	tags=29%, list=20%, signal=36%
GO_RESPONSE_TO_PROSTAGLANDIN_E	GO_RESPONSE_TO_PROSTAGLANDIN_E		24	0.501007	1.28448	0.142415	0.288621	1	3433	tags=38%, list=19%, signal=46%
GO_GLANDULAR_EPITHELIAL_CELL_DEVELOPMENT	GO_GLANDULAR_EPITHELIAL_CELL_DEVELOPMENT		25	0.500074	1.28425	0.14697	0.288849	1	3193	tags=32%, list=17%, signal=39%
GO_POSITIVE_REGULATION_OF_ION_TRANSMEMBRANE_TRANSPORT	GO_POSITIVE_REGULATION_OF_ION_TRANSMEMBRANE_TRANSPORT		153	0.377858	1.28411	0.0687646	0.288841	1	3779	tags=27%, list=21%, signal=34%
GO_RESPONSE_TO_ACETYLCHOLINE	GO_RESPONSE_TO_ACETYLCHOLINE		28	0.484778	1.28379	0.144492	0.289247	1	4139	tags=32%, list=22%, signal=41%
GO_MUSCLE_FIBER_DEVELOPMENT	GO_MUSCLE_FIBER_DEVELOPMENT		59	0.42503	1.2835	0.113485	0.289512	1	3507	tags=34%, list=19%, signal=42%
GO_REGULATION_OF_LYMPHOCYTE_CHEMOTAXIS	GO_REGULATION_OF_LYMPHOCYTE_CHEMOTAXIS		24	0.494391	1.28327	0.145234	0.28972	1	4509	tags=58%, list=24%, signal=77%
GO_COLUMNAR_CUBOIDAL_EPITHELIAL_CELL_DEVELOPMENT	GO_COLUMNAR_CUBOIDAL_EPITHELIAL_CELL_DEVELOPMENT		57	0.428763	1.28315	0.120321	0.289701	1	2094	tags=21%, list=11%, signal=24%
GO_POSITIVE_REGULATION_OF_PROTEIN_KINASE_B_SIGNALING	GO_POSITIVE_REGULATION_OF_PROTEIN_KINASE_B_SIGNALING		173	0.374981	1.28311	0.0545455	0.289535	1	3139	tags=27%, list=17%, signal=32%
GO_NEGATIVE_REGULATION_OF_RESPONSE_TO_CYTOKINE_STIMULUS	GO_NEGATIVE_REGULATION_OF_RESPONSE_TO_CYTOKINE_STIMULUS		70	0.417466	1.28293	0.119048	0.289619	1	1765	tags=19%, list=10%, signal=20%
GO_POSITIVE_REGULATION_OF_MEMBRANE_PERMEABILITY	GO_POSITIVE_REGULATION_OF_MEMBRANE_PERMEABILITY		64	0.422823	1.28271	0.105121	0.289766	1	5650	tags=50%, list=31%, signal=72%
GO_REGULATION_OF_INTRINSIC_APOPTOTIC_SIGNALING_PATHWAY	GO_REGULATION_OF_INTRINSIC_APOPTOTIC_SIGNALING_PATHWAY		156	0.378147	1.28222	0.0667447	0.290426	1	3102	tags=24%, list=17%, signal=28%
GO_REGULATION_OF_IMMUNOGLOBULIN_PRODUCTION	GO_REGULATION_OF_IMMUNOGLOBULIN_PRODUCTION		61	0.425112	1.28161	0.111255	0.291302	1	3107	tags=28%, list=17%, signal=33%
GO_MITOCHONDRIAL_MEMBRANE_ORGANIZATION	GO_MITOCHONDRIAL_MEMBRANE_ORGANIZATION		129	0.38489	1.28152	0.0777643	0.291226	1	5918	tags=50%, list=32%, signal=73%
GO_CELLULAR_PROTEIN_COMPLEX_DISASSEMBLY	GO_CELLULAR_PROTEIN_COMPLEX_DISASSEMBLY		210	0.365423	1.28136	0.0495495	0.291285	1	4273	tags=30%, list=23%, signal=39%
GO_B_CELL_ACTIVATION_INVOLVED_IN_IMMUNE_RESPONSE	GO_B_CELL_ACTIVATION_INVOLVED_IN_IMMUNE_RESPONSE		72	0.418517	1.281	0.105541	0.291748	1	3107	tags=24%, list=17%, signal=28%
GO_LONG_CHAIN_FATTY_ACYL_COA_BIOSYNTHETIC_PROCESS	GO_LONG_CHAIN_FATTY_ACYL_COA_BIOSYNTHETIC_PROCESS		19	0.524626	1.28089	0.149408	0.291727	1	3351	tags=47%, list=18%, signal=58%
GO_DETECTION_OF_BIOTIC_STIMULUS	GO_DETECTION_OF_BIOTIC_STIMULUS		30	0.479169	1.28081	0.159824	0.291644	1	3308	tags=40%, list=18%, signal=49%
GO_POSITIVE_REGULATION_OF_BEHAVIOR	GO_POSITIVE_REGULATION_OF_BEHAVIOR		27	0.485504	1.28057	0.147193	0.291865	1	259	tags=7%, list=1%, signal=8%
GO_LONG_CHAIN_FATTY_ACID_TRANSPORT	GO_LONG_CHAIN_FATTY_ACID_TRANSPORT		66	0.426129	1.28022	0.115183	0.292309	1	4749	tags=45%, list=26%, signal=61%
GO_PROTEOGLYCAN_BIOSYNTHETIC_PROCESS	GO_PROTEOGLYCAN_BIOSYNTHETIC_PROCESS		63	0.427061	1.27992	0.10105	0.292658	1	4341	tags=41%, list=24%, signal=54%
GO_CELLULAR_RESPONSE_TO_REACTIVE_NITROGEN_SPECIES	GO_CELLULAR_RESPONSE_TO_REACTIVE_NITROGEN_SPECIES		19	0.524766	1.27973	0.16063	0.292817	1	3140	tags=47%, list=17%, signal=57%
GO_INTERACTION_WITH_HOST	GO_INTERACTION_WITH_HOST		191	0.367181	1.27942	0.0493685	0.293168	1	2123	tags=17%, list=12%, signal=19%
GO_POSITIVE_REGULATION_OF_INTERLEUKIN_4_PRODUCTION	GO_POSITIVE_REGULATION_OF_INTERLEUKIN_4_PRODUCTION		21	0.511772	1.27912	0.16967	0.293507	1	2792	tags=38%, list=15%, signal=45%
GO_FOREBRAIN_DEVELOPMENT	GO_FOREBRAIN_DEVELOPMENT		373	0.356228	1.27893	0.0135699	0.293642	1	3201	tags=25%, list=17%, signal=29%
GO_MEIOTIC_CHROMOSOME_SEPARATION	GO_MEIOTIC_CHROMOSOME_SEPARATION		23	0.507587	1.27885	0.158307	0.293551	1	2948	tags=30%, list=16%, signal=36%
GO_NEGATIVE_REGULATION_OF_GLYCOPROTEIN_METABOLIC_PROCESS	GO_NEGATIVE_REGULATION_OF_GLYCOPROTEIN_METABOLIC_PROCESS		17	0.542874	1.2787	0.159091	0.293608	1	5441	tags=41%, list=30%, signal=58%
GO_NEGATIVE_REGULATION_OF_LYMPHOCYTE_DIFFERENTIATION	GO_NEGATIVE_REGULATION_OF_LYMPHOCYTE_DIFFERENTIATION		53	0.430212	1.27856	0.110067	0.293631	1	3523	tags=32%, list=19%, signal=40%
GO_PIGMENT_CELL_DIFFERENTIATION	GO_PIGMENT_CELL_DIFFERENTIATION		35	0.463909	1.27821	0.136966	0.294033	1	4303	tags=46%, list=23%, signal=60%
GO_REGULATION_OF_PROTEIN_POLYUBIQUITINATION	GO_REGULATION_OF_PROTEIN_POLYUBIQUITINATION		21	0.518052	1.27818	0.154993	0.293867	1	1546	tags=24%, list=8%, signal=26%
GO_FATTY_ACID_TRANSMEMBRANE_TRANSPORT	GO_FATTY_ACID_TRANSMEMBRANE_TRANSPORT		18	0.534985	1.27813	0.153139	0.293714	1	510	tags=22%, list=3%, signal=23%
GO_REGULATION_OF_AMYLOID_PRECURSOR_PROTEIN_CATABOLIC_PROCESS	GO_REGULATION_OF_AMYLOID_PRECURSOR_PROTEIN_CATABOLIC_PROCESS		35	0.466767	1.27797	0.137309	0.293781	1	2929	tags=29%, list=16%, signal=34%
GO_REGULATION_OF_EXECUTION_PHASE_OF_APOPTOSIS	GO_REGULATION_OF_EXECUTION_PHASE_OF_APOPTOSIS		25	0.496917	1.27758	0.15184	0.294293	1	3523	tags=44%, list=19%, signal=54%
GO_REGULATION_OF_LOW_DENSITY_LIPOPROTEIN_PARTICLE_CLEARANCE	GO_REGULATION_OF_LOW_DENSITY_LIPOPROTEIN_PARTICLE_CLEARANCE		19	0.534907	1.27749	0.161859	0.294236	1	1857	tags=21%, list=10%, signal=23%
GO_CELLULAR_RESPONSE_TO_ANTIBIOTIC	GO_CELLULAR_RESPONSE_TO_ANTIBIOTIC		139	0.382417	1.27727	0.073903	0.294436	1	2643	tags=24%, list=14%, signal=28%
GO_POSITIVE_REGULATION_OF_CELL_KILLING	GO_POSITIVE_REGULATION_OF_CELL_KILLING		51	0.433146	1.27726	0.141509	0.294219	1	4015	tags=39%, list=22%, signal=50%
GO_POSTSYNAPTIC_SIGNAL_TRANSDUCTION	GO_POSTSYNAPTIC_SIGNAL_TRANSDUCTION		35	0.465005	1.27678	0.135664	0.294876	1	4139	tags=31%, list=22%, signal=40%
GO_REGULATION_OF_ENDOTHELIAL_CELL_DIFFERENTIATION	GO_REGULATION_OF_ENDOTHELIAL_CELL_DIFFERENTIATION		41	0.456335	1.27651	0.118529	0.29514	1	2477	tags=20%, list=13%, signal=22%
GO_STEM_CELL_PROLIFERATION	GO_STEM_CELL_PROLIFERATION		118	0.388459	1.27638	0.0844391	0.295145	1	1425	tags=16%, list=8%, signal=17%
GO_REGULATION_OF_LYASE_ACTIVITY	GO_REGULATION_OF_LYASE_ACTIVITY		50	0.432943	1.27632	0.130252	0.295053	1	2267	tags=20%, list=12%, signal=23%
GO_POSITIVE_REGULATION_OF_HORMONE_SECRETION	GO_POSITIVE_REGULATION_OF_HORMONE_SECRETION		127	0.383799	1.2763	0.0812121	0.294837	1	1370	tags=15%, list=7%, signal=16%
GO_CARDIAC_SEPTUM_DEVELOPMENT	GO_CARDIAC_SEPTUM_DEVELOPMENT		111	0.394742	1.27612	0.0948276	0.294937	1	4492	tags=38%, list=24%, signal=50%
GO_RESPONSE_TO_INTERLEUKIN_1	GO_RESPONSE_TO_INTERLEUKIN_1		186	0.370402	1.27589	0.0681044	0.295147	1	4592	tags=33%, list=25%, signal=44%
GO_REGULATION_OF_PEPTIDASE_ACTIVITY	GO_REGULATION_OF_PEPTIDASE_ACTIVITY		397	0.351401	1.27584	0.0176715	0.294986	1	3829	tags=26%, list=21%, signal=33%
GO_ARP2_3_COMPLEX_MEDIATED_ACTIN_NUCLEATION	GO_ARP2_3_COMPLEX_MEDIATED_ACTIN_NUCLEATION		32	0.474534	1.2756	0.147059	0.295239	1	4175	tags=44%, list=23%, signal=56%
GO_REGULATION_OF_BINDING	GO_REGULATION_OF_BINDING		360	0.354182	1.27507	0.0212766	0.295952	1	3239	tags=27%, list=18%, signal=32%
GO_CARDIAC_MUSCLE_TISSUE_DEVELOPMENT	GO_CARDIAC_MUSCLE_TISSUE_DEVELOPMENT		219	0.367849	1.27494	0.0581006	0.29595	1	2382	tags=19%, list=13%, signal=22%
GO_NEGATIVE_REGULATION_OF_RESPONSE_TO_DRUG	GO_NEGATIVE_REGULATION_OF_RESPONSE_TO_DRUG		33	0.463548	1.27445	0.140401	0.296609	1	2643	tags=21%, list=14%, signal=25%
GO_PLATELET_DEGRANULATION	GO_PLATELET_DEGRANULATION		122	0.386439	1.27432	0.0797619	0.296615	1	2961	tags=31%, list=16%, signal=37%
GO_MITOCHONDRIAL_OUTER_MEMBRANE_PERMEABILIZATION	GO_MITOCHONDRIAL_OUTER_MEMBRANE_PERMEABILIZATION		52	0.433146	1.27398	0.13007	0.297065	1	5650	tags=54%, list=31%, signal=77%
GO_ESTABLISHMENT_OF_EPITHELIAL_CELL_POLARITY	GO_ESTABLISHMENT_OF_EPITHELIAL_CELL_POLARITY		28	0.480053	1.27276	0.145985	0.299093	1	3792	tags=32%, list=21%, signal=40%
GO_POSITIVE_REGULATION_OF_NITRIC_OXIDE_SYNTHASE_BIOSYNTHETIC_PROCESS	GO_POSITIVE_REGULATION_OF_NITRIC_OXIDE_SYNTHASE_BIOSYNTHETIC_PROCESS		15	0.552304	1.27269	0.165605	0.298988	1	3300	tags=47%, list=18%, signal=57%
GO_RESPONSE_TO_NUTRIENT	GO_RESPONSE_TO_NUTRIENT		215	0.366831	1.27222	0.0619469	0.299593	1	2946	tags=25%, list=16%, signal=29%
GO_POST_ANAL_TAIL_MORPHOGENESIS	GO_POST_ANAL_TAIL_MORPHOGENESIS		19	0.51609	1.27215	0.168693	0.299501	1	4112	tags=37%, list=22%, signal=47%
GO_POSITIVE_REGULATION_OF_JNK_CASCADE	GO_POSITIVE_REGULATION_OF_JNK_CASCADE		135	0.382071	1.2721	0.0714286	0.299353	1	3437	tags=33%, list=19%, signal=40%
GO_MITOTIC_CELL_CYCLE_ARREST	GO_MITOTIC_CELL_CYCLE_ARREST		16	0.54909	1.27181	0.178914	0.299671	1	1084	tags=25%, list=6%, signal=27%
GO_T_CELL_APOPTOTIC_PROCESS	GO_T_CELL_APOPTOTIC_PROCESS		45	0.444215	1.27159	0.141873	0.299878	1	3506	tags=33%, list=19%, signal=41%
GO_GLYCOLIPID_BIOSYNTHETIC_PROCESS	GO_GLYCOLIPID_BIOSYNTHETIC_PROCESS		64	0.41132	1.2715	0.118046	0.2998	1	3442	tags=30%, list=19%, signal=36%
GO_FIBROBLAST_MIGRATION	GO_FIBROBLAST_MIGRATION		40	0.453743	1.27095	0.13779	0.300594	1	3589	tags=33%, list=19%, signal=40%
GO_POSITIVE_REGULATION_OF_MITOCHONDRIAL_OUTER_MEMBRANE_PERMEABILIZATION_INVOLVED_IN_APOPTOTIC_SIGNALING_PATHWAY	GO_POSITIVE_REGULATION_OF_MITOCHONDRIAL_OUTER_MEMBRANE_PERMEABILIZATION_INVOLVED_IN_APOPTOTIC_SIGNALING_PATHWAY		34	0.470197	1.27092	0.152205	0.300439	1	5528	tags=53%, list=30%, signal=75%
GO_REGULATION_OF_METAL_ION_TRANSPORT	GO_REGULATION_OF_METAL_ION_TRANSPORT		374	0.350535	1.26988	0.0207684	0.30213	1	3700	tags=29%, list=20%, signal=35%
GO_MALE_SEX_DIFFERENTIATION	GO_MALE_SEX_DIFFERENTIATION		151	0.379713	1.26985	0.0610599	0.301967	1	4040	tags=32%, list=22%, signal=40%
GO_REGULATION_OF_T_CELL_MEDIATED_CYTOTOXICITY	GO_REGULATION_OF_T_CELL_MEDIATED_CYTOTOXICITY		24	0.493314	1.26969	0.163664	0.302026	1	4015	tags=46%, list=22%, signal=59%
GO_CELLULAR_RESPONSE_TO_HYDROGEN_PEROXIDE	GO_CELLULAR_RESPONSE_TO_HYDROGEN_PEROXIDE		94	0.39254	1.26896	0.0923645	0.30316	1	2808	tags=26%, list=15%, signal=30%
GO_NEGATIVE_REGULATION_OF_TRANSMEMBRANE_TRANSPORT	GO_NEGATIVE_REGULATION_OF_TRANSMEMBRANE_TRANSPORT		120	0.388688	1.26891	0.0906892	0.303042	1	2885	tags=27%, list=16%, signal=31%
GO_ANATOMICAL_STRUCTURE_ARRANGEMENT	GO_ANATOMICAL_STRUCTURE_ARRANGEMENT		17	0.54998	1.26826	0.181538	0.304015	1	2242	tags=35%, list=12%, signal=40%
GO_GROWTH_PLATE_CARTILAGE_CHONDROCYTE_DIFFERENTIATION	GO_GROWTH_PLATE_CARTILAGE_CHONDROCYTE_DIFFERENTIATION		22	0.506331	1.26806	0.167169	0.304174	1	2671	tags=36%, list=14%, signal=42%
GO_NEGATIVE_REGULATION_OF_CELL_DEVELOPMENT	GO_NEGATIVE_REGULATION_OF_CELL_DEVELOPMENT		328	0.355403	1.26674	0.0331197	0.306485	1	3692	tags=28%, list=20%, signal=34%
GO_NEGATIVE_REGULATION_OF_IMMUNE_EFFECTOR_PROCESS	GO_NEGATIVE_REGULATION_OF_IMMUNE_EFFECTOR_PROCESS		111	0.388306	1.26657	0.0937881	0.30656	1	3985	tags=31%, list=22%, signal=39%
GO_ADENYLATE_CYCLASE_INHIBITING_G_PROTEIN_COUPLED_RECEPTOR_SIGNALING_PATHWAY	GO_ADENYLATE_CYCLASE_INHIBITING_G_PROTEIN_COUPLED_RECEPTOR_SIGNALING_PATHWAY		82	0.407646	1.26654	0.102865	0.306386	1	2183	tags=20%, list=12%, signal=22%
GO_REGULATION_OF_STRESS_ACTIVATED_PROTEIN_KINASE_SIGNALING_CASCADE	GO_REGULATION_OF_STRESS_ACTIVATED_PROTEIN_KINASE_SIGNALING_CASCADE		226	0.363183	1.2662	0.0631229	0.306789	1	3658	tags=31%, list=20%, signal=39%
GO_POSITIVE_REGULATION_OF_AMYLOID_BETA_FORMATION	GO_POSITIVE_REGULATION_OF_AMYLOID_BETA_FORMATION		17	0.529215	1.26597	0.197452	0.30697	1	2929	tags=35%, list=16%, signal=42%
GO_NEGATIVE_REGULATION_OF_BONE_MINERALIZATION	GO_NEGATIVE_REGULATION_OF_BONE_MINERALIZATION		19	0.519464	1.26539	0.170807	0.307851	1	2180	tags=32%, list=12%, signal=36%
GO_PARASYMPATHETIC_NERVOUS_SYSTEM_DEVELOPMENT	GO_PARASYMPATHETIC_NERVOUS_SYSTEM_DEVELOPMENT		19	0.526301	1.26481	0.175492	0.308752	1	2347	tags=42%, list=13%, signal=48%
GO_POSITIVE_REGULATION_OF_CARDIAC_MUSCLE_TISSUE_DEVELOPMENT	GO_POSITIVE_REGULATION_OF_CARDIAC_MUSCLE_TISSUE_DEVELOPMENT		55	0.422351	1.26476	0.13205	0.30863	1	2160	tags=16%, list=12%, signal=18%
GO_HEMATOPOIETIC_STEM_CELL_PROLIFERATION	GO_HEMATOPOIETIC_STEM_CELL_PROLIFERATION		24	0.495402	1.26447	0.151899	0.308942	1	1334	tags=25%, list=7%, signal=27%
GO_INHIBITORY_POSTSYNAPTIC_POTENTIAL	GO_INHIBITORY_POSTSYNAPTIC_POTENTIAL		17	0.533194	1.2635	0.195719	0.31058	1	2723	tags=35%, list=15%, signal=41%
GO_REGULATION_OF_GLIAL_CELL_DIFFERENTIATION	GO_REGULATION_OF_GLIAL_CELL_DIFFERENTIATION		72	0.409603	1.26227	0.1169	0.31278	1	2967	tags=24%, list=16%, signal=28%
GO_POSITIVE_REGULATION_OF_NEURON_MIGRATION	GO_POSITIVE_REGULATION_OF_NEURON_MIGRATION		15	0.553089	1.26201	0.175439	0.313027	1	2875	tags=40%, list=16%, signal=47%
GO_NEGATIVE_REGULATION_OF_COAGULATION	GO_NEGATIVE_REGULATION_OF_COAGULATION		55	0.428036	1.26183	0.139756	0.313148	1	2635	tags=31%, list=14%, signal=36%
GO_PURINERGIC_RECEPTOR_SIGNALING_PATHWAY	GO_PURINERGIC_RECEPTOR_SIGNALING_PATHWAY		30	0.469049	1.26175	0.154066	0.313055	1	2889	tags=37%, list=16%, signal=43%
GO_ACTIN_NUCLEATION	GO_ACTIN_NUCLEATION		44	0.446292	1.26082	0.14966	0.314597	1	4175	tags=45%, list=23%, signal=59%
GO_INTRINSIC_APOPTOTIC_SIGNALING_PATHWAY	GO_INTRINSIC_APOPTOTIC_SIGNALING_PATHWAY		272	0.355886	1.26052	0.0383772	0.314975	1	2883	tags=23%, list=16%, signal=27%
GO_REGULATION_OF_MEMBRANE_PERMEABILITY	GO_REGULATION_OF_MEMBRANE_PERMEABILITY		82	0.401102	1.26025	0.119636	0.315266	1	5650	tags=50%, list=31%, signal=72%
GO_POSITIVE_REGULATION_OF_ACTIN_FILAMENT_BUNDLE_ASSEMBLY	GO_POSITIVE_REGULATION_OF_ACTIN_FILAMENT_BUNDLE_ASSEMBLY		61	0.418067	1.26019	0.12336	0.315118	1	2271	tags=25%, list=12%, signal=28%
GO_CELL_DEATH_IN_RESPONSE_TO_OXIDATIVE_STRESS	GO_CELL_DEATH_IN_RESPONSE_TO_OXIDATIVE_STRESS		89	0.396895	1.25953	0.124051	0.316241	1	4054	tags=29%, list=22%, signal=37%
GO_CELLULAR_RESPONSE_TO_TOPOLOGICALLY_INCORRECT_PROTEIN	GO_CELLULAR_RESPONSE_TO_TOPOLOGICALLY_INCORRECT_PROTEIN		151	0.372886	1.25875	0.0908005	0.317554	1	4646	tags=32%, list=25%, signal=43%
GO_CELL_JUNCTION_ASSEMBLY	GO_CELL_JUNCTION_ASSEMBLY		240	0.360145	1.25826	0.0537514	0.318256	1	3665	tags=31%, list=20%, signal=38%
GO_REGULATION_OF_ACUTE_INFLAMMATORY_RESPONSE	GO_REGULATION_OF_ACUTE_INFLAMMATORY_RESPONSE		40	0.440875	1.25809	0.176136	0.318353	1	1284	tags=23%, list=7%, signal=24%
GO_MACROPHAGE_DIFFERENTIATION	GO_MACROPHAGE_DIFFERENTIATION		43	0.438423	1.25772	0.158996	0.318838	1	3197	tags=40%, list=17%, signal=48%
GO_MITOCHONDRIAL_ELECTRON_TRANSPORT_NADH_TO_UBIQUINONE	GO_MITOCHONDRIAL_ELECTRON_TRANSPORT_NADH_TO_UBIQUINONE		52	0.436345	1.25763	0.143247	0.318767	1	6760	tags=60%, list=37%, signal=94%
GO_POSITIVE_REGULATION_OF_DNA_BINDING	GO_POSITIVE_REGULATION_OF_DNA_BINDING		55	0.429822	1.25703	0.131898	0.319719	1	1427	tags=20%, list=8%, signal=22%
GO_POSITIVE_REGULATION_OF_INSULIN_SECRETION	GO_POSITIVE_REGULATION_OF_INSULIN_SECRETION		72	0.404729	1.25682	0.119205	0.319928	1	4079	tags=31%, list=22%, signal=39%
GO_POSITIVE_REGULATION_OF_LEUKOCYTE_APOPTOTIC_PROCESS	GO_POSITIVE_REGULATION_OF_LEUKOCYTE_APOPTOTIC_PROCESS		24	0.487411	1.25648	0.18448	0.320343	1	1179	tags=21%, list=6%, signal=22%
GO_ASTROCYTE_ACTIVATION	GO_ASTROCYTE_ACTIVATION		27	0.479312	1.25572	0.155425	0.321663	1	4600	tags=48%, list=25%, signal=64%
GO_NEGATIVE_REGULATION_OF_INTERFERON_GAMMA_PRODUCTION	GO_NEGATIVE_REGULATION_OF_INTERFERON_GAMMA_PRODUCTION		30	0.470686	1.25559	0.150074	0.321682	1	3529	tags=27%, list=19%, signal=33%
GO_CELL_MATURATION	GO_CELL_MATURATION		168	0.370933	1.25464	0.09375	0.323369	1	3042	tags=24%, list=17%, signal=28%
GO_ESTABLISHMENT_OF_MITOCHONDRION_LOCALIZATION	GO_ESTABLISHMENT_OF_MITOCHONDRION_LOCALIZATION		24	0.495818	1.25434	0.161721	0.323726	1	5080	tags=58%, list=28%, signal=80%
GO_NEURON_PROJECTION_EXTENSION_INVOLVED_IN_NEURON_PROJECTION_GUIDANCE	GO_NEURON_PROJECTION_EXTENSION_INVOLVED_IN_NEURON_PROJECTION_GUIDANCE		36	0.449138	1.25421	0.152518	0.323738	1	4297	tags=39%, list=23%, signal=51%
GO_DEFENSE_RESPONSE_TO_GRAM_NEGATIVE_BACTERIUM	GO_DEFENSE_RESPONSE_TO_GRAM_NEGATIVE_BACTERIUM		61	0.413776	1.25383	0.136552	0.324256	1	3999	tags=30%, list=22%, signal=38%
GO_POSITIVE_REGULATION_OF_CELLULAR_AMIDE_METABOLIC_PROCESS	GO_POSITIVE_REGULATION_OF_CELLULAR_AMIDE_METABOLIC_PROCESS		145	0.375505	1.25374	0.0916569	0.324159	1	3629	tags=23%, list=20%, signal=29%
GO_RESPONSE_TO_AXON_INJURY	GO_RESPONSE_TO_AXON_INJURY		76	0.405834	1.25329	0.123016	0.324808	1	3334	tags=28%, list=18%, signal=34%
GO_NEGATIVE_REGULATION_OF_CARDIOCYTE_DIFFERENTIATION	GO_NEGATIVE_REGULATION_OF_CARDIOCYTE_DIFFERENTIATION		26	0.487108	1.25328	0.155963	0.324574	1	716	tags=12%, list=4%, signal=12%
GO_NEGATIVE_REGULATION_OF_OSSIFICATION	GO_NEGATIVE_REGULATION_OF_OSSIFICATION		79	0.407032	1.25323	0.11399	0.324428	1	4913	tags=39%, list=27%, signal=53%
GO_RESPONSE_TO_ANTIBIOTIC	GO_RESPONSE_TO_ANTIBIOTIC		320	0.351366	1.25318	0.0350691	0.324261	1	2523	tags=22%, list=14%, signal=25%
GO_POSITIVE_REGULATION_OF_ISOTYPE_SWITCHING	GO_POSITIVE_REGULATION_OF_ISOTYPE_SWITCHING		24	0.494531	1.25286	0.182515	0.324702	1	3107	tags=29%, list=17%, signal=35%
GO_REGULATION_OF_ACTIN_CYTOSKELETON_REORGANIZATION	GO_REGULATION_OF_ACTIN_CYTOSKELETON_REORGANIZATION		37	0.444425	1.25266	0.155298	0.324883	1	3169	tags=35%, list=17%, signal=42%
GO_TISSUE_REMODELING	GO_TISSUE_REMODELING		176	0.366823	1.25242	0.0804077	0.32513	1	3312	tags=26%, list=18%, signal=31%
GO_CEREBRAL_CORTEX_DEVELOPMENT	GO_CEREBRAL_CORTEX_DEVELOPMENT		110	0.38128	1.25234	0.117497	0.325062	1	2875	tags=25%, list=16%, signal=29%
GO_NEGATIVE_REGULATION_OF_CALCINEURIN_MEDIATED_SIGNALING	GO_NEGATIVE_REGULATION_OF_CALCINEURIN_MEDIATED_SIGNALING		15	0.539316	1.25193	0.188889	0.325597	1	2686	tags=40%, list=15%, signal=47%
GO_MEMBRANE_PROTEIN_PROTEOLYSIS	GO_MEMBRANE_PROTEIN_PROTEOLYSIS		57	0.425806	1.25171	0.133152	0.325761	1	2620	tags=30%, list=14%, signal=35%
GO_CALCIUM_ION_TRANSMEMBRANE_IMPORT_INTO_CYTOSOL	GO_CALCIUM_ION_TRANSMEMBRANE_IMPORT_INTO_CYTOSOL		142	0.368472	1.25163	0.084323	0.325688	1	3264	tags=26%, list=18%, signal=31%
GO_CELLULAR_RESPONSE_TO_PEPTIDE_HORMONE_STIMULUS	GO_CELLULAR_RESPONSE_TO_PEPTIDE_HORMONE_STIMULUS		307	0.351919	1.25124	0.0469083	0.326273	1	3761	tags=31%, list=20%, signal=38%
GO_POSITIVE_REGULATION_OF_TRANSMEMBRANE_TRANSPORT	GO_POSITIVE_REGULATION_OF_TRANSMEMBRANE_TRANSPORT		199	0.362094	1.25117	0.0680804	0.326148	1	3240	tags=23%, list=18%, signal=28%
GO_RESPONSE_TO_OSMOTIC_STRESS	GO_RESPONSE_TO_OSMOTIC_STRESS		82	0.39424	1.25095	0.114137	0.326333	1	2551	tags=26%, list=14%, signal=30%
GO_N_GLYCAN_PROCESSING	GO_N_GLYCAN_PROCESSING		15	0.545003	1.25087	0.194847	0.326253	1	4372	tags=47%, list=24%, signal=61%
GO_REGULATION_OF_ENDOPLASMIC_RETICULUM_STRESS_INDUCED_INTRINSIC_APOPTOTIC_SIGNALING_PATHWAY	GO_REGULATION_OF_ENDOPLASMIC_RETICULUM_STRESS_INDUCED_INTRINSIC_APOPTOTIC_SIGNALING_PATHWAY		31	0.461396	1.2508	0.175115	0.32616	1	2851	tags=26%, list=15%, signal=30%
GO_NEGATIVE_REGULATION_OF_CALCIUM_ION_TRANSPORT	GO_NEGATIVE_REGULATION_OF_CALCIUM_ION_TRANSPORT		64	0.415553	1.25064	0.128647	0.326208	1	3597	tags=28%, list=20%, signal=35%
GO_RESPONSE_TO_HYDROGEN_PEROXIDE	GO_RESPONSE_TO_HYDROGEN_PEROXIDE		138	0.375036	1.25041	0.0899149	0.326395	1	2643	tags=24%, list=14%, signal=28%
GO_SPINDLE_LOCALIZATION	GO_SPINDLE_LOCALIZATION		50	0.4278	1.2504	0.136872	0.326179	1	3705	tags=36%, list=20%, signal=45%
GO_RESPONSE_TO_VITAMIN_A	GO_RESPONSE_TO_VITAMIN_A		19	0.520435	1.25037	0.174254	0.32599	1	1240	tags=26%, list=7%, signal=28%
GO_COLUMNAR_CUBOIDAL_EPITHELIAL_CELL_DIFFERENTIATION	GO_COLUMNAR_CUBOIDAL_EPITHELIAL_CELL_DIFFERENTIATION		113	0.381453	1.25025	0.120879	0.325992	1	2967	tags=23%, list=16%, signal=27%
GO_EPHRIN_RECEPTOR_SIGNALING_PATHWAY	GO_EPHRIN_RECEPTOR_SIGNALING_PATHWAY		84	0.394629	1.2501	0.119593	0.326042	1	2890	tags=31%, list=16%, signal=37%
GO_NEGATIVE_REGULATION_OF_RESPONSE_TO_EXTERNAL_STIMULUS	GO_NEGATIVE_REGULATION_OF_RESPONSE_TO_EXTERNAL_STIMULUS		375	0.346989	1.24974	0.0350318	0.326556	1	3681	tags=27%, list=20%, signal=33%
GO_NEURON_PROJECTION_EXTENSION	GO_NEURON_PROJECTION_EXTENSION		167	0.364995	1.24969	0.0844749	0.326403	1	3811	tags=28%, list=21%, signal=34%
GO_CELLULAR_RESPONSE_TO_RADIATION	GO_CELLULAR_RESPONSE_TO_RADIATION		169	0.364311	1.24939	0.0829493	0.326766	1	1587	tags=14%, list=9%, signal=15%
GO_REGULATION_OF_SPINDLE_ASSEMBLY	GO_REGULATION_OF_SPINDLE_ASSEMBLY		26	0.4814	1.24926	0.176737	0.32678	1	2234	tags=19%, list=12%, signal=22%
GO_POSITIVE_REGULATION_OF_STRESS_ACTIVATED_PROTEIN_KINASE_SIGNALING_CASCADE	GO_POSITIVE_REGULATION_OF_STRESS_ACTIVATED_PROTEIN_KINASE_SIGNALING_CASCADE		165	0.366553	1.2492	0.0831409	0.326626	1	3815	tags=34%, list=21%, signal=42%
GO_POSITIVE_T_CELL_SELECTION	GO_POSITIVE_T_CELL_SELECTION		34	0.454941	1.24846	0.165981	0.327897	1	2046	tags=24%, list=11%, signal=26%
GO_NEUROTRANSMITTER_BIOSYNTHETIC_PROCESS	GO_NEUROTRANSMITTER_BIOSYNTHETIC_PROCESS		99	0.390365	1.24838	0.12232	0.327823	1	3662	tags=32%, list=20%, signal=40%
GO_NEGATIVE_REGULATION_OF_NEURAL_PRECURSOR_CELL_PROLIFERATION	GO_NEGATIVE_REGULATION_OF_NEURAL_PRECURSOR_CELL_PROLIFERATION		22	0.5122	1.24761	0.175549	0.329107	1	3312	tags=27%, list=18%, signal=33%
GO_ACTIVATION_OF_PROTEIN_KINASE_ACTIVITY	GO_ACTIVATION_OF_PROTEIN_KINASE_ACTIVITY		320	0.347652	1.2475	0.0394456	0.329101	1	3012	tags=27%, list=16%, signal=32%
GO_NEGATIVE_REGULATION_OF_ION_TRANSPORT	GO_NEGATIVE_REGULATION_OF_ION_TRANSPORT		149	0.370476	1.2472	0.0925714	0.32941	1	3078	tags=23%, list=17%, signal=28%
GO_POSITIVE_REGULATION_OF_MUSCLE_TISSUE_DEVELOPMENT	GO_POSITIVE_REGULATION_OF_MUSCLE_TISSUE_DEVELOPMENT		79	0.399093	1.24685	0.131611	0.329848	1	2315	tags=18%, list=13%, signal=20%
GO_HOMOTYPIC_CELL_CELL_ADHESION	GO_HOMOTYPIC_CELL_CELL_ADHESION		76	0.392066	1.24643	0.122555	0.33045	1	2875	tags=32%, list=16%, signal=37%
GO_CELLULAR_RESPONSE_TO_PEPTIDE	GO_CELLULAR_RESPONSE_TO_PEPTIDE		372	0.346974	1.24639	0.0436137	0.330291	1	3761	tags=31%, list=20%, signal=38%
GO_PROTEIN_LOCALIZATION_TO_CELL_PERIPHERY	GO_PROTEIN_LOCALIZATION_TO_CELL_PERIPHERY		317	0.345785	1.24478	0.0544503	0.333303	1	3680	tags=29%, list=20%, signal=35%
GO_NEGATIVE_REGULATION_OF_NITRIC_OXIDE_METABOLIC_PROCESS	GO_NEGATIVE_REGULATION_OF_NITRIC_OXIDE_METABOLIC_PROCESS		17	0.534376	1.24453	0.184765	0.333612	1	1872	tags=24%, list=10%, signal=26%
GO_COPULATION	GO_COPULATION		18	0.524553	1.2443	0.195084	0.333829	1	1038	tags=17%, list=6%, signal=18%
GO_REGULATION_OF_SYNCYTIUM_FORMATION_BY_PLASMA_MEMBRANE_FUSION	GO_REGULATION_OF_SYNCYTIUM_FORMATION_BY_PLASMA_MEMBRANE_FUSION		30	0.456236	1.24428	0.167927	0.333611	1	4366	tags=47%, list=24%, signal=61%
GO_REGULATION_OF_PHOSPHOLIPID_METABOLIC_PROCESS	GO_REGULATION_OF_PHOSPHOLIPID_METABOLIC_PROCESS		90	0.390203	1.24404	0.1175	0.333868	1	4121	tags=38%, list=22%, signal=48%
GO_DNA_REPLICATION_CHECKPOINT	GO_DNA_REPLICATION_CHECKPOINT		16	0.540818	1.24384	0.192547	0.334025	1	3525	tags=50%, list=19%, signal=62%
GO_NEGATIVE_REGULATION_OF_PHOSPHORYLATION	GO_NEGATIVE_REGULATION_OF_PHOSPHORYLATION		442	0.343235	1.2434	0.0290155	0.334705	1	3240	tags=26%, list=18%, signal=30%
GO_MRNA_TRANSCRIPTION	GO_MRNA_TRANSCRIPTION		25	0.488237	1.2429	0.197059	0.335465	1	6033	tags=64%, list=33%, signal=95%
GO_ESTABLISHMENT_OF_CELL_POLARITY	GO_ESTABLISHMENT_OF_CELL_POLARITY		135	0.372514	1.24273	0.0915663	0.335568	1	2524	tags=23%, list=14%, signal=26%
GO_REGULATION_OF_MITOCHONDRIAL_MEMBRANE_PERMEABILITY_INVOLVED_IN_APOPTOTIC_PROCESS	GO_REGULATION_OF_MITOCHONDRIAL_MEMBRANE_PERMEABILITY_INVOLVED_IN_APOPTOTIC_PROCESS		62	0.410111	1.24249	0.15	0.335845	1	5650	tags=48%, list=31%, signal=70%
GO_NEGATIVE_REGULATION_OF_INTRINSIC_APOPTOTIC_SIGNALING_PATHWAY	GO_NEGATIVE_REGULATION_OF_INTRINSIC_APOPTOTIC_SIGNALING_PATHWAY		93	0.388509	1.24239	0.137805	0.335824	1	3065	tags=25%, list=17%, signal=30%
GO_FOREBRAIN_GENERATION_OF_NEURONS	GO_FOREBRAIN_GENERATION_OF_NEURONS		62	0.413555	1.24235	0.147563	0.335651	1	3169	tags=24%, list=17%, signal=29%
GO_HEAD_MORPHOGENESIS	GO_HEAD_MORPHOGENESIS		36	0.449636	1.242	0.158754	0.336109	1	1375	tags=22%, list=7%, signal=24%
GO_NEGATIVE_REGULATION_OF_EXTRINSIC_APOPTOTIC_SIGNALING_PATHWAY_VIA_DEATH_DOMAIN_RECEPTORS	GO_NEGATIVE_REGULATION_OF_EXTRINSIC_APOPTOTIC_SIGNALING_PATHWAY_VIA_DEATH_DOMAIN_RECEPTORS		38	0.442535	1.24152	0.182997	0.336857	1	4603	tags=47%, list=25%, signal=63%
GO_RESPONSE_TO_AMYLOID_BETA	GO_RESPONSE_TO_AMYLOID_BETA		52	0.422949	1.24146	0.148501	0.336729	1	3308	tags=29%, list=18%, signal=35%
GO_NEURAL_PRECURSOR_CELL_PROLIFERATION	GO_NEURAL_PRECURSOR_CELL_PROLIFERATION		146	0.36809	1.24121	0.101896	0.33699	1	2957	tags=24%, list=16%, signal=28%
GO_REGULATION_OF_TUMOR_NECROSIS_FACTOR_MEDIATED_SIGNALING_PATHWAY	GO_REGULATION_OF_TUMOR_NECROSIS_FACTOR_MEDIATED_SIGNALING_PATHWAY		51	0.428121	1.24073	0.159184	0.337767	1	2701	tags=25%, list=15%, signal=30%
GO_POSITIVE_REGULATION_OF_OXIDOREDUCTASE_ACTIVITY	GO_POSITIVE_REGULATION_OF_OXIDOREDUCTASE_ACTIVITY		55	0.419273	1.24036	0.157823	0.338263	1	2667	tags=27%, list=14%, signal=32%
GO_PROTEIN_HETEROOLIGOMERIZATION	GO_PROTEIN_HETEROOLIGOMERIZATION		80	0.394238	1.24002	0.132296	0.338674	1	4603	tags=40%, list=25%, signal=53%
GO_MYOBLAST_DIFFERENTIATION	GO_MYOBLAST_DIFFERENTIATION		86	0.389208	1.23984	0.118227	0.338813	1	3160	tags=31%, list=17%, signal=38%
GO_REGULATION_OF_RECEPTOR_LOCALIZATION_TO_SYNAPSE	GO_REGULATION_OF_RECEPTOR_LOCALIZATION_TO_SYNAPSE		17	0.530787	1.23956	0.203675	0.339165	1	5785	tags=65%, list=31%, signal=94%
GO_POSITIVE_REGULATION_OF_AMYLOID_PRECURSOR_PROTEIN_CATABOLIC_PROCESS	GO_POSITIVE_REGULATION_OF_AMYLOID_PRECURSOR_PROTEIN_CATABOLIC_PROCESS		21	0.507439	1.23937	0.212991	0.339288	1	2929	tags=33%, list=16%, signal=40%
GO_EPITHELIAL_TO_MESENCHYMAL_TRANSITION_INVOLVED_IN_ENDOCARDIAL_CUSHION_FORMATION	GO_EPITHELIAL_TO_MESENCHYMAL_TRANSITION_INVOLVED_IN_ENDOCARDIAL_CUSHION_FORMATION		17	0.52517	1.23892	0.18818	0.339985	1	3837	tags=47%, list=21%, signal=59%
GO_POSITIVE_REGULATION_OF_DNA_REPLICATION	GO_POSITIVE_REGULATION_OF_DNA_REPLICATION		36	0.444454	1.23823	0.16737	0.341206	1	949	tags=14%, list=5%, signal=15%
GO_POSITIVE_REGULATION_OF_HORMONE_METABOLIC_PROCESS	GO_POSITIVE_REGULATION_OF_HORMONE_METABOLIC_PROCESS		15	0.543414	1.23813	0.200642	0.34118	1	1250	tags=20%, list=7%, signal=21%
GO_REGULATION_OF_PROTEIN_EXPORT_FROM_NUCLEUS	GO_REGULATION_OF_PROTEIN_EXPORT_FROM_NUCLEUS		37	0.44652	1.23809	0.164521	0.340994	1	3955	tags=38%, list=21%, signal=48%
GO_ENTEROENDOCRINE_CELL_DIFFERENTIATION	GO_ENTEROENDOCRINE_CELL_DIFFERENTIATION		27	0.479011	1.23793	0.19494	0.34108	1	4670	tags=41%, list=25%, signal=54%
GO_NEGATIVE_REGULATION_OF_CELLULAR_PROTEIN_LOCALIZATION	GO_NEGATIVE_REGULATION_OF_CELLULAR_PROTEIN_LOCALIZATION		110	0.380452	1.23756	0.125935	0.341622	1	3737	tags=34%, list=20%, signal=42%
GO_ERBB2_SIGNALING_PATHWAY	GO_ERBB2_SIGNALING_PATHWAY		32	0.465493	1.23754	0.183908	0.341393	1	2580	tags=28%, list=14%, signal=33%
GO_MATERNAL_PROCESS_INVOLVED_IN_FEMALE_PREGNANCY	GO_MATERNAL_PROCESS_INVOLVED_IN_FEMALE_PREGNANCY		62	0.416347	1.23729	0.148489	0.341687	1	2509	tags=21%, list=14%, signal=24%
GO_SOMATIC_STEM_CELL_DIVISION	GO_SOMATIC_STEM_CELL_DIVISION		24	0.486467	1.23723	0.200906	0.34155	1	1211	tags=17%, list=7%, signal=18%
GO_PEPTIDE_CROSS_LINKING	GO_PEPTIDE_CROSS_LINKING		28	0.475332	1.23722	0.178932	0.341312	1	804	tags=18%, list=4%, signal=19%
GO_G_PROTEIN_COUPLED_PURINERGIC_RECEPTOR_SIGNALING_PATHWAY	GO_G_PROTEIN_COUPLED_PURINERGIC_RECEPTOR_SIGNALING_PATHWAY		22	0.48847	1.23682	0.197694	0.341879	1	2889	tags=41%, list=16%, signal=48%
GO_REGULATION_OF_LIPID_STORAGE	GO_REGULATION_OF_LIPID_STORAGE		46	0.425811	1.23633	0.178423	0.342645	1	2477	tags=33%, list=13%, signal=38%
GO_NEGATIVE_REGULATION_OF_RECEPTOR_INTERNALIZATION	GO_NEGATIVE_REGULATION_OF_RECEPTOR_INTERNALIZATION		15	0.528426	1.23519	0.212521	0.344707	1	4352	tags=40%, list=24%, signal=52%
GO_IMMUNOGLOBULIN_PRODUCTION	GO_IMMUNOGLOBULIN_PRODUCTION		118	0.371059	1.23488	0.124703	0.345072	1	2906	tags=19%, list=16%, signal=23%
GO_SYNCYTIUM_FORMATION	GO_SYNCYTIUM_FORMATION		58	0.416817	1.23446	0.148594	0.34567	1	1990	tags=24%, list=11%, signal=27%
GO_MONOCARBOXYLIC_ACID_TRANSPORT	GO_MONOCARBOXYLIC_ACID_TRANSPORT		160	0.363795	1.23402	0.0922551	0.34636	1	4143	tags=34%, list=22%, signal=44%
GO_DOPAMINERGIC_NEURON_DIFFERENTIATION	GO_DOPAMINERGIC_NEURON_DIFFERENTIATION		37	0.437456	1.23373	0.191304	0.346698	1	2000	tags=16%, list=11%, signal=18%
GO_TUMOR_NECROSIS_FACTOR_MEDIATED_SIGNALING_PATHWAY	GO_TUMOR_NECROSIS_FACTOR_MEDIATED_SIGNALING_PATHWAY		154	0.365591	1.23364	0.101874	0.346624	1	3174	tags=22%, list=17%, signal=26%
GO_REGULATION_OF_PHOSPHATIDYLINOSITOL_3_KINASE_SIGNALING	GO_REGULATION_OF_PHOSPHATIDYLINOSITOL_3_KINASE_SIGNALING		126	0.374712	1.23311	0.116144	0.347506	1	2945	tags=26%, list=16%, signal=31%
GO_TYROSINE_PHOSPHORYLATION_OF_STAT_PROTEIN	GO_TYROSINE_PHOSPHORYLATION_OF_STAT_PROTEIN		80	0.390625	1.23287	0.136774	0.347729	1	3169	tags=30%, list=17%, signal=36%
GO_ASYMMETRIC_CELL_DIVISION	GO_ASYMMETRIC_CELL_DIVISION		19	0.504969	1.23263	0.194864	0.348	1	1683	tags=26%, list=9%, signal=29%
GO_REGULATION_OF_ISOTYPE_SWITCHING	GO_REGULATION_OF_ISOTYPE_SWITCHING		33	0.448555	1.23216	0.171598	0.348732	1	3107	tags=27%, list=17%, signal=33%
GO_SENSORY_PERCEPTION_OF_MECHANICAL_STIMULUS	GO_SENSORY_PERCEPTION_OF_MECHANICAL_STIMULUS		165	0.358628	1.23191	0.105869	0.349009	1	3684	tags=26%, list=20%, signal=32%
GO_CRISTAE_FORMATION	GO_CRISTAE_FORMATION		32	0.460927	1.23168	0.176638	0.349238	1	5893	tags=59%, list=32%, signal=87%
GO_REGULATION_OF_POTASSIUM_ION_TRANSPORT	GO_REGULATION_OF_POTASSIUM_ION_TRANSPORT		103	0.379289	1.23151	0.126965	0.34937	1	3240	tags=24%, list=18%, signal=29%
GO_CELL_JUNCTION_MAINTENANCE	GO_CELL_JUNCTION_MAINTENANCE		15	0.53186	1.23145	0.20916	0.349241	1	795	tags=20%, list=4%, signal=21%
GO_NEGATIVE_REGULATION_OF_SYNAPTIC_TRANSMISSION	GO_NEGATIVE_REGULATION_OF_SYNAPTIC_TRANSMISSION		73	0.403224	1.23075	0.152941	0.35045	1	2501	tags=27%, list=14%, signal=32%
GO_TRANSCRIPTION_INITIATION_FROM_RNA_POLYMERASE_II_PROMOTER	GO_TRANSCRIPTION_INITIATION_FROM_RNA_POLYMERASE_II_PROMOTER		184	0.355952	1.22949	0.0952381	0.352805	1	3555	tags=24%, list=19%, signal=30%
GO_POSITIVE_REGULATION_OF_CARTILAGE_DEVELOPMENT	GO_POSITIVE_REGULATION_OF_CARTILAGE_DEVELOPMENT		32	0.456178	1.22948	0.195965	0.352571	1	2738	tags=34%, list=15%, signal=40%
GO_CHROMATIN_REMODELING_AT_CENTROMERE	GO_CHROMATIN_REMODELING_AT_CENTROMERE		30	0.463592	1.2294	0.18915	0.352473	1	3900	tags=37%, list=21%, signal=46%
GO_CELLULAR_RESPONSE_TO_TOXIC_SUBSTANCE	GO_CELLULAR_RESPONSE_TO_TOXIC_SUBSTANCE		230	0.350201	1.22919	0.0996641	0.352675	1	2643	tags=23%, list=14%, signal=27%
GO_REGULATION_OF_KERATINOCYTE_PROLIFERATION	GO_REGULATION_OF_KERATINOCYTE_PROLIFERATION		34	0.449475	1.22907	0.162963	0.352674	1	2160	tags=21%, list=12%, signal=23%
GO_G_PROTEIN_COUPLED_RECEPTOR_SIGNALING_PATHWAY_COUPLED_TO_CYCLIC_NUCLEOTIDE_SECOND_MESSENGER	GO_G_PROTEIN_COUPLED_RECEPTOR_SIGNALING_PATHWAY_COUPLED_TO_CYCLIC_NUCLEOTIDE_SECOND_MESSENGER		239	0.3465	1.22872	0.0833333	0.353135	1	3614	tags=25%, list=20%, signal=31%
GO_POLYSACCHARIDE_BIOSYNTHETIC_PROCESS	GO_POLYSACCHARIDE_BIOSYNTHETIC_PROCESS		73	0.391944	1.22814	0.150895	0.354083	1	3112	tags=30%, list=17%, signal=36%
GO_LIMBIC_SYSTEM_DEVELOPMENT	GO_LIMBIC_SYSTEM_DEVELOPMENT		108	0.378165	1.22808	0.124547	0.353952	1	4040	tags=31%, list=22%, signal=39%
GO_REGULATION_OF_CATION_CHANNEL_ACTIVITY	GO_REGULATION_OF_CATION_CHANNEL_ACTIVITY		176	0.358402	1.22787	0.0962877	0.354156	1	3779	tags=27%, list=21%, signal=34%
GO_POSITIVE_REGULATION_OF_OLIGODENDROCYTE_DIFFERENTIATION	GO_POSITIVE_REGULATION_OF_OLIGODENDROCYTE_DIFFERENTIATION		23	0.485689	1.22775	0.199396	0.354145	1	2507	tags=26%, list=14%, signal=30%
GO_MELANIN_METABOLIC_PROCESS	GO_MELANIN_METABOLIC_PROCESS		22	0.482702	1.22763	0.183515	0.354148	1	5667	tags=50%, list=31%, signal=72%
GO_LABYRINTHINE_LAYER_BLOOD_VESSEL_DEVELOPMENT	GO_LABYRINTHINE_LAYER_BLOOD_VESSEL_DEVELOPMENT		21	0.498016	1.22738	0.209199	0.354402	1	1217	tags=24%, list=7%, signal=25%
GO_NEGATIVE_REGULATION_OF_REPRODUCTIVE_PROCESS	GO_NEGATIVE_REGULATION_OF_REPRODUCTIVE_PROCESS		58	0.408925	1.22736	0.152258	0.354192	1	1346	tags=17%, list=7%, signal=19%
GO_SOMATIC_RECOMBINATION_OF_IMMUNOGLOBULIN_GENE_SEGMENTS	GO_SOMATIC_RECOMBINATION_OF_IMMUNOGLOBULIN_GENE_SEGMENTS		51	0.421213	1.22707	0.162953	0.354547	1	4253	tags=31%, list=23%, signal=41%
GO_G_PROTEIN_COUPLED_ACETYLCHOLINE_RECEPTOR_SIGNALING_PATHWAY	GO_G_PROTEIN_COUPLED_ACETYLCHOLINE_RECEPTOR_SIGNALING_PATHWAY		18	0.511295	1.22645	0.2125	0.355609	1	4139	tags=39%, list=22%, signal=50%
GO_NATURAL_KILLER_CELL_ACTIVATION	GO_NATURAL_KILLER_CELL_ACTIVATION		69	0.399697	1.22639	0.146053	0.355494	1	4104	tags=39%, list=22%, signal=50%
GO_DNA_BIOSYNTHETIC_PROCESS	GO_DNA_BIOSYNTHETIC_PROCESS		182	0.35768	1.22624	0.0820981	0.355544	1	680	tags=11%, list=4%, signal=11%
GO_NEGATIVE_REGULATION_OF_ANIMAL_ORGAN_MORPHOGENESIS	GO_NEGATIVE_REGULATION_OF_ANIMAL_ORGAN_MORPHOGENESIS		35	0.450256	1.22581	0.174174	0.356156	1	4006	tags=31%, list=22%, signal=40%
GO_PROSTANOID_METABOLIC_PROCESS	GO_PROSTANOID_METABOLIC_PROCESS		38	0.436754	1.22533	0.178571	0.356909	1	3006	tags=32%, list=16%, signal=38%
GO_REGULATION_OF_CELL_SIZE	GO_REGULATION_OF_CELL_SIZE		175	0.362507	1.22533	0.100451	0.356665	1	3870	tags=30%, list=21%, signal=38%
GO_REGULATION_OF_CARBOHYDRATE_BIOSYNTHETIC_PROCESS	GO_REGULATION_OF_CARBOHYDRATE_BIOSYNTHETIC_PROCESS		95	0.385627	1.22531	0.125945	0.356444	1	2889	tags=27%, list=16%, signal=32%
GO_REGULATION_OF_STRIATED_MUSCLE_CELL_DIFFERENTIATION	GO_REGULATION_OF_STRIATED_MUSCLE_CELL_DIFFERENTIATION		112	0.378656	1.2251	0.124697	0.356643	1	3546	tags=26%, list=19%, signal=32%
GO_LEARNING	GO_LEARNING		142	0.363351	1.22466	0.121176	0.357302	1	2929	tags=21%, list=16%, signal=25%
GO_LAMELLIPODIUM_ASSEMBLY	GO_LAMELLIPODIUM_ASSEMBLY		63	0.400742	1.22463	0.160691	0.357103	1	4794	tags=44%, list=26%, signal=60%
GO_REGULATION_OF_ENDOCYTOSIS	GO_REGULATION_OF_ENDOCYTOSIS		202	0.353111	1.22462	0.0950226	0.35687	1	2039	tags=18%, list=11%, signal=20%
GO_PRODUCTION_OF_MOLECULAR_MEDIATOR_INVOLVED_IN_INFLAMMATORY_RESPONSE	GO_PRODUCTION_OF_MOLECULAR_MEDIATOR_INVOLVED_IN_INFLAMMATORY_RESPONSE		69	0.397094	1.22457	0.160162	0.356731	1	3829	tags=36%, list=21%, signal=46%
GO_REGULATION_OF_MUSCLE_ADAPTATION	GO_REGULATION_OF_MUSCLE_ADAPTATION		102	0.377843	1.22429	0.136306	0.357061	1	2507	tags=20%, list=14%, signal=23%
GO_REGULATION_OF_PROTEIN_CONTAINING_COMPLEX_ASSEMBLY	GO_REGULATION_OF_PROTEIN_CONTAINING_COMPLEX_ASSEMBLY		411	0.33599	1.2242	0.0387435	0.357027	1	3750	tags=29%, list=20%, signal=36%
GO_SECRETORY_GRANULE_ORGANIZATION	GO_SECRETORY_GRANULE_ORGANIZATION		35	0.448815	1.22383	0.182979	0.357542	1	2815	tags=26%, list=15%, signal=30%
GO_POSITIVE_REGULATION_OF_PROTEIN_TARGETING_TO_MEMBRANE	GO_POSITIVE_REGULATION_OF_PROTEIN_TARGETING_TO_MEMBRANE		30	0.455996	1.22363	0.190402	0.357723	1	3078	tags=30%, list=17%, signal=36%
GO_TEMPERATURE_HOMEOSTASIS	GO_TEMPERATURE_HOMEOSTASIS		171	0.356836	1.22345	0.0839002	0.357823	1	2701	tags=24%, list=15%, signal=28%
GO_MICROVILLUS_ORGANIZATION	GO_MICROVILLUS_ORGANIZATION		23	0.481295	1.2233	0.188406	0.357916	1	4191	tags=48%, list=23%, signal=62%
GO_REGULATION_OF_PLASMA_MEMBRANE_ORGANIZATION	GO_REGULATION_OF_PLASMA_MEMBRANE_ORGANIZATION		15	0.52197	1.2228	0.233871	0.358712	1	4450	tags=40%, list=24%, signal=53%
GO_INOSITOL_LIPID_MEDIATED_SIGNALING	GO_INOSITOL_LIPID_MEDIATED_SIGNALING		191	0.354516	1.22256	0.0944882	0.358986	1	3205	tags=26%, list=17%, signal=31%
GO_PLACENTA_BLOOD_VESSEL_DEVELOPMENT	GO_PLACENTA_BLOOD_VESSEL_DEVELOPMENT		33	0.44876	1.22247	0.197674	0.358919	1	1836	tags=24%, list=10%, signal=27%
GO_ATP_METABOLIC_PROCESS	GO_ATP_METABOLIC_PROCESS		283	0.347173	1.22237	0.0691892	0.35887	1	5366	tags=41%, list=29%, signal=57%
GO_GLYCOPROTEIN_METABOLIC_PROCESS	GO_GLYCOPROTEIN_METABOLIC_PROCESS		391	0.33649	1.22226	0.0421941	0.358878	1	4372	tags=34%, list=24%, signal=43%
GO_NEUROBLAST_PROLIFERATION	GO_NEUROBLAST_PROLIFERATION		59	0.405061	1.22191	0.179554	0.359294	1	1237	tags=15%, list=7%, signal=16%
GO_DEFENSE_RESPONSE_TO_FUNGUS	GO_DEFENSE_RESPONSE_TO_FUNGUS		26	0.473885	1.22099	0.20997	0.360977	1	3999	tags=35%, list=22%, signal=44%
GO_PROTEIN_INSERTION_INTO_MITOCHONDRIAL_MEMBRANE	GO_PROTEIN_INSERTION_INTO_MITOCHONDRIAL_MEMBRANE		45	0.422969	1.2205	0.17337	0.361808	1	5397	tags=51%, list=29%, signal=72%
GO_CHRONIC_INFLAMMATORY_RESPONSE	GO_CHRONIC_INFLAMMATORY_RESPONSE		19	0.511429	1.22047	0.2	0.361627	1	3667	tags=32%, list=20%, signal=39%
GO_SEROTONIN_TRANSPORT	GO_SEROTONIN_TRANSPORT		15	0.526466	1.22043	0.188198	0.361439	1	2701	tags=27%, list=15%, signal=31%
GO_REGULATION_OF_CELLULAR_RESPONSE_TO_INSULIN_STIMULUS	GO_REGULATION_OF_CELLULAR_RESPONSE_TO_INSULIN_STIMULUS		70	0.396683	1.22029	0.164491	0.361468	1	3755	tags=34%, list=20%, signal=43%
GO_RETROGRADE_VESICLE_MEDIATED_TRANSPORT_GOLGI_TO_ENDOPLASMIC_RETICULUM	GO_RETROGRADE_VESICLE_MEDIATED_TRANSPORT_GOLGI_TO_ENDOPLASMIC_RETICULUM		81	0.387041	1.21989	0.159477	0.362103	1	1036	tags=12%, list=6%, signal=13%
GO_REGULATION_OF_MEIOTIC_NUCLEAR_DIVISION	GO_REGULATION_OF_MEIOTIC_NUCLEAR_DIVISION		30	0.449435	1.21975	0.2	0.362134	1	1375	tags=17%, list=7%, signal=18%
GO_NEGATIVE_REGULATION_OF_CHROMOSOME_ORGANIZATION	GO_NEGATIVE_REGULATION_OF_CHROMOSOME_ORGANIZATION		121	0.370941	1.21878	0.123515	0.363903	1	2752	tags=20%, list=15%, signal=23%
GO_CYTOCHROME_COMPLEX_ASSEMBLY	GO_CYTOCHROME_COMPLEX_ASSEMBLY		33	0.449606	1.21866	0.182596	0.363873	1	2366	tags=27%, list=13%, signal=31%
GO_RESPONSE_TO_FATTY_ACID	GO_RESPONSE_TO_FATTY_ACID		82	0.387328	1.21827	0.151324	0.364505	1	1472	tags=22%, list=8%, signal=24%
GO_POSITIVE_REGULATION_OF_ALCOHOL_BIOSYNTHETIC_PROCESS	GO_POSITIVE_REGULATION_OF_ALCOHOL_BIOSYNTHETIC_PROCESS		27	0.470042	1.21825	0.194277	0.364293	1	2900	tags=37%, list=16%, signal=44%
GO_POSITIVE_REGULATION_OF_OSSIFICATION	GO_POSITIVE_REGULATION_OF_OSSIFICATION		87	0.383935	1.21801	0.15	0.364566	1	2643	tags=25%, list=14%, signal=29%
GO_NEGATIVE_REGULATION_OF_KINASE_ACTIVITY	GO_NEGATIVE_REGULATION_OF_KINASE_ACTIVITY		242	0.343979	1.21799	0.0779363	0.364356	1	3287	tags=29%, list=18%, signal=35%
GO_PSEUDOPODIUM_ORGANIZATION	GO_PSEUDOPODIUM_ORGANIZATION		16	0.525835	1.2179	0.232227	0.364287	1	1407	tags=25%, list=8%, signal=27%
GO_REGULATION_OF_EXIT_FROM_MITOSIS	GO_REGULATION_OF_EXIT_FROM_MITOSIS		17	0.512595	1.21755	0.195652	0.364773	1	1268	tags=24%, list=7%, signal=25%
GO_NEGATIVE_REGULATION_OF_TOLL_LIKE_RECEPTOR_SIGNALING_PATHWAY	GO_NEGATIVE_REGULATION_OF_TOLL_LIKE_RECEPTOR_SIGNALING_PATHWAY		40	0.438497	1.21738	0.184722	0.364898	1	3666	tags=33%, list=20%, signal=40%
GO_REGULATION_OF_SPINDLE_ORGANIZATION	GO_REGULATION_OF_SPINDLE_ORGANIZATION		40	0.435378	1.21719	0.184397	0.365042	1	6018	tags=58%, list=33%, signal=85%
GO_POSITIVE_REGULATION_OF_NEURAL_PRECURSOR_CELL_PROLIFERATION	GO_POSITIVE_REGULATION_OF_NEURAL_PRECURSOR_CELL_PROLIFERATION		53	0.41481	1.21713	0.168724	0.364909	1	2875	tags=26%, list=16%, signal=31%
GO_REGULATION_OF_ANATOMICAL_STRUCTURE_SIZE	GO_REGULATION_OF_ANATOMICAL_STRUCTURE_SIZE		480	0.332344	1.21691	0.0411523	0.365121	1	3811	tags=29%, list=21%, signal=35%
GO_REGULATION_OF_CD4_POSITIVE_ALPHA_BETA_T_CELL_DIFFERENTIATION	GO_REGULATION_OF_CD4_POSITIVE_ALPHA_BETA_T_CELL_DIFFERENTIATION		45	0.420201	1.21603	0.200282	0.366757	1	3633	tags=33%, list=20%, signal=41%
GO_POSITIVE_REGULATION_OF_ANION_TRANSPORT	GO_POSITIVE_REGULATION_OF_ANION_TRANSPORT		50	0.414936	1.21565	0.175272	0.367325	1	2883	tags=24%, list=16%, signal=28%
GO_CARBOHYDRATE_DERIVATIVE_CATABOLIC_PROCESS	GO_CARBOHYDRATE_DERIVATIVE_CATABOLIC_PROCESS		175	0.353975	1.21553	0.121485	0.367311	1	3194	tags=25%, list=17%, signal=29%
GO_NEGATIVE_REGULATION_OF_PEPTIDASE_ACTIVITY	GO_NEGATIVE_REGULATION_OF_PEPTIDASE_ACTIVITY		226	0.346448	1.21521	0.101545	0.367717	1	2929	tags=19%, list=16%, signal=23%
GO_SYNAPTIC_VESICLE_EXOCYTOSIS	GO_SYNAPTIC_VESICLE_EXOCYTOSIS		114	0.370418	1.21476	0.129584	0.368409	1	4780	tags=36%, list=26%, signal=48%
GO_NEGATIVE_REGULATION_OF_HORMONE_SECRETION	GO_NEGATIVE_REGULATION_OF_HORMONE_SECRETION		60	0.400526	1.21471	0.155496	0.368262	1	2841	tags=32%, list=15%, signal=37%
GO_MITOTIC_SISTER_CHROMATID_COHESION	GO_MITOTIC_SISTER_CHROMATID_COHESION		22	0.484424	1.21456	0.192488	0.368353	1	5625	tags=59%, list=31%, signal=85%
GO_POSITIVE_REGULATION_OF_RECEPTOR_MEDIATED_ENDOCYTOSIS	GO_POSITIVE_REGULATION_OF_RECEPTOR_MEDIATED_ENDOCYTOSIS		49	0.424961	1.21438	0.160167	0.368467	1	3841	tags=37%, list=21%, signal=46%
GO_REGULATION_OF_RELEASE_OF_SEQUESTERED_CALCIUM_ION_INTO_CYTOSOL	GO_REGULATION_OF_RELEASE_OF_SEQUESTERED_CALCIUM_ION_INTO_CYTOSOL		77	0.388219	1.2138	0.154145	0.369406	1	2889	tags=25%, list=16%, signal=29%
GO_NEGATIVE_REGULATION_OF_T_CELL_MEDIATED_IMMUNITY	GO_NEGATIVE_REGULATION_OF_T_CELL_MEDIATED_IMMUNITY		16	0.517592	1.2137	0.223455	0.369365	1	775	tags=19%, list=4%, signal=20%
GO_POSITIVE_REGULATION_OF_NATURAL_KILLER_CELL_MEDIATED_IMMUNITY	GO_POSITIVE_REGULATION_OF_NATURAL_KILLER_CELL_MEDIATED_IMMUNITY		21	0.493485	1.21367	0.199108	0.369172	1	3970	tags=43%, list=22%, signal=55%
GO_PHOSPHATIDYLINOSITOL_PHOSPHORYLATION	GO_PHOSPHATIDYLINOSITOL_PHOSPHORYLATION		49	0.415887	1.2133	0.19135	0.369737	1	4878	tags=53%, list=26%, signal=72%
GO_POSITIVE_REGULATION_OF_UBIQUITIN_PROTEIN_TRANSFERASE_ACTIVITY	GO_POSITIVE_REGULATION_OF_UBIQUITIN_PROTEIN_TRANSFERASE_ACTIVITY		27	0.465603	1.21328	0.222395	0.369514	1	2696	tags=30%, list=15%, signal=35%
GO_PROTEIN_K63_LINKED_UBIQUITINATION	GO_PROTEIN_K63_LINKED_UBIQUITINATION		45	0.424175	1.21284	0.178177	0.370226	1	2696	tags=22%, list=15%, signal=26%
GO_RESPIRATORY_SYSTEM_DEVELOPMENT	GO_RESPIRATORY_SYSTEM_DEVELOPMENT		195	0.353726	1.21278	0.101111	0.370108	1	3975	tags=30%, list=22%, signal=38%
GO_ATP_BIOSYNTHETIC_PROCESS	GO_ATP_BIOSYNTHETIC_PROCESS		46	0.421283	1.21266	0.176144	0.370086	1	4486	tags=35%, list=24%, signal=46%
GO_RAC_PROTEIN_SIGNAL_TRANSDUCTION	GO_RAC_PROTEIN_SIGNAL_TRANSDUCTION		34	0.44607	1.2126	0.1997	0.36998	1	4898	tags=44%, list=27%, signal=60%
GO_RESPIRATORY_CHAIN_COMPLEX_IV_ASSEMBLY	GO_RESPIRATORY_CHAIN_COMPLEX_IV_ASSEMBLY		23	0.485112	1.21207	0.206471	0.370892	1	2366	tags=26%, list=13%, signal=30%
GO_DETECTION_OF_MECHANICAL_STIMULUS	GO_DETECTION_OF_MECHANICAL_STIMULUS		44	0.420555	1.21144	0.176788	0.372	1	3905	tags=34%, list=21%, signal=43%
GO_RESPONSE_TO_EXTRACELLULAR_STIMULUS	GO_RESPONSE_TO_EXTRACELLULAR_STIMULUS		500	0.329452	1.21079	0.0504634	0.373174	1	2963	tags=22%, list=16%, signal=26%
GO_POSITIVE_REGULATION_OF_CELLULAR_PROTEIN_LOCALIZATION	GO_POSITIVE_REGULATION_OF_CELLULAR_PROTEIN_LOCALIZATION		318	0.337424	1.21074	0.0824524	0.373012	1	4005	tags=30%, list=22%, signal=38%
GO_MIDBRAIN_DEVELOPMENT	GO_MIDBRAIN_DEVELOPMENT		86	0.383427	1.21002	0.154329	0.374348	1	3584	tags=27%, list=19%, signal=33%
GO_DENDRITIC_CELL_MIGRATION	GO_DENDRITIC_CELL_MIGRATION		26	0.469518	1.20993	0.229955	0.374285	1	2645	tags=27%, list=14%, signal=31%
GO_LEUKOCYTE_TETHERING_OR_ROLLING	GO_LEUKOCYTE_TETHERING_OR_ROLLING		25	0.471591	1.2093	0.202663	0.375391	1	3854	tags=52%, list=21%, signal=66%
GO_RECEPTOR_INTERNALIZATION	GO_RECEPTOR_INTERNALIZATION		108	0.368237	1.20929	0.150124	0.375156	1	2105	tags=17%, list=11%, signal=19%
GO_POSITIVE_REGULATION_OF_WNT_SIGNALING_PATHWAY	GO_POSITIVE_REGULATION_OF_WNT_SIGNALING_PATHWAY		177	0.352771	1.20914	0.10426	0.375222	1	3437	tags=23%, list=19%, signal=28%
GO_REGULATION_OF_PROTEIN_SUMOYLATION	GO_REGULATION_OF_PROTEIN_SUMOYLATION		20	0.492026	1.20878	0.22102	0.375802	1	6	tags=5%, list=0%, signal=5%
GO_REGULATION_OF_OXIDOREDUCTASE_ACTIVITY	GO_REGULATION_OF_OXIDOREDUCTASE_ACTIVITY		105	0.376249	1.20843	0.142509	0.376266	1	2667	tags=25%, list=14%, signal=29%
GO_CD4_POSITIVE_ALPHA_BETA_T_CELL_DIFFERENTIATION	GO_CD4_POSITIVE_ALPHA_BETA_T_CELL_DIFFERENTIATION		71	0.390993	1.20823	0.150454	0.376463	1	2998	tags=28%, list=16%, signal=34%
GO_NUCLEAR_TRANSCRIBED_MRNA_POLY_A_TAIL_SHORTENING	GO_NUCLEAR_TRANSCRIBED_MRNA_POLY_A_TAIL_SHORTENING		34	0.444132	1.20818	0.20649	0.376306	1	5134	tags=38%, list=28%, signal=53%
GO_REGULATION_OF_LIPID_LOCALIZATION	GO_REGULATION_OF_LIPID_LOCALIZATION		148	0.360546	1.20767	0.130282	0.377112	1	2701	tags=23%, list=15%, signal=27%
GO_SIGNAL_TRANSDUCTION_BY_P53_CLASS_MEDIATOR	GO_SIGNAL_TRANSDUCTION_BY_P53_CLASS_MEDIATOR		255	0.343847	1.20744	0.0835165	0.377378	1	2046	tags=16%, list=11%, signal=17%
GO_REGULATION_OF_DOPAMINE_SECRETION	GO_REGULATION_OF_DOPAMINE_SECRETION		37	0.434356	1.20703	0.19236	0.377998	1	1485	tags=16%, list=8%, signal=18%
GO_CELLULAR_RESPONSE_TO_RETINOIC_ACID	GO_CELLULAR_RESPONSE_TO_RETINOIC_ACID		69	0.393194	1.20698	0.153453	0.377852	1	1289	tags=22%, list=7%, signal=23%
GO_MAMMARY_GLAND_ALVEOLUS_DEVELOPMENT	GO_MAMMARY_GLAND_ALVEOLUS_DEVELOPMENT		18	0.506526	1.20673	0.234568	0.378119	1	4577	tags=44%, list=25%, signal=59%
GO_MEMBRANE_BIOGENESIS	GO_MEMBRANE_BIOGENESIS		38	0.43207	1.20667	0.198887	0.377971	1	2704	tags=34%, list=15%, signal=40%
GO_EMBRYONIC_HINDLIMB_MORPHOGENESIS	GO_EMBRYONIC_HINDLIMB_MORPHOGENESIS		28	0.451571	1.2066	0.212575	0.377864	1	4297	tags=39%, list=23%, signal=51%
GO_REGULATION_OF_INFLAMMATORY_RESPONSE_TO_ANTIGENIC_STIMULUS	GO_REGULATION_OF_INFLAMMATORY_RESPONSE_TO_ANTIGENIC_STIMULUS		27	0.457417	1.2064	0.202399	0.378026	1	5773	tags=44%, list=31%, signal=65%
GO_POSITIVE_REGULATION_OF_MRNA_METABOLIC_PROCESS	GO_POSITIVE_REGULATION_OF_MRNA_METABOLIC_PROCESS		74	0.389651	1.20598	0.163871	0.378655	1	5424	tags=35%, list=29%, signal=50%
GO_CELLULAR_SENESCENCE	GO_CELLULAR_SENESCENCE		63	0.3981	1.20586	0.172634	0.378662	1	3312	tags=25%, list=18%, signal=31%
GO_EPITHELIAL_CELL_FATE_COMMITMENT	GO_EPITHELIAL_CELL_FATE_COMMITMENT		15	0.523501	1.20533	0.237856	0.379544	1	5699	tags=47%, list=31%, signal=68%
GO_LONG_TERM_SYNAPTIC_DEPRESSION	GO_LONG_TERM_SYNAPTIC_DEPRESSION		30	0.447346	1.20489	0.221083	0.380265	1	2501	tags=30%, list=14%, signal=35%
GO_GLIAL_CELL_DIFFERENTIATION	GO_GLIAL_CELL_DIFFERENTIATION		217	0.345032	1.20486	0.111602	0.380078	1	3193	tags=26%, list=17%, signal=31%
GO_SKELETAL_MUSCLE_TISSUE_REGENERATION	GO_SKELETAL_MUSCLE_TISSUE_REGENERATION		39	0.431315	1.2048	0.194986	0.379963	1	3948	tags=38%, list=21%, signal=49%
GO_NERVE_DEVELOPMENT	GO_NERVE_DEVELOPMENT		77	0.385616	1.20357	0.164541	0.382464	1	3160	tags=30%, list=17%, signal=36%
GO_ANTIGEN_PROCESSING_AND_PRESENTATION_OF_PEPTIDE_ANTIGEN_VIA_MHC_CLASS_I	GO_ANTIGEN_PROCESSING_AND_PRESENTATION_OF_PEPTIDE_ANTIGEN_VIA_MHC_CLASS_I		88	0.376639	1.20292	0.148194	0.383652	1	5875	tags=44%, list=32%, signal=65%
GO_NEGATIVE_REGULATION_OF_CARDIAC_MUSCLE_TISSUE_GROWTH	GO_NEGATIVE_REGULATION_OF_CARDIAC_MUSCLE_TISSUE_GROWTH		31	0.451984	1.20245	0.200873	0.38446	1	2310	tags=19%, list=13%, signal=22%
GO_NEGATIVE_REGULATION_OF_PROTEASOMAL_UBIQUITIN_DEPENDENT_PROTEIN_CATABOLIC_PROCESS	GO_NEGATIVE_REGULATION_OF_PROTEASOMAL_UBIQUITIN_DEPENDENT_PROTEIN_CATABOLIC_PROCESS		33	0.449234	1.20243	0.203264	0.384249	1	3144	tags=24%, list=17%, signal=29%
GO_POSITIVE_REGULATION_OF_PROTEOLYSIS	GO_POSITIVE_REGULATION_OF_PROTEOLYSIS		334	0.334087	1.20237	0.0848356	0.38413	1	3712	tags=28%, list=20%, signal=34%
GO_ENGULFMENT_OF_APOPTOTIC_CELL	GO_ENGULFMENT_OF_APOPTOTIC_CELL		17	0.512752	1.20203	0.236882	0.384615	1	1861	tags=18%, list=10%, signal=20%
GO_POSITIVE_REGULATION_OF_MRNA_CATABOLIC_PROCESS	GO_POSITIVE_REGULATION_OF_MRNA_CATABOLIC_PROCESS		46	0.414009	1.20166	0.177507	0.385204	1	5638	tags=37%, list=31%, signal=53%
GO_NEGATIVE_REGULATION_OF_ORGANELLE_ORGANIZATION	GO_NEGATIVE_REGULATION_OF_ORGANELLE_ORGANIZATION		352	0.334162	1.20125	0.0799159	0.385853	1	3788	tags=27%, list=21%, signal=33%
GO_REGULATION_OF_CELL_CYCLE_G2_M_PHASE_TRANSITION	GO_REGULATION_OF_CELL_CYCLE_G2_M_PHASE_TRANSITION		207	0.348019	1.20112	0.116667	0.385862	1	3525	tags=23%, list=19%, signal=28%
GO_MUSCLE_CELL_APOPTOTIC_PROCESS	GO_MUSCLE_CELL_APOPTOTIC_PROCESS		88	0.375969	1.20085	0.162095	0.386201	1	2310	tags=16%, list=13%, signal=18%
GO_REGULATION_OF_HAIR_FOLLICLE_DEVELOPMENT	GO_REGULATION_OF_HAIR_FOLLICLE_DEVELOPMENT		20	0.487772	1.20074	0.230769	0.386176	1	4603	tags=40%, list=25%, signal=53%
GO_REGULATION_OF_LIPID_BIOSYNTHETIC_PROCESS	GO_REGULATION_OF_LIPID_BIOSYNTHETIC_PROCESS		195	0.348378	1.20064	0.136054	0.386134	1	1594	tags=17%, list=9%, signal=19%
GO_RESPONSE_TO_VITAMIN_D	GO_RESPONSE_TO_VITAMIN_D		35	0.439463	1.20055	0.191643	0.386063	1	1464	tags=20%, list=8%, signal=22%
GO_POSITIVE_REGULATION_OF_RECEPTOR_SIGNALING_PATHWAY_VIA_STAT	GO_POSITIVE_REGULATION_OF_RECEPTOR_SIGNALING_PATHWAY_VIA_STAT		87	0.382918	1.20049	0.153453	0.385926	1	3169	tags=28%, list=17%, signal=33%
GO_CELLULAR_RESPONSE_TO_AMMONIUM_ION	GO_CELLULAR_RESPONSE_TO_AMMONIUM_ION		122	0.363198	1.20024	0.160048	0.386192	1	3433	tags=20%, list=19%, signal=25%
GO_REGULATION_OF_SISTER_CHROMATID_COHESION	GO_REGULATION_OF_SISTER_CHROMATID_COHESION		21	0.480064	1.20008	0.234399	0.386283	1	2578	tags=33%, list=14%, signal=39%
GO_REGULATION_OF_FATTY_ACID_METABOLIC_PROCESS	GO_REGULATION_OF_FATTY_ACID_METABOLIC_PROCESS		93	0.373882	1.19979	0.163085	0.386647	1	1344	tags=18%, list=7%, signal=20%
GO_SECOND_MESSENGER_MEDIATED_SIGNALING	GO_SECOND_MESSENGER_MEDIATED_SIGNALING		421	0.33082	1.19938	0.0567227	0.387287	1	3294	tags=24%, list=18%, signal=28%
GO_GLYCOPROTEIN_BIOSYNTHETIC_PROCESS	GO_GLYCOPROTEIN_BIOSYNTHETIC_PROCESS		323	0.335322	1.19931	0.0744681	0.387178	1	4372	tags=35%, list=24%, signal=45%
GO_NEGATIVE_REGULATION_OF_POSTTRANSCRIPTIONAL_GENE_SILENCING	GO_NEGATIVE_REGULATION_OF_POSTTRANSCRIPTIONAL_GENE_SILENCING		17	0.513819	1.19912	0.229483	0.387342	1	3629	tags=41%, list=20%, signal=51%
GO_POSITIVE_REGULATION_OF_NITRIC_OXIDE_SYNTHASE_ACTIVITY	GO_POSITIVE_REGULATION_OF_NITRIC_OXIDE_SYNTHASE_ACTIVITY		21	0.48949	1.19909	0.225564	0.387146	1	2504	tags=33%, list=14%, signal=39%
GO_POSITIVE_REGULATION_OF_ATP_METABOLIC_PROCESS	GO_POSITIVE_REGULATION_OF_ATP_METABOLIC_PROCESS		45	0.420853	1.19891	0.202186	0.387293	1	3331	tags=33%, list=18%, signal=41%
GO_NEGATIVE_REGULATION_OF_TUMOR_NECROSIS_FACTOR_SUPERFAMILY_CYTOKINE_PRODUCTION	GO_NEGATIVE_REGULATION_OF_TUMOR_NECROSIS_FACTOR_SUPERFAMILY_CYTOKINE_PRODUCTION		67	0.393599	1.19889	0.178205	0.387086	1	1637	tags=16%, list=9%, signal=18%
GO_NEGATIVE_REGULATION_OF_INTERLEUKIN_17_PRODUCTION	GO_NEGATIVE_REGULATION_OF_INTERLEUKIN_17_PRODUCTION		17	0.510371	1.19872	0.24918	0.387179	1	273	tags=12%, list=1%, signal=12%
GO_CELLULAR_RESPONSE_TO_ATP	GO_CELLULAR_RESPONSE_TO_ATP		17	0.512161	1.19849	0.230889	0.387448	1	1272	tags=24%, list=7%, signal=25%
GO_PANCREAS_DEVELOPMENT	GO_PANCREAS_DEVELOPMENT		76	0.389823	1.19842	0.169884	0.387365	1	4416	tags=34%, list=24%, signal=45%
GO_POSITIVE_REGULATION_OF_CELL_MATRIX_ADHESION	GO_POSITIVE_REGULATION_OF_CELL_MATRIX_ADHESION		49	0.413577	1.19812	0.206199	0.387816	1	3287	tags=35%, list=18%, signal=42%
GO_NEGATIVE_REGULATION_OF_INFLAMMATORY_RESPONSE	GO_NEGATIVE_REGULATION_OF_INFLAMMATORY_RESPONSE		161	0.34778	1.19735	0.131336	0.389271	1	2853	tags=21%, list=15%, signal=25%
GO_NEGATIVE_REGULATION_OF_TRANSFERASE_ACTIVITY	GO_NEGATIVE_REGULATION_OF_TRANSFERASE_ACTIVITY		269	0.339639	1.19734	0.108578	0.38903	1	3312	tags=28%, list=18%, signal=34%
GO_DERMATAN_SULFATE_PROTEOGLYCAN_METABOLIC_PROCESS	GO_DERMATAN_SULFATE_PROTEOGLYCAN_METABOLIC_PROCESS		16	0.513719	1.19734	0.2512	0.388775	1	4274	tags=50%, list=23%, signal=65%
GO_IMMUNE_RESPONSE_TO_TUMOR_CELL	GO_IMMUNE_RESPONSE_TO_TUMOR_CELL		15	0.51302	1.19682	0.245312	0.389656	1	3985	tags=53%, list=22%, signal=68%
GO_KERATINOCYTE_PROLIFERATION	GO_KERATINOCYTE_PROLIFERATION		45	0.418414	1.19669	0.191781	0.389723	1	1464	tags=20%, list=8%, signal=22%
GO_REGULATION_OF_PROTEIN_DEPHOSPHORYLATION	GO_REGULATION_OF_PROTEIN_DEPHOSPHORYLATION		129	0.359063	1.19576	0.14012	0.391457	1	3628	tags=28%, list=20%, signal=35%
GO_SINGLE_FERTILIZATION	GO_SINGLE_FERTILIZATION		133	0.360793	1.19522	0.153216	0.392372	1	4292	tags=23%, list=23%, signal=29%
GO_NEGATIVE_REGULATION_OF_CELL_GROWTH	GO_NEGATIVE_REGULATION_OF_CELL_GROWTH		179	0.348238	1.19522	0.119213	0.392121	1	3408	tags=23%, list=18%, signal=29%
GO_INTERLEUKIN_17_PRODUCTION	GO_INTERLEUKIN_17_PRODUCTION		36	0.435883	1.19519	0.203193	0.39192	1	1514	tags=19%, list=8%, signal=21%
GO_POSITIVE_REGULATION_OF_GLIAL_CELL_DIFFERENTIATION	GO_POSITIVE_REGULATION_OF_GLIAL_CELL_DIFFERENTIATION		43	0.426775	1.1947	0.223001	0.392706	1	2967	tags=26%, list=16%, signal=30%
GO_REGULATION_OF_MONOOXYGENASE_ACTIVITY	GO_REGULATION_OF_MONOOXYGENASE_ACTIVITY		61	0.397309	1.19412	0.193989	0.39373	1	2616	tags=28%, list=14%, signal=32%
GO_PIGMENTATION	GO_PIGMENTATION		96	0.376692	1.19369	0.17016	0.394419	1	2774	tags=22%, list=15%, signal=26%
GO_REGULATION_OF_CARDIAC_MUSCLE_TISSUE_DEVELOPMENT	GO_REGULATION_OF_CARDIAC_MUSCLE_TISSUE_DEVELOPMENT		93	0.374282	1.19353	0.165835	0.394518	1	2310	tags=16%, list=13%, signal=18%
GO_THYROID_HORMONE_METABOLIC_PROCESS	GO_THYROID_HORMONE_METABOLIC_PROCESS		23	0.478558	1.19341	0.223565	0.394549	1	23	tags=4%, list=0%, signal=4%
GO_HISTONE_EXCHANGE	GO_HISTONE_EXCHANGE		43	0.420955	1.19317	0.216252	0.394822	1	3900	tags=33%, list=21%, signal=41%
GO_POSITIVE_REGULATION_OF_ALPHA_BETA_T_CELL_ACTIVATION	GO_POSITIVE_REGULATION_OF_ALPHA_BETA_T_CELL_ACTIVATION		59	0.395128	1.19218	0.20557	0.396753	1	1967	tags=22%, list=11%, signal=25%
GO_REGULATION_OF_PLATELET_ACTIVATION	GO_REGULATION_OF_PLATELET_ACTIVATION		32	0.442773	1.19202	0.225416	0.396833	1	2863	tags=34%, list=16%, signal=41%
GO_NEGATIVE_REGULATION_OF_PROTEIN_TYROSINE_KINASE_ACTIVITY	GO_NEGATIVE_REGULATION_OF_PROTEIN_TYROSINE_KINASE_ACTIVITY		29	0.451083	1.19191	0.231563	0.396812	1	2590	tags=31%, list=14%, signal=36%
GO_EMBRYONIC_FORELIMB_MORPHOGENESIS	GO_EMBRYONIC_FORELIMB_MORPHOGENESIS		33	0.435742	1.19106	0.215714	0.398441	1	4297	tags=36%, list=23%, signal=47%
GO_NEGATIVE_REGULATION_OF_PROTEIN_CONTAINING_COMPLEX_DISASSEMBLY	GO_NEGATIVE_REGULATION_OF_PROTEIN_CONTAINING_COMPLEX_DISASSEMBLY		70	0.385149	1.19099	0.171613	0.398332	1	3612	tags=33%, list=20%, signal=41%
GO_REGULATION_OF_INTRINSIC_APOPTOTIC_SIGNALING_PATHWAY_BY_P53_CLASS_MEDIATOR	GO_REGULATION_OF_INTRINSIC_APOPTOTIC_SIGNALING_PATHWAY_BY_P53_CLASS_MEDIATOR		29	0.450692	1.19096	0.22452	0.398135	1	3312	tags=31%, list=18%, signal=38%
GO_CYTOPLASMIC_SEQUESTERING_OF_TRANSCRIPTION_FACTOR	GO_CYTOPLASMIC_SEQUESTERING_OF_TRANSCRIPTION_FACTOR		17	0.50292	1.18941	0.236508	0.401381	1	3905	tags=41%, list=21%, signal=52%
GO_TYPE_B_PANCREATIC_CELL_PROLIFERATION	GO_TYPE_B_PANCREATIC_CELL_PROLIFERATION		22	0.476132	1.18917	0.243161	0.401655	1	2967	tags=32%, list=16%, signal=38%
GO_GLOMERULUS_DEVELOPMENT	GO_GLOMERULUS_DEVELOPMENT		62	0.395935	1.18902	0.200271	0.401719	1	3596	tags=35%, list=20%, signal=44%
GO_POSITIVE_REGULATION_OF_BMP_SIGNALING_PATHWAY	GO_POSITIVE_REGULATION_OF_BMP_SIGNALING_PATHWAY		34	0.434629	1.189	0.217822	0.401496	1	2490	tags=29%, list=14%, signal=34%
GO_POSITIVE_REGULATION_OF_INTERLEUKIN_12_PRODUCTION	GO_POSITIVE_REGULATION_OF_INTERLEUKIN_12_PRODUCTION		32	0.444732	1.18883	0.244604	0.401604	1	3160	tags=34%, list=17%, signal=41%
GO_PURINE_NUCLEOTIDE_TRANSPORT	GO_PURINE_NUCLEOTIDE_TRANSPORT		16	0.508832	1.18844	0.259027	0.402254	1	3653	tags=44%, list=20%, signal=55%
GO_HORMONE_CATABOLIC_PROCESS	GO_HORMONE_CATABOLIC_PROCESS		16	0.504761	1.18821	0.266771	0.402469	1	23	tags=6%, list=0%, signal=6%
GO_NEGATIVE_REGULATION_OF_TRANSPORTER_ACTIVITY	GO_NEGATIVE_REGULATION_OF_TRANSPORTER_ACTIVITY		85	0.375124	1.1882	0.173522	0.402237	1	3700	tags=28%, list=20%, signal=35%
GO_POSITIVE_REGULATION_OF_RECEPTOR_INTERNALIZATION	GO_POSITIVE_REGULATION_OF_RECEPTOR_INTERNALIZATION		23	0.469442	1.18776	0.238739	0.402915	1	2865	tags=22%, list=16%, signal=26%
GO_RIBONUCLEOSIDE_TRIPHOSPHATE_METABOLIC_PROCESS	GO_RIBONUCLEOSIDE_TRIPHOSPHATE_METABOLIC_PROCESS		76	0.382023	1.18737	0.182161	0.403565	1	4486	tags=32%, list=24%, signal=42%
GO_DNA_REPLICATION_INDEPENDENT_NUCLEOSOME_ORGANIZATION	GO_DNA_REPLICATION_INDEPENDENT_NUCLEOSOME_ORGANIZATION		37	0.423613	1.1871	0.238636	0.40391	1	3900	tags=35%, list=21%, signal=44%
GO_VESICLE_MEDIATED_TRANSPORT_IN_SYNAPSE	GO_VESICLE_MEDIATED_TRANSPORT_IN_SYNAPSE		207	0.338781	1.18696	0.140642	0.403947	1	3252	tags=23%, list=18%, signal=27%
GO_HEMATOPOIETIC_PROGENITOR_CELL_DIFFERENTIATION	GO_HEMATOPOIETIC_PROGENITOR_CELL_DIFFERENTIATION		164	0.349324	1.18686	0.160093	0.403882	1	3643	tags=24%, list=20%, signal=30%
GO_G_PROTEIN_COUPLED_RECEPTOR_SIGNALING_PATHWAY_INVOLVED_IN_HEART_PROCESS	GO_G_PROTEIN_COUPLED_RECEPTOR_SIGNALING_PATHWAY_INVOLVED_IN_HEART_PROCESS		16	0.505175	1.18679	0.255217	0.403785	1	3139	tags=25%, list=17%, signal=30%
GO_PLASMA_MEMBRANE_TUBULATION	GO_PLASMA_MEMBRANE_TUBULATION		18	0.497084	1.18646	0.239264	0.404234	1	4450	tags=56%, list=24%, signal=73%
GO_CELLULAR_RESPONSE_TO_LEPTIN_STIMULUS	GO_CELLULAR_RESPONSE_TO_LEPTIN_STIMULUS		18	0.492641	1.18639	0.245696	0.404116	1	2495	tags=39%, list=14%, signal=45%
GO_NEGATIVE_REGULATION_OF_INFLAMMATORY_RESPONSE_TO_ANTIGENIC_STIMULUS	GO_NEGATIVE_REGULATION_OF_INFLAMMATORY_RESPONSE_TO_ANTIGENIC_STIMULUS		16	0.506226	1.18636	0.245482	0.40392	1	5745	tags=31%, list=31%, signal=45%
GO_JNK_CASCADE	GO_JNK_CASCADE		203	0.34466	1.18607	0.140924	0.404335	1	3437	tags=31%, list=19%, signal=37%
GO_REGULATION_OF_CARDIOCYTE_DIFFERENTIATION	GO_REGULATION_OF_CARDIOCYTE_DIFFERENTIATION		64	0.392251	1.18592	0.195343	0.404391	1	716	tags=9%, list=4%, signal=10%
GO_NEGATIVE_REGULATION_OF_CELLULAR_AMIDE_METABOLIC_PROCESS	GO_NEGATIVE_REGULATION_OF_CELLULAR_AMIDE_METABOLIC_PROCESS		190	0.339634	1.1856	0.133257	0.404889	1	2473	tags=12%, list=13%, signal=13%
GO_POSITIVE_REGULATION_OF_AXON_EXTENSION	GO_POSITIVE_REGULATION_OF_AXON_EXTENSION		45	0.412801	1.18504	0.202778	0.405869	1	4446	tags=38%, list=24%, signal=50%
GO_NEGATIVE_REGULATION_OF_PROTEIN_KINASE_B_SIGNALING	GO_NEGATIVE_REGULATION_OF_PROTEIN_KINASE_B_SIGNALING		59	0.393416	1.18478	0.197581	0.406169	1	3287	tags=22%, list=18%, signal=27%
GO_PEPTIDYL_TYROSINE_DEPHOSPHORYLATION	GO_PEPTIDYL_TYROSINE_DEPHOSPHORYLATION		93	0.369633	1.18463	0.165835	0.406244	1	3494	tags=34%, list=19%, signal=42%
GO_REGULATION_OF_NUCLEAR_TRANSCRIBED_MRNA_CATABOLIC_PROCESS_DEADENYLATION_DEPENDENT_DECAY	GO_REGULATION_OF_NUCLEAR_TRANSCRIBED_MRNA_CATABOLIC_PROCESS_DEADENYLATION_DEPENDENT_DECAY		20	0.484341	1.18404	0.238994	0.407315	1	448	tags=10%, list=2%, signal=10%
GO_SUBSTRATE_ADHESION_DEPENDENT_CELL_SPREADING	GO_SUBSTRATE_ADHESION_DEPENDENT_CELL_SPREADING		94	0.370346	1.18403	0.181024	0.407077	1	3868	tags=36%, list=21%, signal=46%
GO_REGULATION_OF_PROTEIN_KINASE_C_SIGNALING	GO_REGULATION_OF_PROTEIN_KINASE_C_SIGNALING		16	0.500791	1.18374	0.271382	0.407466	1	4871	tags=50%, list=26%, signal=68%
GO_BONE_RESORPTION	GO_BONE_RESORPTION		62	0.394684	1.1835	0.191576	0.407748	1	1861	tags=23%, list=10%, signal=25%
GO_POSITIVE_REGULATION_OF_PHOSPHATIDYLINOSITOL_3_KINASE_SIGNALING	GO_POSITIVE_REGULATION_OF_PHOSPHATIDYLINOSITOL_3_KINASE_SIGNALING		89	0.37043	1.1832	0.190231	0.408161	1	2945	tags=27%, list=16%, signal=32%
GO_REGULATION_OF_SYNAPTIC_PLASTICITY	GO_REGULATION_OF_SYNAPTIC_PLASTICITY		186	0.345148	1.18276	0.163218	0.408892	1	2501	tags=18%, list=14%, signal=20%
GO_NEGATIVE_REGULATION_OF_ENDOPLASMIC_RETICULUM_STRESS_INDUCED_INTRINSIC_APOPTOTIC_SIGNALING_PATHWAY	GO_NEGATIVE_REGULATION_OF_ENDOPLASMIC_RETICULUM_STRESS_INDUCED_INTRINSIC_APOPTOTIC_SIGNALING_PATHWAY		18	0.495154	1.18256	0.274295	0.409072	1	658	tags=17%, list=4%, signal=17%
GO_RESPONSE_TO_LEUKEMIA_INHIBITORY_FACTOR	GO_RESPONSE_TO_LEUKEMIA_INHIBITORY_FACTOR		96	0.36673	1.18249	0.170792	0.408968	1	3570	tags=34%, list=19%, signal=42%
GO_POSITIVE_REGULATION_OF_VASCULAR_ENDOTHELIAL_GROWTH_FACTOR_PRODUCTION	GO_POSITIVE_REGULATION_OF_VASCULAR_ENDOTHELIAL_GROWTH_FACTOR_PRODUCTION		29	0.445366	1.18188	0.232036	0.410155	1	2416	tags=31%, list=13%, signal=36%
GO_PROSTATE_GLAND_MORPHOGENESIS	GO_PROSTATE_GLAND_MORPHOGENESIS		28	0.45302	1.18181	0.247059	0.410047	1	2252	tags=25%, list=12%, signal=28%
GO_REGULATION_OF_CELLULAR_RESPONSE_TO_HEAT	GO_REGULATION_OF_CELLULAR_RESPONSE_TO_HEAT		74	0.376949	1.18176	0.202365	0.409894	1	4814	tags=41%, list=26%, signal=55%
GO_MEMBRANE_PROTEIN_INTRACELLULAR_DOMAIN_PROTEOLYSIS	GO_MEMBRANE_PROTEIN_INTRACELLULAR_DOMAIN_PROTEOLYSIS		17	0.498776	1.18173	0.255054	0.409698	1	2140	tags=24%, list=12%, signal=27%
GO_REGULATION_OF_STEM_CELL_PROLIFERATION	GO_REGULATION_OF_STEM_CELL_PROLIFERATION		68	0.387526	1.18166	0.19469	0.409615	1	2691	tags=21%, list=15%, signal=24%
GO_POSITIVE_REGULATION_OF_POTASSIUM_ION_TRANSPORT	GO_POSITIVE_REGULATION_OF_POTASSIUM_ION_TRANSPORT		46	0.40568	1.18147	0.200843	0.40979	1	2003	tags=22%, list=11%, signal=24%
GO_REGULATION_OF_PHOSPHOPROTEIN_PHOSPHATASE_ACTIVITY	GO_REGULATION_OF_PHOSPHOPROTEIN_PHOSPHATASE_ACTIVITY		109	0.359251	1.18121	0.163772	0.410102	1	3628	tags=28%, list=20%, signal=34%
GO_BODY_FLUID_SECRETION	GO_BODY_FLUID_SECRETION		90	0.372105	1.18121	0.186483	0.409843	1	2564	tags=19%, list=14%, signal=22%
GO_POSITIVE_REGULATION_OF_MITOTIC_SISTER_CHROMATID_SEGREGATION	GO_POSITIVE_REGULATION_OF_MITOTIC_SISTER_CHROMATID_SEGREGATION		15	0.515337	1.18107	0.257426	0.409924	1	3069	tags=47%, list=17%, signal=56%
GO_POSITIVE_REGULATION_OF_NEUROBLAST_PROLIFERATION	GO_POSITIVE_REGULATION_OF_NEUROBLAST_PROLIFERATION		23	0.463574	1.18081	0.242515	0.410266	1	1185	tags=17%, list=6%, signal=19%
GO_NEGATIVE_REGULATION_OF_LEUKOCYTE_PROLIFERATION	GO_NEGATIVE_REGULATION_OF_LEUKOCYTE_PROLIFERATION		73	0.383593	1.18074	0.19171	0.410166	1	3075	tags=32%, list=17%, signal=38%
GO_INTERLEUKIN_5_PRODUCTION	GO_INTERLEUKIN_5_PRODUCTION		21	0.476016	1.18058	0.253086	0.410275	1	3529	tags=29%, list=19%, signal=35%
GO_REGULATION_OF_EXTENT_OF_CELL_GROWTH	GO_REGULATION_OF_EXTENT_OF_CELL_GROWTH		109	0.358377	1.18022	0.163614	0.41081	1	4450	tags=34%, list=24%, signal=44%
GO_RESPONSE_TO_RETINOIC_ACID	GO_RESPONSE_TO_RETINOIC_ACID		108	0.359948	1.18003	0.165441	0.41097	1	3798	tags=35%, list=21%, signal=44%
GO_POSITIVE_REGULATION_OF_ACTIN_FILAMENT_POLYMERIZATION	GO_POSITIVE_REGULATION_OF_ACTIN_FILAMENT_POLYMERIZATION		89	0.37372	1.17981	0.182045	0.411182	1	3988	tags=34%, list=22%, signal=43%
GO_MEIOTIC_CHROMOSOME_SEGREGATION	GO_MEIOTIC_CHROMOSOME_SEGREGATION		86	0.369684	1.17957	0.186398	0.411484	1	4004	tags=28%, list=22%, signal=35%
GO_REGULATION_OF_BMP_SIGNALING_PATHWAY	GO_REGULATION_OF_BMP_SIGNALING_PATHWAY		91	0.36624	1.17935	0.183805	0.411704	1	3127	tags=25%, list=17%, signal=30%
GO_NEGATIVE_REGULATION_OF_FATTY_ACID_METABOLIC_PROCESS	GO_NEGATIVE_REGULATION_OF_FATTY_ACID_METABOLIC_PROCESS		30	0.445005	1.17838	0.221739	0.413613	1	3978	tags=33%, list=22%, signal=42%
GO_AMYLOID_PRECURSOR_PROTEIN_METABOLIC_PROCESS	GO_AMYLOID_PRECURSOR_PROTEIN_METABOLIC_PROCESS		62	0.394948	1.17827	0.212483	0.413599	1	3147	tags=26%, list=17%, signal=31%
GO_INTESTINAL_EPITHELIAL_CELL_DIFFERENTIATION	GO_INTESTINAL_EPITHELIAL_CELL_DIFFERENTIATION		22	0.468799	1.17787	0.240429	0.414281	1	4231	tags=36%, list=23%, signal=47%
GO_BRANCHING_INVOLVED_IN_BLOOD_VESSEL_MORPHOGENESIS	GO_BRANCHING_INVOLVED_IN_BLOOD_VESSEL_MORPHOGENESIS		30	0.444341	1.17736	0.233383	0.415123	1	2242	tags=23%, list=12%, signal=27%
GO_REGULATION_OF_PROTEIN_MODIFICATION_BY_SMALL_PROTEIN_CONJUGATION_OR_REMOVAL	GO_REGULATION_OF_PROTEIN_MODIFICATION_BY_SMALL_PROTEIN_CONJUGATION_OR_REMOVAL		216	0.338738	1.17655	0.139381	0.416754	1	2861	tags=19%, list=16%, signal=22%
GO_REGULATION_OF_ORGANELLE_ASSEMBLY	GO_REGULATION_OF_ORGANELLE_ASSEMBLY		185	0.34144	1.1764	0.147161	0.416839	1	2477	tags=19%, list=13%, signal=22%
GO_FAT_SOLUBLE_VITAMIN_BIOSYNTHETIC_PROCESS	GO_FAT_SOLUBLE_VITAMIN_BIOSYNTHETIC_PROCESS		15	0.511852	1.1759	0.269414	0.41774	1	3281	tags=47%, list=18%, signal=57%
GO_RESPONSE_TO_ESTRADIOL	GO_RESPONSE_TO_ESTRADIOL		131	0.354254	1.1759	0.172082	0.417479	1	2501	tags=21%, list=14%, signal=24%
GO_MYOBLAST_PROLIFERATION	GO_MYOBLAST_PROLIFERATION		26	0.456279	1.17537	0.240602	0.418454	1	4997	tags=35%, list=27%, signal=47%
GO_REGULATION_OF_RESPONSE_TO_INTERFERON_GAMMA	GO_REGULATION_OF_RESPONSE_TO_INTERFERON_GAMMA		25	0.460498	1.17508	0.239583	0.418804	1	1643	tags=28%, list=9%, signal=31%
GO_NEGATIVE_REGULATION_OF_EPIDERMIS_DEVELOPMENT	GO_NEGATIVE_REGULATION_OF_EPIDERMIS_DEVELOPMENT		16	0.50856	1.17508	0.263844	0.418548	1	2963	tags=31%, list=16%, signal=37%
GO_CELLULAR_RESPONSE_TO_CHOLESTEROL	GO_CELLULAR_RESPONSE_TO_CHOLESTEROL		18	0.485306	1.17482	0.25897	0.418871	1	2761	tags=33%, list=15%, signal=39%
GO_MAINTENANCE_OF_LOCATION	GO_MAINTENANCE_OF_LOCATION		323	0.328499	1.17426	0.11588	0.419912	1	3528	tags=27%, list=19%, signal=32%
GO_REGULATION_OF_AXONOGENESIS	GO_REGULATION_OF_AXONOGENESIS		181	0.338232	1.17418	0.148864	0.419825	1	3811	tags=29%, list=21%, signal=37%
GO_REGULATION_OF_GLYCOPROTEIN_METABOLIC_PROCESS	GO_REGULATION_OF_GLYCOPROTEIN_METABOLIC_PROCESS		48	0.399626	1.17399	0.222683	0.419983	1	4515	tags=33%, list=25%, signal=44%
GO_UROGENITAL_SYSTEM_DEVELOPMENT	GO_UROGENITAL_SYSTEM_DEVELOPMENT		328	0.322793	1.17387	0.101387	0.419995	1	2921	tags=23%, list=16%, signal=27%
GO_NEGATIVE_REGULATION_OF_INTERLEUKIN_6_SECRETION	GO_NEGATIVE_REGULATION_OF_INTERLEUKIN_6_SECRETION		16	0.51536	1.17342	0.259434	0.420736	1	6136	tags=50%, list=33%, signal=75%
GO_POSITIVE_REGULATION_OF_PHOSPHOPROTEIN_PHOSPHATASE_ACTIVITY	GO_POSITIVE_REGULATION_OF_PHOSPHOPROTEIN_PHOSPHATASE_ACTIVITY		20	0.479056	1.1734	0.269939	0.420519	1	1903	tags=25%, list=10%, signal=28%
GO_DEVELOPMENTAL_PIGMENTATION	GO_DEVELOPMENTAL_PIGMENTATION		45	0.416107	1.17325	0.235772	0.420605	1	2774	tags=29%, list=15%, signal=34%
GO_REGULATION_OF_MYOBLAST_FUSION	GO_REGULATION_OF_MYOBLAST_FUSION		22	0.466125	1.17262	0.256372	0.421782	1	4366	tags=55%, list=24%, signal=71%
GO_NEGATIVE_REGULATION_OF_INNATE_IMMUNE_RESPONSE	GO_NEGATIVE_REGULATION_OF_INNATE_IMMUNE_RESPONSE		54	0.396613	1.17258	0.229443	0.421633	1	3985	tags=30%, list=22%, signal=38%
GO_RENAL_SYSTEM_PROCESS	GO_RENAL_SYSTEM_PROCESS		114	0.357057	1.17254	0.182473	0.421438	1	2108	tags=19%, list=11%, signal=22%
GO_POSITIVE_REGULATION_OF_CELL_PROJECTION_ORGANIZATION	GO_POSITIVE_REGULATION_OF_CELL_PROJECTION_ORGANIZATION		385	0.326061	1.17207	0.104932	0.422273	1	4476	tags=33%, list=24%, signal=42%
GO_PROTEIN_INSERTION_INTO_MITOCHONDRIAL_MEMBRANE_INVOLVED_IN_APOPTOTIC_SIGNALING_PATHWAY	GO_PROTEIN_INSERTION_INTO_MITOCHONDRIAL_MEMBRANE_INVOLVED_IN_APOPTOTIC_SIGNALING_PATHWAY		29	0.443986	1.17148	0.242199	0.423389	1	5650	tags=59%, list=31%, signal=84%
GO_ADAPTATION_OF_SIGNALING_PATHWAY	GO_ADAPTATION_OF_SIGNALING_PATHWAY		21	0.467616	1.17081	0.241058	0.424713	1	130	tags=10%, list=1%, signal=10%
GO_NEGATIVE_REGULATION_OF_RELEASE_OF_CYTOCHROME_C_FROM_MITOCHONDRIA	GO_NEGATIVE_REGULATION_OF_RELEASE_OF_CYTOCHROME_C_FROM_MITOCHONDRIA		18	0.487632	1.17069	0.269173	0.424744	1	2643	tags=39%, list=14%, signal=45%
GO_POSITIVE_REGULATION_OF_GROWTH	GO_POSITIVE_REGULATION_OF_GROWTH		258	0.330275	1.17057	0.137001	0.424788	1	3837	tags=25%, list=21%, signal=31%
GO_REGULATION_OF_VOLTAGE_GATED_CALCIUM_CHANNEL_ACTIVITY	GO_REGULATION_OF_VOLTAGE_GATED_CALCIUM_CHANNEL_ACTIVITY		40	0.421384	1.17044	0.226761	0.424802	1	3514	tags=30%, list=19%, signal=37%
GO_REGULATION_OF_RECEPTOR_INTERNALIZATION	GO_REGULATION_OF_RECEPTOR_INTERNALIZATION		55	0.399067	1.1704	0.224796	0.424644	1	2865	tags=16%, list=16%, signal=19%
GO_POSITIVE_REGULATION_OF_PROTEIN_DEPHOSPHORYLATION	GO_POSITIVE_REGULATION_OF_PROTEIN_DEPHOSPHORYLATION		40	0.411553	1.17001	0.239945	0.425271	1	2635	tags=28%, list=14%, signal=32%
GO_PHENOTYPIC_SWITCHING	GO_PHENOTYPIC_SWITCHING		16	0.506859	1.16981	0.263077	0.425495	1	614	tags=6%, list=3%, signal=6%
GO_FOREBRAIN_NEURON_DIFFERENTIATION	GO_FOREBRAIN_NEURON_DIFFERENTIATION		49	0.405162	1.16942	0.222812	0.426109	1	3169	tags=27%, list=17%, signal=32%
GO_MAINTENANCE_OF_GASTROINTESTINAL_EPITHELIUM	GO_MAINTENANCE_OF_GASTROINTESTINAL_EPITHELIUM		19	0.480622	1.16939	0.273312	0.425922	1	2667	tags=32%, list=14%, signal=37%
GO_MORPHOGENESIS_OF_AN_EPITHELIAL_FOLD	GO_MORPHOGENESIS_OF_AN_EPITHELIAL_FOLD		25	0.457459	1.16938	0.258258	0.425693	1	1346	tags=28%, list=7%, signal=30%
GO_REGULATION_OF_AXON_GUIDANCE	GO_REGULATION_OF_AXON_GUIDANCE		42	0.411884	1.16936	0.231638	0.425494	1	3811	tags=31%, list=21%, signal=39%
GO_HEART_MORPHOGENESIS	GO_HEART_MORPHOGENESIS		252	0.330717	1.16904	0.135405	0.425919	1	4415	tags=32%, list=24%, signal=41%
GO_REGULATION_OF_CHOLESTEROL_METABOLIC_PROCESS	GO_REGULATION_OF_CHOLESTEROL_METABOLIC_PROCESS		61	0.384746	1.16873	0.233247	0.426401	1	3845	tags=36%, list=21%, signal=45%
GO_LAMELLIPODIUM_MORPHOGENESIS	GO_LAMELLIPODIUM_MORPHOGENESIS		16	0.505386	1.16848	0.273669	0.426717	1	5863	tags=69%, list=32%, signal=101%
GO_POSITIVE_REGULATION_OF_NEUROTRANSMITTER_TRANSPORT	GO_POSITIVE_REGULATION_OF_NEUROTRANSMITTER_TRANSPORT		40	0.421446	1.16781	0.244986	0.428036	1	4240	tags=35%, list=23%, signal=45%
GO_CATECHOLAMINE_BIOSYNTHETIC_PROCESS	GO_CATECHOLAMINE_BIOSYNTHETIC_PROCESS		20	0.47243	1.16741	0.246533	0.428669	1	1828	tags=15%, list=10%, signal=17%
GO_HYALURONAN_CATABOLIC_PROCESS	GO_HYALURONAN_CATABOLIC_PROCESS		16	0.499227	1.1673	0.26475	0.428651	1	2281	tags=38%, list=12%, signal=43%
GO_POSITIVE_REGULATION_OF_MACROPHAGE_DERIVED_FOAM_CELL_DIFFERENTIATION	GO_POSITIVE_REGULATION_OF_MACROPHAGE_DERIVED_FOAM_CELL_DIFFERENTIATION		16	0.510762	1.16637	0.274478	0.430536	1	1946	tags=38%, list=11%, signal=42%
GO_NEURAL_TUBE_FORMATION	GO_NEURAL_TUBE_FORMATION		104	0.357509	1.16616	0.206897	0.430741	1	2490	tags=21%, list=14%, signal=24%
GO_POSITIVE_REGULATION_OF_INTRACELLULAR_PROTEIN_TRANSPORT	GO_POSITIVE_REGULATION_OF_INTRACELLULAR_PROTEIN_TRANSPORT		150	0.345913	1.16609	0.172654	0.430622	1	3975	tags=32%, list=22%, signal=40%
GO_CELLULAR_SODIUM_ION_HOMEOSTASIS	GO_CELLULAR_SODIUM_ION_HOMEOSTASIS		17	0.493006	1.16595	0.272876	0.430695	1	2412	tags=35%, list=13%, signal=41%
GO_EPITHELIAL_TUBE_MORPHOGENESIS	GO_EPITHELIAL_TUBE_MORPHOGENESIS		320	0.32613	1.16555	0.126461	0.431325	1	2991	tags=23%, list=16%, signal=27%
GO_REGULATION_OF_WNT_SIGNALING_PATHWAY	GO_REGULATION_OF_WNT_SIGNALING_PATHWAY		359	0.323827	1.16519	0.117585	0.431903	1	3368	tags=21%, list=18%, signal=25%
GO_REGULATION_OF_PHOSPHOLIPASE_ACTIVITY	GO_REGULATION_OF_PHOSPHOLIPASE_ACTIVITY		68	0.381353	1.16507	0.219381	0.431881	1	3966	tags=32%, list=22%, signal=41%
GO_NEGATIVE_REGULATION_OF_MITOCHONDRION_ORGANIZATION	GO_NEGATIVE_REGULATION_OF_MITOCHONDRION_ORGANIZATION		53	0.393909	1.16499	0.220899	0.431808	1	3788	tags=36%, list=21%, signal=45%
GO_POSITIVE_REGULATION_OF_MYOBLAST_DIFFERENTIATION	GO_POSITIVE_REGULATION_OF_MYOBLAST_DIFFERENTIATION		23	0.463624	1.16496	0.266154	0.431599	1	4366	tags=48%, list=24%, signal=63%
GO_POSITIVE_REGULATION_OF_VASOCONSTRICTION	GO_POSITIVE_REGULATION_OF_VASOCONSTRICTION		33	0.431827	1.16486	0.250356	0.431557	1	2504	tags=27%, list=14%, signal=32%
GO_POSITIVE_REGULATION_OF_PROTEIN_LOCALIZATION_TO_CELL_PERIPHERY	GO_POSITIVE_REGULATION_OF_PROTEIN_LOCALIZATION_TO_CELL_PERIPHERY		63	0.381507	1.16459	0.215426	0.431876	1	4005	tags=35%, list=22%, signal=44%
GO_RETINOIC_ACID_RECEPTOR_SIGNALING_PATHWAY	GO_RETINOIC_ACID_RECEPTOR_SIGNALING_PATHWAY		28	0.438719	1.16398	0.276316	0.433066	1	1303	tags=21%, list=7%, signal=23%
GO_RESPONSE_TO_ACTIVITY	GO_RESPONSE_TO_ACTIVITY		65	0.383474	1.16391	0.226343	0.432972	1	1309	tags=22%, list=7%, signal=23%
GO_NEGATIVE_REGULATION_OF_PRODUCTION_OF_MOLECULAR_MEDIATOR_OF_IMMUNE_RESPONSE	GO_NEGATIVE_REGULATION_OF_PRODUCTION_OF_MOLECULAR_MEDIATOR_OF_IMMUNE_RESPONSE		33	0.425937	1.16379	0.258523	0.432957	1	3123	tags=30%, list=17%, signal=36%
GO_PEPTIDYL_TYROSINE_AUTOPHOSPHORYLATION	GO_PEPTIDYL_TYROSINE_AUTOPHOSPHORYLATION		36	0.420899	1.16348	0.243086	0.433412	1	3205	tags=36%, list=17%, signal=44%
GO_SECONDARY_PALATE_DEVELOPMENT	GO_SECONDARY_PALATE_DEVELOPMENT		24	0.45105	1.16238	0.282012	0.435726	1	5682	tags=42%, list=31%, signal=60%
GO_AMYLOID_FIBRIL_FORMATION	GO_AMYLOID_FIBRIL_FORMATION		17	0.483267	1.16229	0.26947	0.435663	1	3681	tags=47%, list=20%, signal=59%
GO_REGULATION_OF_THE_FORCE_OF_HEART_CONTRACTION	GO_REGULATION_OF_THE_FORCE_OF_HEART_CONTRACTION		26	0.4512	1.16227	0.253478	0.435448	1	1606	tags=19%, list=9%, signal=21%
GO_CANONICAL_WNT_SIGNALING_PATHWAY	GO_CANONICAL_WNT_SIGNALING_PATHWAY		329	0.322628	1.16194	0.131974	0.435992	1	3368	tags=21%, list=18%, signal=26%
GO_REGULATION_OF_CATION_TRANSMEMBRANE_TRANSPORT	GO_REGULATION_OF_CATION_TRANSMEMBRANE_TRANSPORT		326	0.326631	1.16188	0.139066	0.43586	1	3700	tags=26%, list=20%, signal=32%
GO_MITOCHONDRION_MORPHOGENESIS	GO_MITOCHONDRION_MORPHOGENESIS		21	0.470014	1.1618	0.279294	0.435773	1	6068	tags=62%, list=33%, signal=92%
GO_REGULATION_OF_MRNA_CATABOLIC_PROCESS	GO_REGULATION_OF_MRNA_CATABOLIC_PROCESS		188	0.334553	1.16046	0.173963	0.438647	1	5157	tags=36%, list=28%, signal=50%
GO_NEGATIVE_REGULATION_OF_SIGNAL_TRANSDUCTION_BY_P53_CLASS_MEDIATOR	GO_NEGATIVE_REGULATION_OF_SIGNAL_TRANSDUCTION_BY_P53_CLASS_MEDIATOR		32	0.421612	1.16042	0.245614	0.438467	1	2883	tags=25%, list=16%, signal=30%
GO_NEUROTROPHIN_SIGNALING_PATHWAY	GO_NEUROTROPHIN_SIGNALING_PATHWAY		38	0.413732	1.1603	0.245337	0.438522	1	3584	tags=32%, list=19%, signal=39%
GO_GLYCOGEN_BIOSYNTHETIC_PROCESS	GO_GLYCOGEN_BIOSYNTHETIC_PROCESS		44	0.40961	1.16021	0.242047	0.438463	1	2841	tags=32%, list=15%, signal=38%
GO_BROWN_FAT_CELL_DIFFERENTIATION	GO_BROWN_FAT_CELL_DIFFERENTIATION		39	0.407293	1.15867	0.25942	0.441882	1	2588	tags=31%, list=14%, signal=36%
GO_SOMATIC_DIVERSIFICATION_OF_IMMUNE_RECEPTORS_VIA_GERMLINE_RECOMBINATION_WITHIN_A_SINGLE_LOCUS	GO_SOMATIC_DIVERSIFICATION_OF_IMMUNE_RECEPTORS_VIA_GERMLINE_RECOMBINATION_WITHIN_A_SINGLE_LOCUS		60	0.387721	1.15856	0.231283	0.441878	1	4253	tags=30%, list=23%, signal=39%
GO_NADPH_REGENERATION	GO_NADPH_REGENERATION		15	0.502201	1.15855	0.29053	0.441646	1	2320	tags=33%, list=13%, signal=38%
GO_NEGATIVE_REGULATION_OF_VIRAL_RELEASE_FROM_HOST_CELL	GO_NEGATIVE_REGULATION_OF_VIRAL_RELEASE_FROM_HOST_CELL		15	0.511343	1.15833	0.27504	0.441858	1	1388	tags=20%, list=8%, signal=22%
GO_CARDIAC_CHAMBER_MORPHOGENESIS	GO_CARDIAC_CHAMBER_MORPHOGENESIS		129	0.348474	1.15717	0.200495	0.444359	1	4157	tags=34%, list=23%, signal=44%
GO_DIENCEPHALON_DEVELOPMENT	GO_DIENCEPHALON_DEVELOPMENT		73	0.373091	1.15713	0.210312	0.444184	1	4040	tags=29%, list=22%, signal=37%
GO_REGULATION_OF_LAMELLIPODIUM_ORGANIZATION	GO_REGULATION_OF_LAMELLIPODIUM_ORGANIZATION		44	0.406896	1.15711	0.246459	0.443957	1	5584	tags=43%, list=30%, signal=62%
GO_RESPONSE_TO_PROSTAGLANDIN	GO_RESPONSE_TO_PROSTAGLANDIN		30	0.440801	1.15676	0.274854	0.444541	1	2889	tags=33%, list=16%, signal=39%
GO_SEX_DIFFERENTIATION	GO_SEX_DIFFERENTIATION		253	0.328802	1.15603	0.1663	0.445964	1	4040	tags=28%, list=22%, signal=35%
GO_FERTILIZATION	GO_FERTILIZATION		161	0.339783	1.15586	0.184633	0.446102	1	4074	tags=22%, list=22%, signal=28%
GO_NEGATIVE_REGULATION_OF_CELL_CELL_ADHESION	GO_NEGATIVE_REGULATION_OF_CELL_CELL_ADHESION		169	0.341119	1.15503	0.18254	0.447798	1	3075	tags=25%, list=17%, signal=30%
GO_EPITHELIAL_CELL_APOPTOTIC_PROCESS	GO_EPITHELIAL_CELL_APOPTOTIC_PROCESS		104	0.359958	1.15492	0.213115	0.447785	1	3205	tags=26%, list=17%, signal=31%
GO_NEGATIVE_REGULATION_OF_PEPTIDYL_SERINE_PHOSPHORYLATION	GO_NEGATIVE_REGULATION_OF_PEPTIDYL_SERINE_PHOSPHORYLATION		26	0.453712	1.15462	0.269231	0.448187	1	4060	tags=35%, list=22%, signal=44%
GO_REGULATION_OF_EXOSOMAL_SECRETION	GO_REGULATION_OF_EXOSOMAL_SECRETION		15	0.502061	1.15447	0.272876	0.448242	1	1963	tags=20%, list=11%, signal=22%
GO_REGULATION_OF_HORMONE_SECRETION	GO_REGULATION_OF_HORMONE_SECRETION		255	0.326159	1.1544	0.176856	0.448142	1	3266	tags=24%, list=18%, signal=29%
GO_NEGATIVE_REGULATION_OF_GROWTH	GO_NEGATIVE_REGULATION_OF_GROWTH		232	0.328243	1.15438	0.156216	0.447906	1	2454	tags=18%, list=13%, signal=21%
GO_ENDOCARDIAL_CUSHION_MORPHOGENESIS	GO_ENDOCARDIAL_CUSHION_MORPHOGENESIS		35	0.419524	1.15436	0.270195	0.447701	1	4157	tags=40%, list=23%, signal=52%
GO_INNATE_IMMUNE_RESPONSE_ACTIVATING_CELL_SURFACE_RECEPTOR_SIGNALING_PATHWAY	GO_INNATE_IMMUNE_RESPONSE_ACTIVATING_CELL_SURFACE_RECEPTOR_SIGNALING_PATHWAY		106	0.35434	1.15412	0.213415	0.448006	1	4207	tags=29%, list=23%, signal=38%
GO_PEPTIDYL_SERINE_MODIFICATION	GO_PEPTIDYL_SERINE_MODIFICATION		304	0.324372	1.15328	0.145299	0.449735	1	3265	tags=23%, list=18%, signal=28%
GO_POSITIVE_REGULATION_OF_PHOSPHOLIPASE_ACTIVITY	GO_POSITIVE_REGULATION_OF_PHOSPHOLIPASE_ACTIVITY		58	0.382808	1.15327	0.245257	0.44948	1	3966	tags=34%, list=22%, signal=44%
GO_NEGATIVE_REGULATION_OF_CARBOHYDRATE_METABOLIC_PROCESS	GO_NEGATIVE_REGULATION_OF_CARBOHYDRATE_METABOLIC_PROCESS		47	0.402345	1.15292	0.243394	0.450038	1	2552	tags=30%, list=14%, signal=34%
GO_REGULATION_OF_PROTEIN_CATABOLIC_PROCESS	GO_REGULATION_OF_PROTEIN_CATABOLIC_PROCESS		371	0.317344	1.15284	0.150628	0.449956	1	3681	tags=23%, list=20%, signal=28%
GO_POSITIVE_REGULATION_OF_IMMUNOGLOBULIN_PRODUCTION	GO_POSITIVE_REGULATION_OF_IMMUNOGLOBULIN_PRODUCTION		40	0.405718	1.15246	0.240876	0.450613	1	3107	tags=25%, list=17%, signal=30%
GO_POSITIVE_REGULATION_OF_INTRINSIC_APOPTOTIC_SIGNALING_PATHWAY	GO_POSITIVE_REGULATION_OF_INTRINSIC_APOPTOTIC_SIGNALING_PATHWAY		58	0.389646	1.15238	0.240053	0.450556	1	3975	tags=31%, list=22%, signal=39%
GO_CALCIUM_ION_TRANSMEMBRANE_TRANSPORT	GO_CALCIUM_ION_TRANSMEMBRANE_TRANSPORT		322	0.321835	1.15222	0.137192	0.450621	1	3639	tags=26%, list=20%, signal=32%
GO_LYSOSOME_LOCALIZATION	GO_LYSOSOME_LOCALIZATION		70	0.377825	1.15169	0.238095	0.451593	1	4114	tags=40%, list=22%, signal=51%
GO_NEGATIVE_REGULATION_OF_CYTOSKELETON_ORGANIZATION	GO_NEGATIVE_REGULATION_OF_CYTOSKELETON_ORGANIZATION		137	0.347005	1.15106	0.215854	0.452834	1	4307	tags=36%, list=23%, signal=46%
GO_PATHWAY_RESTRICTED_SMAD_PROTEIN_PHOSPHORYLATION	GO_PATHWAY_RESTRICTED_SMAD_PROTEIN_PHOSPHORYLATION		63	0.380887	1.15098	0.232895	0.452731	1	4452	tags=38%, list=24%, signal=50%
GO_AMYLOID_BETA_METABOLIC_PROCESS	GO_AMYLOID_BETA_METABOLIC_PROCESS		47	0.394963	1.1509	0.243607	0.45264	1	2989	tags=26%, list=16%, signal=30%
GO_THIOESTER_BIOSYNTHETIC_PROCESS	GO_THIOESTER_BIOSYNTHETIC_PROCESS		52	0.387044	1.1509	0.245989	0.452373	1	4212	tags=46%, list=23%, signal=60%
GO_STRESS_ACTIVATED_PROTEIN_KINASE_SIGNALING_CASCADE	GO_STRESS_ACTIVATED_PROTEIN_KINASE_SIGNALING_CASCADE		275	0.324116	1.15071	0.160347	0.452563	1	3658	tags=29%, list=20%, signal=36%
GO_RESPONSE_TO_ACIDIC_PH	GO_RESPONSE_TO_ACIDIC_PH		23	0.457235	1.15052	0.262687	0.452717	1	1498	tags=30%, list=8%, signal=33%
GO_HINDBRAIN_DEVELOPMENT	GO_HINDBRAIN_DEVELOPMENT		149	0.34229	1.14916	0.205575	0.455721	1	4288	tags=32%, list=23%, signal=42%
GO_POSITIVE_REGULATION_OF_VASCULAR_ASSOCIATED_SMOOTH_MUSCLE_CELL_MIGRATION	GO_POSITIVE_REGULATION_OF_VASCULAR_ASSOCIATED_SMOOTH_MUSCLE_CELL_MIGRATION		23	0.456197	1.14879	0.276018	0.456367	1	3125	tags=17%, list=17%, signal=21%
GO_GANGLIOSIDE_METABOLIC_PROCESS	GO_GANGLIOSIDE_METABOLIC_PROCESS		20	0.464931	1.14835	0.28125	0.457145	1	3889	tags=40%, list=21%, signal=51%
GO_CENTRAL_NERVOUS_SYSTEM_NEURON_DIFFERENTIATION	GO_CENTRAL_NERVOUS_SYSTEM_NEURON_DIFFERENTIATION		182	0.335453	1.1483	0.205682	0.456996	1	3261	tags=21%, list=18%, signal=26%
GO_NEGATIVE_REGULATION_OF_STRIATED_MUSCLE_CELL_DIFFERENTIATION	GO_NEGATIVE_REGULATION_OF_STRIATED_MUSCLE_CELL_DIFFERENTIATION		40	0.409338	1.14829	0.271845	0.456746	1	3449	tags=28%, list=19%, signal=34%
GO_REGULATION_OF_LIPID_METABOLIC_PROCESS	GO_REGULATION_OF_LIPID_METABOLIC_PROCESS		405	0.317524	1.148	0.118573	0.457146	1	2932	tags=23%, list=16%, signal=26%
GO_PROSTATE_GLAND_DEVELOPMENT	GO_PROSTATE_GLAND_DEVELOPMENT		48	0.39887	1.14767	0.232857	0.457668	1	2393	tags=25%, list=13%, signal=29%
GO_RESPONSE_TO_INTERFERON_BETA	GO_RESPONSE_TO_INTERFERON_BETA		27	0.444967	1.14691	0.278714	0.459211	1	1679	tags=30%, list=9%, signal=33%
GO_NUCLEAR_ENVELOPE_ORGANIZATION	GO_NUCLEAR_ENVELOPE_ORGANIZATION		51	0.39356	1.14682	0.243641	0.459155	1	1647	tags=16%, list=9%, signal=17%
GO_REGULATION_OF_NEURON_PROJECTION_DEVELOPMENT	GO_REGULATION_OF_NEURON_PROJECTION_DEVELOPMENT		495	0.313823	1.14678	0.130977	0.458952	1	3829	tags=28%, list=21%, signal=34%
GO_T_CELL_SELECTION	GO_T_CELL_SELECTION		47	0.398338	1.14667	0.257102	0.45896	1	2799	tags=28%, list=15%, signal=33%
GO_TYPE_B_PANCREATIC_CELL_DEVELOPMENT	GO_TYPE_B_PANCREATIC_CELL_DEVELOPMENT		20	0.470806	1.14642	0.277165	0.459269	1	4670	tags=45%, list=25%, signal=60%
GO_SERTOLI_CELL_DIFFERENTIATION	GO_SERTOLI_CELL_DIFFERENTIATION		19	0.478488	1.1461	0.291732	0.459729	1	3880	tags=37%, list=21%, signal=47%
GO_EAR_DEVELOPMENT	GO_EAR_DEVELOPMENT		218	0.329479	1.1461	0.175223	0.459471	1	2813	tags=20%, list=15%, signal=23%
GO_REGULATION_OF_MICROTUBULE_POLYMERIZATION	GO_REGULATION_OF_MICROTUBULE_POLYMERIZATION		49	0.394955	1.14602	0.261972	0.459385	1	2362	tags=22%, list=13%, signal=26%
GO_POSITIVE_REGULATION_OF_TRANSMEMBRANE_RECEPTOR_PROTEIN_SERINE_THREONINE_KINASE_SIGNALING_PATHWAY	GO_POSITIVE_REGULATION_OF_TRANSMEMBRANE_RECEPTOR_PROTEIN_SERINE_THREONINE_KINASE_SIGNALING_PATHWAY		103	0.352537	1.14597	0.23354	0.459276	1	2490	tags=22%, list=14%, signal=26%
GO_NEGATIVE_REGULATION_OF_EMBRYONIC_DEVELOPMENT	GO_NEGATIVE_REGULATION_OF_EMBRYONIC_DEVELOPMENT		25	0.443821	1.14566	0.280523	0.459728	1	934	tags=16%, list=5%, signal=17%
GO_REGULATION_OF_NUCLEAR_CELL_CYCLE_DNA_REPLICATION	GO_REGULATION_OF_NUCLEAR_CELL_CYCLE_DNA_REPLICATION		16	0.489622	1.14545	0.304075	0.45998	1	5625	tags=50%, list=31%, signal=72%
GO_REGULATION_OF_MUSCLE_SYSTEM_PROCESS	GO_REGULATION_OF_MUSCLE_SYSTEM_PROCESS		245	0.324075	1.14481	0.171429	0.461181	1	2027	tags=16%, list=11%, signal=18%
GO_REGULATION_OF_INSULIN_LIKE_GROWTH_FACTOR_RECEPTOR_SIGNALING_PATHWAY	GO_REGULATION_OF_INSULIN_LIKE_GROWTH_FACTOR_RECEPTOR_SIGNALING_PATHWAY		26	0.436354	1.14475	0.288824	0.461043	1	376	tags=8%, list=2%, signal=8%
GO_CATECHOLAMINE_SECRETION	GO_CATECHOLAMINE_SECRETION		58	0.381283	1.14458	0.254121	0.461167	1	1485	tags=14%, list=8%, signal=15%
GO_POSITIVE_REGULATION_OF_PLASMA_MEMBRANE_BOUNDED_CELL_PROJECTION_ASSEMBLY	GO_POSITIVE_REGULATION_OF_PLASMA_MEMBRANE_BOUNDED_CELL_PROJECTION_ASSEMBLY		97	0.358612	1.14436	0.244772	0.461431	1	2445	tags=24%, list=13%, signal=27%
GO_NUCLEOSIDE_TRIPHOSPHATE_METABOLIC_PROCESS	GO_NUCLEOSIDE_TRIPHOSPHATE_METABOLIC_PROCESS		101	0.358851	1.14398	0.246819	0.462046	1	3275	tags=24%, list=18%, signal=29%
GO_REGULATION_OF_CD4_POSITIVE_ALPHA_BETA_T_CELL_ACTIVATION	GO_REGULATION_OF_CD4_POSITIVE_ALPHA_BETA_T_CELL_ACTIVATION		57	0.380764	1.14377	0.257028	0.462316	1	4398	tags=37%, list=24%, signal=48%
GO_REGULATION_OF_ENDOPLASMIC_RETICULUM_UNFOLDED_PROTEIN_RESPONSE	GO_REGULATION_OF_ENDOPLASMIC_RETICULUM_UNFOLDED_PROTEIN_RESPONSE		25	0.449662	1.14372	0.273264	0.462148	1	4646	tags=48%, list=25%, signal=64%
GO_POSITIVE_REGULATION_OF_CELLULAR_CATABOLIC_PROCESS	GO_POSITIVE_REGULATION_OF_CELLULAR_CATABOLIC_PROCESS		353	0.318565	1.14369	0.150903	0.461956	1	4054	tags=28%, list=22%, signal=35%
GO_MOTOR_NEURON_AXON_GUIDANCE	GO_MOTOR_NEURON_AXON_GUIDANCE		34	0.422278	1.14338	0.27907	0.462443	1	3081	tags=32%, list=17%, signal=39%
GO_MUSCLE_ADAPTATION	GO_MUSCLE_ADAPTATION		125	0.347444	1.14318	0.239078	0.462617	1	2507	tags=21%, list=14%, signal=24%
GO_REGULATION_OF_NEUROBLAST_PROLIFERATION	GO_REGULATION_OF_NEUROBLAST_PROLIFERATION		32	0.432506	1.14308	0.283804	0.462596	1	1237	tags=16%, list=7%, signal=17%
GO_REGULATION_OF_ACTIN_NUCLEATION	GO_REGULATION_OF_ACTIN_NUCLEATION		25	0.450453	1.14304	0.286765	0.462433	1	4175	tags=48%, list=23%, signal=62%
GO_RESPIRATORY_BURST	GO_RESPIRATORY_BURST		33	0.427011	1.14302	0.268326	0.462197	1	3829	tags=45%, list=21%, signal=57%
GO_RESPONSE_TO_RADIATION	GO_RESPONSE_TO_RADIATION		416	0.315455	1.14281	0.129534	0.462415	1	2940	tags=20%, list=16%, signal=23%
GO_REGULATION_OF_RESPONSE_TO_ENDOPLASMIC_RETICULUM_STRESS	GO_REGULATION_OF_RESPONSE_TO_ENDOPLASMIC_RETICULUM_STRESS		81	0.365446	1.14265	0.24026	0.462533	1	5257	tags=43%, list=29%, signal=60%
GO_POSITIVE_REGULATION_OF_CELLULAR_RESPONSE_TO_TRANSFORMING_GROWTH_FACTOR_BETA_STIMULUS	GO_POSITIVE_REGULATION_OF_CELLULAR_RESPONSE_TO_TRANSFORMING_GROWTH_FACTOR_BETA_STIMULUS		29	0.433938	1.14249	0.29635	0.46264	1	1963	tags=21%, list=11%, signal=23%
GO_REGULATION_OF_LAMELLIPODIUM_ASSEMBLY	GO_REGULATION_OF_LAMELLIPODIUM_ASSEMBLY		32	0.427212	1.14187	0.293003	0.46384	1	4794	tags=38%, list=26%, signal=51%
GO_PROTEIN_INSERTION_INTO_MEMBRANE	GO_PROTEIN_INSERTION_INTO_MEMBRANE		58	0.380995	1.14116	0.278689	0.465303	1	5224	tags=45%, list=28%, signal=62%
GO_SKIN_DEVELOPMENT	GO_SKIN_DEVELOPMENT		306	0.319568	1.14113	0.173959	0.465102	1	2862	tags=19%, list=16%, signal=22%
GO_FOREBRAIN_NEURON_DEVELOPMENT	GO_FOREBRAIN_NEURON_DEVELOPMENT		25	0.442778	1.14093	0.280576	0.465318	1	2242	tags=24%, list=12%, signal=27%
GO_STRESS_GRANULE_ASSEMBLY	GO_STRESS_GRANULE_ASSEMBLY		19	0.466175	1.14056	0.306477	0.465948	1	2315	tags=26%, list=13%, signal=30%
GO_POSITIVE_REGULATION_OF_NATURAL_KILLER_CELL_MEDIATED_CYTOTOXICITY	GO_POSITIVE_REGULATION_OF_NATURAL_KILLER_CELL_MEDIATED_CYTOTOXICITY		18	0.467641	1.14027	0.27957	0.466383	1	3970	tags=44%, list=22%, signal=57%
GO_NEGATIVE_REGULATION_OF_CYCLIN_DEPENDENT_PROTEIN_KINASE_ACTIVITY	GO_NEGATIVE_REGULATION_OF_CYCLIN_DEPENDENT_PROTEIN_KINASE_ACTIVITY		32	0.4257	1.13965	0.279649	0.467627	1	2749	tags=19%, list=15%, signal=22%
GO_CELLULAR_RESPONSE_TO_VIRUS	GO_CELLULAR_RESPONSE_TO_VIRUS		47	0.395673	1.13941	0.245152	0.467938	1	5494	tags=45%, list=30%, signal=63%
GO_RENAL_SYSTEM_DEVELOPMENT	GO_RENAL_SYSTEM_DEVELOPMENT		291	0.320918	1.13917	0.180022	0.46827	1	3183	tags=25%, list=17%, signal=30%
GO_AMYLOID_BETA_CLEARANCE	GO_AMYLOID_BETA_CLEARANCE		36	0.407145	1.13895	0.25788	0.468509	1	2704	tags=31%, list=15%, signal=36%
GO_MYELOID_CELL_DEVELOPMENT	GO_MYELOID_CELL_DEVELOPMENT		68	0.378714	1.13881	0.243137	0.468593	1	4504	tags=40%, list=24%, signal=52%
GO_REGULATION_OF_TISSUE_REMODELING	GO_REGULATION_OF_TISSUE_REMODELING		88	0.359014	1.13861	0.251269	0.468777	1	1767	tags=16%, list=10%, signal=18%
GO_RESPONSE_TO_CARBOHYDRATE	GO_RESPONSE_TO_CARBOHYDRATE		225	0.325003	1.13853	0.207692	0.46871	1	1338	tags=13%, list=7%, signal=14%
GO_REGULATION_OF_PROTEIN_LOCALIZATION_TO_SYNAPSE	GO_REGULATION_OF_PROTEIN_LOCALIZATION_TO_SYNAPSE		26	0.442206	1.1382	0.283582	0.469263	1	3364	tags=38%, list=18%, signal=47%
GO_NEURAL_CREST_CELL_DIFFERENTIATION	GO_NEURAL_CREST_CELL_DIFFERENTIATION		85	0.3586	1.13797	0.245259	0.469548	1	3621	tags=33%, list=20%, signal=41%
GO_REGULATION_OF_DNA_DAMAGE_CHECKPOINT	GO_REGULATION_OF_DNA_DAMAGE_CHECKPOINT		17	0.485861	1.13773	0.325163	0.469865	1	3187	tags=35%, list=17%, signal=43%
GO_ISOPRENOID_BIOSYNTHETIC_PROCESS	GO_ISOPRENOID_BIOSYNTHETIC_PROCESS		28	0.433039	1.13773	0.273759	0.469598	1	2761	tags=36%, list=15%, signal=42%
GO_NEGATIVE_REGULATION_OF_DEFENSE_RESPONSE	GO_NEGATIVE_REGULATION_OF_DEFENSE_RESPONSE		224	0.325743	1.13769	0.206208	0.469399	1	3985	tags=25%, list=22%, signal=32%
GO_FOAM_CELL_DIFFERENTIATION	GO_FOAM_CELL_DIFFERENTIATION		34	0.418399	1.137	0.276276	0.470778	1	2300	tags=32%, list=12%, signal=37%
GO_OVULATION	GO_OVULATION		20	0.461312	1.13679	0.300462	0.470992	1	887	tags=20%, list=5%, signal=21%
GO_PROTEIN_LOCALIZATION_TO_CHROMOSOME	GO_PROTEIN_LOCALIZATION_TO_CHROMOSOME		79	0.362191	1.13655	0.23674	0.471314	1	3446	tags=24%, list=19%, signal=29%
GO_POSITIVE_REGULATION_OF_LAMELLIPODIUM_ASSEMBLY	GO_POSITIVE_REGULATION_OF_LAMELLIPODIUM_ASSEMBLY		20	0.47195	1.13631	0.309924	0.471647	1	5584	tags=55%, list=30%, signal=79%
GO_ENDODERMAL_CELL_FATE_COMMITMENT	GO_ENDODERMAL_CELL_FATE_COMMITMENT		15	0.493491	1.13629	0.311828	0.471412	1	5756	tags=60%, list=31%, signal=87%
GO_REGULATION_OF_CELLULAR_RESPIRATION	GO_REGULATION_OF_CELLULAR_RESPIRATION		30	0.432264	1.13619	0.285088	0.471367	1	1689	tags=20%, list=9%, signal=22%
GO_CALCIUM_ION_REGULATED_EXOCYTOSIS	GO_CALCIUM_ION_REGULATED_EXOCYTOSIS		64	0.37247	1.13607	0.241656	0.471415	1	2501	tags=20%, list=14%, signal=23%
GO_CELL_SURFACE_RECEPTOR_SIGNALING_PATHWAY_INVOLVED_IN_HEART_DEVELOPMENT	GO_CELL_SURFACE_RECEPTOR_SIGNALING_PATHWAY_INVOLVED_IN_HEART_DEVELOPMENT		32	0.418121	1.13512	0.299259	0.473396	1	4313	tags=31%, list=23%, signal=41%
GO_REGULATION_OF_PROTEIN_LOCALIZATION_TO_NUCLEUS	GO_REGULATION_OF_PROTEIN_LOCALIZATION_TO_NUCLEUS		118	0.344673	1.13511	0.230024	0.47314	1	2964	tags=24%, list=16%, signal=28%
GO_REGULATION_OF_DEPHOSPHORYLATION	GO_REGULATION_OF_DEPHOSPHORYLATION		198	0.3282	1.135	0.208145	0.473142	1	3628	tags=26%, list=20%, signal=32%
GO_POSITIVE_REGULATION_OF_PROTEIN_BINDING	GO_POSITIVE_REGULATION_OF_PROTEIN_BINDING		93	0.357086	1.13474	0.248744	0.473497	1	3905	tags=29%, list=21%, signal=37%
GO_MONOAMINE_TRANSPORT	GO_MONOAMINE_TRANSPORT		83	0.359638	1.1341	0.253769	0.474768	1	1804	tags=14%, list=10%, signal=16%
GO_MUSCLE_ORGAN_MORPHOGENESIS	GO_MUSCLE_ORGAN_MORPHOGENESIS		83	0.360069	1.13403	0.255583	0.474651	1	755	tags=12%, list=4%, signal=13%
GO_CELL_CELL_JUNCTION_ORGANIZATION	GO_CELL_CELL_JUNCTION_ORGANIZATION		185	0.324852	1.1336	0.209406	0.475397	1	2477	tags=22%, list=13%, signal=25%
GO_MUSCLE_HYPERTROPHY_IN_RESPONSE_TO_STRESS	GO_MUSCLE_HYPERTROPHY_IN_RESPONSE_TO_STRESS		31	0.420225	1.13346	0.262178	0.475437	1	3757	tags=29%, list=20%, signal=36%
GO_CARDIAC_CHAMBER_DEVELOPMENT	GO_CARDIAC_CHAMBER_DEVELOPMENT		170	0.331818	1.13311	0.2194	0.47603	1	4157	tags=31%, list=23%, signal=39%
GO_REGULATION_OF_INTRACELLULAR_TRANSPORT	GO_REGULATION_OF_INTRACELLULAR_TRANSPORT		335	0.315537	1.13303	0.172157	0.475947	1	3975	tags=30%, list=22%, signal=38%
GO_PROTEIN_LOCALIZATION_TO_CYTOSKELETON	GO_PROTEIN_LOCALIZATION_TO_CYTOSKELETON		58	0.380878	1.13294	0.259109	0.475856	1	3705	tags=33%, list=20%, signal=41%
GO_PHENOL_CONTAINING_COMPOUND_METABOLIC_PROCESS	GO_PHENOL_CONTAINING_COMPOUND_METABOLIC_PROCESS		102	0.354737	1.13293	0.26683	0.475604	1	2817	tags=16%, list=15%, signal=18%
GO_REGULATION_OF_CHROMOSOME_ORGANIZATION	GO_REGULATION_OF_CHROMOSOME_ORGANIZATION		316	0.313274	1.13264	0.175605	0.475992	1	2752	tags=19%, list=15%, signal=22%
GO_CHOLESTEROL_STORAGE	GO_CHOLESTEROL_STORAGE		18	0.475814	1.13209	0.317411	0.477086	1	3384	tags=50%, list=18%, signal=61%
GO_ANATOMICAL_STRUCTURE_HOMEOSTASIS	GO_ANATOMICAL_STRUCTURE_HOMEOSTASIS		393	0.313153	1.13201	0.149223	0.476992	1	2752	tags=21%, list=15%, signal=24%
GO_ESTABLISHMENT_OF_MITOTIC_SPINDLE_LOCALIZATION	GO_ESTABLISHMENT_OF_MITOTIC_SPINDLE_LOCALIZATION		35	0.411847	1.132	0.277696	0.476739	1	3705	tags=34%, list=20%, signal=43%
GO_REGULATION_OF_GENERATION_OF_PRECURSOR_METABOLITES_AND_ENERGY	GO_REGULATION_OF_GENERATION_OF_PRECURSOR_METABOLITES_AND_ENERGY		151	0.335178	1.13113	0.228504	0.478502	1	3582	tags=27%, list=19%, signal=33%
GO_PROTEIN_DEPHOSPHORYLATION	GO_PROTEIN_DEPHOSPHORYLATION		297	0.316191	1.13109	0.193583	0.478347	1	3628	tags=26%, list=20%, signal=31%
GO_DNA_TEMPLATED_TRANSCRIPTION_INITIATION	GO_DNA_TEMPLATED_TRANSCRIPTION_INITIATION		230	0.324309	1.13026	0.212088	0.480063	1	3825	tags=25%, list=21%, signal=31%
GO_NEGATIVE_REGULATION_OF_MEIOTIC_CELL_CYCLE	GO_NEGATIVE_REGULATION_OF_MEIOTIC_CELL_CYCLE		16	0.489957	1.13025	0.31348	0.479798	1	412	tags=13%, list=2%, signal=13%
GO_REGULATION_OF_PROTEIN_STABILITY	GO_REGULATION_OF_PROTEIN_STABILITY		264	0.319559	1.13018	0.187567	0.479698	1	3975	tags=27%, list=22%, signal=33%
GO_POSITIVE_REGULATION_OF_STRESS_FIBER_ASSEMBLY	GO_POSITIVE_REGULATION_OF_STRESS_FIBER_ASSEMBLY		51	0.386798	1.13014	0.2749	0.479528	1	2271	tags=24%, list=12%, signal=27%
GO_POSITIVE_REGULATION_OF_PROTEIN_IMPORT	GO_POSITIVE_REGULATION_OF_PROTEIN_IMPORT		39	0.404338	1.1301	0.298592	0.479362	1	1386	tags=21%, list=8%, signal=22%
GO_NEGATIVE_REGULATION_OF_STRESS_ACTIVATED_PROTEIN_KINASE_SIGNALING_CASCADE	GO_NEGATIVE_REGULATION_OF_STRESS_ACTIVATED_PROTEIN_KINASE_SIGNALING_CASCADE		44	0.393684	1.12939	0.26685	0.4808	1	3240	tags=30%, list=18%, signal=36%
GO_POSITIVE_REGULATION_OF_STEM_CELL_PROLIFERATION	GO_POSITIVE_REGULATION_OF_STEM_CELL_PROLIFERATION		39	0.406711	1.12907	0.282454	0.481278	1	2691	tags=23%, list=15%, signal=27%
GO_POSITIVE_REGULATION_OF_TYROSINE_PHOSPHORYLATION_OF_STAT_PROTEIN	GO_POSITIVE_REGULATION_OF_TYROSINE_PHOSPHORYLATION_OF_STAT_PROTEIN		67	0.367725	1.12906	0.27381	0.481026	1	3406	tags=31%, list=18%, signal=38%
GO_STRIATED_MUSCLE_CELL_APOPTOTIC_PROCESS	GO_STRIATED_MUSCLE_CELL_APOPTOTIC_PROCESS		56	0.375445	1.12885	0.274301	0.481252	1	3654	tags=21%, list=20%, signal=27%
GO_REGULATION_OF_CELL_MORPHOGENESIS_INVOLVED_IN_DIFFERENTIATION	GO_REGULATION_OF_CELL_MORPHOGENESIS_INVOLVED_IN_DIFFERENTIATION		296	0.315058	1.12859	0.196544	0.481622	1	3916	tags=30%, list=21%, signal=37%
GO_CARDIAC_EPITHELIAL_TO_MESENCHYMAL_TRANSITION	GO_CARDIAC_EPITHELIAL_TO_MESENCHYMAL_TRANSITION		32	0.41611	1.12792	0.287651	0.482944	1	3868	tags=34%, list=21%, signal=43%
GO_COPPER_ION_TRANSPORT	GO_COPPER_ION_TRANSPORT		18	0.466186	1.12749	0.314642	0.483688	1	4244	tags=50%, list=23%, signal=65%
GO_POSITIVE_REGULATION_OF_CELLULAR_PROTEIN_CATABOLIC_PROCESS	GO_POSITIVE_REGULATION_OF_CELLULAR_PROTEIN_CATABOLIC_PROCESS		136	0.339588	1.12684	0.248514	0.485025	1	4023	tags=28%, list=22%, signal=35%
GO_HIPPOCAMPUS_DEVELOPMENT	GO_HIPPOCAMPUS_DEVELOPMENT		81	0.361634	1.12678	0.261694	0.484909	1	4040	tags=30%, list=22%, signal=38%
GO_NEGATIVE_REGULATION_OF_BINDING	GO_NEGATIVE_REGULATION_OF_BINDING		157	0.333545	1.12647	0.232122	0.485356	1	3162	tags=28%, list=17%, signal=34%
GO_RIBONUCLEOSIDE_TRIPHOSPHATE_BIOSYNTHETIC_PROCESS	GO_RIBONUCLEOSIDE_TRIPHOSPHATE_BIOSYNTHETIC_PROCESS		62	0.377875	1.12633	0.272727	0.485411	1	4266	tags=29%, list=23%, signal=38%
GO_REGULATION_OF_ALPHA_BETA_T_CELL_ACTIVATION	GO_REGULATION_OF_ALPHA_BETA_T_CELL_ACTIVATION		85	0.357693	1.12617	0.275773	0.485536	1	4398	tags=34%, list=24%, signal=45%
GO_BODY_MORPHOGENESIS	GO_BODY_MORPHOGENESIS		49	0.385771	1.12586	0.275956	0.486037	1	3589	tags=31%, list=19%, signal=38%
GO_ATP_SYNTHESIS_COUPLED_PROTON_TRANSPORT	GO_ATP_SYNTHESIS_COUPLED_PROTON_TRANSPORT		22	0.444306	1.12554	0.311728	0.486563	1	4486	tags=41%, list=24%, signal=54%
GO_NEGATIVE_REGULATION_OF_GENE_SILENCING	GO_NEGATIVE_REGULATION_OF_GENE_SILENCING		25	0.442601	1.12488	0.302256	0.487919	1	3629	tags=32%, list=20%, signal=40%
GO_POSITIVE_REGULATION_OF_VIRAL_PROCESS	GO_POSITIVE_REGULATION_OF_VIRAL_PROCESS		100	0.348423	1.12442	0.25	0.488783	1	3455	tags=23%, list=19%, signal=28%
GO_PROTEIN_HETEROTETRAMERIZATION	GO_PROTEIN_HETEROTETRAMERIZATION		26	0.437518	1.12432	0.303759	0.488756	1	4585	tags=50%, list=25%, signal=66%
GO_PROTEIN_IMPORT	GO_PROTEIN_IMPORT		177	0.329676	1.12425	0.218928	0.488645	1	2899	tags=21%, list=16%, signal=25%
GO_MOLTING_CYCLE	GO_MOLTING_CYCLE		103	0.348668	1.12403	0.239709	0.48891	1	2862	tags=22%, list=16%, signal=26%
GO_REGULATION_OF_MICROGLIAL_CELL_ACTIVATION	GO_REGULATION_OF_MICROGLIAL_CELL_ACTIVATION		20	0.459102	1.1239	0.307332	0.488937	1	1280	tags=20%, list=7%, signal=21%
GO_NEGATIVE_REGULATION_OF_CELL_CYCLE_ARREST	GO_NEGATIVE_REGULATION_OF_CELL_CYCLE_ARREST		21	0.453337	1.12348	0.313291	0.489701	1	2883	tags=24%, list=16%, signal=28%
GO_VENTRICULAR_SEPTUM_DEVELOPMENT	GO_VENTRICULAR_SEPTUM_DEVELOPMENT		74	0.363422	1.12323	0.261261	0.490017	1	4492	tags=35%, list=24%, signal=46%
GO_REGULATION_OF_RECEPTOR_MEDIATED_ENDOCYTOSIS	GO_REGULATION_OF_RECEPTOR_MEDIATED_ENDOCYTOSIS		102	0.348514	1.12203	0.252404	0.492629	1	4573	tags=33%, list=25%, signal=44%
GO_POSITIVE_REGULATION_OF_NUCLEOCYTOPLASMIC_TRANSPORT	GO_POSITIVE_REGULATION_OF_NUCLEOCYTOPLASMIC_TRANSPORT		63	0.367089	1.12197	0.280654	0.492497	1	3955	tags=32%, list=21%, signal=40%
GO_EPIDERMAL_GROWTH_FACTOR_RECEPTOR_SIGNALING_PATHWAY	GO_EPIDERMAL_GROWTH_FACTOR_RECEPTOR_SIGNALING_PATHWAY		115	0.342691	1.12184	0.249084	0.492518	1	4060	tags=36%, list=22%, signal=45%
GO_REGULATION_OF_STEM_CELL_POPULATION_MAINTENANCE	GO_REGULATION_OF_STEM_CELL_POPULATION_MAINTENANCE		31	0.426553	1.12177	0.307471	0.492418	1	2263	tags=23%, list=12%, signal=26%
GO_REGULATION_OF_G_PROTEIN_COUPLED_RECEPTOR_SIGNALING_PATHWAY	GO_REGULATION_OF_G_PROTEIN_COUPLED_RECEPTOR_SIGNALING_PATHWAY		138	0.337686	1.12171	0.240719	0.492296	1	3139	tags=21%, list=17%, signal=25%
GO_REGULATION_OF_CALCIUM_ION_TRANSMEMBRANE_TRANSPORT	GO_REGULATION_OF_CALCIUM_ION_TRANSMEMBRANE_TRANSPORT		149	0.329082	1.1213	0.245215	0.493003	1	3636	tags=26%, list=20%, signal=32%
GO_ENDOCARDIAL_CUSHION_FORMATION	GO_ENDOCARDIAL_CUSHION_FORMATION		24	0.441251	1.12116	0.315789	0.493067	1	4157	tags=42%, list=23%, signal=54%
GO_POSITIVE_REGULATION_OF_CELL_AGING	GO_POSITIVE_REGULATION_OF_CELL_AGING		17	0.484064	1.12026	0.30722	0.495002	1	831	tags=18%, list=5%, signal=18%
GO_PHOSPHATIDYLSERINE_ACYL_CHAIN_REMODELING	GO_PHOSPHATIDYLSERINE_ACYL_CHAIN_REMODELING		21	0.44879	1.12	0.328725	0.495341	1	4739	tags=43%, list=26%, signal=58%
GO_ACTIN_FILAMENT_DEPOLYMERIZATION	GO_ACTIN_FILAMENT_DEPOLYMERIZATION		51	0.380705	1.11975	0.283401	0.495697	1	3435	tags=35%, list=19%, signal=43%
GO_REGULATION_OF_PRODUCTION_OF_SMALL_RNA_INVOLVED_IN_GENE_SILENCING_BY_RNA	GO_REGULATION_OF_PRODUCTION_OF_SMALL_RNA_INVOLVED_IN_GENE_SILENCING_BY_RNA		20	0.456026	1.11972	0.315133	0.495493	1	3523	tags=35%, list=19%, signal=43%
GO_POSITIVE_REGULATION_OF_PROTEIN_LOCALIZATION_TO_NUCLEUS	GO_POSITIVE_REGULATION_OF_PROTEIN_LOCALIZATION_TO_NUCLEUS		74	0.362113	1.11967	0.261044	0.495333	1	2875	tags=24%, list=16%, signal=29%
GO_REGULATION_OF_URINE_VOLUME	GO_REGULATION_OF_URINE_VOLUME		22	0.449388	1.11946	0.310665	0.495577	1	1995	tags=18%, list=11%, signal=20%
GO_DEVELOPMENTAL_GROWTH_INVOLVED_IN_MORPHOGENESIS	GO_DEVELOPMENTAL_GROWTH_INVOLVED_IN_MORPHOGENESIS		230	0.318934	1.11913	0.22602	0.496112	1	4450	tags=30%, list=24%, signal=40%
GO_HISTONE_UBIQUITINATION	GO_HISTONE_UBIQUITINATION		45	0.388867	1.11866	0.283174	0.49697	1	5454	tags=42%, list=30%, signal=60%
GO_REGULATION_OF_DNA_BIOSYNTHETIC_PROCESS	GO_REGULATION_OF_DNA_BIOSYNTHETIC_PROCESS		105	0.347084	1.11865	0.272397	0.496708	1	2752	tags=21%, list=15%, signal=24%
GO_SALIVARY_GLAND_DEVELOPMENT	GO_SALIVARY_GLAND_DEVELOPMENT		38	0.398044	1.11863	0.296399	0.496507	1	2643	tags=32%, list=14%, signal=37%
GO_BONE_REMODELING	GO_BONE_REMODELING		89	0.351643	1.11852	0.278689	0.49648	1	2847	tags=26%, list=15%, signal=30%
GO_NEGATIVE_REGULATION_OF_STEM_CELL_DIFFERENTIATION	GO_NEGATIVE_REGULATION_OF_STEM_CELL_DIFFERENTIATION		20	0.449014	1.11827	0.297546	0.496838	1	5764	tags=55%, list=31%, signal=80%
GO_REGULATION_OF_CELL_PROJECTION_ASSEMBLY	GO_REGULATION_OF_CELL_PROJECTION_ASSEMBLY		171	0.327377	1.11802	0.253714	0.497155	1	4518	tags=36%, list=25%, signal=47%
GO_TRABECULA_MORPHOGENESIS	GO_TRABECULA_MORPHOGENESIS		48	0.389172	1.1179	0.283951	0.497196	1	2381	tags=19%, list=13%, signal=21%
GO_NEGATIVE_REGULATION_OF_CELL_CYCLE_G2_M_PHASE_TRANSITION	GO_NEGATIVE_REGULATION_OF_CELL_CYCLE_G2_M_PHASE_TRANSITION		100	0.346407	1.11758	0.272947	0.497715	1	4469	tags=28%, list=24%, signal=37%
GO_PRODUCTION_OF_SMALL_RNA_INVOLVED_IN_GENE_SILENCING_BY_RNA	GO_PRODUCTION_OF_SMALL_RNA_INVOLVED_IN_GENE_SILENCING_BY_RNA		48	0.382019	1.1175	0.28769	0.497647	1	5845	tags=46%, list=32%, signal=67%
GO_REGULATION_OF_OXIDATIVE_STRESS_INDUCED_CELL_DEATH	GO_REGULATION_OF_OXIDATIVE_STRESS_INDUCED_CELL_DEATH		71	0.36485	1.11698	0.279948	0.498631	1	4054	tags=27%, list=22%, signal=34%
GO_CELLULAR_RESPONSE_TO_NITRIC_OXIDE	GO_CELLULAR_RESPONSE_TO_NITRIC_OXIDE		16	0.474594	1.11685	0.330658	0.49869	1	3140	tags=44%, list=17%, signal=53%
GO_ARACHIDONIC_ACID_SECRETION	GO_ARACHIDONIC_ACID_SECRETION		31	0.417098	1.11673	0.309838	0.498717	1	6618	tags=61%, list=36%, signal=95%
GO_REGULATION_OF_PLATELET_DERIVED_GROWTH_FACTOR_RECEPTOR_SIGNALING_PATHWAY	GO_REGULATION_OF_PLATELET_DERIVED_GROWTH_FACTOR_RECEPTOR_SIGNALING_PATHWAY		23	0.439277	1.11672	0.313846	0.498478	1	1281	tags=22%, list=7%, signal=23%
GO_ENDOPLASMIC_RETICULUM_UNFOLDED_PROTEIN_RESPONSE	GO_ENDOPLASMIC_RETICULUM_UNFOLDED_PROTEIN_RESPONSE		118	0.338024	1.11601	0.26557	0.500017	1	4646	tags=32%, list=25%, signal=43%
GO_POSITIVE_REGULATION_OF_ACUTE_INFLAMMATORY_RESPONSE	GO_POSITIVE_REGULATION_OF_ACUTE_INFLAMMATORY_RESPONSE		25	0.442677	1.11594	0.301711	0.49991	1	2509	tags=28%, list=14%, signal=32%
GO_REGULATION_OF_ORGANIC_ACID_TRANSPORT	GO_REGULATION_OF_ORGANIC_ACID_TRANSPORT		58	0.375583	1.11592	0.287779	0.499669	1	1300	tags=16%, list=7%, signal=17%
GO_NEGATIVE_REGULATION_OF_POTASSIUM_ION_TRANSMEMBRANE_TRANSPORT	GO_NEGATIVE_REGULATION_OF_POTASSIUM_ION_TRANSMEMBRANE_TRANSPORT		29	0.419082	1.11557	0.303965	0.50027	1	2885	tags=28%, list=16%, signal=33%
GO_OLIGODENDROCYTE_DIFFERENTIATION	GO_OLIGODENDROCYTE_DIFFERENTIATION		96	0.347357	1.11554	0.28323	0.500046	1	3042	tags=29%, list=17%, signal=35%
GO_POSITIVE_REGULATION_OF_PROTEIN_TYROSINE_KINASE_ACTIVITY	GO_POSITIVE_REGULATION_OF_PROTEIN_TYROSINE_KINASE_ACTIVITY		55	0.378996	1.11539	0.291829	0.500124	1	3169	tags=35%, list=17%, signal=42%
GO_POSITIVE_REGULATION_OF_LAMELLIPODIUM_ORGANIZATION	GO_POSITIVE_REGULATION_OF_LAMELLIPODIUM_ORGANIZATION		28	0.431646	1.1152	0.306092	0.500311	1	5863	tags=54%, list=32%, signal=78%
GO_NEGATIVE_REGULATION_OF_NERVOUS_SYSTEM_DEVELOPMENT	GO_NEGATIVE_REGULATION_OF_NERVOUS_SYSTEM_DEVELOPMENT		303	0.312387	1.11482	0.214597	0.50097	1	3692	tags=26%, list=20%, signal=32%
GO_RESPONSE_TO_ATP	GO_RESPONSE_TO_ATP		32	0.406989	1.11469	0.280059	0.501023	1	2485	tags=28%, list=13%, signal=32%
GO_REGULATION_OF_PEPTIDE_HORMONE_SECRETION	GO_REGULATION_OF_PEPTIDE_HORMONE_SECRETION		202	0.320995	1.11421	0.239955	0.50193	1	3266	tags=24%, list=18%, signal=29%
GO_PROTEIN_LOCALIZATION_TO_NUCLEUS	GO_PROTEIN_LOCALIZATION_TO_NUCLEUS		253	0.316562	1.11373	0.243011	0.502854	1	2964	tags=20%, list=16%, signal=24%
GO_REGULATION_OF_CENTROSOME_CYCLE	GO_REGULATION_OF_CENTROSOME_CYCLE		54	0.368504	1.11345	0.298789	0.50329	1	3719	tags=33%, list=20%, signal=42%
GO_ACTIVATION_OF_NF_KAPPAB_INDUCING_KINASE_ACTIVITY	GO_ACTIVATION_OF_NF_KAPPAB_INDUCING_KINASE_ACTIVITY		17	0.46804	1.11247	0.312298	0.505386	1	3633	tags=35%, list=20%, signal=44%
GO_RESPONSE_TO_ETHANOL	GO_RESPONSE_TO_ETHANOL		129	0.336985	1.11226	0.258064	0.505595	1	2523	tags=23%, list=14%, signal=27%
GO_REGULATION_OF_CELL_CELL_ADHESION_MEDIATED_BY_CADHERIN	GO_REGULATION_OF_CELL_CELL_ADHESION_MEDIATED_BY_CADHERIN		17	0.461867	1.11186	0.333868	0.506301	1	268	tags=12%, list=1%, signal=12%
GO_FIBRINOLYSIS	GO_FIBRINOLYSIS		27	0.424181	1.1117	0.31563	0.506416	1	2115	tags=30%, list=11%, signal=33%
GO_COGNITION	GO_COGNITION		291	0.311326	1.11157	0.22103	0.506441	1	2576	tags=16%, list=14%, signal=19%
GO_RIBOSE_PHOSPHATE_BIOSYNTHETIC_PROCESS	GO_RIBOSE_PHOSPHATE_BIOSYNTHETIC_PROCESS		181	0.323618	1.11156	0.254484	0.506204	1	3354	tags=26%, list=18%, signal=31%
GO_FOREBRAIN_CELL_MIGRATION	GO_FOREBRAIN_CELL_MIGRATION		58	0.372038	1.11113	0.290503	0.507048	1	2599	tags=24%, list=14%, signal=28%
GO_REGULATION_OF_ATP_METABOLIC_PROCESS	GO_REGULATION_OF_ATP_METABOLIC_PROCESS		115	0.339863	1.11074	0.258255	0.507764	1	3331	tags=26%, list=18%, signal=32%
GO_REGULATION_OF_DELAYED_RECTIFIER_POTASSIUM_CHANNEL_ACTIVITY	GO_REGULATION_OF_DELAYED_RECTIFIER_POTASSIUM_CHANNEL_ACTIVITY		22	0.433092	1.1106	0.307087	0.507848	1	4247	tags=41%, list=23%, signal=53%
GO_ERBB_SIGNALING_PATHWAY	GO_ERBB_SIGNALING_PATHWAY		138	0.332537	1.1104	0.266904	0.50807	1	4060	tags=33%, list=22%, signal=42%
GO_MUSCLE_SYSTEM_PROCESS	GO_MUSCLE_SYSTEM_PROCESS		445	0.304351	1.11036	0.19545	0.507896	1	2507	tags=18%, list=14%, signal=21%
GO_G0_TO_G1_TRANSITION	GO_G0_TO_G1_TRANSITION		45	0.384946	1.11036	0.312672	0.507638	1	4725	tags=36%, list=26%, signal=48%
GO_INFLAMMATORY_RESPONSE_TO_ANTIGENIC_STIMULUS	GO_INFLAMMATORY_RESPONSE_TO_ANTIGENIC_STIMULUS		49	0.37996	1.11032	0.313172	0.507441	1	4295	tags=29%, list=23%, signal=37%
GO_POTASSIUM_ION_TRANSPORT	GO_POTASSIUM_ION_TRANSPORT		232	0.315922	1.11029	0.241228	0.507229	1	4722	tags=34%, list=26%, signal=45%
GO_INNER_MITOCHONDRIAL_MEMBRANE_ORGANIZATION	GO_INNER_MITOCHONDRIAL_MEMBRANE_ORGANIZATION		45	0.389448	1.10995	0.29396	0.507796	1	6022	tags=51%, list=33%, signal=76%
GO_PYRIMIDINE_NUCLEOSIDE_TRIPHOSPHATE_BIOSYNTHETIC_PROCESS	GO_PYRIMIDINE_NUCLEOSIDE_TRIPHOSPHATE_BIOSYNTHETIC_PROCESS		18	0.474126	1.10993	0.334375	0.507594	1	3065	tags=33%, list=17%, signal=40%
GO_CELLULAR_COMPONENT_MAINTENANCE	GO_CELLULAR_COMPONENT_MAINTENANCE		56	0.373508	1.10986	0.303571	0.50746	1	3751	tags=30%, list=20%, signal=38%
GO_REPRODUCTIVE_SYSTEM_DEVELOPMENT	GO_REPRODUCTIVE_SYSTEM_DEVELOPMENT		418	0.305712	1.10897	0.191667	0.50939	1	2761	tags=18%, list=15%, signal=21%
GO_GLIAL_CELL_PROLIFERATION	GO_GLIAL_CELL_PROLIFERATION		48	0.387856	1.10867	0.316547	0.509885	1	3169	tags=25%, list=17%, signal=30%
GO_MYOBLAST_FUSION	GO_MYOBLAST_FUSION		42	0.388281	1.10851	0.306407	0.509998	1	4722	tags=48%, list=26%, signal=64%
GO_REGULATION_OF_PHOSPHATASE_ACTIVITY	GO_REGULATION_OF_PHOSPHATASE_ACTIVITY		166	0.3229	1.10839	0.253783	0.510004	1	3628	tags=25%, list=20%, signal=31%
GO_LIPID_PHOSPHORYLATION	GO_LIPID_PHOSPHORYLATION		63	0.374242	1.10819	0.303476	0.510207	1	4878	tags=49%, list=26%, signal=67%
GO_REGULATORY_T_CELL_DIFFERENTIATION	GO_REGULATORY_T_CELL_DIFFERENTIATION		30	0.412811	1.10814	0.321586	0.510047	1	2050	tags=27%, list=11%, signal=30%
GO_INTRINSIC_APOPTOTIC_SIGNALING_PATHWAY_IN_RESPONSE_TO_DNA_DAMAGE	GO_INTRINSIC_APOPTOTIC_SIGNALING_PATHWAY_IN_RESPONSE_TO_DNA_DAMAGE		99	0.343068	1.10784	0.277571	0.510549	1	3312	tags=25%, list=18%, signal=31%
GO_LONG_TERM_SYNAPTIC_POTENTIATION	GO_LONG_TERM_SYNAPTIC_POTENTIATION		85	0.349628	1.10782	0.286616	0.51031	1	2448	tags=18%, list=13%, signal=20%
GO_REGULATION_OF_DNA_METABOLIC_PROCESS	GO_REGULATION_OF_DNA_METABOLIC_PROCESS		320	0.309849	1.10778	0.220682	0.510141	1	3518	tags=23%, list=19%, signal=28%
GO_DEVELOPMENT_OF_PRIMARY_SEXUAL_CHARACTERISTICS	GO_DEVELOPMENT_OF_PRIMARY_SEXUAL_CHARACTERISTICS		208	0.316188	1.10745	0.231368	0.510728	1	4040	tags=27%, list=22%, signal=35%
GO_RESPONSE_TO_PH	GO_RESPONSE_TO_PH		40	0.395165	1.107	0.309322	0.51152	1	1498	tags=20%, list=8%, signal=22%
GO_POSITIVE_REGULATION_OF_TRANSCRIPTION_REGULATORY_REGION_DNA_BINDING	GO_POSITIVE_REGULATION_OF_TRANSCRIPTION_REGULATORY_REGION_DNA_BINDING		22	0.436155	1.10671	0.319749	0.511976	1	901	tags=14%, list=5%, signal=14%
GO_GLUCOSE_6_PHOSPHATE_METABOLIC_PROCESS	GO_GLUCOSE_6_PHOSPHATE_METABOLIC_PROCESS		23	0.438905	1.10666	0.331307	0.511816	1	2320	tags=26%, list=13%, signal=30%
GO_NUCLEOSIDE_BISPHOSPHATE_BIOSYNTHETIC_PROCESS	GO_NUCLEOSIDE_BISPHOSPHATE_BIOSYNTHETIC_PROCESS		66	0.365022	1.10653	0.291451	0.511867	1	4212	tags=42%, list=23%, signal=55%
GO_REGULATION_OF_BROWN_FAT_CELL_DIFFERENTIATION	GO_REGULATION_OF_BROWN_FAT_CELL_DIFFERENTIATION		16	0.46683	1.1061	0.341732	0.512649	1	2234	tags=31%, list=12%, signal=36%
GO_MITOCHONDRIAL_FISSION	GO_MITOCHONDRIAL_FISSION		34	0.406105	1.10499	0.316619	0.515144	1	3205	tags=38%, list=17%, signal=46%
GO_NEGATIVE_REGULATION_OF_T_CELL_DIFFERENTIATION	GO_NEGATIVE_REGULATION_OF_T_CELL_DIFFERENTIATION		43	0.385325	1.10478	0.312325	0.515411	1	3523	tags=30%, list=19%, signal=37%
GO_NEGATIVE_REGULATION_OF_ERBB_SIGNALING_PATHWAY	GO_NEGATIVE_REGULATION_OF_ERBB_SIGNALING_PATHWAY		51	0.381407	1.10461	0.292072	0.515544	1	3570	tags=29%, list=19%, signal=36%
GO_REGULATION_OF_LIPOPROTEIN_PARTICLE_CLEARANCE	GO_REGULATION_OF_LIPOPROTEIN_PARTICLE_CLEARANCE		28	0.420762	1.10453	0.323615	0.515469	1	1857	tags=18%, list=10%, signal=20%
GO_NEGATIVE_REGULATION_OF_LIPID_STORAGE	GO_NEGATIVE_REGULATION_OF_LIPID_STORAGE		19	0.450858	1.10429	0.338301	0.515802	1	2477	tags=42%, list=13%, signal=49%
GO_BONE_MATURATION	GO_BONE_MATURATION		22	0.442694	1.10423	0.319249	0.515658	1	2138	tags=27%, list=12%, signal=31%
GO_POSITIVE_REGULATION_OF_OSTEOBLAST_DIFFERENTIATION	GO_POSITIVE_REGULATION_OF_OSTEOBLAST_DIFFERENTIATION		61	0.365864	1.10409	0.307902	0.515697	1	3116	tags=30%, list=17%, signal=35%
GO_SYNAPSE_ORGANIZATION	GO_SYNAPSE_ORGANIZATION		406	0.303132	1.10403	0.202505	0.515586	1	2929	tags=22%, list=16%, signal=25%
GO_POSITIVE_REGULATION_OF_CELL_GROWTH	GO_POSITIVE_REGULATION_OF_CELL_GROWTH		166	0.325606	1.10387	0.264569	0.515704	1	4446	tags=30%, list=24%, signal=39%
GO_CELLULAR_RESPONSE_TO_INSULIN_STIMULUS	GO_CELLULAR_RESPONSE_TO_INSULIN_STIMULUS		211	0.315955	1.1031	0.265283	0.517371	1	4327	tags=34%, list=23%, signal=43%
GO_REGULATION_OF_UBIQUITIN_PROTEIN_LIGASE_ACTIVITY	GO_REGULATION_OF_UBIQUITIN_PROTEIN_LIGASE_ACTIVITY		20	0.454102	1.10259	0.318113	0.518347	1	2310	tags=30%, list=13%, signal=34%
GO_OUTER_DYNEIN_ARM_ASSEMBLY	GO_OUTER_DYNEIN_ARM_ASSEMBLY		15	0.474176	1.10222	0.342187	0.51894	1	2166	tags=33%, list=12%, signal=38%
GO_VENTRICULAR_SYSTEM_DEVELOPMENT	GO_VENTRICULAR_SYSTEM_DEVELOPMENT		28	0.412786	1.10196	0.330871	0.519314	1	3193	tags=25%, list=17%, signal=30%
GO_POSITIVE_REGULATION_OF_CHONDROCYTE_DIFFERENTIATION	GO_POSITIVE_REGULATION_OF_CHONDROCYTE_DIFFERENTIATION		21	0.448756	1.10191	0.331325	0.519147	1	3744	tags=48%, list=20%, signal=60%
GO_REGULATION_OF_GLUCOSE_TRANSMEMBRANE_TRANSPORT	GO_REGULATION_OF_GLUCOSE_TRANSMEMBRANE_TRANSPORT		75	0.355925	1.10182	0.29563	0.519127	1	2841	tags=25%, list=15%, signal=30%
GO_NEGATIVE_REGULATION_OF_DEVELOPMENTAL_GROWTH	GO_NEGATIVE_REGULATION_OF_DEVELOPMENTAL_GROWTH		108	0.337092	1.10167	0.262899	0.51924	1	2362	tags=19%, list=13%, signal=21%
GO_G_PROTEIN_COUPLED_RECEPTOR_INTERNALIZATION	GO_G_PROTEIN_COUPLED_RECEPTOR_INTERNALIZATION		16	0.466359	1.10113	0.335962	0.520267	1	1485	tags=13%, list=8%, signal=14%
GO_REGULATION_OF_RESPONSE_TO_OXIDATIVE_STRESS	GO_REGULATION_OF_RESPONSE_TO_OXIDATIVE_STRESS		90	0.343103	1.10014	0.286608	0.522412	1	3312	tags=24%, list=18%, signal=30%
GO_POSITIVE_REGULATION_OF_PROTEIN_MODIFICATION_BY_SMALL_PROTEIN_CONJUGATION_OR_REMOVAL	GO_POSITIVE_REGULATION_OF_PROTEIN_MODIFICATION_BY_SMALL_PROTEIN_CONJUGATION_OR_REMOVAL		124	0.331914	1.10001	0.277844	0.522457	1	3975	tags=28%, list=22%, signal=36%
GO_RNA_DESTABILIZATION	GO_RNA_DESTABILIZATION		30	0.416225	1.09996	0.348905	0.522295	1	2507	tags=20%, list=14%, signal=23%
GO_REGULATION_OF_MRNA_METABOLIC_PROCESS	GO_REGULATION_OF_MRNA_METABOLIC_PROCESS		302	0.308677	1.09972	0.223992	0.522635	1	5113	tags=33%, list=28%, signal=46%
GO_REGULATION_OF_ESTABLISHMENT_OR_MAINTENANCE_OF_CELL_POLARITY	GO_REGULATION_OF_ESTABLISHMENT_OR_MAINTENANCE_OF_CELL_POLARITY		24	0.433962	1.09968	0.336691	0.522448	1	2513	tags=33%, list=14%, signal=39%
GO_POSITIVE_REGULATION_OF_PROTEIN_CATABOLIC_PROCESS	GO_POSITIVE_REGULATION_OF_PROTEIN_CATABOLIC_PROCESS		211	0.317218	1.0995	0.256098	0.522634	1	3681	tags=23%, list=20%, signal=28%
GO_HINDLIMB_MORPHOGENESIS	GO_HINDLIMB_MORPHOGENESIS		36	0.404075	1.09925	0.34375	0.522987	1	4297	tags=39%, list=23%, signal=51%
GO_POSITIVE_REGULATION_OF_NEURON_PROJECTION_DEVELOPMENT	GO_POSITIVE_REGULATION_OF_NEURON_PROJECTION_DEVELOPMENT		286	0.308908	1.09912	0.25296	0.523029	1	4459	tags=32%, list=24%, signal=41%
GO_EPITHELIAL_STRUCTURE_MAINTENANCE	GO_EPITHELIAL_STRUCTURE_MAINTENANCE		26	0.417438	1.09905	0.345201	0.522934	1	2667	tags=27%, list=14%, signal=31%
GO_MITOCHONDRION_ORGANIZATION	GO_MITOCHONDRION_ORGANIZATION		495	0.302876	1.09887	0.206967	0.523106	1	4927	tags=34%, list=27%, signal=45%
GO_DEFINITIVE_HEMOPOIESIS	GO_DEFINITIVE_HEMOPOIESIS		20	0.45553	1.09879	0.339339	0.523034	1	4625	tags=40%, list=25%, signal=53%
GO_PROTEIN_LOCALIZATION_TO_CELL_SURFACE	GO_PROTEIN_LOCALIZATION_TO_CELL_SURFACE		63	0.365098	1.09874	0.307794	0.522869	1	3267	tags=30%, list=18%, signal=37%
GO_CYTOKINE_SECRETION_INVOLVED_IN_IMMUNE_RESPONSE	GO_CYTOKINE_SECRETION_INVOLVED_IN_IMMUNE_RESPONSE		18	0.457383	1.09828	0.341501	0.523701	1	2667	tags=44%, list=14%, signal=52%
GO_PROTEIN_STABILIZATION	GO_PROTEIN_STABILIZATION		167	0.322676	1.09798	0.281871	0.52418	1	3829	tags=26%, list=21%, signal=33%
GO_RESPONSE_TO_NITRIC_OXIDE	GO_RESPONSE_TO_NITRIC_OXIDE		19	0.447029	1.09781	0.330757	0.524319	1	3140	tags=42%, list=17%, signal=51%
GO_ORGANIC_ACID_TRANSMEMBRANE_TRANSPORT	GO_ORGANIC_ACID_TRANSMEMBRANE_TRANSPORT		126	0.32933	1.09781	0.274194	0.524042	1	4012	tags=33%, list=22%, signal=41%
GO_LYMPHOID_PROGENITOR_CELL_DIFFERENTIATION	GO_LYMPHOID_PROGENITOR_CELL_DIFFERENTIATION		20	0.444631	1.09766	0.338583	0.524098	1	2046	tags=25%, list=11%, signal=28%
GO_ALPHA_BETA_T_CELL_ACTIVATION	GO_ALPHA_BETA_T_CELL_ACTIVATION		129	0.330108	1.09755	0.281707	0.524127	1	2792	tags=23%, list=15%, signal=27%
GO_ENERGY_DERIVATION_BY_OXIDATION_OF_ORGANIC_COMPOUNDS	GO_ENERGY_DERIVATION_BY_OXIDATION_OF_ORGANIC_COMPOUNDS		268	0.308936	1.0972	0.249723	0.524692	1	2841	tags=21%, list=15%, signal=24%
GO_ANAPHASE_PROMOTING_COMPLEX_DEPENDENT_CATABOLIC_PROCESS	GO_ANAPHASE_PROMOTING_COMPLEX_DEPENDENT_CATABOLIC_PROCESS		77	0.346933	1.09712	0.311787	0.524596	1	3130	tags=18%, list=17%, signal=22%
GO_NEGATIVE_REGULATION_OF_PROTEIN_CATABOLIC_PROCESS	GO_NEGATIVE_REGULATION_OF_PROTEIN_CATABOLIC_PROCESS		125	0.331732	1.09694	0.279213	0.524765	1	3565	tags=23%, list=19%, signal=29%
GO_CEREBRAL_CORTEX_CELL_MIGRATION	GO_CEREBRAL_CORTEX_CELL_MIGRATION		42	0.391681	1.09667	0.307803	0.525156	1	2599	tags=24%, list=14%, signal=28%
GO_REGULATION_OF_METANEPHROS_DEVELOPMENT	GO_REGULATION_OF_METANEPHROS_DEVELOPMENT		23	0.432139	1.09655	0.332322	0.525147	1	1314	tags=26%, list=7%, signal=28%
GO_REGULATION_OF_TUBE_SIZE	GO_REGULATION_OF_TUBE_SIZE		136	0.327249	1.09533	0.294947	0.52789	1	2186	tags=20%, list=12%, signal=22%
GO_NEURON_PROJECTION_GUIDANCE	GO_NEURON_PROJECTION_GUIDANCE		277	0.311003	1.09501	0.258511	0.528405	1	4297	tags=33%, list=23%, signal=43%
GO_ESTABLISHMENT_OF_RNA_LOCALIZATION	GO_ESTABLISHMENT_OF_RNA_LOCALIZATION		183	0.318047	1.09489	0.281576	0.52844	1	5089	tags=37%, list=28%, signal=51%
GO_VASCULAR_SMOOTH_MUSCLE_CELL_DIFFERENTIATION	GO_VASCULAR_SMOOTH_MUSCLE_CELL_DIFFERENTIATION		38	0.399063	1.09488	0.324438	0.528172	1	4075	tags=24%, list=22%, signal=30%
GO_T_CELL_CHEMOTAXIS	GO_T_CELL_CHEMOTAXIS		23	0.436082	1.09481	0.35241	0.528059	1	2140	tags=30%, list=12%, signal=34%
GO_ANION_TRANSMEMBRANE_TRANSPORT	GO_ANION_TRANSMEMBRANE_TRANSPORT		278	0.310098	1.09478	0.264957	0.527869	1	4048	tags=29%, list=22%, signal=37%
GO_REGULATION_OF_LIPID_TRANSPORT	GO_REGULATION_OF_LIPID_TRANSPORT		118	0.331038	1.09459	0.297746	0.528042	1	2701	tags=20%, list=15%, signal=24%
GO_METANEPHRIC_NEPHRON_DEVELOPMENT	GO_METANEPHRIC_NEPHRON_DEVELOPMENT		41	0.384423	1.09448	0.333333	0.528038	1	1217	tags=17%, list=7%, signal=18%
GO_SMOOTH_MUSCLE_CONTRACTION	GO_SMOOTH_MUSCLE_CONTRACTION		106	0.341053	1.09406	0.305315	0.528791	1	1803	tags=17%, list=10%, signal=19%
GO_REGULATION_OF_PEPTIDYL_SERINE_PHOSPHORYLATION	GO_REGULATION_OF_PEPTIDYL_SERINE_PHOSPHORYLATION		131	0.327768	1.09389	0.295082	0.52892	1	3233	tags=21%, list=18%, signal=26%
GO_REGULATION_OF_SMALL_MOLECULE_METABOLIC_PROCESS	GO_REGULATION_OF_SMALL_MOLECULE_METABOLIC_PROCESS		423	0.303162	1.09367	0.235908	0.529188	1	2961	tags=22%, list=16%, signal=25%
GO_NEURON_DEATH_IN_RESPONSE_TO_OXIDATIVE_STRESS	GO_NEURON_DEATH_IN_RESPONSE_TO_OXIDATIVE_STRESS		28	0.417388	1.0936	0.314623	0.529088	1	4054	tags=32%, list=22%, signal=41%
GO_REGULATION_OF_ACTOMYOSIN_STRUCTURE_ORGANIZATION	GO_REGULATION_OF_ACTOMYOSIN_STRUCTURE_ORGANIZATION		93	0.33876	1.09354	0.31701	0.528948	1	2922	tags=23%, list=16%, signal=27%
GO_NEGATIVE_REGULATION_OF_CANONICAL_WNT_SIGNALING_PATHWAY	GO_NEGATIVE_REGULATION_OF_CANONICAL_WNT_SIGNALING_PATHWAY		181	0.317909	1.09332	0.28489	0.529208	1	3613	tags=23%, list=20%, signal=28%
GO_REGULATION_OF_DNA_DEPENDENT_DNA_REPLICATION	GO_REGULATION_OF_DNA_DEPENDENT_DNA_REPLICATION		46	0.378902	1.09246	0.324438	0.531052	1	5168	tags=41%, list=28%, signal=57%
GO_REGULATION_OF_MITOCHONDRION_ORGANIZATION	GO_REGULATION_OF_MITOCHONDRION_ORGANIZATION		174	0.316032	1.09222	0.287016	0.531394	1	4274	tags=33%, list=23%, signal=42%
GO_POSITIVE_REGULATION_OF_MITOCHONDRION_ORGANIZATION	GO_POSITIVE_REGULATION_OF_MITOCHONDRION_ORGANIZATION		112	0.331243	1.09176	0.290123	0.53227	1	5650	tags=45%, list=31%, signal=64%
GO_REGULATION_OF_MITOCHONDRIAL_FISSION	GO_REGULATION_OF_MITOCHONDRIAL_FISSION		22	0.443677	1.09158	0.360856	0.532423	1	3205	tags=41%, list=17%, signal=49%
GO_MAINTENANCE_OF_CELL_NUMBER	GO_MAINTENANCE_OF_CELL_NUMBER		158	0.322639	1.09115	0.300231	0.533233	1	2957	tags=19%, list=16%, signal=22%
GO_REGULATION_OF_ESTABLISHMENT_OF_PROTEIN_LOCALIZATION_TO_MITOCHONDRION	GO_REGULATION_OF_ESTABLISHMENT_OF_PROTEIN_LOCALIZATION_TO_MITOCHONDRION		69	0.354389	1.09111	0.323454	0.533027	1	4725	tags=38%, list=26%, signal=50%
GO_NEURAL_TUBE_DEVELOPMENT	GO_NEURAL_TUBE_DEVELOPMENT		160	0.322457	1.09105	0.311494	0.532904	1	2144	tags=18%, list=12%, signal=20%
GO_REGULATION_OF_ORGAN_GROWTH	GO_REGULATION_OF_ORGAN_GROWTH		106	0.334719	1.09091	0.322738	0.53296	1	2504	tags=17%, list=14%, signal=20%
GO_POSITIVE_REGULATION_OF_ACTIN_CYTOSKELETON_REORGANIZATION	GO_POSITIVE_REGULATION_OF_ACTIN_CYTOSKELETON_REORGANIZATION		19	0.449745	1.09067	0.345679	0.533306	1	2265	tags=32%, list=12%, signal=36%
GO_MITOCHONDRION_DISTRIBUTION	GO_MITOCHONDRION_DISTRIBUTION		16	0.463481	1.09057	0.339775	0.533258	1	3309	tags=44%, list=18%, signal=53%
GO_POSITIVE_REGULATION_OF_LIPASE_ACTIVITY	GO_POSITIVE_REGULATION_OF_LIPASE_ACTIVITY		71	0.355076	1.09048	0.34127	0.533216	1	2492	tags=24%, list=14%, signal=28%
GO_EMBRYONIC_HEMOPOIESIS	GO_EMBRYONIC_HEMOPOIESIS		21	0.449097	1.09015	0.338369	0.53374	1	4597	tags=43%, list=25%, signal=57%
GO_CRANIAL_NERVE_MORPHOGENESIS	GO_CRANIAL_NERVE_MORPHOGENESIS		28	0.413731	1.09011	0.34104	0.533568	1	2242	tags=25%, list=12%, signal=28%
GO_PROTEIN_LOCALIZATION_TO_ENDOSOME	GO_PROTEIN_LOCALIZATION_TO_ENDOSOME		24	0.428216	1.09009	0.360502	0.533321	1	3945	tags=42%, list=21%, signal=53%
GO_PROTEIN_KINASE_C_ACTIVATING_G_PROTEIN_COUPLED_RECEPTOR_SIGNALING_PATHWAY	GO_PROTEIN_KINASE_C_ACTIVATING_G_PROTEIN_COUPLED_RECEPTOR_SIGNALING_PATHWAY		27	0.418234	1.09003	0.344776	0.533204	1	311	tags=11%, list=2%, signal=11%
GO_VASCULAR_ENDOTHELIAL_GROWTH_FACTOR_SIGNALING_PATHWAY	GO_VASCULAR_ENDOTHELIAL_GROWTH_FACTOR_SIGNALING_PATHWAY		41	0.384533	1.08988	0.336565	0.533316	1	3570	tags=29%, list=19%, signal=36%
GO_REGULATION_OF_TRANSPORTER_ACTIVITY	GO_REGULATION_OF_TRANSPORTER_ACTIVITY		274	0.307476	1.08974	0.283352	0.533371	1	3779	tags=26%, list=21%, signal=33%
GO_REGULATION_OF_INOSITOL_PHOSPHATE_BIOSYNTHETIC_PROCESS	GO_REGULATION_OF_INOSITOL_PHOSPHATE_BIOSYNTHETIC_PROCESS		16	0.467748	1.08965	0.36039	0.533322	1	2889	tags=31%, list=16%, signal=37%
GO_OUTFLOW_TRACT_MORPHOGENESIS	GO_OUTFLOW_TRACT_MORPHOGENESIS		78	0.350051	1.08952	0.311475	0.533364	1	4355	tags=33%, list=24%, signal=43%
GO_POSITIVE_REGULATION_OF_CILIUM_ASSEMBLY	GO_POSITIVE_REGULATION_OF_CILIUM_ASSEMBLY		22	0.434176	1.08898	0.329173	0.534427	1	5347	tags=64%, list=29%, signal=90%
GO_POSITIVE_REGULATION_OF_SYNAPTIC_TRANSMISSION	GO_POSITIVE_REGULATION_OF_SYNAPTIC_TRANSMISSION		163	0.320312	1.08883	0.284722	0.53453	1	2509	tags=20%, list=14%, signal=23%
GO_REGULATION_OF_DNA_BINDING	GO_REGULATION_OF_DNA_BINDING		118	0.329225	1.08827	0.302994	0.535654	1	3719	tags=30%, list=20%, signal=37%
GO_SLEEP	GO_SLEEP		32	0.40205	1.08784	0.345821	0.536452	1	0	tags=3%, list=0%, signal=3%
GO_BLASTOCYST_DEVELOPMENT	GO_BLASTOCYST_DEVELOPMENT		98	0.337534	1.08783	0.312968	0.536185	1	4321	tags=31%, list=23%, signal=40%
GO_NEGATIVE_REGULATION_OF_PROTEOLYSIS	GO_NEGATIVE_REGULATION_OF_PROTEOLYSIS		314	0.300159	1.08774	0.26299	0.536142	1	3144	tags=19%, list=17%, signal=23%
GO_DETECTION_OF_MECHANICAL_STIMULUS_INVOLVED_IN_SENSORY_PERCEPTION	GO_DETECTION_OF_MECHANICAL_STIMULUS_INVOLVED_IN_SENSORY_PERCEPTION		30	0.406682	1.08771	0.363772	0.535938	1	3380	tags=30%, list=18%, signal=37%
GO_PYRIMIDINE_NUCLEOSIDE_TRIPHOSPHATE_METABOLIC_PROCESS	GO_PYRIMIDINE_NUCLEOSIDE_TRIPHOSPHATE_METABOLIC_PROCESS		21	0.440401	1.08684	0.335357	0.537858	1	3065	tags=29%, list=17%, signal=34%
GO_RECEPTOR_CATABOLIC_PROCESS	GO_RECEPTOR_CATABOLIC_PROCESS		36	0.401582	1.08664	0.343662	0.538057	1	4023	tags=36%, list=22%, signal=46%
GO_RESPONSE_TO_INSULIN	GO_RESPONSE_TO_INSULIN		266	0.308914	1.08634	0.295064	0.538533	1	4327	tags=33%, list=23%, signal=42%
GO_REGULATION_OF_CELLULAR_KETONE_METABOLIC_PROCESS	GO_REGULATION_OF_CELLULAR_KETONE_METABOLIC_PROCESS		177	0.319882	1.086	0.283105	0.539098	1	2853	tags=21%, list=15%, signal=24%
GO_RUFFLE_ORGANIZATION	GO_RUFFLE_ORGANIZATION		51	0.371152	1.08593	0.339411	0.53902	1	3550	tags=35%, list=19%, signal=44%
GO_CYCLIC_NUCLEOTIDE_MEDIATED_SIGNALING	GO_CYCLIC_NUCLEOTIDE_MEDIATED_SIGNALING		202	0.31153	1.08577	0.281849	0.539112	1	2771	tags=20%, list=15%, signal=24%
GO_CONTRACTILE_ACTIN_FILAMENT_BUNDLE_ASSEMBLY	GO_CONTRACTILE_ACTIN_FILAMENT_BUNDLE_ASSEMBLY		96	0.335509	1.08576	0.322097	0.538868	1	2922	tags=22%, list=16%, signal=26%
GO_POSITIVE_REGULATION_OF_MONOOXYGENASE_ACTIVITY	GO_POSITIVE_REGULATION_OF_MONOOXYGENASE_ACTIVITY		30	0.411208	1.0851	0.335725	0.540211	1	2504	tags=30%, list=14%, signal=35%
GO_PURINE_NUCLEOSIDE_TRIPHOSPHATE_METABOLIC_PROCESS	GO_PURINE_NUCLEOSIDE_TRIPHOSPHATE_METABOLIC_PROCESS		78	0.350377	1.08489	0.31436	0.540493	1	4486	tags=29%, list=24%, signal=39%
GO_REGULATION_OF_TRANS_SYNAPTIC_SIGNALING	GO_REGULATION_OF_TRANS_SYNAPTIC_SIGNALING		438	0.296739	1.08487	0.250777	0.540273	1	2700	tags=18%, list=15%, signal=20%
GO_NEGATIVE_REGULATION_OF_NEURON_PROJECTION_DEVELOPMENT	GO_NEGATIVE_REGULATION_OF_NEURON_PROJECTION_DEVELOPMENT		147	0.319713	1.08455	0.293698	0.540797	1	3692	tags=29%, list=20%, signal=36%
GO_RESPONSE_TO_UV	GO_RESPONSE_TO_UV		131	0.323856	1.08388	0.312352	0.542157	1	2934	tags=18%, list=16%, signal=22%
GO_TRANSLESION_SYNTHESIS	GO_TRANSLESION_SYNTHESIS		38	0.388519	1.08386	0.335142	0.541933	1	631	tags=13%, list=3%, signal=14%
GO_MIDDLE_EAR_MORPHOGENESIS	GO_MIDDLE_EAR_MORPHOGENESIS		20	0.440175	1.08376	0.347095	0.541889	1	1884	tags=15%, list=10%, signal=17%
GO_REGULATION_OF_MYOTUBE_DIFFERENTIATION	GO_REGULATION_OF_MYOTUBE_DIFFERENTIATION		60	0.358747	1.08352	0.350336	0.54225	1	4379	tags=38%, list=24%, signal=50%
GO_MUSCLE_CELL_FATE_COMMITMENT	GO_MUSCLE_CELL_FATE_COMMITMENT		19	0.442928	1.08336	0.360809	0.542356	1	3331	tags=26%, list=18%, signal=32%
GO_APOPTOTIC_MITOCHONDRIAL_CHANGES	GO_APOPTOTIC_MITOCHONDRIAL_CHANGES		116	0.329455	1.08331	0.332518	0.54221	1	5666	tags=43%, list=31%, signal=62%
GO_POSITIVE_REGULATION_OF_PROTEIN_ACETYLATION	GO_POSITIVE_REGULATION_OF_PROTEIN_ACETYLATION		42	0.384461	1.08314	0.331484	0.542355	1	3518	tags=29%, list=19%, signal=35%
GO_MEMBRANE_PROTEIN_ECTODOMAIN_PROTEOLYSIS	GO_MEMBRANE_PROTEIN_ECTODOMAIN_PROTEOLYSIS		40	0.390401	1.0823	0.358357	0.544184	1	2989	tags=35%, list=16%, signal=42%
GO_DOPAMINE_TRANSPORT	GO_DOPAMINE_TRANSPORT		49	0.371426	1.08228	0.343836	0.543955	1	1485	tags=12%, list=8%, signal=13%
GO_REGULATION_OF_PROTEASOMAL_UBIQUITIN_DEPENDENT_PROTEIN_CATABOLIC_PROCESS	GO_REGULATION_OF_PROTEASOMAL_UBIQUITIN_DEPENDENT_PROTEIN_CATABOLIC_PROCESS		119	0.328446	1.08158	0.314149	0.545438	1	2254	tags=15%, list=12%, signal=17%
GO_NUCLEOBASE_CONTAINING_COMPOUND_TRANSPORT	GO_NUCLEOBASE_CONTAINING_COMPOUND_TRANSPORT		225	0.310521	1.08152	0.296788	0.545282	1	5089	tags=36%, list=28%, signal=50%
GO_NEGATIVE_REGULATION_OF_SUPRAMOLECULAR_FIBER_ORGANIZATION	GO_NEGATIVE_REGULATION_OF_SUPRAMOLECULAR_FIBER_ORGANIZATION		132	0.32502	1.08147	0.31523	0.545141	1	4307	tags=35%, list=23%, signal=45%
GO_POSITIVE_REGULATION_OF_NEURON_DIFFERENTIATION	GO_POSITIVE_REGULATION_OF_NEURON_DIFFERENTIATION		374	0.299524	1.08013	0.285865	0.548303	1	4191	tags=28%, list=23%, signal=36%
GO_ASTROCYTE_DIFFERENTIATION	GO_ASTROCYTE_DIFFERENTIATION		80	0.34586	1.0799	0.320203	0.548597	1	3193	tags=28%, list=17%, signal=33%
GO_ESTABLISHMENT_OF_ORGANELLE_LOCALIZATION	GO_ESTABLISHMENT_OF_ORGANELLE_LOCALIZATION		389	0.298272	1.07974	0.266667	0.548733	1	4267	tags=28%, list=23%, signal=36%
GO_REGULATION_OF_CALCIUM_ION_IMPORT	GO_REGULATION_OF_CALCIUM_ION_IMPORT		38	0.386315	1.07937	0.357245	0.549384	1	3507	tags=34%, list=19%, signal=42%
GO_REGULATION_OF_FATTY_ACID_OXIDATION	GO_REGULATION_OF_FATTY_ACID_OXIDATION		29	0.405738	1.07913	0.365926	0.549693	1	2853	tags=45%, list=15%, signal=53%
GO_HUMORAL_IMMUNE_RESPONSE	GO_HUMORAL_IMMUNE_RESPONSE		222	0.312797	1.07894	0.322757	0.549901	1	3999	tags=23%, list=22%, signal=29%
GO_POSITIVE_REGULATION_OF_HUMORAL_IMMUNE_RESPONSE	GO_POSITIVE_REGULATION_OF_HUMORAL_IMMUNE_RESPONSE		16	0.467313	1.0788	0.381426	0.549971	1	3039	tags=31%, list=16%, signal=37%
GO_OVULATION_CYCLE	GO_OVULATION_CYCLE		67	0.352516	1.07831	0.346405	0.550912	1	4040	tags=27%, list=22%, signal=34%
GO_REGULATION_OF_ION_TRANSMEMBRANE_TRANSPORT	GO_REGULATION_OF_ION_TRANSMEMBRANE_TRANSPORT		460	0.294657	1.07735	0.279959	0.553041	1	3789	tags=25%, list=21%, signal=31%
GO_REGULATION_OF_CAMP_MEDIATED_SIGNALING	GO_REGULATION_OF_CAMP_MEDIATED_SIGNALING		47	0.372028	1.07719	0.326761	0.553162	1	2183	tags=13%, list=12%, signal=14%
GO_RESPONSE_TO_COCAINE	GO_RESPONSE_TO_COCAINE		50	0.374576	1.07668	0.336927	0.55413	1	3490	tags=24%, list=19%, signal=30%
GO_PROSTAGLANDIN_TRANSPORT	GO_PROSTAGLANDIN_TRANSPORT		17	0.456833	1.07642	0.376147	0.554494	1	1180	tags=24%, list=6%, signal=25%
GO_MITOTIC_G2_DNA_DAMAGE_CHECKPOINT	GO_MITOTIC_G2_DNA_DAMAGE_CHECKPOINT		19	0.436851	1.07639	0.375594	0.554316	1	294	tags=11%, list=2%, signal=11%
GO_PHOSPHATIDYLINOSITOL_METABOLIC_PROCESS	GO_PHOSPHATIDYLINOSITOL_METABOLIC_PROCESS		172	0.317228	1.07631	0.310983	0.554243	1	4631	tags=37%, list=25%, signal=48%
GO_AMMONIUM_TRANSPORT	GO_AMMONIUM_TRANSPORT		101	0.333664	1.07614	0.324495	0.554396	1	4318	tags=28%, list=23%, signal=36%
GO_ESTABLISHMENT_OF_PLANAR_POLARITY_OF_EMBRYONIC_EPITHELIUM	GO_ESTABLISHMENT_OF_PLANAR_POLARITY_OF_EMBRYONIC_EPITHELIUM		16	0.463299	1.07587	0.36703	0.554778	1	2399	tags=31%, list=13%, signal=36%
GO_ADENYLATE_CYCLASE_ACTIVATING_G_PROTEIN_COUPLED_RECEPTOR_SIGNALING_PATHWAY	GO_ADENYLATE_CYCLASE_ACTIVATING_G_PROTEIN_COUPLED_RECEPTOR_SIGNALING_PATHWAY		131	0.323518	1.07559	0.330539	0.555196	1	2771	tags=23%, list=15%, signal=27%
GO_ARTERY_DEVELOPMENT	GO_ARTERY_DEVELOPMENT		94	0.332234	1.07513	0.346598	0.55604	1	2293	tags=16%, list=12%, signal=18%
GO_NEUROMUSCULAR_PROCESS_CONTROLLING_BALANCE	GO_NEUROMUSCULAR_PROCESS_CONTROLLING_BALANCE		50	0.36625	1.07458	0.347578	0.557155	1	1579	tags=16%, list=9%, signal=17%
GO_ENDOCRINE_SYSTEM_DEVELOPMENT	GO_ENDOCRINE_SYSTEM_DEVELOPMENT		125	0.320233	1.0743	0.333721	0.557545	1	4507	tags=26%, list=24%, signal=34%
GO_CELLULAR_RESPONSE_TO_LIGHT_STIMULUS	GO_CELLULAR_RESPONSE_TO_LIGHT_STIMULUS		113	0.327397	1.07411	0.29867	0.557765	1	887	tags=10%, list=5%, signal=10%
GO_POSITIVE_REGULATION_OF_GLIAL_CELL_PROLIFERATION	GO_POSITIVE_REGULATION_OF_GLIAL_CELL_PROLIFERATION		18	0.457365	1.07366	0.382753	0.558587	1	4794	tags=39%, list=26%, signal=53%
GO_POSITIVE_REGULATION_OF_DEVELOPMENTAL_GROWTH	GO_POSITIVE_REGULATION_OF_DEVELOPMENTAL_GROWTH		180	0.312976	1.07346	0.32537	0.558798	1	3837	tags=23%, list=21%, signal=29%
GO_PROTEIN_AUTOPHOSPHORYLATION	GO_PROTEIN_AUTOPHOSPHORYLATION		228	0.307103	1.07332	0.304204	0.55887	1	3785	tags=30%, list=21%, signal=38%
GO_POSITIVE_REGULATION_OF_TRANSLATION	GO_POSITIVE_REGULATION_OF_TRANSLATION		118	0.328944	1.07323	0.343826	0.558847	1	3629	tags=20%, list=20%, signal=25%
GO_NEUROEPITHELIAL_CELL_DIFFERENTIATION	GO_NEUROEPITHELIAL_CELL_DIFFERENTIATION		53	0.362391	1.07294	0.342896	0.55934	1	2797	tags=25%, list=15%, signal=29%
GO_GLYCOSYLCERAMIDE_METABOLIC_PROCESS	GO_GLYCOSYLCERAMIDE_METABOLIC_PROCESS		17	0.455694	1.07276	0.371517	0.559513	1	3004	tags=29%, list=16%, signal=35%
GO_REGULATION_OF_LIPASE_ACTIVITY	GO_REGULATION_OF_LIPASE_ACTIVITY		94	0.331362	1.0725	0.352638	0.559867	1	2492	tags=22%, list=14%, signal=26%
GO_POSITIVE_REGULATION_OF_CELL_SUBSTRATE_JUNCTION_ORGANIZATION	GO_POSITIVE_REGULATION_OF_CELL_SUBSTRATE_JUNCTION_ORGANIZATION		25	0.415872	1.0725	0.379822	0.5596	1	3287	tags=44%, list=18%, signal=53%
GO_PHOSPHATIDYLETHANOLAMINE_BIOSYNTHETIC_PROCESS	GO_PHOSPHATIDYLETHANOLAMINE_BIOSYNTHETIC_PROCESS		15	0.46135	1.0723	0.37561	0.559772	1	1012	tags=27%, list=5%, signal=28%
GO_MYOTUBE_CELL_DEVELOPMENT	GO_MYOTUBE_CELL_DEVELOPMENT		33	0.396926	1.07209	0.363368	0.560032	1	4415	tags=42%, list=24%, signal=56%
GO_NEGATIVE_REGULATION_OF_DNA_REPLICATION	GO_NEGATIVE_REGULATION_OF_DNA_REPLICATION		33	0.401764	1.07188	0.359765	0.560323	1	5084	tags=42%, list=28%, signal=58%
GO_REGULATION_OF_ACTIN_FILAMENT_BUNDLE_ASSEMBLY	GO_REGULATION_OF_ACTIN_FILAMENT_BUNDLE_ASSEMBLY		95	0.333689	1.07181	0.339829	0.560227	1	2922	tags=23%, list=16%, signal=27%
GO_POSITIVE_REGULATION_OF_BLOOD_VESSEL_DIAMETER	GO_POSITIVE_REGULATION_OF_BLOOD_VESSEL_DIAMETER		58	0.35939	1.07155	0.353887	0.560607	1	2143	tags=21%, list=12%, signal=23%
GO_POSITIVE_REGULATION_OF_TRANSPORTER_ACTIVITY	GO_POSITIVE_REGULATION_OF_TRANSPORTER_ACTIVITY		112	0.328111	1.07138	0.32625	0.560755	1	3779	tags=26%, list=21%, signal=32%
GO_NEGATIVE_REGULATION_OF_STRIATED_MUSCLE_CELL_APOPTOTIC_PROCESS	GO_NEGATIVE_REGULATION_OF_STRIATED_MUSCLE_CELL_APOPTOTIC_PROCESS		38	0.391103	1.07132	0.36087	0.560608	1	2186	tags=13%, list=12%, signal=15%
GO_PHOSPHATIDYLINOSITOL_ACYL_CHAIN_REMODELING	GO_PHOSPHATIDYLINOSITOL_ACYL_CHAIN_REMODELING		19	0.440333	1.0712	0.368501	0.560642	1	1802	tags=16%, list=10%, signal=17%
GO_MICROTUBULE_BASED_MOVEMENT	GO_MICROTUBULE_BASED_MOVEMENT		269	0.301894	1.07093	0.316017	0.561043	1	3751	tags=24%, list=20%, signal=30%
GO_POSITIVE_REGULATION_OF_PEPTIDYL_SERINE_PHOSPHORYLATION	GO_POSITIVE_REGULATION_OF_PEPTIDYL_SERINE_PHOSPHORYLATION		100	0.332254	1.07085	0.337975	0.560983	1	3139	tags=21%, list=17%, signal=25%
GO_REGULATION_OF_RELEASE_OF_CYTOCHROME_C_FROM_MITOCHONDRIA	GO_REGULATION_OF_RELEASE_OF_CYTOCHROME_C_FROM_MITOCHONDRIA		45	0.378196	1.07062	0.337449	0.561277	1	3752	tags=36%, list=20%, signal=45%
GO_RESPONSE_TO_FLUID_SHEAR_STRESS	GO_RESPONSE_TO_FLUID_SHEAR_STRESS		34	0.385012	1.0705	0.355714	0.561316	1	3905	tags=32%, list=21%, signal=41%
GO_ODONTOGENESIS_OF_DENTIN_CONTAINING_TOOTH	GO_ODONTOGENESIS_OF_DENTIN_CONTAINING_TOOTH		91	0.333313	1.06989	0.345	0.562543	1	2704	tags=22%, list=15%, signal=26%
GO_STORE_OPERATED_CALCIUM_ENTRY	GO_STORE_OPERATED_CALCIUM_ENTRY		21	0.431688	1.06978	0.384252	0.562547	1	3545	tags=38%, list=19%, signal=47%
GO_NEURON_RECOGNITION	GO_NEURON_RECOGNITION		49	0.368741	1.0684	0.352151	0.565782	1	2929	tags=24%, list=16%, signal=29%
[truncated: 1,199 more rows]

## Sheet: GLDS-99_EDL_Ground_Control
NAME	GS<br> follow link to MSigDB	GS DETAILS	SIZE	ES	NES	NOM p-val	FDR q-val	FWER p-val	RANK AT MAX	LEADING EDGE
GO_NEGATIVE_REGULATION_OF_VASCULAR_ASSOCIATED_SMOOTH_MUSCLE_CELL_MIGRATION	GO_NEGATIVE_REGULATION_OF_VASCULAR_ASSOCIATED_SMOOTH_MUSCLE_CELL_MIGRATION	Details ...	17	-0.885105	-2.30211	0	0.000834297	0.001	1333	tags=18%, list=7%, signal=19%
GO_REGULATION_OF_CIRCADIAN_SLEEP_WAKE_CYCLE	GO_REGULATION_OF_CIRCADIAN_SLEEP_WAKE_CYCLE	Details ...	21	-0.754089	-2.03541	0	0.0502392	0.115	2093	tags=33%, list=11%, signal=38%
GO_CIRCADIAN_SLEEP_WAKE_CYCLE	GO_CIRCADIAN_SLEEP_WAKE_CYCLE	Details ...	26	-0.683058	-2.01804	0	0.0452574	0.151	2093	tags=31%, list=11%, signal=35%
GO_CIRCADIAN_SLEEP_WAKE_CYCLE_SLEEP	GO_CIRCADIAN_SLEEP_WAKE_CYCLE_SLEEP	Details ...	20	-0.710714	-1.95732	0	0.0823446	0.337	2093	tags=30%, list=11%, signal=34%
GO_TRANSCRIPTION_COUPLED_NUCLEOTIDE_EXCISION_REPAIR	GO_TRANSCRIPTION_COUPLED_NUCLEOTIDE_EXCISION_REPAIR	Details ...	71	-0.491737	-1.83332	0	0.291838	0.816	4564	tags=51%, list=25%, signal=67%
GO_XENOBIOTIC_METABOLIC_PROCESS	GO_XENOBIOTIC_METABOLIC_PROCESS	Details ...	100	-0.463382	-1.81089	0	0.307793	0.885	3263	tags=37%, list=18%, signal=45%
GO_ENTRAINMENT_OF_CIRCADIAN_CLOCK	GO_ENTRAINMENT_OF_CIRCADIAN_CLOCK	Details ...	23	-0.621616	-1.79233	0.00632911	0.320257	0.929	1405	tags=26%, list=8%, signal=28%
GO_PROTEIN_LIPID_COMPLEX_ASSEMBLY	GO_PROTEIN_LIPID_COMPLEX_ASSEMBLY	Details ...	32	-0.56828	-1.76133	0.00318471	0.375657	0.975	4111	tags=47%, list=22%, signal=60%
GO_ENTRAINMENT_OF_CIRCADIAN_CLOCK_BY_PHOTOPERIOD	GO_ENTRAINMENT_OF_CIRCADIAN_CLOCK_BY_PHOTOPERIOD	Details ...	18	-0.662555	-1.74213	0.0027248	0.402157	0.992	453	tags=22%, list=2%, signal=23%
GO_PHOTOPERIODISM	GO_PHOTOPERIODISM	Details ...	22	-0.622677	-1.73997	0.00286533	0.370298	0.993	453	tags=18%, list=2%, signal=19%
GO_CELLULAR_MODIFIED_AMINO_ACID_BIOSYNTHETIC_PROCESS	GO_CELLULAR_MODIFIED_AMINO_ACID_BIOSYNTHETIC_PROCESS	Details ...	47	-0.511009	-1.73838	0	0.340841	0.994	2579	tags=36%, list=14%, signal=42%
GO_LACTATE_METABOLIC_PROCESS	GO_LACTATE_METABOLIC_PROCESS	Details ...	17	-0.658248	-1.73585	0.0084507	0.318704	0.994	1402	tags=41%, list=8%, signal=45%
GO_REGULATION_OF_DIGESTIVE_SYSTEM_PROCESS	GO_REGULATION_OF_DIGESTIVE_SYSTEM_PROCESS	Details ...	39	-0.537941	-1.72545	0.00348432	0.324449	0.995	3781	tags=41%, list=21%, signal=52%
GO_NUCLEOTIDE_EXCISION_REPAIR	GO_NUCLEOTIDE_EXCISION_REPAIR	Details ...	105	-0.438584	-1.68975	0	0.419696	1	4564	tags=50%, list=25%, signal=65%
GO_REGULATION_OF_SKELETAL_MUSCLE_ADAPTATION	GO_REGULATION_OF_SKELETAL_MUSCLE_ADAPTATION	Details ...	15	-0.6555	-1.68784	0.0135501	0.398296	1	1721	tags=47%, list=9%, signal=51%
GO_SULFUR_AMINO_ACID_CATABOLIC_PROCESS	GO_SULFUR_AMINO_ACID_CATABOLIC_PROCESS	Details ...	15	-0.666891	-1.68737	0.00522193	0.374544	1	4534	tags=73%, list=25%, signal=97%
GO_NEGATIVE_REGULATION_OF_KIDNEY_DEVELOPMENT	GO_NEGATIVE_REGULATION_OF_KIDNEY_DEVELOPMENT	Details ...	17	-0.649182	-1.68641	0.0109589	0.356126	1	2837	tags=35%, list=15%, signal=42%
GO_NEGATIVE_REGULATION_OF_BEHAVIOR	GO_NEGATIVE_REGULATION_OF_BEHAVIOR	Details ...	16	-0.637631	-1.67863	0.0116959	0.360518	1	3583	tags=44%, list=19%, signal=54%
GO_WATER_TRANSPORT	GO_WATER_TRANSPORT	Details ...	18	-0.625503	-1.67565	0	0.35037	1	1475	tags=28%, list=8%, signal=30%
GO_CHOLESTEROL_EFFLUX	GO_CHOLESTEROL_EFFLUX	Details ...	51	-0.483466	-1.65495	0	0.396526	1	4133	tags=39%, list=22%, signal=50%
GO_REGULATION_OF_CAMP_DEPENDENT_PROTEIN_KINASE_ACTIVITY	GO_REGULATION_OF_CAMP_DEPENDENT_PROTEIN_KINASE_ACTIVITY		21	-0.591174	-1.64224	0.00914634	0.420807	1	1515	tags=24%, list=8%, signal=26%
GO_EXOGENOUS_DRUG_CATABOLIC_PROCESS	GO_EXOGENOUS_DRUG_CATABOLIC_PROCESS		18	-0.621439	-1.64014	0.026087	0.409121	1	3063	tags=39%, list=17%, signal=47%
GO_REGULATION_OF_SULFUR_METABOLIC_PROCESS	GO_REGULATION_OF_SULFUR_METABOLIC_PROCESS		15	-0.654712	-1.63402	0.0205656	0.411836	1	1329	tags=20%, list=7%, signal=22%
GO_SULFUR_AMINO_ACID_BIOSYNTHETIC_PROCESS	GO_SULFUR_AMINO_ACID_BIOSYNTHETIC_PROCESS		15	-0.635151	-1.62724	0.0183727	0.416555	1	3029	tags=53%, list=16%, signal=64%
GO_SPLICEOSOMAL_SNRNP_ASSEMBLY	GO_SPLICEOSOMAL_SNRNP_ASSEMBLY		34	-0.523316	-1.62719	0.0136519	0.400157	1	6113	tags=76%, list=33%, signal=114%
GO_ORGAN_OR_TISSUE_SPECIFIC_IMMUNE_RESPONSE	GO_ORGAN_OR_TISSUE_SPECIFIC_IMMUNE_RESPONSE		23	-0.574659	-1.62259	0.0174419	0.39921	1	5741	tags=70%, list=31%, signal=101%
GO_NEGATIVE_REGULATION_OF_ENDOTHELIAL_CELL_APOPTOTIC_PROCESS	GO_NEGATIVE_REGULATION_OF_ENDOTHELIAL_CELL_APOPTOTIC_PROCESS		31	-0.509669	-1.61748	0.0128205	0.400175	1	1329	tags=23%, list=7%, signal=24%
GO_PHOSPHATIDIC_ACID_METABOLIC_PROCESS	GO_PHOSPHATIDIC_ACID_METABOLIC_PROCESS		43	-0.484337	-1.6026	0.0142349	0.432457	1	3198	tags=44%, list=17%, signal=53%
GO_KIDNEY_MESENCHYME_DEVELOPMENT	GO_KIDNEY_MESENCHYME_DEVELOPMENT		19	-0.584881	-1.58756	0.0167131	0.47099	1	1822	tags=32%, list=10%, signal=35%
GO_TRNA_PROCESSING	GO_TRNA_PROCESSING		119	-0.398911	-1.58468	0	0.464344	1	4689	tags=45%, list=25%, signal=60%
GO_MISMATCH_REPAIR	GO_MISMATCH_REPAIR		31	-0.51053	-1.58041	0.0290698	0.46421	1	4183	tags=55%, list=23%, signal=71%
GO_NEUROTRANSMITTER_REUPTAKE	GO_NEUROTRANSMITTER_REUPTAKE		28	-0.533295	-1.57891	0.021875	0.454808	1	2907	tags=25%, list=16%, signal=30%
GO_RHYTHMIC_BEHAVIOR	GO_RHYTHMIC_BEHAVIOR		47	-0.476698	-1.57814	0.003663	0.443622	1	2093	tags=30%, list=11%, signal=34%
GO_SKELETAL_MUSCLE_ADAPTATION	GO_SKELETAL_MUSCLE_ADAPTATION		27	-0.515527	-1.57546	0.0182371	0.439042	1	2014	tags=41%, list=11%, signal=46%
GO_RESPONSE_TO_DIETARY_EXCESS	GO_RESPONSE_TO_DIETARY_EXCESS		26	-0.543013	-1.57266	0.025	0.435926	1	2135	tags=31%, list=12%, signal=35%
GO_ACYLGLYCEROL_HOMEOSTASIS	GO_ACYLGLYCEROL_HOMEOSTASIS		35	-0.503424	-1.56665	0.0165563	0.44327	1	1991	tags=40%, list=11%, signal=45%
GO_METHIONINE_METABOLIC_PROCESS	GO_METHIONINE_METABOLIC_PROCESS		15	-0.616151	-1.5645	0.0341207	0.437963	1	3029	tags=53%, list=16%, signal=64%
GO_SPECIFICATION_OF_ANIMAL_ORGAN_IDENTITY	GO_SPECIFICATION_OF_ANIMAL_ORGAN_IDENTITY		34	-0.503023	-1.56297	0.013245	0.430609	1	1246	tags=24%, list=7%, signal=25%
GO_SYNAPTIC_TRANSMISSION_DOPAMINERGIC	GO_SYNAPTIC_TRANSMISSION_DOPAMINERGIC		30	-0.506448	-1.55914	0.022293	0.431409	1	3557	tags=37%, list=19%, signal=45%
GO_POSITIVE_REGULATION_OF_ANIMAL_ORGAN_MORPHOGENESIS	GO_POSITIVE_REGULATION_OF_ANIMAL_ORGAN_MORPHOGENESIS		81	-0.416017	-1.5587	0.00440529	0.421915	1	1246	tags=16%, list=7%, signal=17%
GO_SULFUR_AMINO_ACID_METABOLIC_PROCESS	GO_SULFUR_AMINO_ACID_METABOLIC_PROCESS		38	-0.479453	-1.5497	0.0135135	0.43893	1	3189	tags=39%, list=17%, signal=48%
GO_BILE_ACID_METABOLIC_PROCESS	GO_BILE_ACID_METABOLIC_PROCESS		44	-0.46463	-1.54601	0.00352113	0.43983	1	1766	tags=25%, list=10%, signal=28%
GO_FOREBRAIN_REGIONALIZATION	GO_FOREBRAIN_REGIONALIZATION		24	-0.533618	-1.54487	0.025	0.4331	1	1244	tags=29%, list=7%, signal=31%
GO_SERINE_FAMILY_AMINO_ACID_METABOLIC_PROCESS	GO_SERINE_FAMILY_AMINO_ACID_METABOLIC_PROCESS		36	-0.476596	-1.54466	0.00696864	0.423765	1	4952	tags=47%, list=27%, signal=64%
GO_BILE_ACID_BIOSYNTHETIC_PROCESS	GO_BILE_ACID_BIOSYNTHETIC_PROCESS		34	-0.499435	-1.54458	0.00923077	0.414533	1	3982	tags=41%, list=22%, signal=52%
GO_METANEPHRIC_MESENCHYME_DEVELOPMENT	GO_METANEPHRIC_MESENCHYME_DEVELOPMENT		15	-0.612102	-1.54142	0.034384	0.414987	1	213	tags=20%, list=1%, signal=20%
GO_MUSCLE_FILAMENT_SLIDING	GO_MUSCLE_FILAMENT_SLIDING		35	-0.493832	-1.54031	0.0234899	0.40905	1	1316	tags=34%, list=7%, signal=37%
GO_NUCLEOTIDE_EXCISION_REPAIR_DNA_INCISION	GO_NUCLEOTIDE_EXCISION_REPAIR_DNA_INCISION		38	-0.478913	-1.53986	0.0288462	0.401805	1	3654	tags=47%, list=20%, signal=59%
GO_NODAL_SIGNALING_PATHWAY	GO_NODAL_SIGNALING_PATHWAY		15	-0.594548	-1.53608	0.0347826	0.404967	1	1588	tags=40%, list=9%, signal=44%
GO_TOXIN_METABOLIC_PROCESS	GO_TOXIN_METABOLIC_PROCESS		23	-0.545983	-1.53508	0.0418994	0.399567	1	3807	tags=43%, list=21%, signal=55%
GO_NONRIBOSOMAL_PEPTIDE_BIOSYNTHETIC_PROCESS	GO_NONRIBOSOMAL_PEPTIDE_BIOSYNTHETIC_PROCESS		18	-0.582403	-1.52541	0.0388889	0.41889	1	1757	tags=28%, list=10%, signal=31%
GO_ALPHA_AMINO_ACID_CATABOLIC_PROCESS	GO_ALPHA_AMINO_ACID_CATABOLIC_PROCESS		101	-0.387883	-1.51925	0.010582	0.428896	1	4397	tags=41%, list=24%, signal=53%
GO_REGULATION_OF_METALLOENDOPEPTIDASE_ACTIVITY	GO_REGULATION_OF_METALLOENDOPEPTIDASE_ACTIVITY		15	-0.596819	-1.51252	0.0554156	0.441213	1	113	tags=7%, list=1%, signal=7%
GO_SHORT_CHAIN_FATTY_ACID_METABOLIC_PROCESS	GO_SHORT_CHAIN_FATTY_ACID_METABOLIC_PROCESS		17	-0.582803	-1.51147	0.0443213	0.436398	1	67	tags=12%, list=0%, signal=12%
GO_ONE_CARBON_METABOLIC_PROCESS	GO_ONE_CARBON_METABOLIC_PROCESS		25	-0.508873	-1.5114	0.0369231	0.428703	1	594	tags=24%, list=3%, signal=25%
GO_TRANSMISSION_OF_NERVE_IMPULSE	GO_TRANSMISSION_OF_NERVE_IMPULSE		68	-0.411208	-1.5049	0.00873363	0.440397	1	3628	tags=38%, list=20%, signal=47%
GO_REGULATION_OF_BEHAVIOR	GO_REGULATION_OF_BEHAVIOR		68	-0.412218	-1.50335	0.0119522	0.437361	1	3583	tags=34%, list=19%, signal=42%
GO_CELLULAR_RESPONSE_TO_GLUCAGON_STIMULUS	GO_CELLULAR_RESPONSE_TO_GLUCAGON_STIMULUS		25	-0.510279	-1.50255	0.0436137	0.432254	1	1515	tags=28%, list=8%, signal=30%
GO_CELLULAR_AMINO_ACID_CATABOLIC_PROCESS	GO_CELLULAR_AMINO_ACID_CATABOLIC_PROCESS		119	-0.377726	-1.50217	0	0.425841	1	4397	tags=41%, list=24%, signal=54%
GO_GLUCOCORTICOID_METABOLIC_PROCESS	GO_GLUCOCORTICOID_METABOLIC_PROCESS		23	-0.528147	-1.49955	0.0363636	0.425561	1	2293	tags=48%, list=12%, signal=55%
GO_CELLULAR_RESPONSE_TO_DEXAMETHASONE_STIMULUS	GO_CELLULAR_RESPONSE_TO_DEXAMETHASONE_STIMULUS		32	-0.484843	-1.49775	0.0271903	0.4237	1	902	tags=28%, list=5%, signal=30%
GO_NUCLEOTIDE_EXCISION_REPAIR_DNA_GAP_FILLING	GO_NUCLEOTIDE_EXCISION_REPAIR_DNA_GAP_FILLING		21	-0.526927	-1.49199	0.0505952	0.433256	1	3654	tags=52%, list=20%, signal=65%
GO_DORSAL_VENTRAL_NEURAL_TUBE_PATTERNING	GO_DORSAL_VENTRAL_NEURAL_TUBE_PATTERNING		24	-0.507778	-1.48912	0.0512821	0.43419	1	3520	tags=38%, list=19%, signal=46%
GO_POSITIVE_REGULATION_OF_P38MAPK_CASCADE	GO_POSITIVE_REGULATION_OF_P38MAPK_CASCADE		28	-0.488304	-1.4739	0.0407523	0.473538	1	590	tags=18%, list=3%, signal=18%
GO_STEROL_TRANSPORT	GO_STEROL_TRANSPORT		95	-0.385057	-1.47238	0	0.470857	1	2873	tags=25%, list=16%, signal=30%
GO_POSITIVE_REGULATION_OF_MORPHOGENESIS_OF_AN_EPITHELIUM	GO_POSITIVE_REGULATION_OF_MORPHOGENESIS_OF_AN_EPITHELIUM		35	-0.463906	-1.47152	0.0407407	0.466231	1	934	tags=20%, list=5%, signal=21%
GO_PROTEIN_CONTAINING_COMPLEX_REMODELING	GO_PROTEIN_CONTAINING_COMPLEX_REMODELING		28	-0.482387	-1.46244	0.0517799	0.488004	1	1991	tags=36%, list=11%, signal=40%
GO_LIPID_DIGESTION	GO_LIPID_DIGESTION		18	-0.540094	-1.46048	0.0796703	0.487006	1	2873	tags=28%, list=16%, signal=33%
GO_NEGATIVE_REGULATION_OF_NOTCH_SIGNALING_PATHWAY	GO_NEGATIVE_REGULATION_OF_NOTCH_SIGNALING_PATHWAY		42	-0.438185	-1.45904	0.0332226	0.484745	1	1947	tags=17%, list=11%, signal=19%
GO_MESENCHYMAL_TO_EPITHELIAL_TRANSITION	GO_MESENCHYMAL_TO_EPITHELIAL_TRANSITION		20	-0.539122	-1.45604	0.0591549	0.486898	1	858	tags=20%, list=5%, signal=21%
GO_S_ADENOSYLMETHIONINE_METABOLIC_PROCESS	GO_S_ADENOSYLMETHIONINE_METABOLIC_PROCESS		16	-0.5456	-1.44987	0.079452	0.499454	1	369	tags=19%, list=2%, signal=19%
GO_NEUTRAL_LIPID_METABOLIC_PROCESS	GO_NEUTRAL_LIPID_METABOLIC_PROCESS		123	-0.359801	-1.44325	0.0215054	0.513769	1	1808	tags=21%, list=10%, signal=23%
GO_CELLULAR_RESPONSE_TO_CAMP	GO_CELLULAR_RESPONSE_TO_CAMP		51	-0.418657	-1.4343	0.0149254	0.536239	1	2727	tags=31%, list=15%, signal=37%
GO_RESPONSE_TO_DEXAMETHASONE	GO_RESPONSE_TO_DEXAMETHASONE		41	-0.43749	-1.43146	0.0314685	0.538557	1	902	tags=24%, list=5%, signal=26%
GO_AMINO_ACID_BETAINE_METABOLIC_PROCESS	GO_AMINO_ACID_BETAINE_METABOLIC_PROCESS		17	-0.542675	-1.42829	0.0727763	0.542036	1	2415	tags=41%, list=13%, signal=47%
GO_L_GLUTAMATE_TRANSMEMBRANE_TRANSPORT	GO_L_GLUTAMATE_TRANSMEMBRANE_TRANSPORT		23	-0.496706	-1.42659	0.0787879	0.540145	1	948	tags=17%, list=5%, signal=18%
GO_ORGAN_INDUCTION	GO_ORGAN_INDUCTION		22	-0.516186	-1.42295	0.0748503	0.545563	1	1246	tags=23%, list=7%, signal=24%
GO_HIGH_DENSITY_LIPOPROTEIN_PARTICLE_REMODELING	GO_HIGH_DENSITY_LIPOPROTEIN_PARTICLE_REMODELING		16	-0.544377	-1.42062	0.0911458	0.546517	1	1991	tags=44%, list=11%, signal=49%
GO_RIBOSOMAL_LARGE_SUBUNIT_BIOGENESIS	GO_RIBOSOMAL_LARGE_SUBUNIT_BIOGENESIS		56	-0.412368	-1.42043	0.0263158	0.540204	1	5343	tags=50%, list=29%, signal=70%
GO_PURINE_NUCLEOBASE_METABOLIC_PROCESS	GO_PURINE_NUCLEOBASE_METABOLIC_PROCESS		20	-0.518414	-1.41986	0.0566572	0.535469	1	277	tags=20%, list=2%, signal=20%
GO_TRANSCRIPTION_ELONGATION_FROM_RNA_POLYMERASE_I_PROMOTER	GO_TRANSCRIPTION_ELONGATION_FROM_RNA_POLYMERASE_I_PROMOTER		30	-0.471439	-1.41857	0.059375	0.533089	1	3328	tags=43%, list=18%, signal=53%
GO_DEVELOPMENTAL_INDUCTION	GO_DEVELOPMENTAL_INDUCTION		34	-0.456621	-1.41652	0.0322581	0.533367	1	1246	tags=18%, list=7%, signal=19%
GO_NEGATIVE_REGULATION_OF_SMOOTH_MUSCLE_CELL_MIGRATION	GO_NEGATIVE_REGULATION_OF_SMOOTH_MUSCLE_CELL_MIGRATION		33	-0.449171	-1.41525	0.0285714	0.530881	1	2132	tags=18%, list=12%, signal=21%
GO_CELLULAR_RESPONSE_TO_XENOBIOTIC_STIMULUS	GO_CELLULAR_RESPONSE_TO_XENOBIOTIC_STIMULUS		156	-0.343426	-1.40777	0	0.549953	1	1751	tags=23%, list=10%, signal=25%
GO_BENZENE_CONTAINING_COMPOUND_METABOLIC_PROCESS	GO_BENZENE_CONTAINING_COMPOUND_METABOLIC_PROCESS		24	-0.494346	-1.40688	0.0718232	0.546592	1	2277	tags=38%, list=12%, signal=43%
GO_TERMINATION_OF_RNA_POLYMERASE_I_TRANSCRIPTION	GO_TERMINATION_OF_RNA_POLYMERASE_I_TRANSCRIPTION		31	-0.457934	-1.40632	0.0466667	0.542349	1	5703	tags=58%, list=31%, signal=84%
GO_ALPHA_AMINO_ACID_BIOSYNTHETIC_PROCESS	GO_ALPHA_AMINO_ACID_BIOSYNTHETIC_PROCESS		59	-0.409488	-1.40339	0.0284553	0.546324	1	3952	tags=37%, list=21%, signal=47%
GO_TRIGLYCERIDE_METABOLIC_PROCESS	GO_TRIGLYCERIDE_METABOLIC_PROCESS		99	-0.363265	-1.40321	0.0195122	0.540594	1	1808	tags=21%, list=10%, signal=23%
GO_POSITIVE_REGULATION_OF_CHOLESTEROL_EFFLUX	GO_POSITIVE_REGULATION_OF_CHOLESTEROL_EFFLUX		16	-0.547901	-1.4025	0.0927835	0.536647	1	4058	tags=69%, list=22%, signal=88%
GO_POSITIVE_REGULATION_OF_EXCITATORY_POSTSYNAPTIC_POTENTIAL	GO_POSITIVE_REGULATION_OF_EXCITATORY_POSTSYNAPTIC_POTENTIAL		28	-0.458311	-1.39808	0.0658683	0.545274	1	3344	tags=39%, list=18%, signal=48%
GO_VACUOLAR_TRANSPORT	GO_VACUOLAR_TRANSPORT		133	-0.355702	-1.39677	0.0191083	0.543697	1	4602	tags=39%, list=25%, signal=52%
GO_PROTEIN_LIPID_COMPLEX_SUBUNIT_ORGANIZATION	GO_PROTEIN_LIPID_COMPLEX_SUBUNIT_ORGANIZATION		48	-0.408299	-1.39675	0.0210526	0.537861	1	1991	tags=23%, list=11%, signal=26%
GO_POSTSYNAPTIC_SPECIALIZATION_ASSEMBLY	GO_POSTSYNAPTIC_SPECIALIZATION_ASSEMBLY		21	-0.484464	-1.39475	0.0728291	0.53838	1	2804	tags=43%, list=15%, signal=50%
GO_NUCLEOTIDE_EXCISION_REPAIR_PREINCISION_COMPLEX_ASSEMBLY	GO_NUCLEOTIDE_EXCISION_REPAIR_PREINCISION_COMPLEX_ASSEMBLY		28	-0.460488	-1.38754	0.058104	0.555844	1	4521	tags=54%, list=25%, signal=71%
GO_RENAL_VESICLE_DEVELOPMENT	GO_RENAL_VESICLE_DEVELOPMENT		20	-0.498084	-1.38373	0.0758808	0.562498	1	858	tags=20%, list=5%, signal=21%
GO_ASPARTATE_FAMILY_AMINO_ACID_METABOLIC_PROCESS	GO_ASPARTATE_FAMILY_AMINO_ACID_METABOLIC_PROCESS		47	-0.414619	-1.38365	0.0449827	0.55687	1	3073	tags=34%, list=17%, signal=41%
GO_PEPTIDYL_ARGININE_MODIFICATION	GO_PEPTIDYL_ARGININE_MODIFICATION		27	-0.469485	-1.38201	0.0938416	0.556761	1	4409	tags=44%, list=24%, signal=58%
GO_POSITIVE_REGULATION_OF_TOR_SIGNALING	GO_POSITIVE_REGULATION_OF_TOR_SIGNALING		38	-0.42633	-1.37878	0.0626959	0.562149	1	3946	tags=39%, list=21%, signal=50%
GO_RNA_MODIFICATION	GO_RNA_MODIFICATION		147	-0.336852	-1.37669	0.0122699	0.563178	1	5113	tags=46%, list=28%, signal=63%
GO_RIBOSOMAL_SMALL_SUBUNIT_BIOGENESIS	GO_RIBOSOMAL_SMALL_SUBUNIT_BIOGENESIS		61	-0.383025	-1.37084	0.052	0.576919	1	5014	tags=41%, list=27%, signal=56%
GO_MATURATION_OF_SSU_RRNA_FROM_TRICISTRONIC_RRNA_TRANSCRIPT_SSU_RRNA_5_8S_RRNA_LSU_RRNA	GO_MATURATION_OF_SSU_RRNA_FROM_TRICISTRONIC_RRNA_TRANSCRIPT_SSU_RRNA_5_8S_RRNA_LSU_RRNA		33	-0.432166	-1.36893	0.0571429	0.577179	1	6240	tags=55%, list=34%, signal=82%
GO_INTRA_S_DNA_DAMAGE_CHECKPOINT	GO_INTRA_S_DNA_DAMAGE_CHECKPOINT		15	-0.536176	-1.36742	0.0977654	0.576702	1	4237	tags=53%, list=23%, signal=69%
GO_CELLULAR_METABOLIC_COMPOUND_SALVAGE	GO_CELLULAR_METABOLIC_COMPOUND_SALVAGE		32	-0.448869	-1.36551	0.0792079	0.577608	1	3165	tags=44%, list=17%, signal=53%
GO_TRNA_MODIFICATION	GO_TRNA_MODIFICATION		80	-0.366039	-1.3611	0.00925926	0.586487	1	5113	tags=46%, list=28%, signal=64%
GO_HIGH_DENSITY_LIPOPROTEIN_PARTICLE_CLEARANCE	GO_HIGH_DENSITY_LIPOPROTEIN_PARTICLE_CLEARANCE		15	-0.539613	-1.36017	0.10929	0.58376	1	1991	tags=33%, list=11%, signal=37%
GO_ORGANIC_ACID_CATABOLIC_PROCESS	GO_ORGANIC_ACID_CATABOLIC_PROCESS		263	-0.308767	-1.35975	0	0.579596	1	3258	tags=27%, list=18%, signal=33%
GO_REGULATION_OF_EXCITATORY_SYNAPSE_ASSEMBLY	GO_REGULATION_OF_EXCITATORY_SYNAPSE_ASSEMBLY		15	-0.545786	-1.35889	0.154494	0.577139	1	2804	tags=40%, list=15%, signal=47%
GO_THYROID_GLAND_DEVELOPMENT	GO_THYROID_GLAND_DEVELOPMENT		22	-0.481812	-1.35841	0.0879121	0.573265	1	4499	tags=36%, list=24%, signal=48%
GO_TRANSCRIPTION_INITIATION_FROM_RNA_POLYMERASE_I_PROMOTER	GO_TRANSCRIPTION_INITIATION_FROM_RNA_POLYMERASE_I_PROMOTER		35	-0.425741	-1.35349	0.0673401	0.584454	1	3328	tags=37%, list=18%, signal=45%
GO_AMINE_CATABOLIC_PROCESS	GO_AMINE_CATABOLIC_PROCESS		21	-0.490376	-1.35218	0.122324	0.583674	1	4034	tags=48%, list=22%, signal=61%
GO_REGULATION_OF_NEUROTRANSMITTER_UPTAKE	GO_REGULATION_OF_NEUROTRANSMITTER_UPTAKE		20	-0.478675	-1.35119	0.103542	0.581809	1	52	tags=10%, list=0%, signal=10%
GO_LYSOSOMAL_TRANSPORT	GO_LYSOSOMAL_TRANSPORT		99	-0.352064	-1.34735	0.0148515	0.58961	1	2618	tags=24%, list=14%, signal=28%
GO_PHOSPHATE_ION_TRANSPORT	GO_PHOSPHATE_ION_TRANSPORT		23	-0.478858	-1.34446	0.102941	0.593836	1	4799	tags=43%, list=26%, signal=59%
GO_GLUTATHIONE_METABOLIC_PROCESS	GO_GLUTATHIONE_METABOLIC_PROCESS		43	-0.410704	-1.33921	0.070922	0.606964	1	1757	tags=21%, list=10%, signal=23%
GO_POSITIVE_REGULATION_OF_SYNAPSE_ASSEMBLY	GO_POSITIVE_REGULATION_OF_SYNAPSE_ASSEMBLY		67	-0.378364	-1.33885	0.0392157	0.602771	1	2811	tags=31%, list=15%, signal=37%
GO_GLUCOCORTICOID_BIOSYNTHETIC_PROCESS	GO_GLUCOCORTICOID_BIOSYNTHETIC_PROCESS		16	-0.517898	-1.3352	0.123393	0.610525	1	2117	tags=44%, list=11%, signal=49%
GO_NUCLEOTIDE_EXCISION_REPAIR_DNA_DUPLEX_UNWINDING	GO_NUCLEOTIDE_EXCISION_REPAIR_DNA_DUPLEX_UNWINDING		21	-0.477615	-1.33498	0.128852	0.605987	1	2941	tags=43%, list=16%, signal=51%
GO_VIRAL_BUDDING	GO_VIRAL_BUDDING		23	-0.472433	-1.33472	0.099359	0.601678	1	4711	tags=43%, list=26%, signal=58%
GO_CELL_DIFFERENTIATION_INVOLVED_IN_METANEPHROS_DEVELOPMENT	GO_CELL_DIFFERENTIATION_INVOLVED_IN_METANEPHROS_DEVELOPMENT		26	-0.448298	-1.33298	0.0840841	0.602676	1	858	tags=15%, list=5%, signal=16%
GO_ALPHA_AMINO_ACID_METABOLIC_PROCESS	GO_ALPHA_AMINO_ACID_METABOLIC_PROCESS		189	-0.309753	-1.33268	0.0330578	0.598663	1	4397	tags=36%, list=24%, signal=47%
GO_REGULATION_OF_CHOLESTEROL_EFFLUX	GO_REGULATION_OF_CHOLESTEROL_EFFLUX		33	-0.42563	-1.32834	0.0900322	0.608814	1	4058	tags=36%, list=22%, signal=47%
GO_NCRNA_PROCESSING	GO_NCRNA_PROCESSING		346	-0.300862	-1.32766	0	0.606166	1	5120	tags=41%, list=28%, signal=56%
GO_STEROL_METABOLIC_PROCESS	GO_STEROL_METABOLIC_PROCESS		159	-0.324657	-1.32761	0.0205479	0.601419	1	1931	tags=20%, list=10%, signal=22%
GO_CIRCADIAN_REGULATION_OF_GENE_EXPRESSION	GO_CIRCADIAN_REGULATION_OF_GENE_EXPRESSION		60	-0.376304	-1.32159	0.0478088	0.617525	1	453	tags=15%, list=2%, signal=15%
GO_HEPATOCYTE_DIFFERENTIATION	GO_HEPATOCYTE_DIFFERENTIATION		15	-0.523476	-1.32123	0.146006	0.613821	1	1041	tags=27%, list=6%, signal=28%
GO_NEUROTRANSMITTER_UPTAKE	GO_NEUROTRANSMITTER_UPTAKE		46	-0.399391	-1.32003	0.0819113	0.613108	1	948	tags=15%, list=5%, signal=16%
GO_REGULATION_OF_NUCLEOTIDE_BIOSYNTHETIC_PROCESS	GO_REGULATION_OF_NUCLEOTIDE_BIOSYNTHETIC_PROCESS		40	-0.406466	-1.31997	0.104693	0.608528	1	2907	tags=25%, list=16%, signal=30%
GO_BASE_EXCISION_REPAIR	GO_BASE_EXCISION_REPAIR		41	-0.404082	-1.31915	0.0925926	0.606855	1	3550	tags=46%, list=19%, signal=57%
GO_TORC1_SIGNALING	GO_TORC1_SIGNALING		41	-0.410561	-1.31642	0.0784983	0.611285	1	3226	tags=39%, list=18%, signal=47%
GO_KERATINIZATION	GO_KERATINIZATION		125	-0.329304	-1.31568	0.0294118	0.608938	1	1362	tags=12%, list=7%, signal=13%
GO_RESPIRATORY_SYSTEM_PROCESS	GO_RESPIRATORY_SYSTEM_PROCESS		30	-0.428391	-1.31382	0.109325	0.610177	1	1501	tags=20%, list=8%, signal=22%
GO_NEGATIVE_REGULATION_OF_SYSTEMIC_ARTERIAL_BLOOD_PRESSURE	GO_NEGATIVE_REGULATION_OF_SYSTEMIC_ARTERIAL_BLOOD_PRESSURE		20	-0.477699	-1.3112	0.0993976	0.614679	1	998	tags=20%, list=5%, signal=21%
GO_MATURATION_OF_5_8S_RRNA_FROM_TRICISTRONIC_RRNA_TRANSCRIPT_SSU_RRNA_5_8S_RRNA_LSU_RRNA	GO_MATURATION_OF_5_8S_RRNA_FROM_TRICISTRONIC_RRNA_TRANSCRIPT_SSU_RRNA_5_8S_RRNA_LSU_RRNA		21	-0.469531	-1.30745	0.13649	0.62307	1	3905	tags=43%, list=21%, signal=54%
GO_MEMBRANE_DEPOLARIZATION_DURING_ACTION_POTENTIAL	GO_MEMBRANE_DEPOLARIZATION_DURING_ACTION_POTENTIAL		37	-0.41769	-1.30645	0.113565	0.621633	1	3628	tags=35%, list=20%, signal=44%
GO_NUCLEOBASE_METABOLIC_PROCESS	GO_NUCLEOBASE_METABOLIC_PROCESS		35	-0.413078	-1.30596	0.103333	0.618695	1	277	tags=14%, list=2%, signal=14%
GO_NEGATIVE_REGULATION_OF_GTPASE_ACTIVITY	GO_NEGATIVE_REGULATION_OF_GTPASE_ACTIVITY		47	-0.391856	-1.30416	0.07393	0.620328	1	2131	tags=26%, list=12%, signal=29%
GO_PEPTIDE_CATABOLIC_PROCESS	GO_PEPTIDE_CATABOLIC_PROCESS		23	-0.447904	-1.30402	0.100279	0.61627	1	2	tags=4%, list=0%, signal=4%
GO_SKELETAL_MUSCLE_CONTRACTION	GO_SKELETAL_MUSCLE_CONTRACTION		43	-0.403593	-1.29962	0.0965251	0.627034	1	3515	tags=42%, list=19%, signal=52%
GO_HIGH_DENSITY_LIPOPROTEIN_PARTICLE_ASSEMBLY	GO_HIGH_DENSITY_LIPOPROTEIN_PARTICLE_ASSEMBLY		15	-0.505259	-1.2989	0.157068	0.625035	1	5988	tags=67%, list=32%, signal=99%
GO_CLEAVAGE_INVOLVED_IN_RRNA_PROCESSING	GO_CLEAVAGE_INVOLVED_IN_RRNA_PROCESSING		21	-0.452806	-1.29735	0.134286	0.626007	1	3591	tags=43%, list=19%, signal=53%
GO_RIBOSOME_BIOGENESIS	GO_RIBOSOME_BIOGENESIS		265	-0.297622	-1.29718	0.0235294	0.622079	1	5058	tags=39%, list=27%, signal=53%
GO_AROMATIC_AMINO_ACID_FAMILY_CATABOLIC_PROCESS	GO_AROMATIC_AMINO_ACID_FAMILY_CATABOLIC_PROCESS		27	-0.439428	-1.29691	0.109422	0.618695	1	4397	tags=52%, list=24%, signal=68%
GO_HEART_FIELD_SPECIFICATION	GO_HEART_FIELD_SPECIFICATION		15	-0.501282	-1.29632	0.140921	0.616296	1	5642	tags=47%, list=31%, signal=67%
GO_LYTIC_VACUOLE_ORGANIZATION	GO_LYTIC_VACUOLE_ORGANIZATION		61	-0.369855	-1.29402	0.08	0.620086	1	4514	tags=41%, list=24%, signal=54%
GO_REGULATION_OF_MESONEPHROS_DEVELOPMENT	GO_REGULATION_OF_MESONEPHROS_DEVELOPMENT		25	-0.439329	-1.29286	0.149351	0.619576	1	2233	tags=24%, list=12%, signal=27%
GO_REGULATION_OF_EPITHELIAL_CELL_DIFFERENTIATION_INVOLVED_IN_KIDNEY_DEVELOPMENT	GO_REGULATION_OF_EPITHELIAL_CELL_DIFFERENTIATION_INVOLVED_IN_KIDNEY_DEVELOPMENT		18	-0.478582	-1.29269	0.13881	0.615855	1	1165	tags=22%, list=6%, signal=24%
GO_MALE_MEIOSIS_I	GO_MALE_MEIOSIS_I		24	-0.443907	-1.28894	0.132948	0.624349	1	3353	tags=38%, list=18%, signal=46%
GO_CELLULAR_AMINO_ACID_BIOSYNTHETIC_PROCESS	GO_CELLULAR_AMINO_ACID_BIOSYNTHETIC_PROCESS		75	-0.352151	-1.28741	0.0470085	0.625439	1	3952	tags=36%, list=21%, signal=46%
GO_RESPONSE_TO_EPINEPHRINE	GO_RESPONSE_TO_EPINEPHRINE		16	-0.498562	-1.28506	0.137363	0.629266	1	893	tags=19%, list=5%, signal=20%
GO_POLYSACCHARIDE_CATABOLIC_PROCESS	GO_POLYSACCHARIDE_CATABOLIC_PROCESS		26	-0.432621	-1.28158	0.121739	0.637297	1	4192	tags=50%, list=23%, signal=65%
GO_TRNA_METABOLIC_PROCESS	GO_TRNA_METABOLIC_PROCESS		156	-0.312081	-1.2809	0.0261438	0.635267	1	4728	tags=44%, list=26%, signal=58%
GO_NUCLEOTIDE_EXCISION_REPAIR_DNA_INCISION_3_TO_LESION	GO_NUCLEOTIDE_EXCISION_REPAIR_DNA_INCISION_3_TO_LESION		22	-0.463266	-1.28062	0.16208	0.63211	1	5626	tags=64%, list=31%, signal=91%
GO_NUCLEOTIDE_EXCISION_REPAIR_DNA_DAMAGE_RECOGNITION	GO_NUCLEOTIDE_EXCISION_REPAIR_DNA_DAMAGE_RECOGNITION		22	-0.445746	-1.28032	0.149296	0.628995	1	4199	tags=50%, list=23%, signal=65%
GO_MONOSACCHARIDE_METABOLIC_PROCESS	GO_MONOSACCHARIDE_METABOLIC_PROCESS		272	-0.291254	-1.28004	0	0.625797	1	3157	tags=29%, list=17%, signal=34%
GO_RRNA_METABOLIC_PROCESS	GO_RRNA_METABOLIC_PROCESS		207	-0.300365	-1.27994	0.0173913	0.622085	1	5058	tags=39%, list=27%, signal=53%
GO_MONOSACCHARIDE_BIOSYNTHETIC_PROCESS	GO_MONOSACCHARIDE_BIOSYNTHETIC_PROCESS		95	-0.328571	-1.27811	0.0143541	0.624163	1	2881	tags=31%, list=16%, signal=36%
GO_METANEPHRIC_RENAL_VESICLE_MORPHOGENESIS	GO_METANEPHRIC_RENAL_VESICLE_MORPHOGENESIS		16	-0.489094	-1.27779	0.155914	0.621162	1	858	tags=19%, list=5%, signal=20%
GO_REGULATION_OF_AMINO_ACID_TRANSPORT	GO_REGULATION_OF_AMINO_ACID_TRANSPORT		31	-0.403145	-1.2765	0.121739	0.621324	1	650	tags=13%, list=4%, signal=13%
GO_CORNIFICATION	GO_CORNIFICATION		89	-0.341165	-1.27583	0.0487805	0.619544	1	1362	tags=15%, list=7%, signal=16%
GO_VITAMIN_TRANSPORT	GO_VITAMIN_TRANSPORT		35	-0.400377	-1.27569	0.136842	0.616158	1	3762	tags=37%, list=20%, signal=47%
GO_REGULATION_OF_POSTSYNAPTIC_DENSITY_ORGANIZATION	GO_REGULATION_OF_POSTSYNAPTIC_DENSITY_ORGANIZATION		15	-0.492991	-1.27363	0.195652	0.619441	1	2804	tags=40%, list=15%, signal=47%
GO_LIPID_CATABOLIC_PROCESS	GO_LIPID_CATABOLIC_PROCESS		314	-0.281842	-1.27343	0.015873	0.616425	1	2278	tags=18%, list=12%, signal=21%
GO_NEGATIVE_REGULATION_OF_EPITHELIAL_CELL_APOPTOTIC_PROCESS	GO_NEGATIVE_REGULATION_OF_EPITHELIAL_CELL_APOPTOTIC_PROCESS		43	-0.395521	-1.27323	0.100694	0.613207	1	1329	tags=16%, list=7%, signal=18%
GO_REGULATION_OF_HETEROTYPIC_CELL_CELL_ADHESION	GO_REGULATION_OF_HETEROTYPIC_CELL_CELL_ADHESION		25	-0.433363	-1.27203	0.135359	0.613284	1	451	tags=24%, list=2%, signal=25%
GO_GLOMERULAR_EPITHELIAL_CELL_DIFFERENTIATION	GO_GLOMERULAR_EPITHELIAL_CELL_DIFFERENTIATION		18	-0.475598	-1.27144	0.15	0.611558	1	3400	tags=44%, list=18%, signal=54%
GO_OLIGODENDROCYTE_DEVELOPMENT	GO_OLIGODENDROCYTE_DEVELOPMENT		44	-0.384413	-1.26698	0.0942029	0.623088	1	3397	tags=39%, list=18%, signal=47%
GO_RNA_CAPPING	GO_RNA_CAPPING		34	-0.395183	-1.26643	0.12459	0.621183	1	5309	tags=56%, list=29%, signal=78%
GO_NUCLEOBASE_BIOSYNTHETIC_PROCESS	GO_NUCLEOBASE_BIOSYNTHETIC_PROCESS		19	-0.460927	-1.26533	0.174033	0.621427	1	1264	tags=21%, list=7%, signal=23%
GO_CELLULAR_ALDEHYDE_METABOLIC_PROCESS	GO_CELLULAR_ALDEHYDE_METABOLIC_PROCESS		55	-0.359171	-1.26336	0.0984252	0.624492	1	4209	tags=38%, list=23%, signal=49%
GO_CELLULAR_POLYSACCHARIDE_CATABOLIC_PROCESS	GO_CELLULAR_POLYSACCHARIDE_CATABOLIC_PROCESS		24	-0.432827	-1.26194	0.132022	0.625598	1	4192	tags=50%, list=23%, signal=65%
GO_CIRCADIAN_RHYTHM	GO_CIRCADIAN_RHYTHM		201	-0.29952	-1.25971	0.0263158	0.629325	1	1405	tags=15%, list=8%, signal=17%
GO_DETECTION_OF_CHEMICAL_STIMULUS_INVOLVED_IN_SENSORY_PERCEPTION_OF_TASTE	GO_DETECTION_OF_CHEMICAL_STIMULUS_INVOLVED_IN_SENSORY_PERCEPTION_OF_TASTE		32	-0.405895	-1.25798	0.128205	0.631411	1	4890	tags=34%, list=27%, signal=47%
GO_AXON_ENSHEATHMENT_IN_CENTRAL_NERVOUS_SYSTEM	GO_AXON_ENSHEATHMENT_IN_CENTRAL_NERVOUS_SYSTEM		23	-0.436193	-1.25761	0.158046	0.629019	1	3397	tags=43%, list=18%, signal=53%
GO_RIBONUCLEOPROTEIN_COMPLEX_BIOGENESIS	GO_RIBONUCLEOPROTEIN_COMPLEX_BIOGENESIS		382	-0.277327	-1.25732	0	0.626417	1	5058	tags=38%, list=27%, signal=51%
GO_ACETYL_COA_BIOSYNTHETIC_PROCESS_FROM_PYRUVATE	GO_ACETYL_COA_BIOSYNTHETIC_PROCESS_FROM_PYRUVATE		16	-0.47545	-1.25644	0.167123	0.625809	1	10	tags=6%, list=0%, signal=6%
GO_MONOCARBOXYLIC_ACID_CATABOLIC_PROCESS	GO_MONOCARBOXYLIC_ACID_CATABOLIC_PROCESS		125	-0.315341	-1.25465	0.0306748	0.628468	1	1402	tags=16%, list=8%, signal=17%
GO_REGULATION_OF_CIRCADIAN_RHYTHM	GO_REGULATION_OF_CIRCADIAN_RHYTHM		109	-0.324281	-1.25411	0.0591398	0.626738	1	1405	tags=18%, list=8%, signal=20%
GO_PYRIMIDINE_CONTAINING_COMPOUND_METABOLIC_PROCESS	GO_PYRIMIDINE_CONTAINING_COMPOUND_METABOLIC_PROCESS		90	-0.328786	-1.25245	0.0801887	0.628628	1	1428	tags=19%, list=8%, signal=20%
GO_REGULATION_OF_STEROL_TRANSPORT	GO_REGULATION_OF_STEROL_TRANSPORT		56	-0.356211	-1.2508	0.108434	0.630616	1	2873	tags=27%, list=16%, signal=32%
GO_ASPARTATE_FAMILY_AMINO_ACID_BIOSYNTHETIC_PROCESS	GO_ASPARTATE_FAMILY_AMINO_ACID_BIOSYNTHETIC_PROCESS		22	-0.439792	-1.24946	0.154321	0.631587	1	3073	tags=36%, list=17%, signal=44%
GO_RNA_SURVEILLANCE	GO_RNA_SURVEILLANCE		15	-0.495875	-1.24862	0.190616	0.630863	1	3709	tags=53%, list=20%, signal=67%
GO_REGULATION_OF_MORPHOGENESIS_OF_A_BRANCHING_STRUCTURE	GO_REGULATION_OF_MORPHOGENESIS_OF_A_BRANCHING_STRUCTURE		55	-0.351437	-1.24793	0.0869565	0.629623	1	2843	tags=33%, list=15%, signal=39%
GO_RETINA_HOMEOSTASIS	GO_RETINA_HOMEOSTASIS		62	-0.350094	-1.24772	0.106719	0.626951	1	1252	tags=19%, list=7%, signal=21%
GO_RESPONSE_TO_OXYGEN_RADICAL	GO_RESPONSE_TO_OXYGEN_RADICAL		28	-0.429891	-1.24588	0.12462	0.629915	1	2873	tags=32%, list=16%, signal=38%
GO_MATURATION_OF_SSU_RRNA	GO_MATURATION_OF_SSU_RRNA		45	-0.370161	-1.24546	0.117188	0.627885	1	4520	tags=38%, list=25%, signal=50%
GO_GLYCINE_METABOLIC_PROCESS	GO_GLYCINE_METABOLIC_PROCESS		15	-0.487385	-1.24408	0.191489	0.629063	1	3188	tags=33%, list=17%, signal=40%
GO_PYRIMIDINE_CONTAINING_COMPOUND_BIOSYNTHETIC_PROCESS	GO_PYRIMIDINE_CONTAINING_COMPOUND_BIOSYNTHETIC_PROCESS		52	-0.359503	-1.24384	0.0996169	0.626517	1	1428	tags=23%, list=8%, signal=25%
GO_SYNAPTIC_MEMBRANE_ADHESION	GO_SYNAPTIC_MEMBRANE_ADHESION		28	-0.414295	-1.24148	0.149068	0.630981	1	1891	tags=36%, list=10%, signal=40%
GO_POSITIVE_REGULATION_OF_STEROL_TRANSPORT	GO_POSITIVE_REGULATION_OF_STEROL_TRANSPORT		23	-0.429803	-1.23867	0.155172	0.636883	1	4058	tags=57%, list=22%, signal=72%
GO_SMALL_MOLECULE_CATABOLIC_PROCESS	GO_SMALL_MOLECULE_CATABOLIC_PROCESS		415	-0.275583	-1.23762	0	0.637062	1	3189	tags=27%, list=17%, signal=31%
GO_DORSAL_SPINAL_CORD_DEVELOPMENT	GO_DORSAL_SPINAL_CORD_DEVELOPMENT		22	-0.431025	-1.23734	0.150997	0.634665	1	1349	tags=14%, list=7%, signal=15%
GO_ENDOSOME_TO_LYSOSOME_TRANSPORT	GO_ENDOSOME_TO_LYSOSOME_TRANSPORT		52	-0.358934	-1.23508	0.106164	0.638897	1	4563	tags=42%, list=25%, signal=56%
GO_POSITIVE_REGULATION_OF_EMBRYONIC_DEVELOPMENT	GO_POSITIVE_REGULATION_OF_EMBRYONIC_DEVELOPMENT		41	-0.378441	-1.23376	0.164983	0.640083	1	480	tags=12%, list=3%, signal=12%
GO_GLOBAL_GENOME_NUCLEOTIDE_EXCISION_REPAIR	GO_GLOBAL_GENOME_NUCLEOTIDE_EXCISION_REPAIR		25	-0.419394	-1.23338	0.172702	0.638041	1	2941	tags=36%, list=16%, signal=43%
GO_RESPONSE_TO_GLUCAGON	GO_RESPONSE_TO_GLUCAGON		36	-0.385444	-1.23313	0.134276	0.635741	1	902	tags=22%, list=5%, signal=23%
GO_POSITIVE_REGULATION_OF_EPITHELIAL_CELL_DIFFERENTIATION	GO_POSITIVE_REGULATION_OF_EPITHELIAL_CELL_DIFFERENTIATION		61	-0.35002	-1.23145	0.124031	0.638191	1	3470	tags=25%, list=19%, signal=30%
GO_MYELIN_MAINTENANCE	GO_MYELIN_MAINTENANCE		17	-0.469052	-1.23126	0.185279	0.635586	1	2552	tags=29%, list=14%, signal=34%
GO_POSITIVE_REGULATION_OF_MESONEPHROS_DEVELOPMENT	GO_POSITIVE_REGULATION_OF_MESONEPHROS_DEVELOPMENT		21	-0.438269	-1.22966	0.169054	0.637558	1	2233	tags=24%, list=12%, signal=27%
GO_HISTONE_H3_DEACETYLATION	GO_HISTONE_H3_DEACETYLATION		18	-0.470676	-1.22911	0.183784	0.636432	1	69	tags=11%, list=0%, signal=11%
GO_NEPHRON_MORPHOGENESIS	GO_NEPHRON_MORPHOGENESIS		78	-0.334508	-1.22605	0.106122	0.643444	1	1271	tags=17%, list=7%, signal=18%
GO_POSITIVE_REGULATION_OF_STEM_CELL_DIFFERENTIATION	GO_POSITIVE_REGULATION_OF_STEM_CELL_DIFFERENTIATION		20	-0.437743	-1.22438	0.196481	0.645925	1	2780	tags=35%, list=15%, signal=41%
GO_GLUCOSE_METABOLIC_PROCESS	GO_GLUCOSE_METABOLIC_PROCESS		204	-0.283331	-1.22343	0.0431035	0.646005	1	2881	tags=27%, list=16%, signal=32%
GO_COBALAMIN_METABOLIC_PROCESS	GO_COBALAMIN_METABOLIC_PROCESS		20	-0.451421	-1.22311	0.191892	0.643891	1	3581	tags=35%, list=19%, signal=43%
GO_REGULATION_OF_LIPOPROTEIN_LIPASE_ACTIVITY	GO_REGULATION_OF_LIPOPROTEIN_LIPASE_ACTIVITY		22	-0.432794	-1.22263	0.184971	0.642286	1	3781	tags=64%, list=21%, signal=80%
GO_PROTEIN_HOMOTETRAMERIZATION	GO_PROTEIN_HOMOTETRAMERIZATION		83	-0.329368	-1.22202	0.105023	0.641256	1	2828	tags=28%, list=15%, signal=33%
GO_PROTEIN_DNA_COMPLEX_DISASSEMBLY	GO_PROTEIN_DNA_COMPLEX_DISASSEMBLY		19	-0.454456	-1.22183	0.185714	0.638746	1	16	tags=5%, list=0%, signal=5%
GO_CELLULAR_CARBOHYDRATE_BIOSYNTHETIC_PROCESS	GO_CELLULAR_CARBOHYDRATE_BIOSYNTHETIC_PROCESS		81	-0.328938	-1.2215	0.0982906	0.636881	1	1072	tags=15%, list=6%, signal=16%
GO_AUTOPHAGOSOME_MATURATION	GO_AUTOPHAGOSOME_MATURATION		36	-0.387785	-1.21918	0.153355	0.641581	1	3837	tags=33%, list=21%, signal=42%
GO_REGULATION_OF_GONAD_DEVELOPMENT	GO_REGULATION_OF_GONAD_DEVELOPMENT		19	-0.445963	-1.21763	0.184438	0.643664	1	2231	tags=26%, list=12%, signal=30%
GO_CELLULAR_MODIFIED_AMINO_ACID_CATABOLIC_PROCESS	GO_CELLULAR_MODIFIED_AMINO_ACID_CATABOLIC_PROCESS		23	-0.431755	-1.21728	0.183946	0.6417	1	2142	tags=26%, list=12%, signal=29%
GO_SERINE_FAMILY_AMINO_ACID_BIOSYNTHETIC_PROCESS	GO_SERINE_FAMILY_AMINO_ACID_BIOSYNTHETIC_PROCESS		16	-0.461129	-1.21644	0.208877	0.641408	1	778	tags=19%, list=4%, signal=20%
GO_TERPENOID_METABOLIC_PROCESS	GO_TERPENOID_METABOLIC_PROCESS		105	-0.310465	-1.21525	0.0846561	0.642591	1	1779	tags=18%, list=10%, signal=20%
GO_MESONEPHRIC_TUBULE_MORPHOGENESIS	GO_MESONEPHRIC_TUBULE_MORPHOGENESIS		66	-0.33648	-1.2132	0.122047	0.646679	1	1244	tags=17%, list=7%, signal=18%
GO_SECRETION_BY_TISSUE	GO_SECRETION_BY_TISSUE		34	-0.383254	-1.21212	0.170732	0.647185	1	1246	tags=24%, list=7%, signal=25%
GO_PYRIMIDINE_NUCLEOSIDE_METABOLIC_PROCESS	GO_PYRIMIDINE_NUCLEOSIDE_METABOLIC_PROCESS		29	-0.402229	-1.20854	0.18429	0.656465	1	1426	tags=21%, list=8%, signal=22%
GO_FATTY_ACID_CATABOLIC_PROCESS	GO_FATTY_ACID_CATABOLIC_PROCESS		101	-0.308032	-1.20826	0.0769231	0.654349	1	2577	tags=22%, list=14%, signal=25%
GO_REGULATION_OF_KIDNEY_DEVELOPMENT	GO_REGULATION_OF_KIDNEY_DEVELOPMENT		55	-0.347363	-1.2078	0.145455	0.652911	1	1165	tags=20%, list=6%, signal=21%
GO_COFACTOR_CATABOLIC_PROCESS	GO_COFACTOR_CATABOLIC_PROCESS		51	-0.345408	-1.2062	0.139706	0.655518	1	1757	tags=14%, list=10%, signal=15%
GO_NCRNA_METABOLIC_PROCESS	GO_NCRNA_METABOLIC_PROCESS		419	-0.263881	-1.20516	0	0.65572	1	4777	tags=36%, list=26%, signal=48%
GO_DNA_DEALKYLATION	GO_DNA_DEALKYLATION		27	-0.411475	-1.204	0.194286	0.656775	1	4265	tags=41%, list=23%, signal=53%
GO_WATER_HOMEOSTASIS	GO_WATER_HOMEOSTASIS		72	-0.327313	-1.20197	0.126087	0.66057	1	1515	tags=19%, list=8%, signal=21%
GO_STEROID_METABOLIC_PROCESS	GO_STEROID_METABOLIC_PROCESS		302	-0.272307	-1.20169	0.0540541	0.658607	1	3708	tags=30%, list=20%, signal=37%
GO_NEGATIVE_REGULATION_OF_CELL_DIVISION	GO_NEGATIVE_REGULATION_OF_CELL_DIVISION		17	-0.451966	-1.1975	0.244318	0.669961	1	392	tags=24%, list=2%, signal=24%
GO_POSITIVE_REGULATION_OF_NERVOUS_SYSTEM_PROCESS	GO_POSITIVE_REGULATION_OF_NERVOUS_SYSTEM_PROCESS		63	-0.330165	-1.19713	0.144628	0.668227	1	2403	tags=25%, list=13%, signal=29%
GO_HISTONE_DEUBIQUITINATION	GO_HISTONE_DEUBIQUITINATION		23	-0.420368	-1.19654	0.233728	0.667269	1	3517	tags=35%, list=19%, signal=43%
GO_FATTY_ACID_METABOLIC_PROCESS	GO_FATTY_ACID_METABOLIC_PROCESS		355	-0.263859	-1.19624	0.0204082	0.665273	1	1991	tags=18%, list=11%, signal=20%
GO_PEPTIDYL_LYSINE_METHYLATION	GO_PEPTIDYL_LYSINE_METHYLATION		117	-0.307102	-1.19437	0.109091	0.668954	1	3163	tags=26%, list=17%, signal=32%
GO_RHYTHMIC_PROCESS	GO_RHYTHMIC_PROCESS		286	-0.270984	-1.19425	0.0416667	0.666481	1	1054	tags=12%, list=6%, signal=12%
GO_TETRAPYRROLE_METABOLIC_PROCESS	GO_TETRAPYRROLE_METABOLIC_PROCESS		57	-0.341453	-1.19339	0.155039	0.666498	1	3631	tags=37%, list=20%, signal=46%
GO_POSITIVE_REGULATION_OF_KIDNEY_DEVELOPMENT	GO_POSITIVE_REGULATION_OF_KIDNEY_DEVELOPMENT		39	-0.373926	-1.19303	0.17608	0.6648	1	1165	tags=23%, list=6%, signal=25%
GO_RNA_5_END_PROCESSING	GO_RNA_5_END_PROCESSING		19	-0.429533	-1.189	0.230978	0.675513	1	4566	tags=47%, list=25%, signal=63%
GO_DNA_STRAND_ELONGATION	GO_DNA_STRAND_ELONGATION		23	-0.410576	-1.18776	0.203125	0.676802	1	4245	tags=48%, list=23%, signal=62%
GO_REGULATION_OF_AMPA_RECEPTOR_ACTIVITY	GO_REGULATION_OF_AMPA_RECEPTOR_ACTIVITY		25	-0.418909	-1.18618	0.204204	0.679432	1	3318	tags=40%, list=18%, signal=49%
GO_STRIATED_MUSCLE_ADAPTATION	GO_STRIATED_MUSCLE_ADAPTATION		56	-0.339373	-1.18613	0.154412	0.676712	1	2829	tags=30%, list=15%, signal=36%
GO_ADRENERGIC_RECEPTOR_SIGNALING_PATHWAY	GO_ADRENERGIC_RECEPTOR_SIGNALING_PATHWAY		35	-0.37717	-1.18578	0.175258	0.674887	1	3090	tags=26%, list=17%, signal=31%
GO_MULTICELLULAR_ORGANISMAL_SIGNALING	GO_MULTICELLULAR_ORGANISMAL_SIGNALING		198	-0.279872	-1.18527	0.0756303	0.673782	1	2907	tags=27%, list=16%, signal=32%
GO_CELLULAR_RESPONSE_TO_CORTICOSTEROID_STIMULUS	GO_CELLULAR_RESPONSE_TO_CORTICOSTEROID_STIMULUS		60	-0.334832	-1.18441	0.173554	0.673684	1	928	tags=22%, list=5%, signal=23%
GO_NEGATIVE_REGULATION_OF_TUMOR_NECROSIS_FACTOR_MEDIATED_SIGNALING_PATHWAY	GO_NEGATIVE_REGULATION_OF_TUMOR_NECROSIS_FACTOR_MEDIATED_SIGNALING_PATHWAY		16	-0.460214	-1.18366	0.243626	0.673502	1	2132	tags=31%, list=12%, signal=35%
GO_TRANSCRIPTION_BY_RNA_POLYMERASE_I	GO_TRANSCRIPTION_BY_RNA_POLYMERASE_I		61	-0.328243	-1.18354	0.156627	0.671128	1	2797	tags=25%, list=15%, signal=29%
GO_ANTIBIOTIC_CATABOLIC_PROCESS	GO_ANTIBIOTIC_CATABOLIC_PROCESS		49	-0.347222	-1.18265	0.164835	0.671343	1	1770	tags=16%, list=10%, signal=18%
GO_REGULATION_OF_LIPID_CATABOLIC_PROCESS	GO_REGULATION_OF_LIPID_CATABOLIC_PROCESS		55	-0.344376	-1.18144	0.179283	0.672586	1	1991	tags=27%, list=11%, signal=30%
GO_MALE_MEIOTIC_NUCLEAR_DIVISION	GO_MALE_MEIOTIC_NUCLEAR_DIVISION		46	-0.360887	-1.17966	0.186131	0.675655	1	3353	tags=33%, list=18%, signal=40%
GO_CELL_CELL_ADHESION_VIA_PLASMA_MEMBRANE_ADHESION_MOLECULES	GO_CELL_CELL_ADHESION_VIA_PLASMA_MEMBRANE_ADHESION_MOLECULES		256	-0.274719	-1.1791	0.0422535	0.674687	1	1513	tags=18%, list=8%, signal=20%
GO_ALCOHOL_BIOSYNTHETIC_PROCESS	GO_ALCOHOL_BIOSYNTHETIC_PROCESS		172	-0.282385	-1.17789	0.109244	0.676136	1	2208	tags=20%, list=12%, signal=22%
GO_SEX_DETERMINATION	GO_SEX_DETERMINATION		24	-0.409988	-1.17754	0.22807	0.674629	1	4275	tags=42%, list=23%, signal=54%
GO_REGULATION_OF_GLUCOSE_METABOLIC_PROCESS	GO_REGULATION_OF_GLUCOSE_METABOLIC_PROCESS		114	-0.295348	-1.17618	0.120419	0.676639	1	1717	tags=21%, list=9%, signal=23%
GO_REGULATION_OF_PROTEIN_OLIGOMERIZATION	GO_REGULATION_OF_PROTEIN_OLIGOMERIZATION		27	-0.392437	-1.17595	0.214953	0.67461	1	751	tags=11%, list=4%, signal=12%
GO_POSITIVE_REGULATION_OF_SMOOTH_MUSCLE_CELL_DIFFERENTIATION	GO_POSITIVE_REGULATION_OF_SMOOTH_MUSCLE_CELL_DIFFERENTIATION		21	-0.420158	-1.17474	0.247761	0.675982	1	4831	tags=38%, list=26%, signal=52%
GO_REGULATION_OF_RESPIRATORY_SYSTEM_PROCESS	GO_REGULATION_OF_RESPIRATORY_SYSTEM_PROCESS		16	-0.451453	-1.17383	0.239067	0.676472	1	900	tags=19%, list=5%, signal=20%
GO_TONGUE_DEVELOPMENT	GO_TONGUE_DEVELOPMENT		20	-0.415314	-1.17284	0.242236	0.677215	1	2727	tags=30%, list=15%, signal=35%
GO_REGULATION_OF_SYNAPTIC_TRANSMISSION_DOPAMINERGIC	GO_REGULATION_OF_SYNAPTIC_TRANSMISSION_DOPAMINERGIC		16	-0.444092	-1.17208	0.248588	0.67715	1	3008	tags=38%, list=16%, signal=45%
GO_METANEPHROS_MORPHOGENESIS	GO_METANEPHROS_MORPHOGENESIS		33	-0.367936	-1.1709	0.197531	0.67849	1	1246	tags=18%, list=7%, signal=19%
GO_MONOSACCHARIDE_CATABOLIC_PROCESS	GO_MONOSACCHARIDE_CATABOLIC_PROCESS		62	-0.328289	-1.16749	0.148	0.687424	1	3132	tags=37%, list=17%, signal=45%
GO_DRUG_CATABOLIC_PROCESS	GO_DRUG_CATABOLIC_PROCESS		121	-0.295927	-1.16267	0.149701	0.70133	1	3558	tags=28%, list=19%, signal=35%
GO_ORGANIC_ACID_BIOSYNTHETIC_PROCESS	GO_ORGANIC_ACID_BIOSYNTHETIC_PROCESS		326	-0.258669	-1.16234	0	0.699667	1	1991	tags=19%, list=11%, signal=21%
GO_CELL_DIFFERENTIATION_INVOLVED_IN_KIDNEY_DEVELOPMENT	GO_CELL_DIFFERENTIATION_INVOLVED_IN_KIDNEY_DEVELOPMENT		55	-0.337725	-1.16221	0.192308	0.697392	1	1326	tags=18%, list=7%, signal=20%
GO_NOTCH_SIGNALING_PATHWAY	GO_NOTCH_SIGNALING_PATHWAY		183	-0.279057	-1.16042	0.0862069	0.701101	1	1947	tags=15%, list=11%, signal=17%
GO_NEPHRON_EPITHELIUM_DEVELOPMENT	GO_NEPHRON_EPITHELIUM_DEVELOPMENT		109	-0.302487	-1.15972	0.154255	0.700797	1	3116	tags=27%, list=17%, signal=32%
GO_ESTABLISHMENT_OF_PROTEIN_LOCALIZATION_TO_POSTSYNAPTIC_MEMBRANE	GO_ESTABLISHMENT_OF_PROTEIN_LOCALIZATION_TO_POSTSYNAPTIC_MEMBRANE		20	-0.421743	-1.15936	0.241379	0.699293	1	741	tags=15%, list=4%, signal=16%
GO_C21_STEROID_HORMONE_METABOLIC_PROCESS	GO_C21_STEROID_HORMONE_METABOLIC_PROCESS		31	-0.375385	-1.15912	0.21194	0.697372	1	764	tags=26%, list=4%, signal=27%
GO_REGULATION_OF_ANIMAL_ORGAN_FORMATION	GO_REGULATION_OF_ANIMAL_ORGAN_FORMATION		37	-0.364018	-1.15792	0.189189	0.698754	1	3113	tags=30%, list=17%, signal=36%
GO_CELL_PROLIFERATION_IN_HINDBRAIN	GO_CELL_PROLIFERATION_IN_HINDBRAIN		16	-0.450231	-1.15596	0.282258	0.702621	1	3369	tags=38%, list=18%, signal=46%
GO_DEOXYRIBOSE_PHOSPHATE_CATABOLIC_PROCESS	GO_DEOXYRIBOSE_PHOSPHATE_CATABOLIC_PROCESS		20	-0.417495	-1.15539	0.252226	0.701907	1	874	tags=25%, list=5%, signal=26%
GO_ORGANIC_HYDROXY_COMPOUND_BIOSYNTHETIC_PROCESS	GO_ORGANIC_HYDROXY_COMPOUND_BIOSYNTHETIC_PROCESS		260	-0.262462	-1.15402	0.0506329	0.704074	1	2208	tags=18%, list=12%, signal=20%
GO_MATURATION_OF_5_8S_RRNA	GO_MATURATION_OF_5_8S_RRNA		26	-0.392097	-1.15245	0.250712	0.706788	1	3905	tags=38%, list=21%, signal=49%
GO_DRUG_TRANSMEMBRANE_TRANSPORT	GO_DRUG_TRANSMEMBRANE_TRANSPORT		69	-0.317269	-1.15237	0.178571	0.704428	1	1728	tags=17%, list=9%, signal=19%
GO_REGULATION_OF_APPETITE	GO_REGULATION_OF_APPETITE		23	-0.412194	-1.15117	0.25228	0.706121	1	2404	tags=22%, list=13%, signal=25%
GO_ADAPTIVE_THERMOGENESIS	GO_ADAPTIVE_THERMOGENESIS		151	-0.284013	-1.15116	0.0779221	0.703532	1	940	tags=13%, list=5%, signal=13%
GO_METANEPHRIC_NEPHRON_MORPHOGENESIS	GO_METANEPHRIC_NEPHRON_MORPHOGENESIS		26	-0.389711	-1.15096	0.258675	0.701606	1	858	tags=15%, list=5%, signal=16%
GO_RESPONSE_TO_AUDITORY_STIMULUS	GO_RESPONSE_TO_AUDITORY_STIMULUS		25	-0.39645	-1.15033	0.259939	0.701131	1	1321	tags=28%, list=7%, signal=30%
GO_RESPONSE_TO_STARVATION	GO_RESPONSE_TO_STARVATION		176	-0.277413	-1.14978	0.129032	0.700434	1	1673	tags=17%, list=9%, signal=19%
GO_GOLGI_TO_ENDOSOME_TRANSPORT	GO_GOLGI_TO_ENDOSOME_TRANSPORT		16	-0.440445	-1.14767	0.257895	0.705052	1	4445	tags=38%, list=24%, signal=49%
GO_CALCIUM_DEPENDENT_CELL_CELL_ADHESION_VIA_PLASMA_MEMBRANE_CELL_ADHESION_MOLECULES	GO_CALCIUM_DEPENDENT_CELL_CELL_ADHESION_VIA_PLASMA_MEMBRANE_CELL_ADHESION_MOLECULES		45	-0.348401	-1.14686	0.218868	0.705239	1	2783	tags=29%, list=15%, signal=34%
GO_PEROXISOMAL_TRANSPORT	GO_PEROXISOMAL_TRANSPORT		66	-0.316999	-1.1449	0.178138	0.709538	1	4412	tags=41%, list=24%, signal=54%
GO_FLUID_TRANSPORT	GO_FLUID_TRANSPORT		25	-0.398321	-1.14468	0.241176	0.707733	1	1475	tags=20%, list=8%, signal=22%
GO_TRIGLYCERIDE_CATABOLIC_PROCESS	GO_TRIGLYCERIDE_CATABOLIC_PROCESS		32	-0.372762	-1.14419	0.268852	0.706803	1	1991	tags=28%, list=11%, signal=31%
GO_C21_STEROID_HORMONE_BIOSYNTHETIC_PROCESS	GO_C21_STEROID_HORMONE_BIOSYNTHETIC_PROCESS		22	-0.398592	-1.14298	0.24924	0.708535	1	764	tags=32%, list=4%, signal=33%
GO_NEGATIVE_REGULATION_OF_PROTEIN_CONTAINING_COMPLEX_ASSEMBLY	GO_NEGATIVE_REGULATION_OF_PROTEIN_CONTAINING_COMPLEX_ASSEMBLY		125	-0.28472	-1.14272	0.116667	0.70688	1	2829	tags=26%, list=15%, signal=30%
GO_NEGATIVE_REGULATION_OF_NUCLEOTIDE_METABOLIC_PROCESS	GO_NEGATIVE_REGULATION_OF_NUCLEOTIDE_METABOLIC_PROCESS		19	-0.424616	-1.1422	0.288515	0.706068	1	921	tags=32%, list=5%, signal=33%
GO_HEPATICOBILIARY_SYSTEM_DEVELOPMENT	GO_HEPATICOBILIARY_SYSTEM_DEVELOPMENT		136	-0.283387	-1.14085	0.151724	0.708264	1	1809	tags=17%, list=10%, signal=19%
GO_CGMP_METABOLIC_PROCESS	GO_CGMP_METABOLIC_PROCESS		17	-0.438281	-1.13925	0.284182	0.711061	1	4398	tags=59%, list=24%, signal=77%
GO_NUCLEOBASE_CONTAINING_SMALL_MOLECULE_BIOSYNTHETIC_PROCESS	GO_NUCLEOBASE_CONTAINING_SMALL_MOLECULE_BIOSYNTHETIC_PROCESS		94	-0.296569	-1.1356	0.170854	0.721037	1	1592	tags=19%, list=9%, signal=21%
GO_POSITIVE_REGULATION_OF_VIRAL_TRANSCRIPTION	GO_POSITIVE_REGULATION_OF_VIRAL_TRANSCRIPTION		41	-0.349526	-1.13194	0.260417	0.731704	1	4564	tags=37%, list=25%, signal=49%
GO_LONG_CHAIN_FATTY_ACID_BIOSYNTHETIC_PROCESS	GO_LONG_CHAIN_FATTY_ACID_BIOSYNTHETIC_PROCESS		25	-0.396461	-1.13192	0.26	0.729194	1	1020	tags=24%, list=6%, signal=25%
GO_EXTRACELLULAR_TRANSPORT	GO_EXTRACELLULAR_TRANSPORT		26	-0.385089	-1.13125	0.249292	0.729023	1	4129	tags=38%, list=22%, signal=49%
GO_NEUTRAL_LIPID_CATABOLIC_PROCESS	GO_NEUTRAL_LIPID_CATABOLIC_PROCESS		40	-0.348795	-1.13073	0.214533	0.728427	1	1991	tags=25%, list=11%, signal=28%
GO_HOMOPHILIC_CELL_ADHESION_VIA_PLASMA_MEMBRANE_ADHESION_MOLECULES	GO_HOMOPHILIC_CELL_ADHESION_VIA_PLASMA_MEMBRANE_ADHESION_MOLECULES		156	-0.275931	-1.13065	0.172932	0.726175	1	3110	tags=28%, list=17%, signal=33%
GO_TELOMERE_CAPPING	GO_TELOMERE_CAPPING		38	-0.348865	-1.13016	0.259928	0.725389	1	5214	tags=53%, list=28%, signal=73%
GO_INSULIN_SECRETION_INVOLVED_IN_CELLULAR_RESPONSE_TO_GLUCOSE_STIMULUS	GO_INSULIN_SECRETION_INVOLVED_IN_CELLULAR_RESPONSE_TO_GLUCOSE_STIMULUS		62	-0.314939	-1.13	0.258929	0.723441	1	3192	tags=29%, list=17%, signal=35%
GO_RESPONSE_TO_SALT_STRESS	GO_RESPONSE_TO_SALT_STRESS		27	-0.387261	-1.12972	0.254335	0.721853	1	4102	tags=41%, list=22%, signal=52%
GO_ERROR_PRONE_TRANSLESION_SYNTHESIS	GO_ERROR_PRONE_TRANSLESION_SYNTHESIS		19	-0.417706	-1.12939	0.299479	0.720456	1	3550	tags=42%, list=19%, signal=52%
GO_TRNA_WOBBLE_URIDINE_MODIFICATION	GO_TRNA_WOBBLE_URIDINE_MODIFICATION		16	-0.435095	-1.1287	0.272	0.72047	1	3902	tags=38%, list=21%, signal=48%
GO_EMBRYONIC_DIGESTIVE_TRACT_MORPHOGENESIS	GO_EMBRYONIC_DIGESTIVE_TRACT_MORPHOGENESIS		18	-0.427599	-1.12767	0.282421	0.721643	1	2837	tags=33%, list=15%, signal=39%
GO_VASCULAR_ASSOCIATED_SMOOTH_MUSCLE_CELL_MIGRATION	GO_VASCULAR_ASSOCIATED_SMOOTH_MUSCLE_CELL_MIGRATION		39	-0.348442	-1.12766	0.27027	0.719211	1	1333	tags=10%, list=7%, signal=11%
GO_SELECTIVE_AUTOPHAGY	GO_SELECTIVE_AUTOPHAGY		47	-0.333558	-1.12604	0.244361	0.722409	1	3570	tags=32%, list=19%, signal=39%
GO_CELLULAR_MODIFIED_AMINO_ACID_METABOLIC_PROCESS	GO_CELLULAR_MODIFIED_AMINO_ACID_METABOLIC_PROCESS		171	-0.275009	-1.12496	0.125984	0.723889	1	3407	tags=26%, list=18%, signal=32%
GO_DNA_METHYLATION_INVOLVED_IN_GAMETE_GENERATION	GO_DNA_METHYLATION_INVOLVED_IN_GAMETE_GENERATION		19	-0.414184	-1.12468	0.285303	0.722546	1	3429	tags=37%, list=19%, signal=45%
GO_ALDITOL_METABOLIC_PROCESS	GO_ALDITOL_METABOLIC_PROCESS		22	-0.407042	-1.1241	0.280702	0.72223	1	2120	tags=27%, list=12%, signal=31%
GO_POSITIVE_REGULATION_OF_GENE_EXPRESSION_EPIGENETIC	GO_POSITIVE_REGULATION_OF_GENE_EXPRESSION_EPIGENETIC		50	-0.333619	-1.12364	0.264	0.721429	1	3825	tags=38%, list=21%, signal=48%
GO_CYTOSOLIC_TRANSPORT	GO_CYTOSOLIC_TRANSPORT		145	-0.276447	-1.12346	0.151899	0.719657	1	4656	tags=30%, list=25%, signal=40%
GO_GLUCOSAMINE_CONTAINING_COMPOUND_METABOLIC_PROCESS	GO_GLUCOSAMINE_CONTAINING_COMPOUND_METABOLIC_PROCESS		22	-0.401488	-1.12345	0.258824	0.717296	1	1770	tags=23%, list=10%, signal=25%
GO_PRIMARY_ALCOHOL_METABOLIC_PROCESS	GO_PRIMARY_ALCOHOL_METABOLIC_PROCESS		74	-0.304798	-1.12342	0.217573	0.715018	1	3832	tags=36%, list=21%, signal=46%
GO_ESTABLISHMENT_OF_PROTEIN_LOCALIZATION_TO_VACUOLE	GO_ESTABLISHMENT_OF_PROTEIN_LOCALIZATION_TO_VACUOLE		44	-0.342266	-1.12326	0.230241	0.713245	1	4226	tags=32%, list=23%, signal=41%
GO_PROTEIN_METHYLATION	GO_PROTEIN_METHYLATION		165	-0.272731	-1.12188	0.128788	0.71562	1	4498	tags=34%, list=24%, signal=44%
GO_ENERGY_RESERVE_METABOLIC_PROCESS	GO_ENERGY_RESERVE_METABOLIC_PROCESS		83	-0.301495	-1.12147	0.180995	0.71477	1	1072	tags=14%, list=6%, signal=15%
GO_SCHWANN_CELL_DEVELOPMENT	GO_SCHWANN_CELL_DEVELOPMENT		29	-0.374202	-1.12117	0.265574	0.713488	1	4731	tags=48%, list=26%, signal=65%
GO_MEIOSIS_I_CELL_CYCLE_PROCESS	GO_MEIOSIS_I_CELL_CYCLE_PROCESS		113	-0.282578	-1.12068	0.162437	0.712894	1	3549	tags=31%, list=19%, signal=38%
GO_TRNA_WOBBLE_BASE_MODIFICATION	GO_TRNA_WOBBLE_BASE_MODIFICATION		20	-0.398352	-1.11849	0.300792	0.717938	1	3902	tags=35%, list=21%, signal=44%
GO_TELOMERE_ORGANIZATION	GO_TELOMERE_ORGANIZATION		140	-0.269017	-1.11817	0.149068	0.71676	1	3861	tags=34%, list=21%, signal=43%
GO_REGULATION_OF_PRESYNAPSE_ORGANIZATION	GO_REGULATION_OF_PRESYNAPSE_ORGANIZATION		33	-0.359519	-1.11801	0.264901	0.715024	1	2691	tags=30%, list=15%, signal=35%
GO_REGULATION_OF_PLASMA_LIPOPROTEIN_PARTICLE_LEVELS	GO_REGULATION_OF_PLASMA_LIPOPROTEIN_PARTICLE_LEVELS		94	-0.292095	-1.11645	0.215596	0.718141	1	1991	tags=16%, list=11%, signal=18%
GO_NEGATIVE_REGULATION_OF_GLUCOSE_TRANSMEMBRANE_TRANSPORT	GO_NEGATIVE_REGULATION_OF_GLUCOSE_TRANSMEMBRANE_TRANSPORT		19	-0.398304	-1.11614	0.301075	0.717001	1	1409	tags=26%, list=8%, signal=28%
GO_CELLULAR_BIOGENIC_AMINE_METABOLIC_PROCESS	GO_CELLULAR_BIOGENIC_AMINE_METABOLIC_PROCESS		52	-0.319024	-1.11506	0.265151	0.718465	1	2420	tags=27%, list=13%, signal=31%
GO_STEROID_BIOSYNTHETIC_PROCESS	GO_STEROID_BIOSYNTHETIC_PROCESS		189	-0.266998	-1.11265	0.125	0.724416	1	2208	tags=20%, list=12%, signal=22%
GO_ACETYL_COA_METABOLIC_PROCESS	GO_ACETYL_COA_METABOLIC_PROCESS		37	-0.351018	-1.11229	0.234483	0.723331	1	897	tags=14%, list=5%, signal=14%
GO_REGULATION_OF_SYNAPTIC_VESICLE_RECYCLING	GO_REGULATION_OF_SYNAPTIC_VESICLE_RECYCLING		25	-0.379174	-1.11153	0.309309	0.723632	1	2648	tags=32%, list=14%, signal=37%
GO_LONG_CHAIN_FATTY_ACID_METABOLIC_PROCESS	GO_LONG_CHAIN_FATTY_ACID_METABOLIC_PROCESS		95	-0.292171	-1.11069	0.213542	0.724092	1	2277	tags=24%, list=12%, signal=27%
GO_TOR_SIGNALING	GO_TOR_SIGNALING		115	-0.281729	-1.10998	0.20765	0.724186	1	3226	tags=30%, list=18%, signal=36%
GO_NUCLEIC_ACID_PHOSPHODIESTER_BOND_HYDROLYSIS	GO_NUCLEIC_ACID_PHOSPHODIESTER_BOND_HYDROLYSIS		276	-0.248777	-1.10974	0.0963855	0.722758	1	4085	tags=33%, list=22%, signal=42%
GO_GLUTAMINE_FAMILY_AMINO_ACID_METABOLIC_PROCESS	GO_GLUTAMINE_FAMILY_AMINO_ACID_METABOLIC_PROCESS		68	-0.305372	-1.10891	0.257692	0.723603	1	4480	tags=32%, list=24%, signal=43%
GO_AMINO_SUGAR_METABOLIC_PROCESS	GO_AMINO_SUGAR_METABOLIC_PROCESS		36	-0.349072	-1.10869	0.291946	0.722105	1	760	tags=14%, list=4%, signal=14%
GO_ACETYL_COA_BIOSYNTHETIC_PROCESS	GO_ACETYL_COA_BIOSYNTHETIC_PROCESS		22	-0.40466	-1.10843	0.322188	0.720749	1	562	tags=9%, list=3%, signal=9%
GO_MODULATION_OF_EXCITATORY_POSTSYNAPTIC_POTENTIAL	GO_MODULATION_OF_EXCITATORY_POSTSYNAPTIC_POTENTIAL		41	-0.342295	-1.10813	0.278746	0.719537	1	2403	tags=27%, list=13%, signal=31%
GO_METHYLATION	GO_METHYLATION		333	-0.24992	-1.10777	0.09375	0.718577	1	3802	tags=28%, list=21%, signal=34%
GO_L_AMINO_ACID_TRANSPORT	GO_L_AMINO_ACID_TRANSPORT		64	-0.313365	-1.10706	0.246964	0.71889	1	948	tags=13%, list=5%, signal=13%
GO_REVERSE_CHOLESTEROL_TRANSPORT	GO_REVERSE_CHOLESTEROL_TRANSPORT		19	-0.41194	-1.10671	0.314208	0.717996	1	2873	tags=37%, list=16%, signal=44%
GO_ANIMAL_ORGAN_FORMATION	GO_ANIMAL_ORGAN_FORMATION		64	-0.316114	-1.10669	0.283401	0.715878	1	1588	tags=17%, list=9%, signal=19%
GO_NEGATIVE_REGULATION_OF_CYTOSOLIC_CALCIUM_ION_CONCENTRATION	GO_NEGATIVE_REGULATION_OF_CYTOSOLIC_CALCIUM_ION_CONCENTRATION		16	-0.413432	-1.10661	0.29563	0.71393	1	569	tags=13%, list=3%, signal=13%
GO_PROTEIN_K11_LINKED_UBIQUITINATION	GO_PROTEIN_K11_LINKED_UBIQUITINATION		22	-0.392072	-1.10471	0.303951	0.718338	1	6832	tags=68%, list=37%, signal=108%
GO_METANEPHRIC_EPITHELIUM_DEVELOPMENT	GO_METANEPHRIC_EPITHELIUM_DEVELOPMENT		27	-0.372964	-1.1046	0.301887	0.71649	1	283	tags=11%, list=2%, signal=11%
GO_KIDNEY_EPITHELIUM_DEVELOPMENT	GO_KIDNEY_EPITHELIUM_DEVELOPMENT		139	-0.274323	-1.10393	0.212903	0.716694	1	3116	tags=26%, list=17%, signal=31%
GO_AMINO_ACID_TRANSPORT	GO_AMINO_ACID_TRANSPORT		139	-0.273014	-1.10208	0.2	0.720778	1	1795	tags=17%, list=10%, signal=19%
GO_POSITIVE_REGULATION_OF_SMOOTHENED_SIGNALING_PATHWAY	GO_POSITIVE_REGULATION_OF_SMOOTHENED_SIGNALING_PATHWAY		37	-0.340494	-1.10123	0.302083	0.721565	1	5225	tags=46%, list=28%, signal=64%
GO_SARCOPLASMIC_RETICULUM_CALCIUM_ION_TRANSPORT	GO_SARCOPLASMIC_RETICULUM_CALCIUM_ION_TRANSPORT		38	-0.341268	-1.0996	0.271127	0.725188	1	2778	tags=24%, list=15%, signal=28%
GO_REGULATION_OF_SMOOTH_MUSCLE_CELL_DIFFERENTIATION	GO_REGULATION_OF_SMOOTH_MUSCLE_CELL_DIFFERENTIATION		46	-0.327751	-1.09843	0.268199	0.72704	1	4831	tags=30%, list=26%, signal=41%
GO_TELOMERE_MAINTENANCE_VIA_SEMI_CONSERVATIVE_REPLICATION	GO_TELOMERE_MAINTENANCE_VIA_SEMI_CONSERVATIVE_REPLICATION		25	-0.380778	-1.09503	0.288401	0.736657	1	3654	tags=44%, list=20%, signal=55%
GO_INTESTINAL_ABSORPTION	GO_INTESTINAL_ABSORPTION		37	-0.337975	-1.09484	0.300654	0.735155	1	3769	tags=27%, list=20%, signal=34%
GO_GLUTAMINE_METABOLIC_PROCESS	GO_GLUTAMINE_METABOLIC_PROCESS		21	-0.393111	-1.09436	0.318801	0.734619	1	778	tags=10%, list=4%, signal=10%
GO_VACUOLE_ORGANIZATION	GO_VACUOLE_ORGANIZATION		155	-0.263304	-1.09422	0.203008	0.732924	1	4676	tags=36%, list=25%, signal=48%
GO_ACTIN_MEDIATED_CELL_CONTRACTION	GO_ACTIN_MEDIATED_CELL_CONTRACTION		113	-0.278717	-1.09389	0.235602	0.731986	1	1316	tags=17%, list=7%, signal=18%
GO_CELLULAR_AMINO_ACID_METABOLIC_PROCESS	GO_CELLULAR_AMINO_ACID_METABOLIC_PROCESS		306	-0.246239	-1.0932	0.101695	0.732256	1	4356	tags=33%, list=24%, signal=42%
GO_INTESTINAL_LIPID_ABSORPTION	GO_INTESTINAL_LIPID_ABSORPTION		16	-0.420926	-1.09319	0.315364	0.73012	1	2873	tags=25%, list=16%, signal=30%
GO_MESONEPHROS_DEVELOPMENT	GO_MESONEPHROS_DEVELOPMENT		101	-0.285793	-1.09206	0.222772	0.73194	1	2288	tags=22%, list=12%, signal=25%
GO_MITOTIC_RECOMBINATION	GO_MITOTIC_RECOMBINATION		20	-0.398347	-1.0916	0.306407	0.731318	1	2726	tags=35%, list=15%, signal=41%
GO_ENDOSOME_ORGANIZATION	GO_ENDOSOME_ORGANIZATION		74	-0.299054	-1.09073	0.262222	0.732281	1	2915	tags=26%, list=16%, signal=30%
GO_EXCITATORY_SYNAPSE_ASSEMBLY	GO_EXCITATORY_SYNAPSE_ASSEMBLY		26	-0.373136	-1.08989	0.337243	0.733151	1	2804	tags=35%, list=15%, signal=41%
GO_KIDNEY_MORPHOGENESIS	GO_KIDNEY_MORPHOGENESIS		93	-0.28459	-1.08978	0.268156	0.731443	1	1271	tags=16%, list=7%, signal=17%
GO_INTERMEDIATE_FILAMENT_ORGANIZATION	GO_INTERMEDIATE_FILAMENT_ORGANIZATION		22	-0.377703	-1.08935	0.317784	0.730817	1	1447	tags=23%, list=8%, signal=25%
GO_VIRAL_BUDDING_VIA_HOST_ESCRT_COMPLEX	GO_VIRAL_BUDDING_VIA_HOST_ESCRT_COMPLEX		19	-0.399403	-1.08847	0.323944	0.731762	1	4711	tags=37%, list=26%, signal=49%
GO_DIACYLGLYCEROL_METABOLIC_PROCESS	GO_DIACYLGLYCEROL_METABOLIC_PROCESS		22	-0.384836	-1.08661	0.314286	0.736025	1	3882	tags=41%, list=21%, signal=52%
GO_DEMETHYLATION	GO_DEMETHYLATION		61	-0.301923	-1.08652	0.270742	0.734302	1	4265	tags=31%, list=23%, signal=40%
GO_NEUROTRANSMITTER_CATABOLIC_PROCESS	GO_NEUROTRANSMITTER_CATABOLIC_PROCESS		20	-0.39878	-1.08611	0.319885	0.733671	1	3314	tags=45%, list=18%, signal=55%
GO_ACTIVIN_RECEPTOR_SIGNALING_PATHWAY	GO_ACTIVIN_RECEPTOR_SIGNALING_PATHWAY		42	-0.332448	-1.08536	0.288136	0.734121	1	1902	tags=21%, list=10%, signal=24%
GO_INTRACILIARY_TRANSPORT_INVOLVED_IN_CILIUM_ASSEMBLY	GO_INTRACILIARY_TRANSPORT_INVOLVED_IN_CILIUM_ASSEMBLY		40	-0.333409	-1.08492	0.322581	0.733534	1	4676	tags=43%, list=25%, signal=57%
GO_VASODILATION	GO_VASODILATION		31	-0.348967	-1.08476	0.308868	0.732006	1	1759	tags=26%, list=10%, signal=28%
GO_FUCOSYLATION	GO_FUCOSYLATION		17	-0.412394	-1.084	0.342932	0.732714	1	831	tags=18%, list=5%, signal=18%
GO_VOCALIZATION_BEHAVIOR	GO_VOCALIZATION_BEHAVIOR		15	-0.435027	-1.08376	0.365854	0.731394	1	2057	tags=33%, list=11%, signal=37%
GO_REGULATION_OF_SMOOTHENED_SIGNALING_PATHWAY	GO_REGULATION_OF_SMOOTHENED_SIGNALING_PATHWAY		83	-0.289992	-1.08342	0.273092	0.730575	1	3229	tags=29%, list=18%, signal=35%
GO_PURINE_CONTAINING_COMPOUND_CATABOLIC_PROCESS	GO_PURINE_CONTAINING_COMPOUND_CATABOLIC_PROCESS		44	-0.317893	-1.08304	0.298113	0.72998	1	874	tags=18%, list=5%, signal=19%
GO_WATER_SOLUBLE_VITAMIN_METABOLIC_PROCESS	GO_WATER_SOLUBLE_VITAMIN_METABOLIC_PROCESS		80	-0.29211	-1.08125	0.269058	0.734085	1	3139	tags=24%, list=17%, signal=29%
GO_LABYRINTHINE_LAYER_MORPHOGENESIS	GO_LABYRINTHINE_LAYER_MORPHOGENESIS		21	-0.39007	-1.08032	0.363905	0.735369	1	1079	tags=19%, list=6%, signal=20%
GO_RNA_SPLICING_VIA_ENDONUCLEOLYTIC_CLEAVAGE_AND_LIGATION	GO_RNA_SPLICING_VIA_ENDONUCLEOLYTIC_CLEAVAGE_AND_LIGATION		16	-0.425871	-1.07936	0.375	0.736708	1	3938	tags=50%, list=21%, signal=64%
GO_HISTONE_H4_K5_ACETYLATION	GO_HISTONE_H4_K5_ACETYLATION		16	-0.425642	-1.07886	0.347107	0.736484	1	548	tags=13%, list=3%, signal=13%
GO_MYELIN_ASSEMBLY	GO_MYELIN_ASSEMBLY		20	-0.39102	-1.07812	0.357746	0.737062	1	5003	tags=50%, list=27%, signal=69%
GO_ORGANIC_HYDROXY_COMPOUND_TRANSPORT	GO_ORGANIC_HYDROXY_COMPOUND_TRANSPORT		237	-0.251044	-1.07746	0.214286	0.737292	1	3781	tags=28%, list=21%, signal=35%
GO_REGULATION_OF_RESPONSE_TO_FOOD	GO_REGULATION_OF_RESPONSE_TO_FOOD		19	-0.388277	-1.07745	0.365217	0.735313	1	2404	tags=26%, list=13%, signal=30%
GO_RNA_PHOSPHODIESTER_BOND_HYDROLYSIS_ENDONUCLEOLYTIC	GO_RNA_PHOSPHODIESTER_BOND_HYDROLYSIS_ENDONUCLEOLYTIC		67	-0.302263	-1.07691	0.31405	0.735132	1	4734	tags=36%, list=26%, signal=48%
GO_DNA_TEMPLATED_TRANSCRIPTION_TERMINATION	GO_DNA_TEMPLATED_TRANSCRIPTION_TERMINATION		71	-0.300766	-1.07651	0.280769	0.734448	1	4564	tags=38%, list=25%, signal=50%
GO_LIPOPROTEIN_CATABOLIC_PROCESS	GO_LIPOPROTEIN_CATABOLIC_PROCESS		15	-0.412249	-1.0764	0.345745	0.732824	1	3371	tags=33%, list=18%, signal=41%
GO_AMINO_ACID_IMPORT	GO_AMINO_ACID_IMPORT		26	-0.369807	-1.07554	0.331288	0.733778	1	1476	tags=19%, list=8%, signal=21%
GO_CELLULAR_RESPONSE_TO_STARVATION	GO_CELLULAR_RESPONSE_TO_STARVATION		135	-0.2724	-1.07528	0.234483	0.732726	1	1673	tags=16%, list=9%, signal=17%
GO_ISOPRENOID_METABOLIC_PROCESS	GO_ISOPRENOID_METABOLIC_PROCESS		124	-0.268448	-1.0751	0.279503	0.731402	1	1779	tags=16%, list=10%, signal=18%
GO_ACIDIC_AMINO_ACID_TRANSPORT	GO_ACIDIC_AMINO_ACID_TRANSPORT		67	-0.30082	-1.07501	0.295154	0.729723	1	953	tags=12%, list=5%, signal=13%
GO_NEGATIVE_REGULATION_OF_PROTEIN_MATURATION	GO_NEGATIVE_REGULATION_OF_PROTEIN_MATURATION		25	-0.378861	-1.07486	0.330357	0.728324	1	1610	tags=16%, list=9%, signal=18%
GO_CELLULAR_CARBOHYDRATE_METABOLIC_PROCESS	GO_CELLULAR_CARBOHYDRATE_METABOLIC_PROCESS		271	-0.248753	-1.0747	0.246575	0.726974	1	1072	tags=11%, list=6%, signal=12%
GO_NEGATIVE_REGULATION_OF_TELOMERE_MAINTENANCE	GO_NEGATIVE_REGULATION_OF_TELOMERE_MAINTENANCE		32	-0.349525	-1.07155	0.33557	0.735779	1	5214	tags=56%, list=28%, signal=78%
GO_LATE_ENDOSOME_TO_VACUOLE_TRANSPORT	GO_LATE_ENDOSOME_TO_VACUOLE_TRANSPORT		17	-0.408585	-1.07154	0.353425	0.733862	1	4711	tags=47%, list=26%, signal=63%
GO_GLOMERULAR_EPITHELIUM_DEVELOPMENT	GO_GLOMERULAR_EPITHELIUM_DEVELOPMENT		21	-0.392076	-1.07102	0.363897	0.733742	1	3400	tags=43%, list=18%, signal=52%
GO_ALCOHOL_METABOLIC_PROCESS	GO_ALCOHOL_METABOLIC_PROCESS		350	-0.239113	-1.07085	0.159091	0.732407	1	2594	tags=20%, list=14%, signal=23%
GO_TRANSCRIPTION_BY_RNA_POLYMERASE_III	GO_TRANSCRIPTION_BY_RNA_POLYMERASE_III		53	-0.311101	-1.07065	0.307985	0.73114	1	3269	tags=32%, list=18%, signal=39%
GO_OOCYTE_DIFFERENTIATION	GO_OOCYTE_DIFFERENTIATION		49	-0.310726	-1.06449	0.339223	0.750449	1	3324	tags=24%, list=18%, signal=30%
GO_ENSHEATHMENT_OF_NEURONS	GO_ENSHEATHMENT_OF_NEURONS		135	-0.260109	-1.06429	0.291925	0.749182	1	3019	tags=27%, list=16%, signal=32%
GO_COFACTOR_TRANSPORT	GO_COFACTOR_TRANSPORT		42	-0.328998	-1.06351	0.355172	0.749836	1	3257	tags=26%, list=18%, signal=32%
GO_TRANSCYTOSIS	GO_TRANSCYTOSIS		20	-0.390269	-1.06337	0.344023	0.748414	1	3210	tags=30%, list=17%, signal=36%
GO_POSITIVE_REGULATION_OF_MYELINATION	GO_POSITIVE_REGULATION_OF_MYELINATION		17	-0.39827	-1.06207	0.344737	0.751062	1	1289	tags=24%, list=7%, signal=25%
GO_SYNAPSE_ASSEMBLY	GO_SYNAPSE_ASSEMBLY		174	-0.252068	-1.06177	0.283465	0.75016	1	2877	tags=24%, list=16%, signal=28%
GO_REGULATION_OF_TRIGLYCERIDE_METABOLIC_PROCESS	GO_REGULATION_OF_TRIGLYCERIDE_METABOLIC_PROCESS		39	-0.333336	-1.0608	0.35905	0.751531	1	2439	tags=28%, list=13%, signal=32%
GO_CELL_CELL_ADHESION_MEDIATED_BY_CADHERIN	GO_CELL_CELL_ADHESION_MEDIATED_BY_CADHERIN		43	-0.329001	-1.06074	0.381271	0.749814	1	3447	tags=37%, list=19%, signal=46%
GO_REGULATION_OF_POSTSYNAPTIC_MEMBRANE_POTENTIAL	GO_REGULATION_OF_POSTSYNAPTIC_MEMBRANE_POTENTIAL		143	-0.262369	-1.06064	0.311258	0.74829	1	3692	tags=31%, list=20%, signal=39%
GO_REGULATION_OF_TOR_SIGNALING	GO_REGULATION_OF_TOR_SIGNALING		96	-0.278496	-1.06053	0.311881	0.746805	1	4393	tags=42%, list=24%, signal=54%
GO_ADRENAL_GLAND_DEVELOPMENT	GO_ADRENAL_GLAND_DEVELOPMENT		24	-0.377439	-1.05971	0.358543	0.747765	1	2034	tags=25%, list=11%, signal=28%
GO_P38MAPK_CASCADE	GO_P38MAPK_CASCADE		46	-0.320244	-1.05933	0.343643	0.747153	1	590	tags=11%, list=3%, signal=11%
GO_REGULATION_OF_SYNAPTIC_VESICLE_ENDOCYTOSIS	GO_REGULATION_OF_SYNAPTIC_VESICLE_ENDOCYTOSIS		17	-0.403054	-1.05856	0.360882	0.747904	1	2648	tags=35%, list=14%, signal=41%
GO_RRNA_CATABOLIC_PROCESS	GO_RRNA_CATABOLIC_PROCESS		18	-0.389189	-1.05853	0.367284	0.746119	1	4085	tags=44%, list=22%, signal=57%
GO_SPLEEN_DEVELOPMENT	GO_SPLEEN_DEVELOPMENT		33	-0.338186	-1.0583	0.355346	0.745038	1	2085	tags=24%, list=11%, signal=27%
GO_MEMBRANE_DEPOLARIZATION_DURING_CARDIAC_MUSCLE_CELL_ACTION_POTENTIAL	GO_MEMBRANE_DEPOLARIZATION_DURING_CARDIAC_MUSCLE_CELL_ACTION_POTENTIAL		23	-0.377013	-1.05793	0.337209	0.74441	1	2813	tags=26%, list=15%, signal=31%
GO_OVULATION_CYCLE_PROCESS	GO_OVULATION_CYCLE_PROCESS		45	-0.317243	-1.0575	0.341912	0.744004	1	3982	tags=36%, list=22%, signal=45%
GO_RIBONUCLEOPROTEIN_COMPLEX_SUBUNIT_ORGANIZATION	GO_RIBONUCLEOPROTEIN_COMPLEX_SUBUNIT_ORGANIZATION		170	-0.259601	-1.05584	0.293233	0.747776	1	5040	tags=38%, list=27%, signal=52%
GO_REGULATION_OF_SODIUM_ION_TRANSPORT	GO_REGULATION_OF_SODIUM_ION_TRANSPORT		78	-0.286814	-1.05582	0.301802	0.745985	1	3045	tags=23%, list=17%, signal=28%
GO_NUCLEAR_TRANSCRIBED_MRNA_CATABOLIC_PROCESS_EXONUCLEOLYTIC	GO_NUCLEAR_TRANSCRIBED_MRNA_CATABOLIC_PROCESS_EXONUCLEOLYTIC		35	-0.332883	-1.05549	0.369427	0.74527	1	3095	tags=29%, list=17%, signal=34%
GO_RENAL_WATER_HOMEOSTASIS	GO_RENAL_WATER_HOMEOSTASIS		33	-0.334964	-1.05439	0.358306	0.74726	1	2904	tags=30%, list=16%, signal=36%
GO_REGULATION_OF_DNA_METHYLATION	GO_REGULATION_OF_DNA_METHYLATION		26	-0.357296	-1.05409	0.379939	0.746457	1	964	tags=8%, list=5%, signal=8%
GO_REGULATION_OF_GASTRULATION	GO_REGULATION_OF_GASTRULATION		42	-0.319951	-1.05325	0.390681	0.747545	1	1206	tags=14%, list=7%, signal=15%
GO_REGULATION_OF_ACTIN_FILAMENT_BASED_MOVEMENT	GO_REGULATION_OF_ACTIN_FILAMENT_BASED_MOVEMENT		44	-0.320087	-1.0526	0.351916	0.747815	1	3283	tags=32%, list=18%, signal=39%
GO_PYRIMIDINE_NUCLEOSIDE_BIOSYNTHETIC_PROCESS	GO_PYRIMIDINE_NUCLEOSIDE_BIOSYNTHETIC_PROCESS		15	-0.410442	-1.05127	0.37766	0.750599	1	4168	tags=53%, list=23%, signal=69%
GO_POSITIVE_REGULATION_OF_CIRCADIAN_RHYTHM	GO_POSITIVE_REGULATION_OF_CIRCADIAN_RHYTHM		17	-0.402012	-1.04928	0.39071	0.755752	1	2093	tags=35%, list=11%, signal=40%
GO_DRUG_TRANSPORT	GO_DRUG_TRANSPORT		185	-0.246765	-1.04912	0.232759	0.754498	1	2818	tags=21%, list=15%, signal=25%
GO_L_ALPHA_AMINO_ACID_TRANSMEMBRANE_TRANSPORT	GO_L_ALPHA_AMINO_ACID_TRANSMEMBRANE_TRANSPORT		50	-0.311504	-1.0488	0.348659	0.753792	1	948	tags=12%, list=5%, signal=13%
GO_RESPONSE_TO_FOOD	GO_RESPONSE_TO_FOOD		37	-0.326811	-1.04787	0.376761	0.755183	1	2519	tags=24%, list=14%, signal=28%
GO_REGULATION_OF_SKELETAL_MUSCLE_CELL_DIFFERENTIATION	GO_REGULATION_OF_SKELETAL_MUSCLE_CELL_DIFFERENTIATION		21	-0.365981	-1.04674	0.378299	0.757277	1	2542	tags=29%, list=14%, signal=33%
GO_EMBRYONIC_SKELETAL_SYSTEM_MORPHOGENESIS	GO_EMBRYONIC_SKELETAL_SYSTEM_MORPHOGENESIS		94	-0.275415	-1.04642	0.359223	0.756585	1	3400	tags=26%, list=18%, signal=31%
GO_RENAL_TUBULE_DEVELOPMENT	GO_RENAL_TUBULE_DEVELOPMENT		95	-0.27338	-1.04491	0.315271	0.759971	1	1271	tags=15%, list=7%, signal=16%
GO_ARACHIDONIC_ACID_METABOLIC_PROCESS	GO_ARACHIDONIC_ACID_METABOLIC_PROCESS		44	-0.312726	-1.04371	0.357143	0.762367	1	1837	tags=18%, list=10%, signal=20%
GO_VITAMIN_METABOLIC_PROCESS	GO_VITAMIN_METABOLIC_PROCESS		124	-0.260852	-1.0437	0.354167	0.760556	1	3224	tags=25%, list=17%, signal=30%
GO_MULTICELLULAR_ORGANISMAL_MOVEMENT	GO_MULTICELLULAR_ORGANISMAL_MOVEMENT		56	-0.299338	-1.04228	0.326848	0.763433	1	3515	tags=34%, list=19%, signal=42%
GO_CATECHOLAMINE_UPTAKE	GO_CATECHOLAMINE_UPTAKE		16	-0.403273	-1.04224	0.37971	0.761733	1	2600	tags=25%, list=14%, signal=29%
GO_DICARBOXYLIC_ACID_TRANSPORT	GO_DICARBOXYLIC_ACID_TRANSPORT		93	-0.272328	-1.04205	0.344633	0.760593	1	1517	tags=12%, list=8%, signal=13%
GO_GLYCEROLIPID_METABOLIC_PROCESS	GO_GLYCEROLIPID_METABOLIC_PROCESS		400	-0.224006	-1.04192	0.228571	0.759203	1	2901	tags=23%, list=16%, signal=27%
GO_NEGATIVE_REGULATION_OF_LIPOPROTEIN_PARTICLE_CLEARANCE	GO_NEGATIVE_REGULATION_OF_LIPOPROTEIN_PARTICLE_CLEARANCE		17	-0.391704	-1.04156	0.367246	0.758629	1	2426	tags=24%, list=13%, signal=27%
GO_PLASMA_LIPOPROTEIN_PARTICLE_CLEARANCE	GO_PLASMA_LIPOPROTEIN_PARTICLE_CLEARANCE		63	-0.293988	-1.04038	0.365145	0.760813	1	1991	tags=19%, list=11%, signal=21%
GO_ANTIBIOTIC_METABOLIC_PROCESS	GO_ANTIBIOTIC_METABOLIC_PROCESS		105	-0.263674	-1.04003	0.344444	0.760196	1	1815	tags=15%, list=10%, signal=17%
GO_NUCLEOBASE_CONTAINING_SMALL_MOLECULE_CATABOLIC_PROCESS	GO_NUCLEOBASE_CONTAINING_SMALL_MOLECULE_CATABOLIC_PROCESS		42	-0.319178	-1.03976	0.364261	0.75927	1	4168	tags=33%, list=23%, signal=43%
GO_REGULATION_OF_SYNAPTIC_TRANSMISSION_GABAERGIC	GO_REGULATION_OF_SYNAPTIC_TRANSMISSION_GABAERGIC		32	-0.336669	-1.0386	0.392157	0.761263	1	1159	tags=22%, list=6%, signal=23%
GO_MAMMARY_GLAND_MORPHOGENESIS	GO_MAMMARY_GLAND_MORPHOGENESIS		44	-0.312259	-1.0367	0.394464	0.766093	1	1246	tags=16%, list=7%, signal=17%
GO_MATURATION_OF_LSU_RRNA	GO_MATURATION_OF_LSU_RRNA		19	-0.37998	-1.03581	0.385269	0.767306	1	6139	tags=58%, list=33%, signal=87%
GO_NCRNA_CATABOLIC_PROCESS	GO_NCRNA_CATABOLIC_PROCESS		33	-0.33082	-1.03523	0.363946	0.767661	1	5486	tags=55%, list=30%, signal=78%
GO_ERROR_FREE_TRANSLESION_SYNTHESIS	GO_ERROR_FREE_TRANSLESION_SYNTHESIS		19	-0.384628	-1.03342	0.366366	0.772127	1	3550	tags=32%, list=19%, signal=39%
GO_DNA_TEMPLATED_TRANSCRIPTION_ELONGATION	GO_DNA_TEMPLATED_TRANSCRIPTION_ELONGATION		109	-0.270707	-1.03221	0.344262	0.77447	1	4692	tags=38%, list=25%, signal=50%
GO_POSITIVE_REGULATION_OF_HETEROTYPIC_CELL_CELL_ADHESION	GO_POSITIVE_REGULATION_OF_HETEROTYPIC_CELL_CELL_ADHESION		15	-0.404551	-1.03219	0.388268	0.772729	1	451	tags=27%, list=2%, signal=27%
GO_POSITIVE_REGULATION_OF_MESENCHYMAL_CELL_PROLIFERATION	GO_POSITIVE_REGULATION_OF_MESENCHYMAL_CELL_PROLIFERATION		25	-0.355276	-1.03174	0.377644	0.772404	1	2843	tags=28%, list=15%, signal=33%
GO_CELLULAR_HORMONE_METABOLIC_PROCESS	GO_CELLULAR_HORMONE_METABOLIC_PROCESS		109	-0.264965	-1.03052	0.368421	0.774985	1	1637	tags=19%, list=9%, signal=21%
GO_STARTLE_RESPONSE	GO_STARTLE_RESPONSE		27	-0.353483	-1.03	0.41018	0.775091	1	2986	tags=30%, list=16%, signal=35%
GO_IRON_SULFUR_CLUSTER_ASSEMBLY	GO_IRON_SULFUR_CLUSTER_ASSEMBLY		21	-0.368181	-1.02884	0.367816	0.777196	1	4383	tags=52%, list=24%, signal=69%
GO_HISTONE_METHYLATION	GO_HISTONE_METHYLATION		128	-0.260892	-1.02816	0.315151	0.777742	1	4498	tags=33%, list=24%, signal=43%
GO_NEGATIVE_REGULATION_OF_TORC1_SIGNALING	GO_NEGATIVE_REGULATION_OF_TORC1_SIGNALING		17	-0.387615	-1.02804	0.4	0.776417	1	3226	tags=41%, list=18%, signal=50%
GO_NEGATIVE_REGULATION_OF_DNA_METABOLIC_PROCESS	GO_NEGATIVE_REGULATION_OF_DNA_METABOLIC_PROCESS		101	-0.264791	-1.02794	0.365854	0.774969	1	3580	tags=33%, list=19%, signal=40%
GO_NEGATIVE_REGULATION_OF_DIGESTIVE_SYSTEM_PROCESS	GO_NEGATIVE_REGULATION_OF_DIGESTIVE_SYSTEM_PROCESS		17	-0.402048	-1.0274	0.412921	0.775084	1	1738	tags=18%, list=9%, signal=19%
GO_PEROXISOME_ORGANIZATION	GO_PEROXISOME_ORGANIZATION		76	-0.276711	-1.02598	0.395062	0.778393	1	4412	tags=39%, list=24%, signal=52%
GO_VITAMIN_D_METABOLIC_PROCESS	GO_VITAMIN_D_METABOLIC_PROCESS		22	-0.368386	-1.02551	0.44709	0.778277	1	3415	tags=41%, list=19%, signal=50%
GO_MITOPHAGY	GO_MITOPHAGY		22	-0.371184	-1.02541	0.41791	0.77683	1	4226	tags=41%, list=23%, signal=53%
GO_POSITIVE_REGULATION_OF_RUFFLE_ASSEMBLY	GO_POSITIVE_REGULATION_OF_RUFFLE_ASSEMBLY		15	-0.408331	-1.0251	0.417112	0.776174	1	1688	tags=40%, list=9%, signal=44%
GO_NEGATIVE_REGULATION_OF_ACTIN_FILAMENT_DEPOLYMERIZATION	GO_NEGATIVE_REGULATION_OF_ACTIN_FILAMENT_DEPOLYMERIZATION		38	-0.322833	-1.02504	0.40625	0.774612	1	1646	tags=24%, list=9%, signal=26%
GO_VESICLE_FUSION_TO_PLASMA_MEMBRANE	GO_VESICLE_FUSION_TO_PLASMA_MEMBRANE		24	-0.366073	-1.02429	0.372434	0.775471	1	1324	tags=21%, list=7%, signal=22%
GO_AMINE_TRANSPORT	GO_AMINE_TRANSPORT		94	-0.270358	-1.02424	0.39899	0.773875	1	1034	tags=12%, list=6%, signal=12%
GO_REGULATION_OF_MRNA_POLYADENYLATION	GO_REGULATION_OF_MRNA_POLYADENYLATION		17	-0.384508	-1.02382	0.398458	0.773648	1	5309	tags=47%, list=29%, signal=66%
GO_CHEMICAL_SYNAPTIC_TRANSMISSION_POSTSYNAPTIC	GO_CHEMICAL_SYNAPTIC_TRANSMISSION_POSTSYNAPTIC		108	-0.264253	-1.0228	0.354167	0.775422	1	3437	tags=31%, list=19%, signal=37%
GO_SYNAPTIC_VESICLE_TRANSPORT	GO_SYNAPTIC_VESICLE_TRANSPORT		44	-0.310034	-1.02241	0.384106	0.775011	1	1845	tags=23%, list=10%, signal=25%
GO_STEROID_CATABOLIC_PROCESS	GO_STEROID_CATABOLIC_PROCESS		24	-0.355887	-1.02232	0.405498	0.773601	1	3063	tags=25%, list=17%, signal=30%
GO_NEGATIVE_REGULATION_OF_COLD_INDUCED_THERMOGENESIS	GO_NEGATIVE_REGULATION_OF_COLD_INDUCED_THERMOGENESIS		47	-0.301821	-1.02153	0.399267	0.774652	1	835	tags=19%, list=5%, signal=20%
GO_GLUCOSE_IMPORT	GO_GLUCOSE_IMPORT		64	-0.289068	-1.02126	0.426229	0.773822	1	1615	tags=16%, list=9%, signal=17%
GO_NEGATIVE_REGULATION_OF_ACTIN_FILAMENT_POLYMERIZATION	GO_NEGATIVE_REGULATION_OF_ACTIN_FILAMENT_POLYMERIZATION		52	-0.296095	-1.02103	0.377432	0.772926	1	2004	tags=23%, list=11%, signal=26%
GO_EMBRYONIC_PLACENTA_MORPHOGENESIS	GO_EMBRYONIC_PLACENTA_MORPHOGENESIS		25	-0.354011	-1.02059	0.385757	0.772723	1	1079	tags=16%, list=6%, signal=17%
GO_ASPARTATE_FAMILY_AMINO_ACID_CATABOLIC_PROCESS	GO_ASPARTATE_FAMILY_AMINO_ACID_CATABOLIC_PROCESS		22	-0.356995	-1.0189	0.408497	0.776881	1	1425	tags=23%, list=8%, signal=25%
GO_CELLULAR_LIPID_CATABOLIC_PROCESS	GO_CELLULAR_LIPID_CATABOLIC_PROCESS		205	-0.240714	-1.01877	0.364583	0.775587	1	1991	tags=15%, list=11%, signal=16%
GO_POSITIVE_REGULATION_OF_MITOCHONDRIAL_TRANSLATION	GO_POSITIVE_REGULATION_OF_MITOCHONDRIAL_TRANSLATION		17	-0.379516	-1.01841	0.443325	0.775236	1	4639	tags=47%, list=25%, signal=63%
GO_HOMOLOGOUS_RECOMBINATION	GO_HOMOLOGOUS_RECOMBINATION		50	-0.297828	-1.01755	0.385185	0.776529	1	3549	tags=38%, list=19%, signal=47%
GO_SNRNA_METABOLIC_PROCESS	GO_SNRNA_METABOLIC_PROCESS		35	-0.311879	-1.01738	0.411067	0.775351	1	5170	tags=49%, list=28%, signal=67%
GO_SNORNA_METABOLIC_PROCESS	GO_SNORNA_METABOLIC_PROCESS		15	-0.398062	-1.01685	0.433234	0.775399	1	4105	tags=47%, list=22%, signal=60%
GO_DICARBOXYLIC_ACID_METABOLIC_PROCESS	GO_DICARBOXYLIC_ACID_METABOLIC_PROCESS		91	-0.271407	-1.01645	0.389474	0.775052	1	1577	tags=13%, list=9%, signal=14%
GO_MITOCHONDRIAL_GENOME_MAINTENANCE	GO_MITOCHONDRIAL_GENOME_MAINTENANCE		22	-0.35881	-1.01611	0.426901	0.774528	1	1967	tags=32%, list=11%, signal=36%
GO_REGULATION_OF_SYNAPSE_ASSEMBLY	GO_REGULATION_OF_SYNAPSE_ASSEMBLY		106	-0.257573	-1.01566	0.438503	0.774346	1	2980	tags=25%, list=16%, signal=30%
GO_NEGATIVE_REGULATION_OF_STEROID_METABOLIC_PROCESS	GO_NEGATIVE_REGULATION_OF_STEROID_METABOLIC_PROCESS		29	-0.335722	-1.01545	0.403125	0.773382	1	2932	tags=21%, list=16%, signal=25%
GO_PROTEIN_LOCALIZATION_TO_VACUOLE	GO_PROTEIN_LOCALIZATION_TO_VACUOLE		57	-0.289781	-1.01496	0.428571	0.773367	1	3041	tags=21%, list=17%, signal=25%
GO_REGULATION_OF_MESENCHYMAL_CELL_PROLIFERATION	GO_REGULATION_OF_MESENCHYMAL_CELL_PROLIFERATION		33	-0.318	-1.01438	0.422839	0.77366	1	1079	tags=15%, list=6%, signal=16%
GO_RNA_METHYLATION	GO_RNA_METHYLATION		74	-0.276505	-1.0137	0.411017	0.774154	1	5113	tags=41%, list=28%, signal=56%
GO_RESPONSE_TO_MITOCHONDRIAL_DEPOLARISATION	GO_RESPONSE_TO_MITOCHONDRIAL_DEPOLARISATION		20	-0.367706	-1.01147	0.429775	0.780033	1	4353	tags=40%, list=24%, signal=52%
GO_COFACTOR_METABOLIC_PROCESS	GO_COFACTOR_METABOLIC_PROCESS		407	-0.217645	-1.01036	0.363636	0.782303	1	3073	tags=21%, list=17%, signal=25%
GO_NAD_METABOLIC_PROCESS	GO_NAD_METABOLIC_PROCESS		48	-0.2967	-1.00978	0.428571	0.782585	1	2674	tags=29%, list=15%, signal=34%
GO_TRNA_METHYLATION	GO_TRNA_METHYLATION		36	-0.317875	-1.00963	0.433775	0.781416	1	4367	tags=36%, list=24%, signal=47%
GO_N_ACETYLGLUCOSAMINE_METABOLIC_PROCESS	GO_N_ACETYLGLUCOSAMINE_METABOLIC_PROCESS		17	-0.380991	-1.00766	0.436111	0.786621	1	1770	tags=24%, list=10%, signal=26%
GO_REGULATION_OF_WATER_LOSS_VIA_SKIN	GO_REGULATION_OF_WATER_LOSS_VIA_SKIN		27	-0.347001	-1.00631	0.445087	0.789666	1	1379	tags=22%, list=7%, signal=24%
GO_GLYCEROLIPID_CATABOLIC_PROCESS	GO_GLYCEROLIPID_CATABOLIC_PROCESS		61	-0.286863	-1.00468	0.428016	0.793705	1	1991	tags=20%, list=11%, signal=22%
GO_MACROMOLECULE_METHYLATION	GO_MACROMOLECULE_METHYLATION		284	-0.227653	-1.00386	0.380952	0.794877	1	3776	tags=26%, list=20%, signal=33%
[truncated: 393 more rows]
