# Supplementary material for: Mammalian and Invertebrate Models as Complementary Tools for Gaining Mechanistic Insight on Muscle Responses to Spaceflight
Source: Int J Mol Sci. 2021 Aug 31;22(17):9470. doi: 10.3390/ijms22179470 (PMC8430797; doi:10.3390/ijms22179470)
Supplement: Supplementary file 1 [file ijms-22-09470-s001.zip › Supplementary material/Table_S9_ORA_C_elegan_SpaceFlight_vs_ground_control_Webgestalt_GLDS-113.xlsx]

## Sheet: Upregulated
Gene Set	Description	Size	Expect	Ratio	P Value	FDR
GO:0007049	cell cycle	563	16.735	3.8841	0	0
GO:0022402	cell cycle process	428	12.722	4.4804	0	0
GO:1903047	mitotic cell cycle process	260	7.7284	5.0463	0	0
GO:0000278	mitotic cell cycle	296	8.7985	4.6599	1.1102e-16	1.4017e-13
GO:0051301	cell division	244	7.2528	4.9636	1.3323e-15	1.3456e-12
GO:0010564	regulation of cell cycle process	164	4.8748	5.5386	3.6482e-13	2.3809e-10
GO:0048285	organelle fission	233	6.9258	4.6204	4.1056e-13	2.3809e-10
GO:1903046	meiotic cell cycle process	165	4.9046	5.5051	4.2433e-13	2.3809e-10
GO:0000280	nuclear division	224	6.6583	4.6558	7.8715e-13	3.8604e-10
GO:0051321	meiotic cell cycle	218	6.48	4.6297	2.1659e-12	9.115e-10
GO:0007276	gamete generation	246	7.3123	4.2395	9.6705e-12	3.7566e-09
GO:0051726	regulation of cell cycle	247	7.342	4.2223	1.0761e-11	3.8816e-09
GO:0000910	cytokinesis	64	1.9024	8.4105	3.6722e-11	1.2363e-08
GO:0022414	reproductive process	769	22.858	2.5374	4.4209e-11	1.3953e-08
GO:0007059	chromosome segregation	193	5.7368	4.5321	1.0773e-10	3.2002e-08
GO:0061640	cytoskeleton-dependent cytokinesis	59	1.7538	8.5531	1.1691e-10	3.2801e-08
GO:0007292	female gamete generation	155	4.6073	4.9921	1.8538e-10	4.9273e-08
GO:0140013	meiotic nuclear division	131	3.8939	5.393	2.6766e-10	6.7583e-08
GO:0000003	reproduction	836	24.85	2.3743	4.0929e-10	9.8423e-08
GO:0051704	multi-organism process	513	15.249	2.8199	7.6113e-10	1.7471e-07
GO:0022412	cellular process involved in reproduction in multicellular organism	200	5.9449	4.2053	1.235e-09	2.5986e-07
GO:0009790	embryo development	494	14.684	2.7922	2.6014e-09	5.0527e-07
GO:0019953	sexual reproduction	309	9.1849	3.3751	3.0883e-09	5.7762e-07
GO:0006996	organelle organization	1210	35.967	2.0018	7.2989e-09	1.3164e-06
GO:0044703	multi-organism reproductive process	325	9.6605	3.2089	1.0328e-08	1.7985e-06
GO:0007346	regulation of mitotic cell cycle	132	3.9236	4.8424	1.2134e-08	2.0426e-06
GO:0048477	oogenesis	120	3.567	5.0463	1.522e-08	2.4795e-06
GO:0000226	microtubule cytoskeleton organization	210	6.2422	3.8448	1.6002e-08	2.5253e-06
GO:0007281	germ cell development	174	5.1721	4.0603	4.9619e-08	7.1593e-06
GO:0007010	cytoskeleton organization	368	10.939	2.9254	5.4049e-08	7.4453e-06
GO:0008283	cell proliferation	130	3.8642	4.6581	5.455e-08	7.4453e-06
GO:0003006	developmental process involved in reproduction	389	11.563	2.854	6.004e-08	7.979e-06
GO:0098813	nuclear chromosome segregation	168	4.9937	4.005	1.3035e-07	1.6456e-05
GO:0017148	negative regulation of translation	49	1.4565	6.8657	1.4053e-06	0.00013647
GO:0042127	regulation of cell proliferation	104	3.0914	4.2053	1.2289e-05	0.00088656
GO:0090307	mitotic spindle assembly	19	0.56477	10.624	1.2985e-05	0.00092356
GO:0040038	polar body extrusion after meiotic divisions	21	0.62422	9.612	2.469e-05	0.0016406
GO:1904778	positive regulation of protein localization to cell cortex	7	0.20807	19.224	2.5078e-05	0.0016447
GO:0016043	cellular component organization	1792	53.267	1.5394	3.4868e-05	0.0022011
GO:1901987	regulation of cell cycle phase transition	59	1.7538	5.1319	5.5841e-05	0.0031333
GO:0032502	developmental process	1734	51.542	1.5327	5.8363e-05	0.0032388
GO:0048856	anatomical structure development	1632	48.511	1.5461	7.069e-05	0.0038259
GO:0048469	cell maturation	48	1.4268	5.607	7.5677e-05	0.0040228
GO:0045859	regulation of protein kinase activity	109	3.24	3.7037	9.3965e-05	0.004807
GO:0090068	positive regulation of cell cycle process	50	1.4862	5.3827	0.00010223	0.0051625
GO:0006259	DNA metabolic process	285	8.4715	2.4789	0.00012551	0.0061536
GO:1900193	regulation of oocyte maturation	18	0.53504	9.345	0.00014085	0.0062394
GO:0010389	regulation of G2/M transition of mitotic cell cycle	18	0.53504	9.345	0.00014085	0.0062394
GO:0051783	regulation of nuclear division	82	2.4374	4.1027	0.0001528	0.00654
GO:0007098	centrosome cycle	40	1.189	5.8874	0.00015541	0.00654
GO:0065004	protein-DNA complex assembly	83	2.4671	4.0533	0.00016922	0.0070044
GO:0070507	regulation of microtubule cytoskeleton organization	54	1.6051	4.984	0.00017861	0.0071901
GO:0050779	RNA destabilization	19	0.56477	8.8532	0.00018652	0.0071901
GO:0007389	pattern specification process	118	3.5075	3.4212	0.00020127	0.007642
GO:0006030	chitin metabolic process	20	0.59449	8.4105	0.00024266	0.0086298
GO:0007093	mitotic cell cycle checkpoint	43	1.2782	5.4766	0.00024878	0.0087855
GO:0048522	positive regulation of cellular process	867	25.771	1.7073	0.00034898	0.011671
GO:0040001	establishment of mitotic spindle localization	62	1.8429	4.3409	0.00047196	0.014622
GO:0051382	kinetochore assembly	15	0.44587	8.9712	0.00080923	0.023088
GO:0000915	actomyosin contractile ring assembly	8	0.2378	12.616	0.0013061	0.032979
GO:0006323	DNA packaging	58	1.724	4.0603	0.0015844	0.039222
GO:0001714	endodermal cell fate specification	18	0.53504	7.476	0.0016903	0.040648
GO:1900194	negative regulation of oocyte maturation	9	0.26752	11.214	0.0019161	0.043586

## Sheet: downregulated
Gene Set	Description	Size	Expect	Ratio	P Value	FDR
GO:0007154	cell communication	1822	113.23	1.8547	0	0
GO:0023052	signaling	1793	111.43	1.8577	0	0
GO:0007267	cell-cell signaling	327	20.321	3.2478	0	0
GO:0099536	synaptic signaling	248	15.412	3.6336	0	0
GO:0099537	trans-synaptic signaling	247	15.35	3.6483	0	0
GO:0007268	chemical synaptic transmission	246	15.288	3.6631	0	0
GO:0098916	anterograde trans-synaptic signaling	246	15.288	3.6631	0	0
GO:0007218	neuropeptide signaling pathway	126	7.8302	5.2361	0	0
GO:0018996	molting cycle, collagen and cuticulin-based cuticle	109	6.7738	4.8717	7.7716e-15	2.6164e-12
GO:0042303	molting cycle	112	6.9602	4.7412	1.8874e-14	5.8705e-12
GO:0007165	signal transduction	1686	104.78	1.7275	1.9762e-14	5.8705e-12
GO:0009605	response to external stimulus	501	31.135	2.4731	8.3489e-14	2.219e-11
GO:0007631	feeding behavior	79	4.9094	4.8885	3.4364e-11	7.888e-09
GO:0042391	regulation of membrane potential	124	7.706	3.8931	7.3141e-11	1.539e-08
GO:0098542	defense response to other organism	190	11.808	3.2183	1.0132e-10	1.9679e-08
GO:0009607	response to biotic stimulus	193	11.994	3.1683	1.6404e-10	2.6745e-08
GO:0043207	response to external biotic stimulus	193	11.994	3.1683	1.6404e-10	2.6745e-08
GO:0051707	response to other organism	193	11.994	3.1683	1.6404e-10	2.6745e-08
GO:0006952	defense response	351	21.813	2.5215	1.6417e-10	2.6745e-08
GO:0003012	muscle system process	65	4.0394	4.9512	1.1639e-09	1.6327e-07
GO:0006936	muscle contraction	65	4.0394	4.9512	1.1639e-09	1.6327e-07
GO:0042755	eating behavior	67	4.1637	4.8034	2.114e-09	2.8854e-07
GO:0040002	collagen and cuticulin-based cuticle development	50	3.1072	5.4711	3.6943e-09	4.6641e-07
GO:1903998	regulation of eating behavior	51	3.1694	5.3638	5.2238e-09	5.8623e-07
GO:0055085	transmembrane transport	917	56.987	1.7723	7.6868e-09	8.2856e-07
GO:0099643	signal release from synapse	53	3.2937	5.1614	1.0154e-08	1.0452e-06
GO:0030198	extracellular matrix organization	50	3.1072	5.1493	2.8685e-08	2.4976e-06
GO:0015837	amine transport	21	1.305	7.6626	1.5341e-07	9.9324e-06
GO:0090257	regulation of muscle system process	52	3.2315	4.6418	3.6076e-07	2.0941e-05
GO:0040012	regulation of locomotion	258	16.033	2.3701	5.8078e-07	3.2588e-05
GO:1902476	chloride transmembrane transport	85	5.2823	3.4076	3.6901e-06	0.00016491
GO:0048732	gland development	18	1.1186	7.1518	5.384e-06	0.00022322
GO:0006955	immune response	234	14.542	2.2693	8.2411e-06	0.0003277
GO:0030239	myofibril assembly	41	2.5479	4.3172	2.8207e-05	0.00094963
GO:0006810	transport	1748	108.63	1.3532	5.5429e-05	0.0018059
GO:0048856	anatomical structure development	1632	101.42	1.3508	0.00011306	0.0032814
GO:0010646	regulation of cell communication	443	27.53	1.7435	0.00011612	0.0033508
GO:0015870	acetylcholine transport	20	1.2429	5.632	0.00013235	0.0037131
GO:0048489	synaptic vesicle transport	50	3.1072	3.5401	0.0001995	0.0052747
GO:0009886	post-embryonic animal morphogenesis	22	1.3672	5.12	0.00026096	0.0067379
GO:0048638	regulation of developmental growth	146	9.0731	2.3145	0.00026649	0.0067627
GO:0014057	positive regulation of acetylcholine secretion, neurotransmission	11	0.68359	7.3143	0.00030877	0.0074607
GO:0030536	larval feeding behavior	11	0.68359	7.3143	0.00030877	0.0074607
GO:0071310	cellular response to organic substance	249	15.474	1.9387	0.00037815	0.0088568
GO:0006942	regulation of striated muscle contraction	7	0.43501	9.1951	0.00044547	0.010088
GO:0014059	regulation of dopamine secretion	7	0.43501	9.1951	0.00044547	0.010088
GO:1902669	positive regulation of axon guidance	18	1.1186	5.3638	0.00055007	0.012025
GO:0019935	cyclic-nucleotide-mediated signaling	32	1.9886	4.0229	0.00059401	0.01282
GO:0007155	cell adhesion	95	5.9038	2.5408	0.00072724	0.015176
GO:0010720	positive regulation of cell development	76	4.723	2.7525	0.0007473	0.015467
GO:0033058	directional locomotion	19	1.1808	5.0815	0.000762	0.015586
GO:0007167	enzyme linked receptor protein signaling pathway	128	7.9545	2.2629	0.00093382	0.018349
GO:0007409	axonogenesis	142	8.8246	2.1531	0.0012552	0.023652
GO:0016539	intein-mediated protein splicing	9	0.5593	7.1518	0.00145	0.026435
GO:0015671	oxygen transport	22	1.3672	4.3886	0.0017851	0.031301
GO:0009814	defense response, incompatible interaction	5	0.31072	9.6549	0.0021754	0.036137
GO:0060047	heart contraction	5	0.31072	9.6549	0.0021754	0.036137
GO:0001906	cell killing	5	0.31072	9.6549	0.0021754	0.036137
GO:0007612	learning	39	2.4236	3.3008	0.0023621	0.038111
GO:0014070	response to organic cyclic compound	57	3.5423	2.8231	0.0024435	0.038926
