# Supplementary material for: Mammalian and Invertebrate Models as Complementary Tools for Gaining Mechanistic Insight on Muscle Responses to Spaceflight
Source: Int J Mol Sci. 2021 Aug 31;22(17):9470. doi: 10.3390/ijms22179470 (PMC8430797; doi:10.3390/ijms22179470)
Supplement: Supplementary file 1 [file ijms-22-09470-s001.zip › Supplementary material/Table_S17_DEGs_Gastrocnemius_Spaceflight_vs_control_GLDS21.xlsx]

## Sheet: FL vs GC cutoff
REFSEQ	SYMBOL	GENENAME	ENSEMBL	ENTREZID	Log2FC, FL vs GC	P.value, FL vs GC	Adj.p.value, FL vs GC
NM_008630	Mt2	metallothionein 2	ENSMUSG00000031762	17750	3.36559	1.76972e-07	0.000376656
NM_029083	Ddit4	DNA-damage-inducible transcript 4	ENSMUSG00000020108	74747	2.88621	1.96537e-05	0.00611139
NM_013602	Mt1	metallothionein 1	ENSMUSG00000031765	17748	2.21106	1.28722e-05	0.00475051
NM_007679	Cebpd	CCAAT/enhancer binding protein (C/EBP), delta	ENSMUSG00000071637	12609	1.75691	7.82262e-05	0.0156086
NM_007570	Btg2	B cell translocation gene 2, anti-proliferative	ENSMUSG00000020423	12227	1.64932	1.24188e-05	0.00475051
NM_011756	Zfp36	zinc finger protein 36	ENSMUSG00000044786	22695	1.60936	2.28418e-07	0.0004167
NM_009238	Sox4	SRY (sex determining region Y)-box 4	ENSMUSG00000076431	20677	1.59258	1.12906e-06	0.00117075
NM_001159367	Per1	period circadian clock 1	ENSMUSG00000020893	18626	1.58496	2.46202e-06	0.00154387
NM_010658	Mafb	v-maf musculoaponeurotic fibrosarcoma oncogene family, protein B (avian)	ENSMUSG00000074622	16658	1.57874	1.7348e-06	0.00135569
NM_001301295	Cidec	cell death-inducing DFFA-like effector c	ENSMUSG00000030278	14311	1.55832	5.93303e-08	0.00029765
NM_011817	Gadd45g	growth arrest and DNA-damage-inducible 45 gamma	ENSMUSG00000021453	23882	1.52311	0.000128095	0.0224079
NM_008491	Lcn2	lipocalin 2	ENSMUSG00000026822	16819	1.51142	1.31355e-06	0.00117075
NM_001111099	Cdkn1a	cyclin-dependent kinase inhibitor 1A (P21)	ENSMUSG00000023067	12575	1.43433	5.68922e-06	0.00259469
NM_019739	Foxo1	forkhead box O1	ENSMUSG00000044167	56458	1.36341	1.10204e-06	0.00117075
NM_001304830	Maff	v-maf musculoaponeurotic fibrosarcoma oncogene family, protein F (avian)	ENSMUSG00000042622	17133	1.27617	1.93634e-05	0.00611139
NM_001199105	Trp53inp1	transformation related protein 53 inducible nuclear protein 1	ENSMUSG00000028211	60599	1.14342	0.000216518	0.030458
NM_009344	Phlda1	pleckstrin homology like domain, family A, member 1	ENSMUSG00000020205	21664	1.11185	0.000150641	0.024378
NM_007705	Cirbp	cold inducible RNA binding protein	ENSMUSG00000045193	12696	1.10232	2.18923e-06	0.00154387
NM_027460	Slc25a33	solute carrier family 25, member 33	ENSMUSG00000028982	70556	1.09576	5.81166e-05	0.0121664
NM_001177812	Wbp1l	WW domain binding protein 1 like	ENSMUSG00000047731	226178	1.04985	0.000246076	0.0330778
NM_001204959	Retn	resistin	ENSMUSG00000012705	57264	1.04616	0.000110353	0.0201315
NM_019564	Htra1	HtrA serine peptidase 1	ENSMUSG00000006205	56213	1.03473	5.65827e-07	0.000802845
NM_025404	Arl4d	ADP-ribosylation factor-like 4D	ENSMUSG00000034936	80981	1.02723	3.22558e-05	0.00841439
NM_017373	Nfil3	nuclear factor, interleukin 3, regulated	ENSMUSG00000056749	18030	1.01305	0.000161216	0.0254165
NM_008871	Serpine1	serine (or cysteine) peptidase inhibitor, clade E, member 1	ENSMUSG00000037411	18787	0.988908	6.83987e-05	0.0140879
NM_001145953	Lgals3	lectin, galactose binding, soluble 3	ENSMUSG00000050335	16854	0.987752	2.13186e-05	0.00611139
NM_001329965	Hp	haptoglobin	ENSMUSG00000031722	15439	0.982713	0.000351593	0.0415726
NM_001356323	Errfi1	ERBB receptor feedback inhibitor 1	ENSMUSG00000028967	74155	0.974732	1.33626e-05	0.00475051
NM_001042502	Pitx2	paired-like homeodomain transcription factor 2	ENSMUSG00000028023	18741	0.948821	0.000137074	0.0233391
NM_029415	Slc10a6	solute carrier family 10 (sodium/bile acid cotransporter family), member 6	ENSMUSG00000029321	75750	0.894606	4.19211e-05	0.00991357
NM_029844	Mrap	melanocortin 2 receptor accessory protein	ENSMUSG00000039956	77037	0.878995	1.56328e-05	0.00514822
NM_001326590	Tpst2	protein-tyrosine sulfotransferase 2	ENSMUSG00000029344	22022	0.86543	2.53886e-06	0.00154387
NM_010831	Sik1	salt inducible kinase 1	ENSMUSG00000024042	17691	0.860509	2.84441e-06	0.00165105
NM_010907	Nfkbia	nuclear factor of kappa light polypeptide gene enhancer in B cells inhibitor, alpha	ENSMUSG00000021025	18035	0.858206	0.000195684	0.0283964
NM_011044	Pck1	phosphoenolpyruvate carboxykinase 1, cytosolic	ENSMUSG00000027513	18534	0.854892	1.18663e-05	0.00475051
NM_001037725	Fam117b	family with sequence similarity 117, member B	ENSMUSG00000041040	72750	0.840584	1.16008e-07	0.00029765
NM_001047159	Net1	neuroepithelial cell transforming gene 1	ENSMUSG00000021215	56349	0.837949	4.00268e-09	5.11143e-05
NM_031189	Myog	myogenin	ENSMUSG00000026459	17928	0.834572	0.00027213	0.0347511
NM_010516	Cyr61	cysteine rich protein 61	ENSMUSG00000028195	16007	0.829744	0.000226039	0.0313752
NM_001163472	Cyp2d22	cytochrome P450, family 2, subfamily d, polypeptide 22	ENSMUSG00000061740	56448	0.825246	0.000116247	0.0206177
NM_133198	Pygl	liver glycogen phosphorylase	ENSMUSG00000021069	110095	0.821508	1.1461e-05	0.00475051
NM_001170643	Rnf144b	ring finger protein 144B	ENSMUSG00000038068	218215	0.798358	2.32656e-06	0.00154387
NM_001356412	Aldh1l1	aldehyde dehydrogenase 1 family, member L1	ENSMUSG00000030088	107747	0.797333	3.952e-06	0.00194104
NM_001013370	Sesn1	sestrin 1	ENSMUSG00000038332	140742	0.791897	0.00015524	0.0247802
NM_011172	Prodh	proline dehydrogenase	ENSMUSG00000003526	19125	0.785669	8.51162e-07	0.00108693
NM_024263	Mxra8	matrix-remodelling associated 8	ENSMUSG00000029070	74761	0.779492	3.6051e-06	0.00191821
NM_001355668	Klf15	Kruppel-like factor 15	ENSMUSG00000030087	66277	0.771003	7.55687e-06	0.00332763
NM_001159487	Rbp4	retinol binding protein 4, plasma	ENSMUSG00000024990	19662	0.769473	1.34072e-05	0.00475051
NM_016972	Slc7a8	solute carrier family 7 (cationic amino acid transporter, y+ system), member 8	ENSMUSG00000022180	50934	0.766734	2.07265e-05	0.00611139
NM_001170430	Slc35b3	solute carrier family 35, member B3	ENSMUSG00000021432	108652	0.754831	1.31444e-06	0.00117075
NM_133670	Sult1a1	sulfotransferase family 1A, phenol-preferring, member 1	ENSMUSG00000030711	20887	0.75041	0.000232863	0.0319749
NM_001024139	Adamts15	a disintegrin-like and metallopeptidase (reprolysin type) with thrombospondin type 1 motif, 15	ENSMUSG00000033453	235130	0.731222	4.99731e-05	0.0111957
NM_001355636	Tns2	tensin 2	ENSMUSG00000037003	209039	0.724505	4.26086e-07	0.00068014
NM_009201	Slc1a5	solute carrier family 1 (neutral amino acid transporter), member 5	ENSMUSG00000001918	20514	0.722897	0.000114222	0.0205439
NM_001038703	Gpr146	G protein-coupled receptor 146	ENSMUSG00000044197	80290	0.715018	0.000280854	0.0353468
NM_023755	Tfcp2l1	transcription factor CP2-like 1	ENSMUSG00000026380	81879	0.707573	2.72129e-05	0.00739379
NM_025880	2410002F23Rik	RIKEN cDNA 2410002F23 gene	ENSMUSG00000045411	668661	0.681062	0.000494358	0.0539569
NM_001168491	Pdcd4	programmed cell death 4	ENSMUSG00000024975	18569	0.670954	0.000265863	0.0342936
NM_001039507	Lipe	lipase, hormone sensitive	ENSMUSG00000003123	16890	0.654788	5.70527e-05	0.0121664
NM_001038625	Sertad2	SERTA domain containing 2	ENSMUSG00000049800	58172	0.652052	3.02601e-06	0.0016801
NM_007607	Car4	carbonic anhydrase 4	ENSMUSG00000000805	12351	0.637684	3.2287e-05	0.00841439
NM_001042592	Arrdc4	arrestin domain containing 4	ENSMUSG00000042659	66412	0.636329	0.000326305	0.0396849
NM_001197321	Foxp1	forkhead box P1	ENSMUSG00000030067	108655	0.612238	0.000252596	0.0336005
NM_024266	Rps25	ribosomal protein S25	ENSMUSG00000009927	75617	0.60676	3.93212e-05	0.00947418
NM_001114386	Nedd4l	neural precursor cell expressed, developmentally down-regulated gene 4-like	ENSMUSG00000024589	83814	0.604752	2.15358e-05	0.00611139
NM_001024955	Pik3r1	phosphoinositide-3-kinase regulatory subunit 1	ENSMUSG00000041417	18708	0.602104	0.000188955	0.028041
NM_019740	Foxo3	forkhead box O3	ENSMUSG00000048756	56484	0.596128	3.84113e-06	0.00194104
NM_007639	Cd1d1	CD1d1 antigen	ENSMUSG00000028076	12479	0.571512	0.000150811	0.024378
NM_021398	Slc43a3	solute carrier family 43, member 3	ENSMUSG00000027074	58207	0.569534	3.59341e-05	0.00899762
NM_007918	Eif4ebp1	eukaryotic translation initiation factor 4E binding protein 1	ENSMUSG00000031490	13685	0.552791	1.57228e-05	0.00514822
NM_001205339	Psat1	phosphoserine aminotransferase 1	ENSMUSG00000024640	107272	0.545658	2.04655e-05	0.00611139
NM_001289716	Bcl2l1	BCL2-like 1	ENSMUSG00000007659	12048	0.543021	2.41784e-05	0.00671215
NM_001037127	Musk	muscle, skeletal, receptor tyrosine kinase	ENSMUSG00000057280	18198	0.539424	0.000191039	0.028041
NM_001272070	Abhd10	abhydrolase domain containing 10	ENSMUSG00000033157	213012	0.509264	0.00038836	0.0450851
NM_001163791	Orc6	origin recognition complex, subunit 6	ENSMUSG00000031697	56452	0.503069	9.50208e-05	0.0183851
NM_009546	Trim25	tripartite motif-containing 25	ENSMUSG00000000275	217069	0.492084	4.9142e-05	0.0111957
NM_001145801	Ctla2b	cytotoxic T lymphocyte-associated protein 2 beta	ENSMUSG00000074874	13025	0.49115	0.000131342	0.0226653
NM_001357512	Apbb3	amyloid beta (A4) precursor protein-binding, family B, member 3	ENSMUSG00000006050	225372	0.471571	0.00031747	0.0389816
NM_018820	Sertad1	SERTA domain containing 1	ENSMUSG00000008384	55942	0.463293	0.000445352	0.0503287
NM_001135151	Slc39a14	solute carrier family 39 (zinc transporter), member 14	ENSMUSG00000022094	213053	0.432218	0.000421498	0.0484913
NM_025854	Cir1	corepressor interacting with RBPJ, 1	ENSMUSG00000041777	66935	0.361464	0.000255404	0.0336239
NM_001122683	Bdh1	3-hydroxybutyrate dehydrogenase, type 1	ENSMUSG00000046598	71911	-1.41356	0.000146457	0.024289
NM_011784	Aplnr	apelin receptor	ENSMUSG00000044338	23796	-1.35127	0.000183219	0.027526
NM_009236	Sox18	SRY (sex determining region Y)-box 18	ENSMUSG00000046470	20672	-1.13311	1.05768e-07	0.00029765
NM_001355113	Id1	inhibitor of DNA binding 1	ENSMUSG00000042745	15901	-1.05552	1.80475e-06	0.00135569
NM_001082414	Sh3d19	SH3 domain protein D19	ENSMUSG00000028082	27059	-0.969052	1.16543e-07	0.00029765
NM_001357796	Slc9a3r2	solute carrier family 9 (sodium/hydrogen exchanger), member 3 regulator 2	ENSMUSG00000002504	65962	-0.968842	5.81039e-05	0.0121664
NM_001025577	Maf	avian musculoaponeurotic fibrosarcoma oncogene homolog	ENSMUSG00000055435	17132	-0.879615	0.000201052	0.0288476
NM_023665	Rsrp1	arginine/serine rich protein 1	ENSMUSG00000037266	27981	-0.877625	0.000244506	0.0330778
NM_010637	Klf4	Kruppel-like factor 4 (gut)	ENSMUSG00000003032	16600	-0.875565	0.000102718	0.0190103
NM_008960	Pten	phosphatase and tensin homolog	ENSMUSG00000013663	19211	-0.826289	1.19777e-05	0.00475051
NM_001113418	Ppara	peroxisome proliferator activated receptor alpha	ENSMUSG00000022383	19013	-0.793914	0.000100001	0.0190103
NM_008584	Meox2	mesenchyme homeobox 2	ENSMUSG00000036144	17286	-0.770257	1.37642e-05	0.00475051
NM_173745	Dusp18	dual specificity phosphatase 18	ENSMUSG00000047205	75219	-0.762535	0.000178463	0.0271307
NM_011446	Sox7	SRY (sex determining region Y)-box 7	ENSMUSG00000063060	20680	-0.759069	1.3752e-06	0.00117075
NM_001039092	Tom1l2	target of myb1-like 2 (chicken)	ENSMUSG00000000538	216810	-0.728092	7.78431e-05	0.0156086
NM_001142957	Zfp955b	zinc finger protein 955B	ENSMUSG00000096910	100043468	-0.689843	0.000175701	0.0270326
NM_001113545	Lima1	LIM domain and actin binding 1	ENSMUSG00000023022	65970	-0.680344	4.75227e-05	0.0110339
NM_001347443	Crip2	cysteine rich protein 2	ENSMUSG00000006356	68337	-0.674327	4.69995e-06	0.0022229
NM_015800	Crim1	cysteine rich transmembrane BMP regulator 1 (chordin like)	ENSMUSG00000024074	50766	-0.66912	0.000282332	0.0353468
NM_008321	Id3	inhibitor of DNA binding 3	ENSMUSG00000007872	15903	-0.615603	0.000261055	0.034017
NM_022020	Rbp7	retinol binding protein 7, cellular	ENSMUSG00000028996	63954	-0.612068	3.76869e-05	0.00925503
NM_001205081	Trim47	tripartite motif-containing 47	ENSMUSG00000020773	217333	-0.606601	0.000101614	0.0190103
NM_010494	Icam2	intercellular adhesion molecule 2	ENSMUSG00000001029	15896	-0.590069	0.000434507	0.0495415
NM_013723	Podxl	podocalyxin-like	ENSMUSG00000025608	27205	-0.542287	0.000468217	0.0519925
NM_001111043	Serpinh1	serine (or cysteine) peptidase inhibitor, clade H, member 1	ENSMUSG00000070436	12406	-0.541896	0.000144502	0.0242802
NM_013675	Sptb	spectrin beta, erythrocytic	ENSMUSG00000021061	20741	-0.540685	0.000339817	0.0409383
NM_029020	Abcb8	ATP-binding cassette, sub-family B (MDR/TAP), member 8	ENSMUSG00000028973	74610	-0.533591	3.56157e-05	0.00899762
NM_001098233	Purg	purine-rich element binding protein G	ENSMUSG00000049184	75029	-0.514007	0.000174815	0.0270326
NM_145571	Mob1a	MOB kinase activator 1A	ENSMUSG00000043131	232157	-0.50881	0.000385999	0.0450851
NM_130448	Pcdh18	protocadherin 18	ENSMUSG00000037892	73173	-0.503993	5.31887e-05	0.0117107
NR_130960	B230354K17Rik	RIKEN cDNA B230354K17 gene	ENSMUSG00000097119	105246278	-0.501434	8.97226e-05	0.017627
NM_030685	Serp1	stress-associated endoplasmic reticulum protein 1	ENSMUSG00000027808	28146	-0.498163	0.000217046	0.030458
NM_145940	Wipi1	WD repeat domain, phosphoinositide interacting 1	ENSMUSG00000041895	52639	-0.488145	0.000345269	0.0412064
NM_001145821	Ggta1	glycoprotein galactosyltransferase alpha 1, 3	ENSMUSG00000035778	14594	-0.474383	0.000293178	0.0363484
NM_144801	Tmem143	transmembrane protein 143	ENSMUSG00000002781	70209	-0.462909	0.000480227	0.0528663
NM_007631	Ccnd1	cyclin D1	ENSMUSG00000070348	12443	-0.408818	0.000455735	0.0510503
