# Supplementary material for: Mammalian and Invertebrate Models as Complementary Tools for Gaining Mechanistic Insight on Muscle Responses to Spaceflight
Source: Int J Mol Sci. 2021 Aug 31;22(17):9470. doi: 10.3390/ijms22179470 (PMC8430797; doi:10.3390/ijms22179470)
Supplement: Supplementary file 1 [file ijms-22-09470-s001.zip › Supplementary material/Table_S7_Shared_DEGs_in_EDL_and_SLS.xlsx]

## Sheet: Sheet1
Upregulated in EDL & SLS	Down regulated in EDL & SLS	Upregulated in EDL and downregulated in SLS	Downregulated in EDL and upregulated in SLS
Mettl21e	Dbp	Fos	Pde2a
Pkhd1	Ciart	Kcnip2	Fam169b
Odf3l2	Per2	Bdh1	Mapk10
Apol9a	Ildr1	Tmem171	Pfkfb3
Lyz1	Ybx2	Egr1	Dlk1
Mt2	Mettl21c	Zp2	Ces1d
Asic1	Osgin1	Armc2	Celsr1
Syt12		Otud1	Adra2a
Cdkn1a		Tnfrsf12a	Slc43a1
Oasl1		Lrrc52	Gadd45a
Mt1		Gck	Klf10
E2f8		Dusp18	Wnt4
Psd4		Gbp6	Pnpla3
Fam124b		Lincmd1	Mpp3
Npas2		Hspa1b
Irf7		Tecta
Isg15		Doc2g
Oas1a		Dct
Uhrf1		Egr3
Cdc7		Thbs1
Retnla		Hectd2os
Rsad2		Dio2
Cd84		Lamc2
Sbk3		Arc
Cntfr		Postn
Tnfaip8l1		Ltbp2
Fam222a		Trib3
Enho		Pacrg
Slc15a3		Fgf5
Rtp4		Ccnd1
Ifit1		Rgcc
Sacs		Opn3
Cmpk2		Hspb7
Trim14		Ccn2
Unc13c		Adamts9
Trim30a		Myh10
Cfp		Rmst
Syn2		Aspn
Glt28d2		Slc25a13
Cry1		Stc1
Smpd3		Kcnf1
		Slc30a2
		Ncam1
		Col8a1
		Ptprt
		F2rl1
		Igsf21
		Nnt
		Esrrg
		Spsb2
		Apold1
		Rgs16
		Abhd18
		Tmem53
		Etv4
		Nlrc3
		Npr3
		Scube2
		Sphk1
		Zdhhc23
		Nes
		Apol6
		Lrrn2
		Pla2g12a
		Metrnl
		Csrnp1
		Papln
		Fabp3
		Igsf1
		Krt80
