# Supplementary material for: Mammalian and Invertebrate Models as Complementary Tools for Gaining Mechanistic Insight on Muscle Responses to Spaceflight
Source: Int J Mol Sci. 2021 Aug 31;22(17):9470. doi: 10.3390/ijms22179470 (PMC8430797; doi:10.3390/ijms22179470)
Supplement: Supplementary file 1 [file ijms-22-09470-s001.zip › Supplementary material/Table_S17_adults_Drosophila_DEG_compared_with_SLS.xlsx]

## Sheet: Sheet1
Upregulated in both fly and SLS	Downregulated in both fly and SLS	Upregulated in fly and downregulated in SLS
Mylip	Nup37	Gnmt
Ppm1l	Polr2e	Inpp5a
Mcm2		Fjx1
Cbs		Mcm6
