# Supplementary material for: Mammalian and Invertebrate Models as Complementary Tools for Gaining Mechanistic Insight on Muscle Responses to Spaceflight
Source: Int J Mol Sci. 2021 Aug 31;22(17):9470. doi: 10.3390/ijms22179470 (PMC8430797; doi:10.3390/ijms22179470)
Supplement: Supplementary file 1 [file ijms-22-09470-s001.zip › Supplementary material/Table_S22_ORA_Quadricep_Spaceflight_vs_Groundcontrol_GLDS_103.xlsx]

## Sheet: Upregulated BP
Gene Set	Description	Size	Expect	Ratio	P Value	FDR
GO:0016604	nuclear body	741	7.6756	2.9965	2.6757e-06	0.032491
GO:2000323	negative regulation of glucocorticoid receptor signaling pathway	6	0.062151	48.27	2.1383e-05	0.12983
GO:0051952	regulation of amine transport	94	0.97369	7.1891	5.4818e-05	0.16967
GO:2000322	regulation of glucocorticoid receptor signaling pathway	8	0.082867	36.202	5.8961e-05	0.16967
GO:0015837	amine transport	101	1.0462	6.6909	8.6677e-05	0.16967
GO:0045597	positive regulation of cell differentiation	933	9.6644	2.3799	0.00010236	0.16967
GO:0045647	negative regulation of erythrocyte differentiation	10	0.10358	28.962	0.00012443	0.16967
GO:0051953	negative regulation of amine transport	26	0.26932	14.852	0.00013948	0.16967
GO:0002065	columnar/cuboidal epithelial cell differentiation	109	1.1291	6.1998	0.00014009	0.16967
GO:0044451	nucleoplasm part	1087	11.26	2.2203	0.00015	0.16967
