# Supplementary material for: Mammalian and Invertebrate Models as Complementary Tools for Gaining Mechanistic Insight on Muscle Responses to Spaceflight
Source: Int J Mol Sci. 2021 Aug 31;22(17):9470. doi: 10.3390/ijms22179470 (PMC8430797; doi:10.3390/ijms22179470)
Supplement: Supplementary file 1 [file ijms-22-09470-s001.zip › Supplementary material/Table_S14_DEGs_Adult_Drosophila_SpaceFlight_vs_Ground_Control_GLDS3.xlsx]

## Sheet: Drosophila_GLDS3_Adult_DEGs
REFSEQ	Fly_Symbol	GENENAME	ENSEMBL	ENTREZID	Log2FC_Adult FLT vs GC	Adj.p.value_Adult FLT vs GC
NM_001272922	IA-2	IA-2 protein tyrosine phosphatase	FBgn0031294	33277	2.29	0.0079
NM_143709	Fad2	Fad2	FBgn0029172	44006	2.02	0.0234
NM_078596	yl	yolkless	FBgn0004649	32367	1.81	0.0411
NM_001276005	CycB3	Cyclin B3	FBgn0015625	42971	1.73	0.0059
NM_001260410	Klp98A	Kinesin-like protein at 98A	FBgn0004387	43310	1.38	0.0393
NM_001273260	ninaC	neither inactivation nor afterpotential C	FBgn0002938	34012	1.37	0.0384
NM_078726	S	Star	FBgn0003310	33281	1.36	0.0303
NM_001103767	Pkn	Protein kinase N	FBgn0020621	35950	1.33	0.0074
NM_001298167	Ork1	Open rectifier K[+] channel 1	FBgn0017561	32020	1.32	0.0065
NM_057757	crm	cramped	NA	31268	1.29	0.0373
NM_001104005	CG7971	CG7971	FBgn0035253	38206	1.28	0.0338
NM_142391	Pxt	Peroxinectin-like	FBgn0261987	42131	1.26	0.0041
NM_001104476	woc	without children	FBgn0010328	47249	1.24	0.0024
NM_001169302	Fur2	Furin 2	FBgn0004598	32604	1.18	0.0182
NM_001169592	CG3409	CG3409	FBgn0033095	35578	1.16	0.0342
NM_001201957	Su(var)2-10	Suppressor of variegation 2-10	FBgn0003612	35927	1.13	0.0421
NM_001300164	blot	bloated tubules	FBgn0027660	39939	1.12	0.0393
NM_001299020	ck	crinkled	FBgn0000317	34882	1.1	0.0344
NM_079571	dmt	dalmatian	FBgn0278604	41180	1.1	0.0479
NM_001014592	polo	polo	FBgn0003124	40232	1.1	0.0516
NM_001043286	crb	crumbs	FBgn0259685	42896	1.09	0.0436
NM_135407	LManIV	Lysosomal alpha-mannosidase IV	FBgn0032067	34204	1.09	0.0134
NM_143398	CG1951	CG1951	FBgn0039623	43423	1.04	0.0358
NM_001259573	Eps-15	Epidermal growth factor receptor pathway substrate clone 15	FBgn0035060	37961	1.03	0.0289
NM_079213	Usp47	Ubiquitin specific protease 47	FBgn0016756	38644	0.99	0.039
NM_001298426	wus	wurst	FBgn0030805	32683	0.99	0.0075
NM_058134	Fcp3C	Follicle cell protein 3C	FBgn0000644	31294	0.97	0.0515
NM_001298446	Ankle2	Ankyrin repeat and LEM domain containing 2	FBgn0028343	32732	0.96	0.0063
NM_001144289	kis	kismet	FBgn0266557	33185	0.96	0.026
NM_001103936	Vrp1	Verprolin 1	FBgn0243516	37521	0.95	0.0433
NM_001274626	nmo	nemo	FBgn0011817	38890	0.95	0.0183
NM_131966	CG6927	CG6927	FBgn0029733	31419	0.93	0.0461
NM_001275841	Pi3K92E	Pi3K92E	FBgn0015279	42446	0.92	0.0116
NM_001170128	CG7518	CG7518	FBgn0038108	41599	0.91	0.0536
NM_001144572	yrt	yurt	FBgn0004049	41656	0.91	0.0104
NM_139363	pns	pinstripe	FBgn0035229	38178	0.9	0
NM_132466	Dlic	Dynein light intermediate chain	FBgn0030276	32057	0.9	0.003
NM_001103756	ACC	Acetyl-CoA carboxylase	FBgn0033246	35761	0.9	0.0303
NM_001259452	RhoGEF2	Rho guanine nucleotide exchange factor 2	FBgn0023172	36915	0.9	0.0099
NM_140067	Jarid2	Jumonji, AT rich interactive domain 2	FBgn0036004	39103	0.89	0.0535
NM_001274042	ttv	tout-velu	FBgn0265974	36614	0.88	0.0209
NM_001273746	nrv3	nervana 3	FBgn0032946	35408	0.88	0.0128
NM_079912	chb	chromosome bows	FBgn0021760	43901	0.87	0.0135
NM_136058	Grip71	Grip71	FBgn0032705	35130	0.86	0.0535
NM_001201983	Sin3A	Sin3A	FBgn0022764	36382	0.85	0.0067
NM_135509	CG5734	CG5734	FBgn0032191	34354	0.85	0.0447
NM_001273130	hoe1	hoepel1	FBgn0041150	249663	0.85	0.0441
NM_001300684	CG2218	CG2218	FBgn0039767	43611	0.85	0.026
NM_001104326	CG6966	CG6966	FBgn0038286	41816	0.85	0.0391
NM_167535	CG9676	CG9676	FBgn0030773	32647	0.85	0.0231
NM_001170194	bon	bonus	FBgn0023097	44235	0.84	0.0371
NM_001273625	mib2	mind bomb 2	FBgn0086442	35170	0.84	0.0055
NM_139796	SP1173	SP1173	FBgn0035710	38744	0.83	0.0181
NM_079178	sty	sprouty	FBgn0014388	38424	0.83	0.026
NM_001298692	Bub1	Bub1 kinase	FBgn0031696	33758	0.83	0.0259
NM_001014539	par-1	par-1	FBgn0260934	2768852	0.83	0.0216
NM_001272969	Su(dx)	Suppressor of deltex	FBgn0003557	33379	0.82	0.0069
NM_001104363	Xrp1	Xrp1	FBgn0261113	42267	0.82	0.0083
NM_001275132	CG8765	CG8765	FBgn0036900	40147	0.82	0.0446
NM_001104059	lqf	liquid facets	FBgn0028582	38846	0.81	0.0088
NM_001144657	sima	similar	FBgn0266411	43580	0.8	0.0051
NM_001032110	spi	spitz	FBgn0005672	35253	0.79	0.0474
NM_001272674	CG3679	CG3679	FBgn0027521	32591	0.79	0.0489
NM_001275773	l(3)05822	lethal (3) 05822	FBgn0010877	47260	0.79	0.0254
NM_057970	amon	amontillado	FBgn0023179	43215	0.78	0.0115
NM_001104241	pyd	polychaetoid	FBgn0262614	41062	0.78	0.0158
NM_001299926	Usp15-31	Ubiquitin specific protease 15/31	FBgn0050421	37954	0.77	0.0133
NM_001298670	Sr-CI	Scavenger receptor class C, type I	FBgn0014033	33621	0.76	0.048
NM_001201847	Cnot4	CCR4-NOT transcription complex subunit 4	FBgn0051716	34416	0.75	0.0002
NM_001298637	insv	insensitive	FBgn0031434	33441	0.75	0.0344
NM_001103781	Pka-R2	Protein kinase, cAMP-dependent, regulatory subunit type 2	FBgn0022382	36041	0.74	0.0272
NM_001259545	nahoda	nahoda	FBgn0034797	37641	0.74	0.0477
NM_078525	Traf6	TNF-receptor-associated factor 6	FBgn0265464	31746	0.74	0.0134
NM_001259296	ced-6	ced-6	FBgn0029092	35971	0.73	0.0182
NM_001103880	Pkc53E	Protein C kinase 53E	FBgn0003091	48311	0.73	0.0357
NM_001259183	dia	diaphanous	FBgn0011202	35340	0.73	0.0325
NM_057599	Cks30A	Cyclin-dependent kinase subunit 30A	FBgn0010314	34250	0.73	0.0091
NM_141966	Gnmt	Glycine N-methyltransferase	FBgn0038074	41561	0.72	0.0202
NM_001201656	Rbp1-like	Rbp1-like	FBgn0030479	32293	0.72	0.0342
NM_001169159	sdk	sidekick	FBgn0021764	31017	0.72	0.003
NM_001299482	Opa1	Optic atrophy 1	FBgn0261276	36578	0.71	0.0377
NM_001274208	dnr1	defense repressor 1	FBgn0260866	37575	0.7	0.039
NM_001169231	Miga	Mitoguardin	FBgn0030037	31775	0.7	0.038
NM_057773	Mcm2	Minichromosome maintenance 2	FBgn0014861	40973	0.69	0.0328
NM_079578	jumu	jumeau	FBgn0015396	41265	0.69	0.0384
NM_001169473	CG6700	CG6700	FBgn0032305	34496	0.69	0.026
NM_001273285	CG7115	CG7115	FBgn0027515	34069	0.69	0.0303
NM_001104274	Ugt86Dd	Ugt86Dd	FBgn0040256	53507	0.69	0.0115
NM_141917	CG4066	CG4066	FBgn0038011	41493	0.69	0.0343
NM_079167	Pxn	Peroxidasin	FBgn0011828	38326	0.68	0.029
NM_001014464	for	foraging	FBgn0000721	44817	0.68	0.0063
NM_001014453	PNUTS	PNUTS	FBgn0053526	33270	0.68	0.0167
NM_001272571	hep	hemipterous	FBgn0010303	32256	0.68	0.0465
NM_001298529	Mer	Merlin	FBgn0086384	32979	0.67	0.0202
NM_001258654	Moe	Moesin	FBgn0011661	31816	0.67	0.0166
NM_001274342	Bgb	Big brother	FBgn0013753	38198	0.66	0.0055
NM_001169348	Ank	Ankyrin	FBgn0011747	43770	0.66	0.0106
NM_001259860	elg1	enhanced level of genomic instability 1	FBgn0036574	39770	0.66	0.0195
NM_001042813	shi	shibire	FBgn0003392	45928	0.64	0.0025
NM_142118	CG7987	CG7987	FBgn0038244	41768	0.64	0.0447
NM_138122	egg	eggless	FBgn0086908	37962	0.64	0.0346
NM_139990	Cdc6	Cdc6	FBgn0035918	38989	0.64	0.0541
NM_001298401	Rbp2	RNA-binding protein 2	FBgn0262734	49809	0.64	0.0031
NM_001170287	Moca-cyp	Moca-cyp	FBgn0039581	43374	0.63	0.0231
NM_001300484	CG4538	CG4538	FBgn0038745	42369	0.62	0.0238
NM_001299371	LTV1	LTV1 ribosome biogenesis factor	FBgn0027525	36146	0.62	0.0524
NM_001298309	CG1461	CG1461	FBgn0030558	32381	0.62	0.0378
NM_141056	barc	barricade	FBgn0037081	40369	0.62	0.0208
NM_001272122	NfI	Nuclear factor I	FBgn0042696	43782	0.61	0.0303
NM_001273199	Cpr	Cytochrome P450 reductase	FBgn0015623	33883	0.61	0.0327
NM_079831	Jon99Ci	Jonah 99Ci	FBgn0003358	43545	0.6	0.0207
NM_001299379	CG7737	CG7737	FBgn0033584	36174	0.6	0.0272
NM_001043083	Trpm	Transient receptor potential cation channel, subfamily M	FBgn0265194	36694	0.6	0.0099
NM_001299125	msl-1	male-specific lethal 1	FBgn0005617	35121	0.6	0.021
NM_001273142	vkg	viking	FBgn0016075	33726	0.59	0.0038
NM_143624	CG1815	CG1815	FBgn0039863	43730	0.58	0.0408
NM_135363	CG7806	CG7806	FBgn0032018	34140	0.57	0.0396
NM_001260398	mrt	martik	FBgn0039507	43291	0.57	0.0115
NM_137371	Tes	Testin	FBgn0034223	36965	0.57	0.026
NM_057965	AMPKalpha	AMP-activated protein kinase alpha subunit	FBgn0023169	43904	0.57	0.052
NM_001258492	dati	datilografo	FBgn0262636	43789	0.57	0.0316
NM_135651	CG4751	CG4751	FBgn0032348	34551	0.57	0.026
NM_001272297	CG2938	CG2938	FBgn0029685	31347	0.57	0.025
NM_001275717	nonA-l	nonA-like	FBgn0015520	42026	0.56	0.0315
NM_143064	Smg6	Smg6	FBgn0039260	42994	0.56	0.0208
NM_001103526	CG3632	CG3632	FBgn0030735	32589	0.56	0.0437
NM_001298506	out	outsiders	FBgn0259834	32926	0.56	0.0481
NM_001273974	Mtor	Megator	FBgn0013756	36264	0.55	0.0405
NM_001259211	gus	gustavus	FBgn0026238	35478	0.55	0.0204
NM_001258786	Pp2B-14D	Protein phosphatase 2B at 14D	FBgn0011826	32624	0.54	0.0303
NM_001272889	Plc21C	Phospholipase C at 21C	FBgn0004611	33204	0.54	0.0302
NM_001201661	pdgy	pudgy	FBgn0027601	32426	0.54	0.0043
NM_001298396	CG4239	CG4239	FBgn0030745	32606	0.54	0.0118
NM_143666	bip2	bip2	FBgn0026262	43793	0.54	0.0378
NM_001275872	slmb	supernumerary limbs	FBgn0283468	42504	0.54	0.0071
NM_001042818	baz	bazooka	FBgn0000163	32703	0.54	0.0402
NM_141213	eIF3-S10	eIF3-S10	FBgn0037249	40563	0.53	0.0526
NM_001260351	mask	multiple ankyrin repeats single KH domain	FBgn0043884	50070	0.53	0.0442
NM_001276116	WASp	WASp	FBgn0024273	43402	0.53	0.0027
NM_001258488	Syt7	Synaptotagmin 7	FBgn0039900	43783	0.52	0.0413
NM_001103716	Acon	Aconitase	FBgn0010100	44149	0.52	0.0366
NM_001272185	CG3711	CG3711	FBgn0040344	31037	0.52	0.0366
NM_001144380	CG8671	CG8671	FBgn0032938	35400	0.52	0.0226
NM_001103607	CG3714	CG3714	FBgn0031589	33626	0.52	0.051
NM_080018	Tollo	tollo	FBgn0029114	44497	0.52	0.0152
NM_130596	Vps26	Vacuolar protein sorting 26	FBgn0014411	31144	0.51	0.0538
NM_078888	Tsp39D	Tetraspanin 39D	FBgn0032943	35405	0.51	0.0191
NM_001275066	CG7510	CG7510	FBgn0036741	39965	0.51	0.0202
NM_001043009	l(2)01289	lethal (2) 01289	FBgn0010482	46017	0.51	0.0513
NM_001260264	Dl	Delta	FBgn0000463	42313	0.51	0.0008
NM_001038842	CG2201	CG2201	FBgn0032955	35417	0.51	0.0465
NM_001144605	fray	frayed	FBgn0023083	44233	0.5	0
NM_001298909	CG4788	CG4788	FBgn0032354	34559	0.5	0.0074
NM_001272149	4E-T	eIF4E-Transporter	FBgn0052016	43836	0.5	0.0502
NM_001103703	Fas3	Fasciclin 3	FBgn0000636	35097	0.5	0.0293
NM_078989	Lac	Lachesin	FBgn0010238	36363	0.5	0.0085
NM_143224	CG5455	CG5455	FBgn0039430	43196	0.5	0.031
NM_079301	rt	rotated abdomen	FBgn0003292	39297	0.49	0.0023
NM_001202230	P5CDh1	delta-1-Pyrroline-5-carboxylate dehydrogenase 1	FBgn0037138	40434	0.49	0.0312
NM_001038721	Dyrk3	Dual-specificity tyrosine phosphorylation-regulated kinase 3	FBgn0027101	3885567	0.49	0.0319
NM_001169193	rb	ruby	FBgn0003210	31381	0.48	0.0289
NM_001273014	Cyp309a1	Cyp309a1	FBgn0031432	33438	0.48	0.0312
NM_141595	E(var)3-9	Enhancer of variegation 3-9	FBgn0260243	41073	0.47	0.0031
NM_138056	nord	nord	FBgn0050418	37882	0.47	0.0116
NM_001298589	mst	misato	FBgn0020272	33119	0.47	0.0364
NM_078528	ND-75	NADH dehydrogenase (ubiquinone) 75 kDa subunit	FBgn0017566	31762	0.46	0.0229
NM_001274717	vsg	visgun	FBgn0045823	39137	0.45	0.0085
NM_130518	CG3703	CG3703	FBgn0040348	31045	0.45	0.0222
NM_080350	Paf-AHalpha	Platelet-activating factor acetylhydrolase alpha	FBgn0025809	32529	0.45	0.0293
NM_001258987	Nlg2	Neuroligin 2	FBgn0031866	33962	0.45	0.0003
NM_143497	CG7896	CG7896	FBgn0039728	43552	0.44	0.0079
NM_001144636	5PtaseI	5PtaseI	FBgn0259178	326119	0.44	0.0289
NM_001273562	twe	twine	FBgn0002673	34954	0.44	0.0083
NM_001275604	CG9813	CG9813	FBgn0038143	41644	0.43	0.0148
NM_001273038	daw	dawdle	FBgn0031461	33474	0.43	0.0304
NM_001043250	Mhcl	Myosin heavy chain-like	FBgn0026059	41955	0.43	0.0002
NM_057934	Acp65Aa	Adult cuticle protein 65Aa	FBgn0020765	38710	0.42	0.0508
NM_001202380	Ptp99A	Protein tyrosine phosphatase 99A	FBgn0004369	43469	0.42	0.0064
NM_001169651	MCPH1	Microcephalin	FBgn0260959	36272	0.42	0.0246
NM_001042804	Myo10A	Myosin 10A	FBgn0263705	32028	0.42	0.0002
NM_001298579	Cbs	Cystathionine beta-synthase	FBgn0031148	33081	0.42	0.0176
NM_135852	hll	heimdall	FBgn0028519	34822	0.41	0.003
NM_137185	CG8155	CG8155	FBgn0034009	36698	0.41	0.0128
NM_001273901	Mmp2	Matrix metalloproteinase 2	FBgn0033438	35997	0.41	0.0294
NM_058135	fj	four-jointed	FBgn0000658	37089	0.41	0.0347
NM_001273809	koi	klaroid	FBgn0265003	35594	0.4	0.0389
NM_141694	CG8516	CG8516	FBgn0037757	41206	0.4	0.0354
NM_001273198	Pez	Pez	FBgn0031799	33882	0.4	0.0122
NM_001273129	CG3036	CG3036	FBgn0031645	33695	0.4	0.0536
NM_001259047	l(2)gd1	lethal (2) giant discs 1	FBgn0261983	34543	0.4	0.0526
NM_001275142	trc	tricornered	FBgn0003744	40165	0.4	0.0141
NM_143670	Ephrin	ephrin	FBgn0040324	43799	0.39	0.0367
NM_001316491	Madm	MLF1-adaptor molecule	FBgn0027497	40710	0.39	0.0039
NM_136382	Tdc1	Tyrosine decarboxylase 1	FBgn0259977	35573	0.39	0.0489
NM_143782	Nup214	Nucleoporin 214kD	FBgn0010660	46091	0.38	0.026
NM_138206	ebd1	earthbound 1	FBgn0035153	38082	0.38	0.0341
NM_001300256	CG1239	CG1239	FBgn0037368	40706	0.38	0.0099
NM_001275637	Pde6	Phosphodiesterase 6	FBgn0038237	41760	0.38	0.0418
NM_001275657	Hsc70-4	Heat shock protein cognate 4	FBgn0266599	41840	0.38	0.053
NM_169499	TBC1D5	TBC1 domain family member 5	FBgn0038129	41628	0.38	0.0131
NM_135241	ihog	interference hedgehog	FBgn0031872	33972	0.38	0.018
NR_002020	alphagamma-element:CR32865	ncRNA	NA	3772597	0.38	0.017
NM_001104302	f-cup	flyers-cup	FBgn0028487	41677	0.37	0.0011
NM_001299772	CG9304	CG9304	FBgn0034674	37500	0.37	0.0388
NM_130656	Seipin	seipin	FBgn0040336	31245	0.37	0.0083
NM_001260169	su(Hw)	suppressor of Hairy wing	FBgn0003567	41740	0.37	0.0111
NM_079019	RpI1	RNA polymerase I subunit	NA	36617	0.37	0.0145
NM_001169884	vvl	ventral veins lacking	FBgn0086680	38752	0.37	0.0128
NM_078510	Mcm6	Minichromosome maintenance 6	FBgn0025815	31603	0.37	0.0442
NM_137976	sigmar	salivary glands marred	FBgn0034894	37751	0.37	0.0539
NM_001274706	CG3408	CG3408	FBgn0036008	39107	0.36	0.0079
NM_079687	Rh3	Rhodopsin 3	FBgn0003249	42398	0.36	0.0005
NM_001273239	x16	x16 splicing factor	FBgn0028554	33967	0.36	0.041
NM_058087	fat-spondin	fat-spondin	FBgn0026721	36919	0.35	0.0204
NM_001104289	CG6225	CG6225	FBgn0038072	41559	0.35	0.0149
NM_001201777	CG9536	CG9536	FBgn0031818	33904	0.35	0.0353
NM_079456	alphaSnap	alpha Soluble NSF attachment protein	FBgn0250791	40233	0.34	0.035
NM_001042972	IntS3	Integrator 3	FBgn0262117	3355010	0.34	0.0063
NM_001273421	LManI	Lysosomal alpha-mannosidase I	FBgn0032253	34436	0.34	0.0508
NM_134606	CG1486	CG1486	FBgn0031174	33108	0.34	0.0508
NM_001273902	Uba1	Ubiquitin activating enzyme 1	FBgn0023143	35998	0.34	0.0201
NM_001272136	onecut	onecut	FBgn0028996	45816	0.33	0.0027
NM_134981	Vps53	Vacuolar protein sorting 53	FBgn0031598	33640	0.33	0.0421
NM_141626	pasi2	pasiflora 2	FBgn0037680	41113	0.33	0.0506
NM_001042785	Ekar	Eye-enriched kainate receptor	FBgn0039916	43806	0.33	0.0083
NM_141794	CG6689	CG6689	FBgn0037877	41345	0.33	0.0025
NM_140762	CG5535	CG5535	FBgn0036764	39990	0.33	0.029
NM_001038778	CG3662	CG3662	FBgn0031285	33260	0.32	0.0413
NM_001299478	Tango7	Transport and Golgi organization 7	FBgn0033902	36565	0.32	0.0526
NM_078922	Cyp9b2	Cytochrome P450-9b2	FBgn0015039	35635	0.32	0.0357
NM_001299793	qkr58E-1	quaking related 58E-1	FBgn0022986	37561	0.32	0.0361
NM_078560	Hsp60A	Heat shock protein 60A	FBgn0015245	32045	0.32	0.0205
NM_001298206	CG2444	CG2444	FBgn0030326	32121	-1.6	0.051
NM_135678	Mal-B1	Maltase B1	FBgn0032381	34597	-1.25	0.041
NM_001273882	UQCR-11L	Ubiquinol-cytochrome c reductase 11 kDa subunit-like	FBgn0050354	246560	-1.06	0.0406
NM_001274508	Gdap1	Gdap1	FBgn0035587	38597	-0.94	0.0229
NM_001272181	CG3713	CG3713	FBgn0040343	50365	-0.92	0.0276
NM_139763	CG6602	CG6602	FBgn0035673	38691	-0.87	0.0298
NM_001300477	CG3734	CG3734	FBgn0038700	42318	-0.83	0.052
NM_078883	Ugt37a1	UDP-glycosyltransferase 37a1	FBgn0026756	35307	-0.78	0.026
NM_137770	CG4377	CG4377	FBgn0034664	37489	-0.77	0.0111
NM_001299466	CG6337	CG6337	FBgn0033873	36530	-0.75	0.0216
NM_057480	LysP	Lysozyme P	FBgn0004429	38129	-0.69	0.0022
NM_168136	vito	viriato	FBgn0052418	326214	-0.68	0.0326
NM_001260141	CG4702	CG4702	FBgn0037992	41472	-0.66	0.0048
NM_001275962	RpS19b	Ribosomal protein S19b	FBgn0039129	42830	-0.66	0.0295
NM_079627	mRpL11	mitochondrial ribosomal protein L11	FBgn0038234	41757	-0.66	0.0493
NM_001273396	CG4995	CG4995	FBgn0032219	34390	-0.64	0.0108
NM_142193	Trs33	TRAPP subunit 33	FBgn0266722	41866	-0.64	0.0392
NM_001298202	RPA3	Replication protein A3	FBgn0266421	32113	-0.64	0.0139
NM_001298349	cerv	cervantes	FBgn0030657	32492	-0.63	0.0281
NM_137142	Trs31	TRAPP subunit 31	FBgn0266723	36641	-0.62	0.0358
NM_136935	CG8834	CG8834	FBgn0033733	36356	-0.61	0.0528
NM_135178	CG9507	CG9507	FBgn0031808	33892	-0.59	0.0055
NM_170633	CG3982	CG3982	FBgn0035988	39084	-0.57	0.0374
NM_143273	Cpr97Eb	Cuticular protein 97Eb	FBgn0039481	43259	-0.57	0.0325
NM_001273873	Lcp2	Larval cuticle protein 2	FBgn0002533	35818	-0.56	0.0215
NM_079950	Ag5r2	Antigen 5-related 2	FBgn0020508	44079	-0.56	0.0341
NM_132146	Inx6	Innexin 6	FBgn0027107	31645	-0.56	0.0489
NM_001300537	pinta	prolonged depolarization afterpotential (PDA) is not apparent	FBgn0038966	42635	-0.56	0.0535
NM_132304	Zpr1	Zpr1	FBgn0030096	31851	-0.55	0.0051
NM_165319	pr	purple	FBgn0003141	35292	-0.55	0.0018
NM_079073	Toll-7	Toll-7	FBgn0034476	37272	-0.55	0.0208
NM_165703	Prosalpha7	Proteasome alpha7 subunit	FBgn0023175	36018	-0.55	0.0138
NM_001144737	SNRPG	Small nuclear ribonucleoprotein G	FBgn0261791	32636	-0.54	0.0482
NM_001170178	CG7720	CG7720	FBgn0038652	42257	-0.53	0.0358
NM_142238	CG4576	CG4576	FBgn0038366	41914	-0.53	0.0451
NR_003122	Eig63F-2	Ecdysone-induced gene 63F 2	NA	4379905	-0.53	0.0465
NM_080177	GstD8	Glutathione S transferase D8	FBgn0010044	48341	-0.52	0.0405
NM_135603	Vha16-5	Vacuolar H[+] ATPase 16kD subunit 5	FBgn0032294	34482	-0.52	0.0259
NM_078598	mRpS25	mitochondrial ribosomal protein S25	FBgn0030572	32395	-0.52	0.0272
NM_138195	Ppm1	Ppm1	FBgn0035143	38071	-0.5	0.0133
NM_134603	Rpt6	Regulatory particle triple-A ATPase 6	FBgn0020369	33105	-0.5	0.0063
NR_037762	CR42836	ncRNA	NA	10178865	-0.5	0.0215
NM_135242	Gas41	Gas41	FBgn0031873	33973	-0.5	0.0366
NM_001104040	frm	farmer	FBgn0035612	38624	-0.49	0.0506
NM_137664	Fem-1	Fem-1	FBgn0034542	37344	-0.48	0.0069
NM_143241	CG5484	CG5484	FBgn0039450	43217	-0.47	0.0459
NM_001272250	Cyp4d14	Cyp4d14	FBgn0023541	45706	-0.47	0.0037
NM_079529	Mst84Dd	Male-specific RNA 84Dd	FBgn0004175	40886	-0.46	0.0363
NM_140999	Six4	Six4	FBgn0027364	40297	-0.45	0.0341
NM_001043220	Nlg3	Neuroligin 3	FBgn0083963	40912	-0.44	0.0299
NM_001272240	CG4325	CG4325	FBgn0026878	31167	-0.44	0.0229
NM_142610	CG5023	CG5023	FBgn0038774	42400	-0.44	0.0239
NM_001275080	CG7330	CG7330	FBgn0036780	40007	-0.44	0.0111
NM_166606	ppk3	pickpocket 3	FBgn0050181	246504	-0.44	0.0152
NM_137403	swi2	swi2	FBgn0034262	37010	-0.43	0.017
NM_001299048	Cyp303a1	Cyp303a1	FBgn0001992	49165	-0.43	0.0217
NM_001110937	UQCR-11	Ubiquinol-cytochrome c reductase 11 kDa subunit	FBgn0260008	5740185	-0.43	0.0452
NM_139903	eIF4E-5	eIF4E-5	FBgn0035823	38878	-0.42	0.0068
NM_137396	Oxp	Oxpecker	FBgn0034255	37002	-0.42	0.0063
NM_134875	CG2975	CG2975	FBgn0031468	33481	-0.42	0.0339
NM_138010	fzr2	fizzy-related 2	FBgn0034937	37808	-0.41	0.0516
NM_132360	CG9691	CG9691	FBgn0030160	31923	-0.41	0.0304
NM_001014557	nab	nab	FBgn0259986	3346237	-0.41	0.0243
NM_140868	Rcd7	Reduction in Cnn dots 7	FBgn0260461	40126	-0.4	0.0541
NM_001202157	Vha16-3	Vacuolar H[+] ATPase 16kD subunit 3	FBgn0028667	317846	-0.4	0.003
NM_001275002	MED10	Mediator complex subunit 10	FBgn0036581	39777	-0.4	0.0098
NM_001144307	pgant4	polypeptide GalNAc transferase 4	FBgn0051956	261610	-0.4	0.041
NM_135780	Mabi	Mabiki	FBgn0032493	34727	-0.39	0.006
NM_001104237	CG7900	CG7900	FBgn0037548	40957	-0.39	0.0202
NM_080175	GstD5	Glutathione S transferase D5	FBgn0010041	48338	-0.39	0.0342
NM_138127	CG3650	CG3650	FBgn0035070	37974	-0.39	0.0141
NM_143209	CG6142	CG6142	FBgn0039415	43178	-0.39	0.0319
NM_057946	Nle	Notchless	FBgn0021874	33234	-0.38	0.0419
NM_137408	Snx16	Sorting nexin 16	FBgn0034265	37015	-0.38	0.0067
NM_135600	EMC3	ER Membrane protein Complex 3	FBgn0032292	34479	-0.38	0.0384
NM_141864	CG6950	CG6950	FBgn0037955	41433	-0.38	0.0382
NM_142153	RpL10Aa	Ribosomal protein L10Aa	FBgn0038281	41811	-0.38	0.0027
NM_137002	CG4627	CG4627	FBgn0033808	36457	-0.38	0.0181
NM_080154	Lk	Leucokinin	FBgn0028418	47746	-0.38	0.0458
NM_135147	CG9150	CG9150	FBgn0031775	33856	-0.38	0.0257
NM_001274344	CG7974	CG7974	FBgn0035254	38207	-0.37	0.0099
NM_001104115	CG7512	CG7512	FBgn0036168	39289	-0.37	0.0391
NM_136678	Lsm11	Lsm11	FBgn0033450	36013	-0.37	0.0344
NM_080174	GstD4	Glutathione S transferase D4	FBgn0010040	48337	-0.36	0.0536
NM_135517	eEF1delta	eEF1delta	FBgn0032198	34363	-0.36	0.0127
NM_079248	DNApol-alpha50	DNA polymerase alpha 50kD	FBgn0011762	38942	-0.36	0.0202
NM_135962	ChLD3	ChLD3	FBgn0032598	35002	-0.36	0.0254
NM_001272553	CG2750	CG2750	FBgn0030376	32179	-0.36	0.0027
NM_001273949	Rpb5	Rpb5	FBgn0033571	36160	-0.36	0.0398
NM_135818	CG9263	CG9263	FBgn0032530	34770	-0.35	0.0014
NM_001031862	trol	terribly reduced optic lobes	FBgn0284408	45320	-0.35	0.0063
NM_142834	CG6985	CG6985	FBgn0039017	42694	-0.35	0.035
NM_001170079	CG7352	CG7352	FBgn0037581	40997	-0.35	0.0134
NM_167540	TwdlY	TweedleY	FBgn0052570	318093	-0.34	0.0081
NM_167716	I-3	Inhibitor-3	FBgn0261624	33068	-0.34	0.0416
NM_001038867	dpr13	defective proboscis extension response 13	FBgn0034286	3885598	-0.34	0.0077
NM_001259221	CG9422	CG9422	FBgn0033092	35574	-0.34	0.0374
NM_135289	CG7025	CG7025	FBgn0031930	34042	-0.34	0.0125
NM_001300315	St2	Sulfotransferase 2	FBgn0037665	41098	-0.34	0.0106
NM_132969	CG8918	CG8918	FBgn0030823	32704	-0.34	0.0547
NM_001272681	CG9981	CG9981	FBgn0030746	32609	-0.34	0.0492
NM_078518	RpS6	Ribosomal protein S6	FBgn0261592	31700	-0.34	0.035
NM_136001	CG5131	CG5131	FBgn0032644	35057	-0.34	0.015
NM_168028	Drsl6	Drosomycin-like 6	FBgn0052268	38416	-0.33	0.0478
NM_001299291	Tom7	Translocase of outer membrane 7	FBgn0033357	35899	-0.33	0
NM_134779	c-cup	calcutta cup	FBgn0031367	33360	-0.33	0.0099
NM_001259334	CG7741	CG7741	FBgn0033615	36208	-0.33	0.026
NM_001275943	pnt	pointed	FBgn0003118	42757	-0.33	0.0349
NM_001276021	Nup37	Nucleoporin 37kD	FBgn0039301	43040	-0.33	0.0166
NM_141123	CG7130	CG7130	FBgn0037151	40450	-0.33	0.0541
NM_080334	mRpL30	mitochondrial ribosomal protein L30	FBgn0029718	31398	-0.33	0.0165
NM_001275884	Cby	Chibby	FBgn0067317	42574	-0.33	0.0134
NM_001259861	CG5151	CG5151	FBgn0036576	39772	-0.33	0.0186
NM_001014582	eyg	eyegone	FBgn0000625	39419	-0.32	0.0165
NM_001259686	PMP34	Peroxisomal Membrane Protein 34	FBgn0052250	38532	-0.32	0.0338
NM_079214	Txl	Thioredoxin-like	FBgn0035631	38646	-0.32	0.0477
NM_001299161	fbp	fructose-1,6-bisphosphatase	FBgn0032820	35265	-0.32	0.0218
NM_135453	CG13114	uncharacterized protein	FBgn0032127	34272	2.21	0.0353
NM_001169448	CG33298	uncharacterized protein	FBgn0032120	2768929	1.38	0.0344
NM_140349	CG10948	uncharacterized protein	FBgn0036317	39459	1.27	0.0202
NM_001299755	CG18870	uncharacterized protein	FBgn0042180	59218	1.08	0.0357
NM_001169309	CG43658	uncharacterized protein	FBgn0263706	32729	1	0.0145
NM_001260456	CG12054	uncharacterized protein	FBgn0039831	43694	0.94	0.0239
NM_001274463	CG11593	uncharacterized protein	FBgn0035488	38477	0.92	0.0426
NM_001043218	CG42724	uncharacterized protein	FBgn0261641	40785	0.9	0.0341
NM_136685	CG18446	uncharacterized protein	FBgn0033458	36023	0.85	0.0518
NM_001014702	CG33521	uncharacterized protein	FBgn0250819	3346141	0.81	0.0032
NM_001298525	CG14215	uncharacterized protein	FBgn0031052	32971	0.71	0.0411
NM_141874	CG31211	uncharacterized protein	FBgn0051211	41443	0.7	0.0143
NM_168470	CG32085	uncharacterized protein	FBgn0052085	39311	0.68	0.0416
NM_001272718	CG12991	uncharacterized protein	FBgn0030847	32734	0.58	0.0367
NM_143132	CG11902	uncharacterized protein	FBgn0028647	43070	0.56	0.0017
NM_001144629	CG31145	uncharacterized protein	FBgn0051145	42784	0.54	0.0148
NM_001259089	CG16974	uncharacterized protein	FBgn0032479	34713	0.51	0.0077
NM_001103517	CG17209	uncharacterized protein	FBgn0030687	32524	0.5	0.0312
NM_001042931	CG17493	uncharacterized protein	FBgn0040010	3355126	0.48	0.029
NM_138088	CG11414	uncharacterized protein	FBgn0035024	37923	0.48	0.0045
NM_001103410	CG44774	uncharacterized protein	FBgn0266000	31424	0.47	0.006
NM_168468	CG32091	uncharacterized protein	FBgn0052091	39307	0.47	0.0408
NM_001299368	CG12344	uncharacterized protein	FBgn0033558	36145	0.46	0.0285
NM_132175	CG12155	uncharacterized protein	FBgn0029957	31682	0.44	0.0289
NM_143644	CG11576	uncharacterized protein	FBgn0039882	43756	0.41	0.0306
NM_135248	CG43322	uncharacterized protein	FBgn0263027	33984	0.41	0.0518
NM_135665	CG31705	uncharacterized protein	FBgn0028490	34577	0.39	0.0061
NM_001103602	CG15412	uncharacterized protein	FBgn0031528	33553	0.38	0.0019
NM_001014566	CG33523	uncharacterized protein	FBgn0053523	38668	0.38	0.0394
NM_141216	CG14650	uncharacterized protein	FBgn0037252	40566	0.38	0.0495
NM_001144372	CG31678	uncharacterized protein	FBgn0051678	35327	0.37	0.0265
NM_130624	CG16903	uncharacterized protein	FBgn0040394	31178	0.37	0.0169
NM_142663	CG15695	uncharacterized protein	FBgn0038832	42468	0.32	0.0051
NM_001259935	CG43218	uncharacterized protein	FBgn0262854	12798438	-1.54	0.0253
NM_165006	CG31862	uncharacterized protein	FBgn0051862	318989	-1.19	0.0373
NM_140574	CG13075	uncharacterized protein	FBgn0036563	39756	-0.86	0.0194
NM_136666	CG12926	uncharacterized protein	FBgn0033437	35996	-0.78	0.0344
NM_136526	CG30371	uncharacterized protein	FBgn0050371	35806	-0.76	0.0248
NM_166113	CG30088	uncharacterized protein	FBgn0050088	246447	-0.74	0.0152
NM_001299182	CG31674	uncharacterized protein	FBgn0051674	318878	-0.73	0.0061
NM_001299631	CG14495	uncharacterized protein	FBgn0034293	37056	-0.72	0.0359
NM_175942	CG33127	uncharacterized protein	FBgn0053127	318893	-0.67	0.0423
NM_170415	CG31041	uncharacterized protein	FBgn0051041	318567	-0.67	0.0055
NM_137443	CG10912	uncharacterized protein	FBgn0034296	37059	-0.65	0.0076
NM_140144	CG18628	uncharacterized protein	FBgn0036091	39205	-0.65	0.0455
NM_001298615	CG11555	uncharacterized protein	FBgn0086856	33193	-0.62	0.0025
NM_165235	CG31740	uncharacterized protein	FBgn0051740	261618	-0.61	0.0475
NM_169570	CG31327	uncharacterized protein	FBgn0051327	318684	-0.59	0.0259
NM_132667	CG15756	uncharacterized protein	FBgn0030493	32308	-0.58	0.0167
NM_134940	CG15414	uncharacterized protein	FBgn0031542	33570	-0.57	0.0402
NM_001038861	CG33465	uncharacterized protein	FBgn0053465	3885587	-0.57	0.0202
NM_001103937	CG34205	uncharacterized protein	FBgn0085234	37526	-0.56	0.0304
NM_176000	CG32984	uncharacterized protein	FBgn0052984	34218	-0.55	0.0367
NM_001258608	CG42264	uncharacterized protein	FBgn0259149	31504	-0.55	0.0521
NM_167561	CG12995	uncharacterized protein	FBgn0030826	32707	-0.51	0.0286
NM_001316456	CG10477	uncharacterized protein	FBgn0035661	38679	-0.51	0.0312
NM_136596	CG13747	uncharacterized protein	FBgn0033364	35907	-0.5	0.0165
NM_143405	CG11842	uncharacterized protein	FBgn0039629	43431	-0.5	0.0425
NM_001104471	CG34292	uncharacterized protein	FBgn0085321	5740196	-0.5	0.0357
NM_141098	CG14568	uncharacterized protein	FBgn0037124	40418	-0.5	0.0218
NM_142929	CG10208	uncharacterized protein	FBgn0039118	42814	-0.5	0.0538
NM_135914	CG15253	uncharacterized protein	FBgn0028948	34916	-0.49	0.0495
NM_001272298	CG43689	uncharacterized protein	FBgn0263772	31353	-0.48	0.029
NM_140005	CG13309	uncharacterized protein	FBgn0035933	39012	-0.46	0.0128
NM_142275	CG17929	uncharacterized protein	FBgn0038415	41978	-0.46	0.0288
NM_001300277	CG10053	uncharacterized protein	FBgn0037490	40871	-0.45	0.0023
NM_001104140	CG12355	uncharacterized protein	FBgn0040805	2768954	-0.43	0.011
NM_164568	CG31773	uncharacterized protein	FBgn0051773	326159	-0.43	0.0135
NM_001299752	CG30222	uncharacterized protein	FBgn0050222	50129	-0.43	0.026
NM_001169660	CG13319	uncharacterized protein	FBgn0033781	36423	-0.43	0.0319
NM_136056	CG10343	uncharacterized protein	FBgn0032703	35127	-0.42	0.0357
NM_135702	CG14947	uncharacterized protein	FBgn0032406	34628	-0.42	0.0393
NM_001104436	CG11786	uncharacterized protein	FBgn0039264	42998	-0.42	0.016
NM_001274802	CG14125	uncharacterized protein	FBgn0036232	39359	-0.42	0.0053
NM_001299225	CG12831	uncharacterized protein	FBgn0033141	35631	-0.42	0.0312
NM_137045	CG42807	uncharacterized protein	FBgn0261989	36511	-0.41	0.0384
NM_206385	CG33257	uncharacterized protein	FBgn0053257	2768960	-0.41	0.0393
NM_139461	CG15877	uncharacterized protein	FBgn0035337	38304	-0.4	0.024
NM_144381	CG42296	uncharacterized protein	FBgn0259192	53544	-0.39	0.054
NM_138086	CG11413	uncharacterized protein	FBgn0035022	37920	-0.39	0.0242
NM_143194	CG14540	uncharacterized protein	FBgn0039398	43145	-0.38	0.0357
NM_134541	CG12679	uncharacterized protein	FBgn0031103	33031	-0.38	0.0109
NM_001169894	CG32391	uncharacterized protein	FBgn0052391	318007	-0.38	0.0476
NM_001300058	CG32022	uncharacterized protein	FBgn0052022	317826	-0.38	0.0277
NM_131933	CG12693	uncharacterized protein	FBgn0029705	31375	-0.38	0.0296
NM_001104361	CG34283	uncharacterized protein	FBgn0085312	5740817	-0.38	0.0261
NM_144408	CG18788	uncharacterized protein	FBgn0042126	59164	-0.37	0.0367
NM_170214	CG31097	uncharacterized protein	FBgn0051097	43058	-0.37	0.0477
NM_167996	CG32278	uncharacterized protein	FBgn0052278	38382	-0.37	0.0513
NM_001275464	CG11966	uncharacterized protein	FBgn0037645	41069	-0.36	0.0261
NM_139817	CG14823	uncharacterized protein	FBgn0035734	38772	-0.35	0.0384
NM_165776	CG11777	uncharacterized protein	FBgn0033527	36108	-0.35	0.025
NM_137472	CG18540	uncharacterized protein	FBgn0034326	37097	-0.35	0.0119
NM_143500	CG15525	uncharacterized protein	FBgn0039732	43556	-0.35	0.0237
NM_138109	CG30161	uncharacterized protein	FBgn0050161	37945	-0.35	0.0323
NM_001202350	CG42811	uncharacterized protein	FBgn0261993	10178941	-0.35	0.0093
NM_078941	CG42382	uncharacterized protein	FBgn0259728	35938	-0.35	0.0478
NM_142652	CG31200	uncharacterized protein	FBgn0051200	326124	-0.34	0.0121
NM_141021	CG10584	uncharacterized protein	FBgn0037045	40324	-0.34	0.0477
NM_143094	CG13663	uncharacterized protein	FBgn0039291	43029	-0.34	0.0015
NM_166904	CG32806	uncharacterized protein	FBgn0052806	318220	-0.34	0.0001
NM_001103695	CG34167	uncharacterized protein	FBgn0085196	5740831	-0.34	0.0509
NM_001299553	CG33017	uncharacterized protein	FBgn0053017	36811	-0.34	0.0001
NM_138165	CG13876	uncharacterized protein	FBgn0035109	38031	-0.33	0.011
NM_165083	CG31769	uncharacterized protein	FBgn0051769	318934	-0.33	0.025
NM_001170026	CG32457	uncharacterized protein	FBgn0052457	318040	-0.33	0.0151
NM_141895	CG14740	uncharacterized protein	FBgn0037988	41468	-0.33	0.0475
NM_137465	CG14500	uncharacterized protein	FBgn0034318	37087	-0.32	0.0163
NM_136005	CG15144	uncharacterized protein	FBgn0032648	35063	-0.32	0.0002
NM_131940	CG15912	uncharacterized protein	FBgn0029712	31385	-0.32	0.0535

## Sheet: DEGs_mouse_orthologues
Fly_Symbol	Mouse_Symbol	REFSEQ	GENENAME	ENSEMBL	ENTREZID	Log2FC_Adult.FLT.vs.GC	Adj.p.value_Adult.FLT.vs.GC
5PtaseI	Inpp5a	NM_001144636	5PtaseI	FBgn0259178	326119	0.44	0.0289
ACC	Acacb	NM_001103756	Acetyl-CoA carboxylase	FBgn0033246	35761	0.9	0.0303
amon	Pcsk2	NM_057970	amontillado	FBgn0023179	43215	0.78	0.0115
AMPKalpha	Prkaa2	NM_057965	AMP-activated protein kinase alpha subunit	FBgn0023169	43904	0.57	0.052
Ankle2	Ankle2	NM_001298446	Ankyrin repeat and LEM domain containing 2	FBgn0028343	32732	0.96	0.0063
barc	Htatsf1	NM_141056	barricade	FBgn0037081	40369	0.62	0.0208
bip2	Taf3	NM_143666	bip2	FBgn0026262	43793	0.54	0.0378
Cbs	Cbs	NM_001298579	Cystathionine beta-synthase	FBgn0031148	33081	0.42	0.0176
Cdc6	Cdc6	NM_139990	Cdc6	FBgn0035918	38989	0.64	0.0541
ced-6	Gulp1	NM_001259296	ced-6	FBgn0029092	35971	0.73	0.0182
CG10053	Gpatch11	NM_001300277	uncharacterized protein	FBgn0037490	40871	-0.45	0.0023
CG10343	Rwdd4a	NM_136056	uncharacterized protein	FBgn0032703	35127	-0.42	0.0357
CG10584	Mettl22	NM_141021	uncharacterized protein	FBgn0037045	40324	-0.34	0.0477
CG11414	Zfp598	NM_138088	uncharacterized protein	FBgn0035024	37923	0.48	0.0045
CG12054	Jazf1	NM_001260456	uncharacterized protein	FBgn0039831	43694	0.94	0.0239
CG13663	Saysd1	NM_143094	uncharacterized protein	FBgn0039291	43029	-0.34	0.0015
CG13876	4930453N24Rik	NM_138165	uncharacterized protein	FBgn0035109	38031	-0.33	0.011
CG1461	Tat	NM_001298309	CG1461	FBgn0030558	32381	0.62	0.0378
CG1486	Pdxdc1	NM_134606	CG1486	FBgn0031174	33108	0.34	0.0508
CG15525	Ccdc12	NM_143500	uncharacterized protein	FBgn0039732	43556	-0.35	0.0237
CG1815	Zmynd8	NM_143624	CG1815	FBgn0039863	43730	0.58	0.0408
CG1951	Scyl2	NM_143398	CG1951	FBgn0039623	43423	1.04	0.0358
CG2218	Ubox5	NM_001300684	CG2218	FBgn0039767	43611	0.85	0.026
CG2938	Casd1	NM_001272297	CG2938	FBgn0029685	31347	0.57	0.025
CG31211	Pnisr	NM_141874	uncharacterized protein	FBgn0051211	41443	0.7	0.0143
CG31678	Suco	NM_001144372	uncharacterized protein	FBgn0051678	35327	0.37	0.0265
CG32085	Fbxl16	NM_168470	uncharacterized protein	FBgn0052085	39311	0.68	0.0416
CG3703	Rundc1	NM_130518	CG3703	FBgn0040348	31045	0.45	0.0222
CG43322	Dnajc28	NM_135248	uncharacterized protein	FBgn0263027	33984	0.41	0.0518
CG44774	Sinhcaf	NM_001103410	uncharacterized protein	FBgn0266000	31424	0.47	0.006
CG4538	Clpx	NM_001300484	CG4538	FBgn0038745	42369	0.62	0.0238
CG4627	Tmem186	NM_137002	CG4627	FBgn0033808	36457	-0.38	0.0181
CG4995	Slc25a29	NM_001273396	CG4995	FBgn0032219	34390	-0.64	0.0108
CG5131	Atp23	NM_136001	CG5131	FBgn0032644	35057	-0.34	0.015
CG5455	Serac1	NM_143224	CG5455	FBgn0039430	43196	0.5	0.031
CG7115	Ppm1l	NM_001273285	CG7115	FBgn0027515	34069	0.69	0.0303
CG7130	Dnajb4	NM_141123	CG7130	FBgn0037151	40450	-0.33	0.0541
CG7741	Cwf19l1	NM_001259334	CG7741	FBgn0033615	36208	-0.33	0.026
CG7974	BC005624	NM_001274344	CG7974	FBgn0035254	38207	-0.37	0.0099
CG8155	Tbc1d25	NM_137185	CG8155	FBgn0034009	36698	0.41	0.0128
CG9304	Gpr180	NM_001299772	CG9304	FBgn0034674	37500	0.37	0.0388
CG9536	Tmem115	NM_001201777	CG9536	FBgn0031818	33904	0.35	0.0353
ck	Myo7a	NM_001299020	crinkled	FBgn0000317	34882	1.1	0.0344
Cnot4	Cnot4	NM_001201847	CCR4-NOT transcription complex subunit 4	FBgn0051716	34416	0.75	0.0002
Cpr	Por	NM_001273199	Cytochrome P450 reductase	FBgn0015623	33883	0.61	0.0327
crm	Cramp1l	NM_057757	cramped	NA	31268	1.29	0.0373
CycB3	Ccnb3	NM_001276005	Cyclin B3	FBgn0015625	42971	1.73	0.0059
DNApol-alpha50	Prim1	NM_079248	DNA polymerase alpha 50kD	FBgn0011762	38942	-0.36	0.0202
dnr1	Mylip	NM_001274208	defense repressor 1	FBgn0260866	37575	0.7	0.039
EMC3	Emc3	NM_135600	ER Membrane protein Complex 3	FBgn0032292	34479	-0.38	0.0384
Fem-1	Fem1b	NM_137664	Fem-1	FBgn0034542	37344	-0.48	0.0069
fj	Fjx1	NM_058135	four-jointed	FBgn0000658	37089	0.41	0.0347
fray	Stk39	NM_001144605	frayed	FBgn0023083	44233	0.5	0
Gnmt	Gnmt	NM_141966	Glycine N-methyltransferase	FBgn0038074	41561	0.72	0.0202
IntS3	Ints3	NM_001042972	Integrator 3	FBgn0262117	3355010	0.34	0.0063
Jarid2	Jarid2	NM_140067	Jumonji, AT rich interactive domain 2	FBgn0036004	39103	0.89	0.0535
jumu	Foxn1	NM_079578	jumeau	FBgn0015396	41265	0.69	0.0384
Klp98A	Kif16b	NM_001260410	Kinesin-like protein at 98A	FBgn0004387	43310	1.38	0.0393
Lsm11	Lsm11	NM_136678	Lsm11	FBgn0033450	36013	-0.37	0.0344
LTV1	Ltv1	NM_001299371	LTV1 ribosome biogenesis factor	FBgn0027525	36146	0.62	0.0524
Mcm2	Mcm2	NM_057773	Minichromosome maintenance 2	FBgn0014861	40973	0.69	0.0328
Mcm6	Mcm6	NM_078510	Minichromosome maintenance 6	FBgn0025815	31603	0.37	0.0442
MCPH1	Mcph1	NM_001169651	Microcephalin	FBgn0260959	36272	0.42	0.0246
Mhcl	Myo18a	NM_001043250	Myosin heavy chain-like	FBgn0026059	41955	0.43	0.0002
mib2	Mib2	NM_001273625	mind bomb 2	FBgn0086442	35170	0.84	0.0055
mRpL11	Mrpl11	NM_079627	mitochondrial ribosomal protein L11	FBgn0038234	41757	-0.66	0.0493
mRpS25	Mrps25	NM_078598	mitochondrial ribosomal protein S25	FBgn0030572	32395	-0.52	0.0272
mst	Msto1	NM_001298589	misato	FBgn0020272	33119	0.47	0.0364
Mtor	Tpr	NM_001273974	Megator	FBgn0013756	36264	0.55	0.0405
Myo10A	Myo15	NM_001042804	Myosin 10A	FBgn0263705	32028	0.42	0.0002
ND-75	Ndufs1	NM_078528	NADH dehydrogenase (ubiquinone) 75 kDa subunit	FBgn0017566	31762	0.46	0.0229
Nle	Nle1	NM_057946	Notchless	FBgn0021874	33234	-0.38	0.0419
nord	Ndnf	NM_138056	nord	FBgn0050418	37882	0.47	0.0116
Nup37	Nup37	NM_001276021	Nucleoporin 37kD	FBgn0039301	43040	-0.33	0.0166
Opa1	Opa1	NM_001299482	Optic atrophy 1	FBgn0261276	36578	0.71	0.0377
Pka-R2	Prkar2a	NM_001103781	Protein kinase, cAMP-dependent, regulatory subunit type 2	FBgn0022382	36041	0.74	0.0272
PNUTS	Ppp1r10	NM_001014453	PNUTS	FBgn0053526	33270	0.68	0.0167
polo	Plk1	NM_001014592	polo	FBgn0003124	40232	1.1	0.0516
pr	Pts	NM_165319	purple	FBgn0003141	35292	-0.55	0.0018
Prosalpha7	Psma3	NM_165703	Proteasome alpha7 subunit	FBgn0023175	36018	-0.55	0.0138
Rpb5	Polr2e	NM_001273949	Rpb5	FBgn0033571	36160	-0.36	0.0398
RpI1	Polr1a	NM_079019	RNA polymerase I subunit	NA	36617	0.37	0.0145
RpS19b	Rps19	NM_001275962	Ribosomal protein S19b	FBgn0039129	42830	-0.66	0.0295
RpS6	Rps6	NM_078518	Ribosomal protein S6	FBgn0261592	31700	-0.34	0.035
rt	Pomt1	NM_079301	rotated abdomen	FBgn0003292	39297	0.49	0.0023
Seipin	Bscl2	NM_130656	seipin	FBgn0040336	31245	0.37	0.0083
slmb	Btrc	NM_001275872	supernumerary limbs	FBgn0283468	42504	0.54	0.0071
Smg6	Smg6	NM_143064	Smg6	FBgn0039260	42994	0.56	0.0208
SNRPG	Snrpg	NM_001144737	Small nuclear ribonucleoprotein G	FBgn0261791	32636	-0.54	0.0482
Snx16	Snx16	NM_137408	Sorting nexin 16	FBgn0034265	37015	-0.38	0.0067
Su(dx)	Wwp1	NM_001272969	Suppressor of deltex	FBgn0003557	33379	0.82	0.0069
Syt7	Syt7	NM_001258488	Synaptotagmin 7	FBgn0039900	43783	0.52	0.0413
Traf6	Traf6	NM_078525	TNF-receptor-associated factor 6	FBgn0265464	31746	0.74	0.0134
trol	Hspg2	NM_001031862	terribly reduced optic lobes	FBgn0284408	45320	-0.35	0.0063
Trs31	Trappc5	NM_137142	TRAPP subunit 31	FBgn0266723	36641	-0.62	0.0358
Txl	Txnl1	NM_079214	Thioredoxin-like	FBgn0035631	38646	-0.32	0.0477
Usp47	Usp47	NM_079213	Ubiquitin specific protease 47	FBgn0016756	38644	0.99	0.039
Vps53	Vps53	NM_134981	Vacuolar protein sorting 53	FBgn0031598	33640	0.33	0.0421
wus	Dnajc22	NM_001298426	wurst	FBgn0030805	32683	0.99	0.0075
x16	Srsf3	NM_001273239	x16 splicing factor	FBgn0028554	33967	0.36	0.041
Zpr1	Zpr1	NM_132304	Zpr1	FBgn0030096	31851	-0.55	0.0051
