# Supplementary material for: Mammalian and Invertebrate Models as Complementary Tools for Gaining Mechanistic Insight on Muscle Responses to Spaceflight
Source: Int J Mol Sci. 2021 Aug 31;22(17):9470. doi: 10.3390/ijms22179470 (PMC8430797; doi:10.3390/ijms22179470)
Supplement: Supplementary file 1 [file ijms-22-09470-s001.zip › Supplementary material/Table_S10_DEGs_Larvae_Drosophila_SpaceFlight_vs_Ground_Control_GLDS-3.xlsx]

## Sheet: GLDS-3_Larva DEG cutoff
REFSEQ	SYMBOL	GENENAME	ENSEMBL	ENTREZID	Log2FC_Larva FLT vs GC	Adj.p.value_Larva FLT vs GC
NM_001260054	CG9626	CG9626	FBgn0037565	40979	1.64993	2.16099e-05
NM_078820	hgo	homogentisate 1,2-dioxygenase	FBgn0040211	34552	1.63211	0.000335317
NM_140973	CG5955	CG5955	FBgn0036997	40268	1.52614	1.85185e-05
NM_138069	CG4563	CG4563	FBgn0035006	37901	1.51161	0.000839783
NM_079935	Hex-C	Hexokinase C	FBgn0001187	44008	1.45266	0.00041014
NM_132656	CG1673	CG1673	FBgn0030482	32297	1.37807	0.000854834
NM_079919	prc	pericardin	FBgn0028573	43930	1.37374	0.00242777
NM_078679	Cyp18a1	Cytochrome P450-18a1	FBgn0010383	32858	1.34322	0.000217634
NM_001298131	CG3106	CG3106	FBgn0030148	31909	1.3362	0.0023758
NM_140819	CG6839	CG6839	FBgn0036831	40067	1.30898	0.000168051
NM_132054	CG6048	CG6048	FBgn0029827	31528	1.29826	9.64493e-06
NM_001298579	Cbs	Cystathionine beta-synthase	FBgn0031148	33081	1.28459	5.50099e-05
NM_078558	v	vermilion	FBgn0003965	32026	1.26525	0.000482277
NR_047978	CR31781	ncRNA	NA	12798248	1.25568	5.04226e-08
NM_141966	Gnmt	Glycine N-methyltransferase	FBgn0038074	41561	1.24882	0.0105641
NM_080091	Faa	Fumarylacetoacetase	FBgn0016013	45577	1.20805	0.00160653
NM_134726	Iris	iris	FBgn0031305	33290	1.18996	0.000483498
NM_057307	ng1	new glue 1	FBgn0002933	31300	1.18463	0.00172553
NM_001299731	CG9394	CG9394	FBgn0034588	37399	1.17439	9.37976e-05
NM_080136	arg	arginase	FBgn0023535	46717	1.16485	0.000718807
NM_001316499	CG3348	CG3348	FBgn0040609	50082	1.16383	7.61376e-05
NM_001201927	Kua	Kua	FBgn0032850	35300	1.15888	0.00112619
NM_001272925	Pino	Pinocchio	FBgn0016926	33288	1.14974	0.000543451
NM_136602	CG8083	CG8083	FBgn0025709	35914	1.1447	0.000193459
NM_136435	fa2h	fatty acid 2-hydroylase	FBgn0050502	35670	1.13489	0.000483498
NM_143504	CG7912	CG7912	FBgn0039736	43561	1.13225	0.00197253
NM_001299975	Gk2	Glycerol kinase 2	FBgn0035266	38221	1.1231	0.000282271
NM_137419	Sardh	Sarcosine dehydrogenase	FBgn0034276	37026	1.11045	1.79499e-05
NM_137880	CG9826	CG9826	FBgn0034784	37625	1.10592	0.000707243
NM_079212	DnaJ-1	DnaJ-like-1	FBgn0263106	38643	1.07986	0.000400151
NM_132920	spheroide	spheroide	FBgn0030774	32648	1.07971	0.00346113
NM_001272494	CG1628	CG1628	FBgn0030218	31990	1.07577	0.00040012
NM_140894	Cyp305a1	Cyp305a1	FBgn0036910	40161	1.06523	0.00481316
NM_001273585	Cyt-b5-r	Cytochrome b5-related	FBgn0000406	35008	1.0518	0.0014724
NM_001272903	cbt	cabut	FBgn0043364	33224	1.03942	0.000818549
NM_057983	Lip3	Lip3	FBgn0023495	41643	1.03902	0.000490039
NR_002020	alphagamma-element:CR32865	ncRNA	NA	3772597	1.03624	0.00681722
NM_001297899	Vha36-3	Vacuolar H[+] ATPase 36kD subunit 3	FBgn0040377	31235	1.03022	0.000839783
NM_001299757	pirk	poor Imd response upon knock-in	FBgn0034647	37468	1.02509	0.00115752
NM_079194	Akh	Adipokinetic hormone	FBgn0004552	38495	1.0209	3.94144e-05
NM_130666	CG2681	CG2681	FBgn0024997	31258	1.02002	0.00279108
NM_205948	Apoltp	Apolipoprotein lipid transfer particle	FBgn0032136	34283	1.0143	0.0026866
NM_001260217	CG8907	CG8907	FBgn0038466	42050	1.01221	0.0016296
NM_079024	Cyp6a9	Cytochrome P450-6a9	FBgn0013771	36663	1.00753	0.000325632
NM_135067	Cyp28d2	Cyp28d2	FBgn0031688	33748	1.00745	0.00958944
NM_001272681	CG9981	CG9981	FBgn0030746	32609	0.99942	0.00776087
NM_079545	alpha-Est1	alpha-Esterase-1	FBgn0015568	40909	0.997246	0.0013046
NM_136588	CG8229	CG8229	FBgn0033356	35898	0.99664	6.26892e-05
NM_001299418	Cpr49Af	Cuticular protein 49Af	FBgn0033729	36352	0.99644	0.00165257
NM_142629	CG4335	CG4335	FBgn0038795	42421	0.990808	0.00872659
NM_143346	CG5527	CG5527	FBgn0039564	43356	0.98567	0.00298677
NM_134932	CG2772	CG2772	FBgn0031533	33559	0.972986	0.00233843
NM_132772	CG5599	CG5599	FBgn0030612	32441	0.971856	0.00125257
NM_001299455	CG4716	CG4716	FBgn0033820	36471	0.971278	1.79499e-05
NM_167182	su(r)	suppressor of rudimentary	FBgn0086450	31858	0.967479	0.00377007
NM_141990	yellow-f2	yellow-f2	FBgn0038105	41596	0.966419	0.00288415
NM_140929	obst-F	obstructor-F	FBgn0036947	40209	0.961403	0.00325827
NM_001300015	CG5150	CG5150	FBgn0035620	38633	0.951434	0.000664484
NM_137158	Cyp6a20	Cyp6a20	FBgn0033980	36664	0.949934	0.00655353
NM_080321	ng3	new glue 3	FBgn0010295	31299	0.947973	0.0258497
NM_001275013	CG4753	CG4753	FBgn0036622	39819	0.947427	0.0121894
NM_142344	CG4053	CG4053	FBgn0038482	42070	0.94411	0.0100363
NM_001300596	to	takeout	FBgn0039298	43036	0.936936	0.00333829
NM_001299302	CG8788	CG8788	FBgn0028955	35932	0.931433	4.35932e-06
NM_078904	Cyp6a2	Cytochrome P450-6a2	FBgn0000473	35587	0.930488	0.023818
NM_001103908	CalpA	Calpain-A	FBgn0012051	37232	0.916095	0.000628856
NM_001260033	alpha-Est10	alpha-Esterase-10	FBgn0015569	40896	0.914886	0.0100303
NM_141192	CG9780	CG9780	FBgn0037230	40540	0.913512	0.0264707
NM_134543	l(1)G0004	lethal (1) G0004	FBgn0027334	33033	0.903798	8.31511e-05
NM_001298309	CG1461	CG1461	FBgn0030558	32381	0.902819	0.000368111
NM_001259272	CG8708	CG8708	FBgn0033271	35792	0.902398	0.00101818
NM_142016	CG8773	CG8773	FBgn0038135	41634	0.901152	0.0069584
NM_141117	CG7458	CG7458	FBgn0037144	40441	0.900991	0.00279108
NM_142337	Keap1	Keap1	FBgn0038475	42062	0.900526	0.000743197
NM_142695	CG5810	CG5810	FBgn0038866	42513	0.900346	0.0204581
NM_001298072	Gclc	Glutamate-cysteine ligase catalytic subunit	FBgn0040319	53581	0.899338	0.00101818
NM_001202284	kar	karmoisin	FBgn0001296	45883	0.896588	0.000715915
NM_141816	RpL24-like	Ribosomal protein L24-like	FBgn0037899	41372	0.894045	0.000158505
NM_142661	AdSS	Adenylosuccinate Synthetase	NA	42466	0.874394	0.000658529
NM_079621	Adgf-D	Adenosine deaminase-related growth factor D	FBgn0038172	41679	0.872516	0.000338116
NM_001104371	CG4562	CG4562	FBgn0038740	42362	0.871067	0.0305487
NM_001300337	Fancl	fancl	FBgn0037781	41231	0.870634	0.00040012
NM_167271	ssp7	short spindle 7	FBgn0052667	318146	0.864588	0.00783383
NM_136246	CG9253	CG9253	FBgn0032919	35379	0.864269	0.000112324
NM_001298280	CG1662	CG1662	FBgn0030481	32296	0.86264	0.000835064
NM_001275894	CG5778	CG5778	FBgn0038930	42598	0.859077	0.00284104
NM_142964	CG6178	CG6178	FBgn0039156	42867	0.858741	0.0066133
NM_141429	djl	don juan like	FBgn0037463	40839	0.854888	0.00846944
NM_001299216	Cyp6w1	Cyp6w1	FBgn0033065	35543	0.854842	0.00813551
NM_001272924	mtRNApol	mitochondrial RNA polymerase	FBgn0261938	33285	0.853057	0.00865918
NM_141638	GstZ2	Glutathione S transferase Z2	FBgn0037697	41133	0.850552	0.0222421
NM_130626	D2hgdh	D-2-hydroxyglutaric acid dehydrogenase	FBgn0023507	31184	0.84989	0.00114822
NM_001272275	Myc	Myc	FBgn0262656	31310	0.848908	0.0542443
NM_142273	Mat89Ba	Maternal transcript 89Ba	FBgn0261286	41973	0.848784	0.00394224
NM_001144442	Pex7	Peroxin 7	FBgn0035922	38994	0.847937	0.00426173
NM_001298573	CG1324	CG1324	FBgn0031129	33060	0.8395	0.000226134
NM_001104302	f-cup	flyers-cup	FBgn0028487	41677	0.837498	0.000112324
NM_134983	Tps1	Trehalose-6-phosphate synthase 1	FBgn0027560	33642	0.836215	0.00179504
NM_141629	CG8129	CG8129	FBgn0037684	41117	0.83405	0.00044107
NM_001275648	CG7530	CG7530	FBgn0038256	41784	0.833493	3.30458e-05
NM_132091	kdn	knockdown	FBgn0261955	31579	0.828688	0.0128888
NM_001275057	CG7589	CG7589	FBgn0036727	39949	0.827212	0.00113826
NM_137674	CG9993	CG9993	FBgn0034553	37358	0.820215	0.000483498
NM_001299899	Zfrp8	Zinc finger protein RP-8	FBgn0021875	45021	0.81855	8.31511e-05
NM_001275530	CG6293	CG6293	FBgn0037807	41259	0.818305	0.0113833
NM_001276180	CDase	Ceramidase	FBgn0039774	43618	0.817483	0.0112793
NM_139861	CG8562	CG8562	FBgn0035779	38828	0.816965	0.00321782
NM_142162	CG6912	CG6912	FBgn0038290	41820	0.813423	0.0200188
NM_001274913	Gbs-70E	Glycogen binding subunit 70E	FBgn0036428	39588	0.811971	0.0185558
NM_079037	JhI-26	Juvenile hormone-inducible protein 26	FBgn0028424	36819	0.810914	0.0163679
NM_143258	CG6330	CG6330	FBgn0039464	43240	0.806244	0.000629472
NM_001275527	CG3999	CG3999	FBgn0037801	41253	0.802371	0.0031414
NM_132208	CG2254	CG2254	FBgn0029994	31726	0.796319	0.010704
NM_001299318	Non1	Novel nucleolar protein 1	FBgn0028473	35963	0.79561	2.08604e-05
NM_001259447	CG5550	CG5550	FBgn0034160	36883	0.794208	0.00126045
NM_079384	st	scarlet	FBgn0003515	39836	0.793321	0.00970801
NM_001274323	CG2199	CG2199	FBgn0035213	38159	0.792097	0.00707991
NM_001299379	CG7737	CG7737	FBgn0033584	36174	0.791151	0.00394224
NM_001272918	kraken	kraken	FBgn0020545	33265	0.789041	0.00213498
NM_001299806	CG3746	CG3746	FBgn0034755	37593	0.788413	0.0152129
NM_079993	sut2	sugar transporter 2	FBgn0028562	44269	0.787242	0.00307363
NM_001259137	qua	quail	FBgn0003187	35058	0.786863	0.00154239
NM_132871	CG8939	CG8939	FBgn0030720	32568	0.782504	0.00117786
NM_001170154	glob1	globin 1	FBgn0027657	41930	0.782453	0.0102602
NM_057236	janB	janus B	FBgn0001281	43568	0.781729	0.003823
NM_001202383	CG7824	CG7824	FBgn0039711	43530	0.781396	8.31511e-05
NM_001297988	CG3726	CG3726	FBgn0029824	31525	0.777164	0.00142487
NM_001298979	CG9008	CG9008	FBgn0028540	34779	0.777105	0.0040776
NM_001260024	lab	labial	FBgn0002522	40817	0.777092	0.00154374
NM_058087	fat-spondin	fat-spondin	FBgn0026721	36919	0.776499	0.00235003
NM_141903	CG4830	CG4830	FBgn0037996	41477	0.77433	0.0208367
NM_140752	CG5589	CG5589	FBgn0036754	39979	0.774285	0.00268048
NM_001260036	alpha-Est5	alpha-Esterase-5	FBgn0261393	40905	0.774089	0.00289764
NM_142777	CG7059	CG7059	FBgn0038957	42626	0.772225	0.00025028
NM_136652	CG1809	CG1809	FBgn0033423	35981	0.771462	0.00685766
NM_001298353	CG8128	CG8128	FBgn0030668	32504	0.770582	0.00829115
NM_001299502	Cyp6a22	Cyp6a22	FBgn0013773	49847	0.768554	0.00217822
NM_140586	CG5157	CG5157	FBgn0036575	39771	0.768023	0.0031329
NM_001299879	EbpIII	Ejaculatory bulb protein III	FBgn0011695	49821	0.767135	0.000658529
NM_135850	Cyp28a5	Cyp28a5	FBgn0028940	34817	0.767071	0.00105006
NM_135840	CG7968	CG7968	FBgn0028532	34802	0.761914	0.0130112
NM_142218	AOX1	Aldehyde oxidase 1	FBgn0267408	41894	0.76157	0.0228074
NM_141794	CG6689	CG6689	FBgn0037877	41345	0.758572	3.95649e-05
NM_001300601	ymp	yellow-emperor	FBgn0261287	43088	0.754428	0.00267496
NM_137971	St1	Sulfotransferase 1	FBgn0034887	37742	0.754195	3.5411e-05
NM_001299371	LTV1	LTV1 ribosome biogenesis factor	FBgn0027525	36146	0.753129	4.58632e-05
NM_001275080	CG7330	CG7330	FBgn0036780	40007	0.752959	0.000400151
NM_001144272	St3	Sulfotransferase 3	FBgn0265052	37743	0.751607	0.00679743
NM_132922	CG4653	CG4653	FBgn0030776	32650	0.74767	0.00872659
NM_001258894	crq	croquemort	FBgn0015924	33219	0.746705	0.0136324
NM_137901	CG9896	CG9896	FBgn0034808	37652	0.746467	0.0512164
NM_001259532	rad50	rad50	FBgn0034728	37564	0.741943	0.00035351
NM_139699	CG4669	CG4669	FBgn0035598	38608	0.740917	0.00519999
NM_001275371	cas	castor	FBgn0004878	44018	0.739749	0.000300071
NM_078878	Top3alpha	Topoisomerase 3alpha	FBgn0040268	35236	0.73914	0.00041014
NM_057864	ade2	adenosine 2	FBgn0000052	33847	0.739043	0.000573313
NM_140205	CG7560	CG7560	FBgn0036157	39276	0.738214	0.0108315
NM_137834	gas	gasoline	FBgn0034736	37572	0.738191	0.000206715
NM_057705	Odc2	Ornithine decarboxylase 2	FBgn0013308	35767	0.737462	0.00220825
NM_079537	alpha-Est7	alpha-Esterase-7	FBgn0015575	40901	0.734055	0.000925078
NM_001273726	CG9265	CG9265	FBgn0032910	35369	0.732976	9.54652e-05
NM_001260429	CG7582	CG7582	FBgn0039681	43492	0.732647	0.00654121
NM_137664	Fem-1	Fem-1	FBgn0034542	37344	0.732375	0.00213498
NM_001298942	Phae2	Phaedra 2	FBgn0263235	34638	0.731439	0.00168791
NM_001275069	CG7460	CG7460	FBgn0036749	39973	0.73101	0.0066133
NM_079587	Sodh-2	Sorbitol dehydrogenase-2	FBgn0022359	41313	0.730631	0.00776705
NM_141408	CG1137	CG1137	FBgn0037454	40803	0.729199	0.00231262
NM_001300477	CG3734	CG3734	FBgn0038700	42318	0.727573	0.00771402
NM_001299748	Acox57D-p	acyl-Coenzyme A oxidase at 57D proximal	FBgn0034628	37445	0.725506	0.00366957
NM_001300384	Dic1	Dicarboxylate carrier 1	FBgn0027610	41640	0.724872	0.00463141
NM_166585	Gr59a	Gustatory receptor 59a	FBgn0045483	117485	0.722516	0.000170438
NM_137997	CG5597	CG5597	FBgn0034920	37789	0.722363	0.00116745
NM_001272507	SmydA-4	SET and MYND domain containing, arthropod-specific, member 4	FBgn0030257	32034	0.721242	0.00293891
NM_140812	CG3902	CG3902	FBgn0036824	40059	0.717103	0.00374386
NM_001274335	Cct1	CTP:phosphocholine cytidylyltransferase 1	FBgn0041342	117353	0.716888	0.00230993
NM_135196	CG9547	CG9547	FBgn0031824	33911	0.716797	0.00314777
NM_001201830	CG3841	CG3841	FBgn0032131	34278	0.715583	0.0118891
NM_001259327	Cyp49a1	Cyp49a1	FBgn0033524	36105	0.714415	0.00832231
NR_037725	CR32690	ncRNA	NA	10178944	0.71392	0.0135662
NM_001202107	CG1246	CG1246	FBgn0035360	38330	0.712888	0.000281295
NM_136710	RpLP0-like	Ribosomal protein LP0-like	FBgn0033485	36058	0.711964	0.00133964
NM_136960	CG8785	CG8785	FBgn0033760	36391	0.709413	0.000206715
NM_001014614	pug	pugilist	FBgn0020385	41279	0.708359	0.000199875
NM_132092	Marf	Mitochondrial assembly regulatory factor	FBgn0029870	31581	0.703462	0.0115795
NM_001202050	Obp56h	Odorant-binding protein 56h	FBgn0034475	37271	0.702879	0.00162023
NM_137479	GstE1	Glutathione S transferase E1	FBgn0034335	37106	0.697119	0.00157379
NM_137617	ppk6	pickpocket 6	FBgn0034489	37286	0.696587	0.000217101
NM_144467	CG3267	CG3267	FBgn0042083	59261	0.696171	0.00439385
NM_141520	CG9630	CG9630	FBgn0037561	40974	0.69577	0.00120688
NM_001104418	Gba1b	Glucocerebrosidase 1b	FBgn0051414	318721	0.694759	0.00357932
NM_130656	Seipin	seipin	FBgn0040336	31245	0.692774	0.0174333
NR_033156	Uhg4	ncRNA	NA	8673973	0.691273	0.00188966
NM_136639	CG8800	CG8800	FBgn0033408	35962	0.691024	7.27764e-05
NM_001298827	Bace	beta-site APP-cleaving enzyme	FBgn0032049	34182	0.688589	0.000703694
NM_001298079	GIIIspla2	Phospholipase A2 group III	FBgn0030013	31747	0.688458	0.00166425
NM_139685	ATPsynCF6L	ATP synthase, coupling factor 6-like	FBgn0035585	38592	0.688068	0.00555677
NM_133103	CG7280	CG7280	FBgn0030966	32878	0.687072	0.00531152
NM_136911	CG8850	CG8850	FBgn0033708	36331	0.686735	0.0340473
NM_001273014	Cyp309a1	Cyp309a1	FBgn0031432	33438	0.685943	0.0116645
NM_130519	CG3699	CG3699	FBgn0040349	31046	0.683582	0.022323
NM_001300180	Cyp12c1	Cyp12c1	FBgn0036806	40037	0.683024	0.000580083
NM_136122	Rab9	Rab9	FBgn0032782	35221	0.682108	0.0110706
NM_078507	Spat	Serine pyruvate aminotransferase	FBgn0014031	31587	0.680752	0.00262319
NM_001260322	Nha2	Na[+]/H[+] hydrogen antiporter 2	FBgn0263390	42710	0.680311	0.026886
NM_001299922	Adck	aarF domain containing kinase	FBgn0035039	37938	0.679529	0.000375708
NM_001298788	CG7149	CG7149	FBgn0031948	34063	0.678021	0.00524873
NM_142232	CG9589	CG9589	FBgn0038361	41908	0.677417	0.00545436
NM_079115	Dat	Dopamine N acetyltransferase	FBgn0019643	37867	0.677301	0.0040776
NM_001260363	ash2	absent, small, or homeotic discs 2	FBgn0000139	42936	0.677156	6.08917e-05
NM_143729	Lk6	Lk6 kinase	FBgn0017581	44672	0.677091	0.00494211
NM_001298169	CG1582	CG1582	FBgn0030246	32021	0.674458	0.000299036
NM_001298505	CG8051	CG8051	FBgn0031012	32925	0.673881	0.00231567
NM_079394	Galphaf	G protein alpha f subunit	FBgn0010223	39861	0.673024	0.00104202
NM_135461	CG4364	CG4364	FBgn0032138	34287	0.672814	5.12994e-05
NM_132775	Cyp4s3	Cyp4s3	FBgn0030615	32444	0.669146	0.0131336
NM_001259156	Lim3	Lim3	FBgn0002023	35184	0.668954	0.00458454
NM_001299239	CG1882	CG1882	FBgn0033226	35733	0.665812	0.00253235
NM_140269	CG5883	CG5883	FBgn0036225	39352	0.665379	0.00136665
NM_001032236	Dyb	Dystrobrevin	FBgn0033739	36362	0.664841	0.0428262
NM_001298289	CG2691	CG2691	FBgn0030504	32320	0.664056	0.0148398
NM_078967	zetaTry	zetaTrypsin	FBgn0011556	36216	0.662857	0.0159491
NM_001275551	CG6908	CG6908	FBgn0037936	41410	0.662551	0.0152136
NM_001273421	LManI	Lysosomal alpha-mannosidase I	FBgn0032253	34436	0.661398	0.00526989
NM_001144307	pgant4	polypeptide GalNAc transferase 4	FBgn0051956	261610	0.65928	0.0436756
NM_133145	CG8010	CG8010	FBgn0031008	32921	0.655377	0.00113826
NM_001273895	prel	preli-like	FBgn0033413	35969	0.653146	0.00235225
NM_141252	CG1124	CG1124	FBgn0037290	40613	0.653124	0.0172485
NM_140408	CG8745	CG8745	FBgn0036381	39530	0.6531	0.00796503
NM_137932	Prosbeta5R1	Proteasome beta5 subunit-related 1	FBgn0034842	37690	0.65307	0.00451846
NM_142911	SPE	Spatzle-Processing Enzyme	FBgn0039102	42791	0.651795	0.00445522
NM_001202282	CG5961	CG5961	FBgn0038056	41541	0.650274	0.00340219
NM_079126	Cyp9c1	Cytochrome P450-9c1	FBgn0015040	37941	0.649476	0.00220825
NM_141648	CG8199	CG8199	FBgn0037709	41149	0.649295	0.0136333
NM_170516	PH4alphaPV	prolyl-4-hydroxylase-alpha PV	FBgn0051015	43640	0.647814	0.0196608
NM_141212	srl	spargel	FBgn0037248	40562	0.647775	0.0348019
NM_001014612	CG8481	CG8481	FBgn0037747	41195	0.647467	0.000197483
NM_141355	Obp83cd	Odorant-binding protein 83cd	FBgn0046878	40746	0.647342	0.0367671
NM_001299104	Ptp36E	Protein tyrosine phosphatase 36E	FBgn0267486	35091	0.644365	0.0288171
NM_167902	ABCB7	ATP binding cassette subfamily B member 7	FBgn0035244	38193	0.642896	0.000617221
NM_165075	NimB2	Nimrod B2	FBgn0028543	260645	0.642606	0.00318055
NM_001297916	CG2930	CG2930	FBgn0028491	31341	0.642339	0.0053388
NM_141784	CG6629	CG6629	FBgn0037860	41324	0.641292	0.00219275
NM_001276184	CG9702	CG9702	FBgn0039787	43634	0.640933	0.0214009
NM_078921	Cyp9b1	Cytochrome P450-9b1	FBgn0015038	35634	0.640619	0.0183536
NM_138237	CG9119	CG9119	FBgn0035189	38124	0.640578	0.0190379
NM_142590	CG4465	CG4465	FBgn0038750	42374	0.638846	0.000848448
NM_140232	RIOK1	RIO kinase 1	FBgn0036187	39309	0.637592	0.00564833
NM_078971	iotaTry	iotaTrypsin	FBgn0015001	36223	0.637277	0.017946
NM_001169747	exu	exuperantia	FBgn0000615	37345	0.635336	0.0158884
NM_001103848	Kank	kank	FBgn0027596	36668	0.635047	0.0116459
NM_001273912	Mef2	Myocyte enhancer factor 2	FBgn0011656	36032	0.634755	0.0178197
NM_079025	Cyp6a8	Cytochrome P450-6a8	FBgn0013772	36666	0.63465	0.0474411
NM_135034	hoe2	hoepel2	FBgn0031649	33700	0.634588	9.76459e-05
NM_001259202	CG3635	CG3635	FBgn0032981	35447	0.634465	0.0264739
NM_142274	CG6901	CG6901	FBgn0038414	41977	0.634224	0.00535013
NM_001259025	IP3K1	Inositol 1,4,5-triphosphate kinase 1	FBgn0032147	34300	0.631956	0.0012517
NM_141864	CG6950	CG6950	FBgn0037955	41433	0.629997	0.0026866
NM_001144612	CG4836	CG4836	FBgn0270925	42387	0.627812	0.0115795
NM_079016	Mdr50	Multi drug resistance 50	FBgn0010241	36582	0.627794	0.0357295
NM_140293	CG5645	CG5645	FBgn0036254	39382	0.62619	0.0249557
NM_142244	CG4546	CG4546	FBgn0038373	41922	0.625469	0.00388013
NM_135505	CG4839	CG4839	FBgn0032187	34348	0.625318	0.0181931
NM_001038885	Tina-1	Troponin C-akin-1	FBgn0035083	37989	0.625127	0.000703694
NM_080186	Hsp60B	Heat shock protein 60B	FBgn0011244	48572	0.624384	0.000859293
NM_001043147	Adgf-A2	Adenosine deaminase-related growth factor A2	FBgn0043025	64879	0.622436	0.00304339
NM_144373	Myo28B1	Myosin 28B1	FBgn0040299	53515	0.621673	0.0536027
NM_001297886	kz	kurz	FBgn0001330	31205	0.621447	0.00808481
NM_135072	Cyp4ac1	Cyp4ac1	FBgn0031693	33754	0.620869	0.00257111
NM_137832	CG4554	CG4554	FBgn0034734	37570	0.619937	0.00642614
NM_001275159	CG7365	CG7365	FBgn0036939	40200	0.618702	0.00977142
NM_001300050	CG7182	CG7182	FBgn0035878	38944	0.61765	0.000728602
NM_001103895	Ttd14	TRPL translocation defect 14	FBgn0284257	37119	0.61706	0.00233616
NM_001259216	Ptr	Patched-related	FBgn0262867	35546	0.617036	0.00656489
NM_001298790	LKRSDH	Lysine ketoglutarate reductase/saccharopine dehydrogenase	FBgn0025687	34064	0.615231	0.00187241
NM_001169441	fu12	fu12	FBgn0026718	34176	0.615164	0.000580083
NM_001299506	Cyp317a1	Cyp317a1	FBgn0033982	36667	0.614399	0.0323233
NM_137599	Obp56b	Odorant-binding protein 56b	FBgn0046880	37265	0.613234	0.00203404
NM_001274505	Rh50	Rh50	FBgn0028699	38589	0.613017	0.0460846
NM_001300641	Ets98B	Ets at 98B	FBgn0005659	43334	0.612631	0.00142149
NM_140317	Smyd4-2	SET and MYND domain containing, class 4, member 2	FBgn0036282	39414	0.612015	0.00468436
NM_078905	Tsp42Ec	Tetraspanin 42Ec	FBgn0033124	35612	0.611838	0.0044077
NM_138190	CG1233	CG1233	FBgn0035137	38063	0.611289	0.00352615
NM_001104275	cu	curled	FBgn0261808	41339	0.610692	0.00206345
NM_134918	CG3277	CG3277	FBgn0031518	33543	0.610285	0.00965367
NM_001298186	CG1394	CG1394	FBgn0030277	32059	0.609937	0.0182141
NM_141913	Cyp313a3	Cyp313a3	FBgn0038007	41488	0.609106	0.00509861
NM_136242	l(2)05287	lethal (2) 05287	FBgn0284251	35374	0.608241	0.00269149
NM_142027	CG9799	CG9799	FBgn0038146	41647	0.608109	0.00592409
NM_143572	Cpr100A	Cuticular protein 100A	FBgn0039805	43657	0.607408	0.0227365
NM_079215	Cralbp	Cellular retinaldehyde binding protein	FBgn0035636	38651	0.607395	0.00253743
NM_142463	Vha100-4	Vacuolar H[+] ATPase 100kD subunit 4	FBgn0038613	42214	0.605915	0.0418826
NM_131998	frma	fra mauro	FBgn0029769	31464	0.605719	0.00277594
NM_001144328	CG9527	CG9527	FBgn0031813	33898	0.60563	0.0178755
NM_079839	ocn	ocnus	FBgn0041102	43567	0.603149	0.00796168
NM_001275135	SREBP	Sterol regulatory element binding protein	FBgn0261283	40155	0.602931	0.00398308
NM_001170177	fru	fruitless	FBgn0004652	42226	0.601829	0.0183536
NM_001169337	GstT3	Glutathione S transferase T3	FBgn0031117	33047	0.601041	0.0076616
NM_001272644	Ahcy	Adenosylhomocysteinase	FBgn0014455	32471	0.5997	0.00328707
NM_137426	CG5033	CG5033	FBgn0028744	37036	0.599498	0.00366957
NM_001259831	CG5114	CG5114	FBgn0036460	39624	0.599378	0.00265605
NM_134741	Tgt	tRNA-guanine transglycosylase	FBgn0031321	33307	0.596788	0.0016296
NM_001144690	CG3011	CG3011	FBgn0029823	31524	0.596145	0.000246766
NM_142238	CG4576	CG4576	FBgn0038366	41914	0.59614	0.00655353
NM_140270	CG7252	CG7252	FBgn0036226	39353	0.594128	0.0107
NM_001275114	Gbs-76A	Glycogen binding subunit 76A	FBgn0036862	40102	0.593836	0.0173644
NM_001169400	ine	inebriated	FBgn0011603	33659	0.593094	0.0273015
NM_079464	Mst77F	Male-specific transcript 77F	FBgn0086915	40304	0.592422	0.00305879
NM_131982	CG3323	CG3323	FBgn0029750	31439	0.591059	0.00796503
NM_139872	Cyp316a1	Cyp316a1	FBgn0035790	38840	0.59104	0.0166557
NM_141911	Cyp313a5	Cyp313a5	FBgn0038005	41486	0.590324	0.00734005
NM_078519	bys	by S6	FBgn0010292	31701	0.589735	0.00172514
NM_001274314	mwh	multiple wing hairs	FBgn0264272	38131	0.589534	0.0143453
NM_001298417	CG9673	CG9673	FBgn0030775	32649	0.58918	0.00297405
NM_136952	Cyp301a1	Cyp301a1	FBgn0033753	36378	0.588731	0.00524873
NM_001201938	l(2)k09848	lethal (2) k09848	FBgn0284246	35536	0.588397	0.0059587
NM_057280	Mal-A3	Maltase A3	FBgn0002571	35826	0.585335	0.0125639
NM_001298994	bgm	bubblegum	FBgn0027348	44117	0.584211	0.0076616
NM_001259226	Spn42De	Serpin 42De	FBgn0033115	35602	0.583478	0.0135918
NM_133002	CG5800	CG5800	FBgn0030855	32742	0.582933	0.00300596
NR_002547	pncr016:2R	putative noncoding RNA 016:2R	NA	3771992	0.582581	0.0408651
NM_001259556	Nap1	Nucleosome assembly protein 1	FBgn0015268	37798	0.581772	0.000603188
NM_001298654	CG3285	CG3285	FBgn0031522	33547	0.581226	0.0302403
NM_001273380	CG5853	CG5853	FBgn0032167	34322	0.581193	0.0128888
NM_001298841	CG9555	CG9555	FBgn0032085	34223	0.581003	0.053201
NM_143313	CG5639	CG5639	FBgn0039527	43314	0.579455	0.000728602
NM_057984	Nmd3	Nonsense-mediated mRNA 3	FBgn0023542	31195	0.579301	0.00114669
NM_001169289	HDAC6	Histone deacetylase 6	FBgn0026428	32461	0.579197	0.00478325
NM_136609	Pmm45A	Phosphomannomutase 45A	FBgn0033377	35923	0.579184	0.000400151
NM_136933	Cpr49Ah	Cuticular protein 49Ah	FBgn0033731	36354	0.576584	0.00431762
NM_001300274	Sodh-1	Sorbitol dehydrogenase 1	FBgn0024289	40836	0.575848	0.0500645
NM_001316493	agt	O-6-alkylguanine-DNA alkyltransferase	FBgn0024912	40816	0.57418	0.0116923
NM_143630	nero	nero	FBgn0261479	43740	0.574093	0.00130237
NM_137918	Klp59D	Kinesin-like protein at 59D	FBgn0034827	37674	0.573318	0.0115829
NM_001103758	Lpin	Lipin	FBgn0263593	35790	0.572644	0.0297227
NM_001258885	Sam-S	S-adenosylmethionine Synthetase	FBgn0005278	48552	0.572377	0.0100286
NM_134873	CG3119	CG3119	FBgn0031466	33479	0.572317	0.00404769
NM_134937	CG3246	CG3246	FBgn0031538	33564	0.571412	0.00322929
NM_001276166	CG7920	CG7920	FBgn0039737	43562	0.570337	0.00336456
NM_143710	COQ7	COQ7	FBgn0029502	44007	0.57027	0.00942712
NM_001014722	peb	pebbled	FBgn0003053	31391	0.566985	0.00217822
NM_132582	CG1824	CG1824	FBgn0030403	32208	0.56688	0.00653666
NM_142694	cDIP	Common Dpr-interacting protein	FBgn0038865	42512	0.565089	0.0484207
NM_080128	Bka	Bekka	FBgn0010520	46032	0.564643	0.000778708
NM_079684	Surf6	Surfeit 6	FBgn0038746	42370	0.561615	0.00203404
NM_001273990	Amph	Amphiphysin	FBgn0027356	36383	0.560114	0.0100584
NM_137053	CG6220	CG6220	FBgn0033865	36520	0.559188	0.0172591
NM_001202302	GATAe	GATAe	FBgn0038391	41945	0.559015	0.0202969
NM_001259062	Mst33A	Mst33A	FBgn0028412	34578	0.558858	0.00398308
NM_001201594	Tsp2A	Tetraspanin 2A	FBgn0024361	31080	0.557792	0.000482277
NM_001299324	CG1648	CG1648	FBgn0033446	36009	0.557586	0.00753383
NM_001201755	CG3609	CG3609	FBgn0031418	33421	0.556465	0.00858659
NM_136869	reb	rebuf	FBgn0033667	36275	0.555353	0.0321386
NM_001202087	Sac1	Sac1 phosphatase	FBgn0283500	38137	0.554752	0.00372012
NM_137541	Jheh1	Juvenile hormone epoxide hydrolase 1	FBgn0010053	251984	0.553855	0.0219333
NM_143278	caix	caix	FBgn0039486	43264	0.553207	0.0151219
NM_001144707	CG7766	CG7766	FBgn0030087	31839	0.552107	0.0216959
NM_079225	Prat2	Phosphoribosylamidotransferase 2	FBgn0041194	38753	0.550988	0.00162635
NM_001298481	wgn	wengen	FBgn0030941	32849	0.550748	0.014274
NM_057279	Mal-A1	Maltase A1	FBgn0002570	35824	0.549424	0.0438952
NM_143108	RIOK2	RIO kinase 2	FBgn0039306	43046	0.548553	0.00121323
NM_137050	CG6209	CG6209	FBgn0033862	36517	0.547388	0.0131024
NM_001258832	et	eye transformer	FBgn0031055	32975	0.546284	0.0118453
NM_142794	Pebp1	Phosphatidylethanolamine-binding protein 1	FBgn0038973	42644	0.546047	0.0304692
NM_001274787	CG6084	CG6084	FBgn0086254	39304	0.5459	0.0256193
NM_001201825	Mco1	Multicopper oxidase-1	FBgn0032116	34258	0.545313	0.0018295
NM_001259916	Toll-9	Toll-9	FBgn0036978	40245	0.544703	0.0114043
NM_001298553	Sdic3	Sperm-specific dynein intermediate chain 3	FBgn0283433	318231	0.543699	0.0349231
NM_001169956	CG5897	CG5897	FBgn0036220	39346	0.543015	0.0016786
NM_001297887	CG3091	CG3091	FBgn0029608	31210	0.542599	0.000482724
NM_001258782	CG4301	CG4301	FBgn0030747	32610	0.542579	0.0329751
NM_001299005	CG4218	CG4218	FBgn0250844	34848	0.542433	0.00776281
NM_079536	Ubc84D	Ubiquitin conjugating enzyme 84D	FBgn0017456	40900	0.541665	0.000934225
NM_001300293	CG7910	CG7910	FBgn0037547	40956	0.540807	0.0230399
NM_078705	peng	penguin	FBgn0015527	33112	0.54075	0.000539246
NM_142230	CG5614	CG5614	FBgn0038359	41906	0.540718	0.0139128
NM_142962	Npc2f	Niemann-Pick type C-2f	FBgn0039154	42864	0.538482	0.00543793
NM_140244	Bmcp	bmcp	FBgn0036199	39322	0.538001	0.0196608
NM_001299764	CngB	Cyclic nucleotide-gated ion channel subunit B	FBgn0266346	37479	0.537643	0.00114822
NM_001259094	CG7311	CG7311	FBgn0028848	34776	0.537534	0.0219559
NM_001299868	CG3735	CG3735	FBgn0034933	37803	0.537224	0.00233616
NM_001299590	Cda9	Chitin deacetylase-like 9	FBgn0034197	36934	0.536769	0.0210742
NM_130593	Pex5	Peroxin 5	FBgn0023516	31141	0.535991	0.00816163
NM_136566	PGRP-SC2	PGRP-SC2	FBgn0043575	35862	0.535405	0.000335317
NM_001144454	CG3552	CG3552	FBgn0035999	39097	0.534959	0.00106424
NM_142988	CG5728	CG5728	FBgn0039182	42899	0.534174	0.0288171
NM_132216	CG2116	CG2116	FBgn0030003	31735	0.532403	0.00507488
NM_134881	CG2991	CG2991	FBgn0031474	33488	0.532396	0.0484764
NM_134813	papi	papi	FBgn0031401	33401	0.532173	0.0386562
NM_135538	CG5037	CG5037	FBgn0032222	34394	0.531794	0.00666128
NM_001299016	ProtA	Protamine A	FBgn0013300	34866	0.530896	0.00634708
NM_134978	bdl	borderless	FBgn0028482	33635	0.530061	0.0026866
NM_079579	Irp-1B	Iron regulatory protein 1B	FBgn0024957	41269	0.529315	0.00160895
NM_080305	Cyp4ae1	Cytochrome P450-4ae1	FBgn0015036	31193	0.52873	0.0139128
NM_001299800	CG4269	CG4269	FBgn0034741	37578	0.528519	0.0363252
NM_132213	CG2260	CG2260	FBgn0030000	31732	0.528178	0.00539202
NM_057967	rnh1	ribonuclease H1	FBgn0023171	35746	0.528014	0.00398074
NM_001299662	MFS14	Major Facilitator Superfamily Transporter 14	FBgn0010651	46085	0.52748	0.00237539
NM_141047	Tsr1	Tsr1 ribosome assembly factor	FBgn0037073	40360	0.525302	0.0153395
NM_079019	RpI1	RNA polymerase I subunit	NA	36617	0.524921	0.018302
NM_133136	Mur18B	Mucin related 18B	FBgn0030999	32912	0.524653	0.00387286
NM_135104	Hsp60C	Heat shock protein 60C	FBgn0031728	33796	0.524611	0.0076064
NM_001144149	CG8740	CG8740	FBgn0027585	35866	0.524592	0.0182192
NM_142698	Smyd5	SET and MYND domain containing, class 5	FBgn0038869	42517	0.524358	0.000656544
NM_001300694	CG1774	CG1774	FBgn0039856	43722	0.524116	0.0411575
NM_001202181	mex1	midgut expression 1	FBgn0004228	39677	0.522565	0.00482158
NM_001316506	l(3)07882	lethal (3) 07882	FBgn0010926	46201	0.522534	0.000745158
NM_057946	Nle	Notchless	FBgn0021874	33234	0.522318	0.0195703
NM_132785	CG9106	CG9106	FBgn0030624	32454	0.521943	0.00453082
NM_001104080	Culd	CUB and LDLa domain	FBgn0035880	38946	0.521531	0.0252422
NM_165259	Mst36Fa	Male-specific transcript 36Fa	FBgn0086681	318948	0.521181	0.00253984
NM_143343	mfrn	mitoferrin	FBgn0039561	43353	0.521163	0.0164167
NM_001201928	CG9331	CG9331	FBgn0032889	35347	0.519892	0.0160844
NM_001298097	Rbm13	RNA-binding motif protein 13	FBgn0030067	31818	0.519535	0.00289764
NM_057914	Amyrel	amyrel	FBgn0020506	36863	0.518922	0.0236504
NM_001272694	CG9784	CG9784	FBgn0030761	32629	0.518471	0.00806616
NM_001298175	CG1552	CG1552	FBgn0030258	32035	0.518376	0.014951
NM_001259544	CG3499	CG3499	FBgn0034792	37636	0.518191	0.00220825
NM_001043129	Ect4	Ectoderm-expressed 4	FBgn0262579	38895	0.518105	0.0398352
NM_079079	Acox57D-d	acyl-Coenzyme A oxidase at 57D distal	FBgn0034629	37446	0.517989	0.0168153
NM_001275916	Gclm	Glutamate-cysteine ligase modifier subunit	FBgn0046114	248194	0.517533	0.0114454
NM_132568	CG2574	CG2574	FBgn0030386	32190	0.516857	0.00447211
NM_141134	laza	lazaro	FBgn0037163	40468	0.516668	0.00430698
NM_080383	NitFhit	Nitrilase and fragile histidine triad fusion protein	FBgn0024945	38029	0.516097	0.00328707
NM_142726	Burs	Bursicon	FBgn0038901	42560	0.514934	0.00736105
NM_001274433	Hsp83	Heat shock protein 83	FBgn0001233	38389	0.514577	0.019301
NM_135526	Hand	hand	FBgn0032209	34379	0.514554	0.0176828
NM_134560	CG1835	CG1835	FBgn0031127	33057	0.514508	0.0059587
NM_057579	Dbp45A	DEAD box protein 45A	FBgn0010220	35917	0.514219	0.00132729
NM_135249	MME1	Mitochondrial Magnesium Exporter 1	FBgn0031881	33987	0.512981	0.0186775
NM_143145	CG5111	CG5111	FBgn0039343	43085	0.511739	0.0433242
NM_078823	mre11	meiotic recombination 11	FBgn0020270	34565	0.511207	0.00372111
NM_001170193	CG4159	CG4159	FBgn0038811	42440	0.510991	0.00391516
NM_135624	CG7309	CG7309	FBgn0032314	34509	0.510503	0.0155573
NM_001298389	Mfe2	peroxisomal Multifunctional enzyme type 2	FBgn0030731	32582	0.510322	0.0100327
NM_001298962	CG6565	CG6565	FBgn0032513	34749	0.509851	0.0031414
NM_132166	CG1999	CG1999	FBgn0029947	31671	0.509628	0.0465285
NM_135474	mtDNA-helicase	mitochondrial DNA helicase	FBgn0032154	34307	0.509464	0.00767548
NM_134743	CG5139	CG5139	FBgn0031323	33309	0.509122	0.00456686
NM_001273057	FASN2	Fatty acid synthase 2	FBgn0042627	117361	0.508959	0.0464322
NM_143298	CG3368	CG3368	FBgn0039508	43292	0.50883	0.00231431
NM_139953	Pex2	Peroxin 2	FBgn0035876	38941	0.508594	0.00340387
NM_001273459	Vha100-5	Vacuolar H[+] ATPase 100kD subunit 5	FBgn0032373	34587	0.507007	0.00877996
NM_132111	l(1)G0255	lethal (1) G0255	FBgn0028336	31605	0.50678	0.00411206
NM_001298510	NAA15-16	N(alpha)-acetyltransferase 15/16	FBgn0031020	32934	0.50566	0.0342021
NM_137602	CG8517	CG8517	FBgn0034472	37268	0.504883	0.0485712
NM_001170098	by	blistery	FBgn0000244	41144	0.503802	0.0296343
NM_001316636	CG6414	CG6414	FBgn0029690	31352	0.503186	0.0354054
NM_078560	Hsp60A	Heat shock protein 60A	FBgn0015245	32045	0.502265	0.00453082
NM_001258801	RhoGAP16F	Rho GTPase activating protein at 16F	FBgn0030893	32790	0.502065	0.00133964
NM_001170057	Rm62	Rm62	FBgn0003261	40739	0.50197	0.0069584
NM_001275098	CG3819	CG3819	FBgn0036833	40069	0.501389	0.013669
NM_079644	Rh6	Rhodopsin 6	NA	41889	0.50132	0.00145879
NM_001272455	Hex-A	Hexokinase A	FBgn0001186	45875	0.501227	0.0103603
NM_001274171	CG9864	CG9864	FBgn0034490	37287	0.500965	0.00243359
NM_141428	CG1979	CG1979	FBgn0026563	40837	0.500674	0.00512474
NM_079228	Dbi	Diazepam-binding inhibitor	FBgn0010387	38784	0.500546	0.0254977
NM_078702	Ser6	Serine protease 6	FBgn0011834	33073	0.50026	0.0130692
NM_206332	Muc68Ca	Mucin 68Ca	FBgn0036181	2768980	0.499901	0.0405634
NM_143335	mil	milkah	FBgn0267366	43343	0.499784	0.0141379
NM_001169673	EfTuM	Elongation factor Tu mitochondrial	FBgn0024556	44438	0.497828	0.00632713
NM_001299945	CG3829	CG3829	FBgn0035091	38000	0.497305	0.00471655
NM_166420	Cht12	Chitinase 12	FBgn0050293	246535	0.497236	0.00507488
NM_135126	CG9016	CG9016	FBgn0031751	33822	0.497149	0.0224006
NM_135074	Cyp4ac3	Cyp4ac3	FBgn0031695	33756	0.496911	0.0016634
NM_140758	CG5567	CG5567	FBgn0036760	39986	0.496694	0.0116404
NM_132449	CG1545	CG1545	FBgn0030259	32036	0.49624	0.00740539
NM_057836	csul	capsuleen	FBgn0015925	36809	0.496153	0.00771402
NM_057631	ppan	peter pan	FBgn0010770	42502	0.495994	0.0056936
NM_001042788	vnd	ventral nervous system defective	FBgn0261930	31003	0.495796	0.0484554
NM_135597	CG6415	CG6415	FBgn0032287	34474	0.495566	0.0474411
NM_001144524	CG7414	CG7414	FBgn0037135	40431	0.494721	0.0026866
NM_140021	CG5280	CG5280	FBgn0035952	39033	0.494571	0.00538979
NM_001275889	Mitofilin	mitofilin	FBgn0019960	42587	0.494123	0.0474201
NM_001258572	Pdfr	Pigment-dispersing factor receptor	FBgn0260753	31234	0.494048	0.0190181
NM_001144552	CG2698	CG2698	FBgn0037536	40945	0.493965	0.0019671
NM_135041	CG3756	CG3756	FBgn0031657	33712	0.493649	0.00830728
NM_080041	msk	moleskin	FBgn0026252	44747	0.493561	0.0297978
NM_140996	Pex14	Peroxin 14	FBgn0037020	40294	0.493441	0.00524873
NM_058064	nop5	nop5	FBgn0026196	33966	0.493284	0.0113527
NM_142841	CG4721	CG4721	FBgn0039024	42701	0.492945	0.00279445
NM_001272935	CG5011	CG5011	FBgn0040723	50196	0.492894	0.00169167
NM_001104107	Adi1	Acireductone dioxygenase 1	FBgn0052068	326189	0.492772	0.000714557
NM_001300620	CG6403	CG6403	FBgn0039453	43220	0.492542	0.0230113
NM_001274585	CG8564	CG8564	FBgn0035776	38825	0.491979	0.0113527
NM_001275001	l(3)72Dn	lethal (3) 72Dn	FBgn0263605	39774	0.490083	0.00776281
NM_142052	Ubc87F	Ubiquitin conjugating enzyme 87F	FBgn0267383	41682	0.489949	0.0300577
NM_141513	CG7800	CG7800	FBgn0037552	40963	0.489795	0.0128275
NM_143209	CG6142	CG6142	FBgn0039415	43178	0.489664	0.00632823
NM_001299161	fbp	fructose-1,6-bisphosphatase	FBgn0032820	35265	0.489509	0.0293843
NM_057892	dbe	dribble	FBgn0020305	33269	0.489134	0.00325185
NM_001031920	Kaz1-ORFB	Kaz1-ORFB	FBgn0063923	3772691	0.488141	0.0149839
NM_142177	Art3	Arginine methyltransferase 3	FBgn0038306	41837	0.487962	0.0293356
NM_001273800	Dpit47	DNA polymerase interacting tpr containing protein of 47kD	FBgn0266518	35565	0.48764	0.00220825
NM_001014584	RecQ5	RecQ5 helicase	FBgn0027375	39594	0.487614	0.00600819
NM_001274778	CG6175	CG6175	FBgn0036152	39271	0.487013	0.0340105
NM_132607	CG4661	CG4661	FBgn0030429	32238	0.486952	0.0416348
NM_001299649	Eip55E	Eip55E	FBgn0000566	37143	0.486865	0.0220401
NM_001259554	l(2)tid	lethal (2) tumorous imaginal discs	FBgn0002174	48844	0.486801	0.00948317
NM_142448	CG8064	CG8064	FBgn0038597	42196	0.486796	0.00234427
NM_139926	ERR	estrogen-related receptor	FBgn0035849	38912	0.48609	0.0205305
NM_001298491	SdhBL	Succinate dehydrogenase, subunit B (iron-sulfur)-like	FBgn0030975	32887	0.486036	0.0308828
NM_001273270	CG6055	CG6055	FBgn0031918	34027	0.485778	0.00932067
NM_001272788	MKP-4	MAPK Phosphatase 4	FBgn0031044	32963	0.485666	0.00593203
NM_131963	boil	boilerman	FBgn0029730	31416	0.485002	0.0215691
NM_176177	Ranbp11	Ranbp11	FBgn0284254	36732	0.484304	0.00482167
NM_001144602	PKD	Protein Kinase D	FBgn0038603	42203	0.484269	0.00632713
NM_134567	CG1314	CG1314	FBgn0031134	33066	0.484121	0.0356518
NM_137223	Cyp4aa1	Cyp4aa1	FBgn0034053	36752	0.483078	0.0222421
NM_141464	wa-cup	walker cup	FBgn0037502	40892	0.483013	0.013861
NM_143526	CG9737	CG9737	FBgn0039758	43600	0.481767	0.0428691
NM_132923	CG9672	CG9672	FBgn0030777	32651	0.481034	0.00139137
NM_130637	CG3071	CG3071	FBgn0023527	31213	0.480759	0.0337948
NM_079658	mRpS11	mitochondrial ribosomal protein S11	FBgn0038474	42061	0.480024	0.00950321
NM_078790	Dh31	Diuretic hormone 31	FBgn0032048	34181	0.479278	0.0274694
NM_134883	CG8813	CG8813	FBgn0031476	33490	0.479048	0.0349579
NM_131954	CG7024	CG7024	FBgn0029722	31407	0.47849	0.00935344
NM_079916	Gk1	Glycerol kinase 1	FBgn0025592	43913	0.476979	0.00584582
NM_001169853	CG8001	CG8001	FBgn0035268	38224	0.476951	0.00881867
NM_169147	Pif2	PFTAIRE-interacting factor 2	FBgn0046873	170876	0.476864	0.0327613
NM_143426	Cyt-c1L	Cytochrome c1-like	FBgn0039651	43457	0.476813	0.0190968
NM_001275986	CG6454	CG6454	FBgn0039187	42904	0.476638	0.00789311
NM_078934	sut1	sugar transporter 1	FBgn0028563	35774	0.476285	0.0383944
NM_001274343	CG7970	CG7970	FBgn0035252	38205	0.476266	0.0072105
NM_058114	Decay	Death executioner caspase related to Apopain/Yama	FBgn0028381	42008	0.476239	0.00105965
NM_139987	S-Lap1	Sperm-Leucylaminopeptidase 1	FBgn0035915	38986	0.475787	0.0407953
NM_001298588	Hlc	Helicase	FBgn0001565	33118	0.475733	0.000839783
NM_001300130	Nplp2	Neuropeptide-like precursor 2	FBgn0040813	50286	0.47554	0.0543741
NM_138093	CG4681	CG4681	FBgn0069913	37928	0.474903	0.0043867
NM_134925	CG8838	CG8838	FBgn0031526	33551	0.47468	0.0127278
NM_001274886	Meics	Meiotic central spindle	FBgn0025874	39539	0.472485	0.00858675
NM_001298763	sens-2	senseless-2	FBgn0051632	33957	0.472264	0.0115931
NM_057865	Pkg21D	Protein kinase, cGMP-dependent at 21D	FBgn0000442	33253	0.471933	0.0130663
NM_134816	Tengl3	Testis EndoG-Like 3	FBgn0051679	33404	0.471918	0.0278304
NM_135175	CG9505	CG9505	FBgn0031805	33889	0.47177	0.0211535
NM_001299485	Hsc70-5	Heat shock protein cognate 5	FBgn0001220	36583	0.471528	0.0240355
NM_170272	Hex-t2	Hex-t2	FBgn0042710	43191	0.470783	0.0198899
NM_142366	CG5863	CG5863	FBgn0038507	42096	0.470599	0.00524873
NR_124684	CR9284	ncRNA	NA	12798136	0.470455	0.00945417
NM_001300338	CG3940	CG3940	FBgn0037788	41238	0.46967	0.000790486
NM_130516	CG3704	CG3704	FBgn0040346	31043	0.469473	0.00279889
NM_141947	CG5509	CG5509	FBgn0038054	41539	0.46918	0.0236639
NM_001169974	bmm	brummer	FBgn0036449	39611	0.467245	0.0470112
NM_001169943	CG6279	CG6279	FBgn0036125	39242	0.467222	0.0158379
NM_001274748	ect	ectodermal	FBgn0000451	44135	0.467123	0.00948317
NM_001260462	CG2118	CG2118	FBgn0039877	43750	0.466851	0.00997937
NM_001259371	bbc	bb in a boxcar	FBgn0033844	36496	0.466648	0.0383534
NM_137363	CG6550	CG6550	FBgn0034214	36954	0.466442	0.00270972
NM_141667	CG8358	CG8358	FBgn0037727	41172	0.465908	0.00406635
NM_141747	CG6465	CG6465	FBgn0037818	41274	0.46552	0.0167182
NM_141060	CG7202	CG7202	FBgn0037086	40376	0.464262	0.0189302
NM_001298941	Phae1	Phaedra 1	FBgn0263234	34637	0.463992	0.0259281
NM_136811	Cpr47Eb	Cuticular protein 47Eb	FBgn0033598	36189	0.463419	0.00593203
NM_166465	PTP-ER	Protein tyrosine phosphatase-ERK/Enhancer of Ras1	FBgn0016641	37461	0.463186	0.0353051
NM_001274750	S-Lap3	Sperm-Leucylaminopeptidase 3	FBgn0045770	326187	0.462533	0.0162772
NM_001258821	Pfrx	6-phosphofructo-2-kinase	FBgn0027621	32938	0.462352	0.0348019
NM_143509	CG7943	CG7943	FBgn0039741	43574	0.461919	0.0047477
NM_132071	Efr	ER GDP-fucose transporter	FBgn0029849	31553	0.46159	0.0218651
NM_137227	Pex11	Peroxin 11	FBgn0034058	36758	0.461383	0.00723698
NM_137010	CG4679	CG4679	FBgn0033816	36466	0.460962	0.0155573
NM_142399	CG7379	CG7379	FBgn0038546	42140	0.460316	0.00933127
NM_136695	CG1418	CG1418	FBgn0033468	36035	0.459487	0.00926683
NM_001274646	Rab19	Rab19	FBgn0015793	38930	0.459471	0.00328707
NM_001300432	sra	sarah	FBgn0086370	47384	0.458946	0.00323647
NM_001299055	Cyt-c-p	Cytochrome c proximal	FBgn0284248	34996	0.458814	0.040804
NM_142526	Cyp12a4	Cyp12a4	FBgn0038681	42294	0.4584	0.0340699
NM_142550	CG3517	CG3517	FBgn0038706	42324	0.457955	0.0389226
NM_141583	IscU	Iron-sulfur cluster assembly enzyme	FBgn0037637	41059	0.457635	0.00771402
NM_001300027	velo	veloren	FBgn0035713	38748	0.45755	0.00858659
NM_057785	Pi3K59F	Phosphotidylinositol 3 kinase 59F	FBgn0015277	37733	0.457469	0.00524873
NM_001201751	chinmo	Chronologically inappropriate morphogenesis	FBgn0086758	33343	0.457412	0.0103793
NM_135994	CG5043	CG5043	FBgn0032636	35046	0.457017	0.0417831
NM_143301	CG3330	CG3330	FBgn0039511	43296	0.456833	0.0103058
NM_137289	CG7813	CG7813	FBgn0285943	36845	0.455802	0.00991546
NM_135222	Aatf	Apoptosis antagonizing transcription factor	FBgn0031851	33943	0.455709	0.0133665
NM_001273361	Aldh	Aldehyde dehydrogenase	FBgn0012036	34256	0.455625	0.0208736
NM_136976	Cyp9h1	Cyp9h1	FBgn0033775	36412	0.455567	0.00228791
NM_140440	CG7768	CG7768	FBgn0036415	39573	0.455287	0.0438892
NM_001273633	l(2)37Cg	lethal (2) 37Cg	FBgn0086447	35196	0.455015	0.00416435
NM_138760	dmGlut	Dietary and metabolic glutamate transporter	FBgn0010497	47253	0.453773	0.0413194
NM_135203	COX5BL	Cytochrome c oxidase subunit 5B-like	FBgn0031831	33919	0.453442	0.00757852
NM_134687	Tspo	Translocator protein	FBgn0031263	33231	0.453204	0.0100134
NM_141283	POLDIP2	Polymerase (DNA-directed), delta interacting protein 2	FBgn0037329	40655	0.452827	0.0114685
NM_079613	ry	rosy	FBgn0003308	41605	0.452621	0.0388891
NM_001274813	ND-SGDH	NADH dehydrogenase (ubiquinone) SGDH subunit	FBgn0011455	46260	0.450803	0.00537992
NM_079112	Adk2	Adenylate kinase 2	FBgn0283494	37834	0.450483	0.00289764
NM_136868	Zip48C	Zinc/iron regulated transporter-related protein 48C	FBgn0033665	36273	0.450369	0.00313993
NM_079406	Adgf-A	Adenosine deaminase-related growth factor A	FBgn0036752	39976	0.45009	0.0443585
NM_168411	S-Lap4	Sperm-Leucylaminopeptidase 4	FBgn0052064	326188	0.450073	0.0415194
NM_001299832	CG3124	CG3124	FBgn0034840	37688	0.449696	0.0458224
NM_142003	CG8138	CG8138	FBgn0038122	41619	0.449662	0.00415789
NM_137934	CG9861	CG9861	FBgn0034844	37692	0.449205	0.017898
NM_135867	l(2)34Fd	lethal (2) 34Fd	FBgn0261535	34839	0.44907	0.00268521
NM_001297889	temp	tempura	FBgn0027296	31212	0.449057	0.0116466
NM_137766	CG4021	CG4021	FBgn0034659	37484	0.448478	0.00634708
NM_131979	CG5062	CG5062	FBgn0029747	31435	0.448058	0.0104826
NM_136481	CG1550	CG1550	FBgn0033225	35732	0.447819	0.000876494
NM_137048	S-Lap5	Sperm-Leucylaminopeptidase 5	FBgn0033860	36515	0.447219	0.0413621
NM_137792	GlcT-1	Ceramide glucosyltransferase	FBgn0067102	37516	0.446297	0.0531013
NM_001274186	Treh	Trehalase	FBgn0003748	45368	0.445737	0.0542411
NM_137866	Obp58c	Odorant-binding protein 58c	FBgn0034769	37608	0.444947	0.002725
NM_001170086	CG9837	CG9837	FBgn0037635	41057	0.444347	0.031169
NM_001201964	CG8026	CG8026	FBgn0033391	35941	0.444231	0.00874861
NM_135717	Pkd2	Polycystic kidney disease 2	FBgn0041195	34651	0.444029	0.0548018
NM_057873	colt	congested-like trachea	FBgn0019830	33470	0.443677	0.0256352
NM_142465	Vha100-2	Vacuolar H[+] ATPase 100kD subunit 2	FBgn0028670	42216	0.443631	0.0522828
NM_001274373	CG1927	CG1927	FBgn0027547	38262	0.443119	0.00323682
NM_135020	tank	tank	FBgn0031635	33684	0.442839	0.036983
NM_079746	Gdh	Glutamate dehydrogenase	FBgn0001098	42832	0.442216	0.0333638
NM_001297850	Ns3	Nucleostemin 3	FBgn0266284	31097	0.441842	0.0102425
NM_135685	CG6686	CG6686	FBgn0032388	34608	0.441361	0.000960859
NM_137719	CG4302	CG4302	FBgn0027073	37420	0.44124	0.0546642
NM_001298468	CG6847	CG6847	FBgn0030884	32778	0.440775	0.0294348
NM_001103784	magu	magu	FBgn0262169	36048	0.440677	0.00909944
NM_001259225	Spn42Dc	Serpin 42Dc	FBgn0033113	35600	0.440574	0.0211668
NM_057329	Pig1	Pre-intermoult gene 1	FBgn0003086	31303	0.438882	0.0527841
NM_001298728	ND-51	NADH dehydrogenase (ubiquinone) 51 kDa subunit	FBgn0031771	33852	0.438327	0.0474788
NM_001258736	mud	mushroom body defect	FBgn0002873	44839	0.437562	0.0235453
NM_134667	mbm	mushroom body miniature	FBgn0086912	33194	0.437535	0.0253079
NM_142593	CG4459	CG4459	FBgn0038753	42377	0.437258	0.0540453
NM_141871	CG6971	CG6971	FBgn0037962	41440	0.437092	0.00223354
NM_001169742	tapas	tapas	FBgn0027529	37304	0.436015	0.00179699
NM_001169403	mxt	mextli	FBgn0031637	33686	0.435899	0.00399341
NM_170633	CG3982	CG3982	FBgn0035988	39084	0.435729	0.0480503
NM_001275548	Elp1	Elongator complex protein 1	FBgn0037926	41399	0.435476	0.0302
NM_132292	CG7246	CG7246	FBgn0030081	31833	0.435032	0.00945309
NM_001170265	CG5024	CG5024	FBgn0039373	43117	0.434717	0.0208736
NM_137100	SmydA-1	SET and MYND domain containing, arthropod-specific, member 1	FBgn0033917	36581	0.434535	0.0494599
NM_136568	CG8746	CG8746	FBgn0033330	35867	0.433645	0.0181931
NM_001275925	Tpl94D	Transition protein-like 94D	FBgn0051281	318658	0.432045	0.0510299
NM_001275903	PSR	phosphatidylserine receptor	FBgn0038948	42616	0.430847	0.0101163
NM_001275767	cdm	cadmus	FBgn0261532	42171	0.430471	0.0274979
NM_134573	Npc1b	Niemann-Pick type C-1b	FBgn0261675	33072	0.42987	0.0275951
NM_001274872	cmb	combover	FBgn0036365	39513	0.429649	0.0184722
NM_001274252	Kr	Kruppel	FBgn0001325	38012	0.429452	0.0196094
NM_079815	Mst98Cb	Male-specific RNA 98Cb	FBgn0004171	43367	0.429434	0.0521367
NM_136450	Cyt-b5	Cytochrome b5	FBgn0264294	35688	0.429198	0.0157083
NM_169742	Ns1	Nucleostemin 1	FBgn0038473	42060	0.429195	0.0071707
NM_001297954	CG4198	CG4198	FBgn0029753	31445	0.429133	0.00870426
NM_001275070	cln3	cln3	FBgn0036756	39981	0.428852	0.00467319
NM_001272734	CG6769	CG6769	FBgn0030878	32770	0.428811	0.002725
NM_136587	CG8230	CG8230	FBgn0027607	35897	0.428603	0.0192162
NM_139715	bc10	bc10	FBgn0040239	38628	0.427638	0.0147451
NM_170497	PH4alphaSG1	prolyl-4-hydroxylase-alpha SG1	FBgn0051014	326112	0.426381	0.0153828
NM_141453	CG1234	CG1234	FBgn0037489	40870	0.426229	0.00684886
NM_135751	Vha68-3	Vacuolar H[+] ATPase 68kD subunit 3	FBgn0032464	34695	0.42621	0.0368126
NM_001260014	Vha14-2	Vacuolar H[+] ATPase 14kD subunit 2	FBgn0037402	40748	0.426172	0.00710809
NM_001258559	CG2841	CG2841	FBgn0003159	44529	0.425659	0.0367671
NM_058131	CG6712	CG6712	FBgn0032408	34631	0.425444	0.00741869
NM_001274707	CG8336	CG8336	FBgn0036020	39121	0.424791	0.00552731
NM_133093	CG6873	CG6873	FBgn0030951	32861	0.424606	0.0309806
NM_138108	CG3663	CG3663	FBgn0035044	37944	0.42394	0.035295
NM_078725	aru	arouser	FBgn0029095	33268	0.423818	0.0377317
NM_078727	ast	asteroid	FBgn0015905	33282	0.42377	0.0105641
NM_139849	eco	Establishment of cohesion	FBgn0035766	38812	0.422993	0.0404603
NM_176528	P5CDh2	delta-1-Pyrroline-5-carboxylate dehydrogenase 2	FBgn0053092	32625	0.422697	0.0293519
NM_140995	Pex16	Peroxin 16	FBgn0037019	40293	0.422694	0.00322929
NM_001201735	Ucp4A	Ucp4A	FBgn0030872	32764	0.422677	0.015094
NM_001299080	CG6380	CG6380	FBgn0032632	35040	0.42252	0.00889011
NM_140870	CG9300	CG9300	FBgn0036886	40128	0.422282	0.00317363
NM_137418	CG5002	CG5002	FBgn0034275	37025	0.421492	0.0252026
NM_141532	Coq2	Coenzyme Q biosynthesis protein 2	FBgn0037574	40988	0.421381	0.00653172
NM_001272956	CG7295	CG7295	FBgn0031372	33365	0.421057	0.00604426
NM_132481	CG1738	CG1738	FBgn0030291	32075	0.420848	0.0203319
NM_058013	p38b	p38b MAP kinase	FBgn0024846	34780	0.419447	0.00769054
NM_001202092	CNMa	CNMamide	FBgn0035282	38242	0.419275	0.0521367
NM_058133	eIF2D	eukaryotic translation initiation factor 2D	FBgn0041588	64874	0.419103	0.00679743
NM_137226	CG8314	CG8314	FBgn0034057	36757	0.418894	0.0115931
NM_135969	mdy	midway	FBgn0004797	44887	0.418838	0.0282626
NM_140510	CG7275	CG7275	FBgn0036500	39669	0.418805	0.0018433
NM_167082	CG4095	CG4095	FBgn0029890	31606	0.416524	0.0394211
NM_001298701	CG7251	CG7251	FBgn0031723	33791	0.416506	0.049102
NM_001275966	Miro	Mitochondrial Rho	FBgn0039140	42845	0.416052	0.0132423
NM_001169791	CG9875	CG9875	FBgn0034850	37698	0.41593	0.034771
NM_136611	Mys45A	Mystery 45A	FBgn0033379	35925	0.415929	0.0230113
NM_166313	Vha100-3	Vacuolar H[+] ATPase 100kD subunit 3	FBgn0028669	246543	0.415841	0.0289786
NM_001272756	HisRS	Histidyl-tRNA synthetase	FBgn0027087	32841	0.415597	0.00815319
NM_001169746	Rcd6	Reduction in Cnn dots 6	FBgn0034530	37332	0.415365	0.0541221
NM_141414	sowi	solwind	FBgn0037460	40809	0.415055	0.0442069
NM_142086	CG9649	CG9649	FBgn0038211	41727	0.414706	0.0312982
NM_135934	CG4892	CG4892	FBgn0028884	34949	0.41445	0.00750752
NM_169068	Rheb	Ras homolog enriched in brain	FBgn0041191	117332	0.414239	0.000624941
NM_001273894	l(2)03659	lethal (2) 03659	FBgn0010549	47905	0.413696	0.0142509
NM_001260414	mino	minotaur	FBgn0027579	43350	0.412799	0.0465285
NM_001275713	NPF	neuropeptide F	FBgn0027109	42018	0.412651	0.0412967
NM_139506	CG1271	CG1271	FBgn0035392	38364	0.412322	0.0436685
NM_001103681	RpL7-like	Ribosomal protein L7-like	FBgn0032404	34625	0.412311	0.000514729
NM_001259719	jv	javelin	FBgn0263973	318008	0.412287	0.00815319
NM_001297943	CG6903	CG6903	FBgn0029737	31423	0.412115	0.0167484
NM_143750	Nsun2	NOP2-Sun domain family, member 2	FBgn0026079	45064	0.411566	0.00148448
NM_139572	ntc	nutcracker	FBgn0035461	38443	0.411352	0.00328707
NM_143299	bigmax	bigmax	FBgn0039509	43293	0.410651	0.00298677
NM_176699	Inx7	Innexin 7	FBgn0027106	33027	0.410535	0.0239841
NM_140500	CG6878	CG6878	FBgn0036488	39656	0.410512	0.00388868
NM_136357	CG7849	CG7849	FBgn0033060	35537	0.410217	0.0141238
NM_140329	Gcn5	Gcn5 acetyltransferase	FBgn0020388	39431	0.409852	0.00416127
NM_140015	pix	pixie	FBgn0086706	39027	0.40957	0.00285075
NM_139982	CG6638	CG6638	FBgn0035911	38979	0.409545	0.0288171
NM_132626	Fer3HCH	Ferritin 3 heavy chain homologue	FBgn0030449	32260	0.409088	0.00512474
NM_001273580	Cyt-c-d	Cytochrome c distal	FBgn0086907	34995	0.409041	0.0413194
NM_057880	Gs1l	GS1-like	FBgn0019982	33653	0.409004	0.0348019
NM_001273192	CG9098	CG9098	FBgn0031762	33840	0.408443	0.00724016
NM_142148	CG3817	CG3817	FBgn0038275	41805	0.408214	0.00583601
NM_001298143	CG2972	CG2972	FBgn0030177	31943	0.408175	0.00813551
NM_137404	rdgBbeta	rdgBbeta	FBgn0027872	37011	0.408145	0.0440738
NM_079842	Sry-delta	Serendipity delta	FBgn0003512	43572	0.407126	0.00769054
NM_130617	CG4281	CG4281	FBgn0025626	31171	0.40601	0.0267488
NM_001144138	Pld	Phospholipase D	FBgn0033075	35554	0.405906	0.0548018
NM_001169981	CG5895	CG5895	FBgn0036560	39752	0.405723	0.0275544
NM_136354	CG7856	CG7856	FBgn0033056	35533	0.405022	0.0496041
NM_001276056	Ald	Aldolase	FBgn0000064	43183	0.404098	0.0301435
NM_140078	CG3306	CG3306	FBgn0036016	39116	0.403979	0.0533985
NM_142153	RpL10Aa	Ribosomal protein L10Aa	FBgn0038281	41811	0.403885	0.022341
NM_001298944	CG5435	CG5435	FBgn0032431	34657	0.403632	0.0226087
NM_001104231	Mst84Dc	Male-specific RNA 84Dc	FBgn0004174	40887	0.403344	0.0148028
NM_001299504	Cyp6a17	Cytochrome P450-6a17	FBgn0015714	45556	0.402749	0.0163605
NM_143593	CG1542	CG1542	FBgn0039828	43691	0.402672	0.00228981
NM_001298564	mal	maroon-like	FBgn0002641	33045	0.402336	0.00967203
NM_134754	CG5565	CG5565	FBgn0031335	33323	0.402046	0.0328013
NM_140779	CG5103	CG5103	FBgn0036784	40012	0.401491	0.0157381
NR_037761	CR42839	ncRNA	NA	10178956	0.401239	0.00340387
NM_001170069	alpha-Est3	alpha-Esterase-3	FBgn0015571	40907	0.40033	0.00257111
NM_001299111	Acp36DE	Accessory gland protein 36DE	FBgn0011559	35096	0.400286	0.0340699
NM_001014547	Nop60B	Nucleolar protein at 60B	FBgn0259937	37873	0.399838	0.0156881
NM_001043234	Whamy	WHAMM and JMY related	FBgn0037750	41198	0.399126	0.028251
NM_140688	CG7728	CG7728	FBgn0036686	39904	0.398371	0.00796503
NM_140038	CG4477	CG4477	FBgn0035971	39058	0.398047	0.0190968
NM_001274664	CG5989	CG5989	FBgn0017429	38984	0.397951	0.0119407
NM_001259760	nwk	nervous wreck	FBgn0263456	39052	0.39793	0.0508835
NM_001276004	Elal	Elastin-like	FBgn0013949	42970	0.397423	0.0180401
NM_140771	CG5147	CG5147	FBgn0036775	40002	0.397406	0.0147665
NM_001259144	Arr1	Arrestin 1	FBgn0000120	35078	0.397024	0.00270442
NM_137716	CG4286	CG4286	FBgn0034601	37416	0.396543	0.00251413
NM_001299632	Muc55B	Mucin 55B	FBgn0034294	37057	0.396505	0.0184367
NM_001274220	CG3085	CG3085	FBgn0034816	37663	0.396426	0.0249557
NM_170547	gskt	gasket	FBgn0046332	318552	0.395902	0.0196608
NM_001259115	squ	squash	FBgn0267347	2768920	0.395895	0.0408952
NM_141113	SLC22A	SLC22A family member	FBgn0037140	40437	0.395876	0.0316823
NM_140076	CG3222	CG3222	FBgn0036014	39114	0.39541	0.0363252
NM_140628	CG4842	CG4842	FBgn0036620	39817	0.395095	0.0412967
NM_001298529	Mer	Merlin	FBgn0086384	32979	0.394934	0.0100291
NM_137277	wcd	wicked	FBgn0262560	36831	0.39487	0.0153828
NM_001260268	CG4733	CG4733	FBgn0038744	42368	0.394141	0.00934355
NM_080102	GlnRS	Glutaminyl-tRNA synthetase	FBgn0027090	45786	0.393807	0.00860027
NM_132031	CG3097	CG3097	FBgn0029804	31503	0.393579	0.017508
NM_001298009	Top3beta	Topoisomerase 3beta	FBgn0026015	31565	0.39304	0.0377863
NM_137288	S-Lap8	Sperm-Leucylaminopeptidase 8	FBgn0034132	36844	0.392878	0.0489735
NM_001298961	CG9305	CG9305	FBgn0032512	34748	0.39233	0.0199831
NM_137249	Ptp52F	Protein tyrosine phosphatase 52F	FBgn0034085	36790	0.390844	0.0436056
NM_143725	GluRIID	Glutamate receptor IID	FBgn0028422	44483	0.389799	0.0474788
NM_001298329	hiw	highwire	FBgn0030600	32429	0.389561	0.0103058
NM_001014477	ade3	adenosine 3	FBgn0000053	33986	0.388907	0.0219559
NM_137013	CG4714	CG4714	FBgn0033819	36470	0.388768	0.0271101
NM_137909	Art7	Arginine methyltransferase 7	FBgn0034817	37664	0.388505	0.0212301
NM_001144164	CAP	CAP	FBgn0033504	36084	0.388219	0.0348186
NM_001275451	CG8032	CG8032	FBgn0037606	41026	0.387602	0.0261731
NM_079532	Mst84Da	Male-specific RNA 84Da	FBgn0004172	40889	0.387069	0.0319329
NM_001299259	Rs1	Rs1	FBgn0021995	44087	0.386275	0.0158379
NM_165114	ms(2)35Ci	male sterile (2) 35Ci	FBgn0011239	49529	0.386262	0.0269899
NM_135923	Ku80	Ku80	FBgn0041627	34930	0.386066	0.0113833
NM_001274591	CG8539	CG8539	FBgn0035791	38842	0.385772	0.0290984
NM_078781	Obp28a	Odorant-binding protein 28a	FBgn0011283	34031	0.385249	0.0174333
NM_142076	CG9920	CG9920	FBgn0038200	41712	0.384973	0.0156218
NM_141232	CG9769	CG9769	FBgn0037270	40587	0.384629	0.00707991
NM_142329	AdSL	Adenylosuccinate Lyase	FBgn0038467	42051	0.384001	0.0076616
NM_001274848	ver	verrocchio	FBgn0262524	39432	0.383816	0.0490435
NM_001169633	CG1513	CG1513	FBgn0033463	36028	0.383365	0.0505476
NM_136766	CG7637	CG7637	FBgn0033548	36135	0.383273	0.0341456
NM_001275051	CG6497	CG6497	FBgn0036704	39924	0.38321	0.0474788
NM_137420	CG5009	CG5009	FBgn0027572	37028	0.383084	0.0517041
NM_078842	elB	elbow B	FBgn0004858	34844	0.382225	0.0473892
NM_141468	CG1287	CG1287	FBgn0037506	40898	0.382191	0.0404008
NM_142681	HHEX	Hematopoietically expressed homeobox	FBgn0038852	42495	0.381406	0.0286798
NM_133004	IntS2	Integrator 2	FBgn0030858	32745	0.381366	0.0157083
NM_001201641	Cfp1	CXXC finger protein 1	FBgn0030121	31880	0.381289	0.00417719
NM_001274781	CG6140	CG6140	FBgn0036162	39281	0.381018	0.0531795
NM_169456	CG4810	CG4810	FBgn0037994	41475	0.380432	0.00733016
NM_057485	Dbp73D	Dead box protein 73D	FBgn0004556	39871	0.380335	0.00494211
NM_001031878	Pink1	PTEN-induced putative kinase 1	FBgn0029891	31607	0.380148	0.023871
NM_137006	Pex13	Peroxin 13	FBgn0033812	36462	0.379739	0.0116383
NM_057751	Rlb1	Rlb1	FBgn0014022	41139	0.378722	0.0377317
NM_001299543	CG8399	CG8399	FBgn0034067	36768	0.37871	0.0248427
NM_176070	Tif-IA	Tif-IA	FBgn0032988	35454	0.377764	0.00906196
NM_134885	CG8814	CG8814	FBgn0031478	33492	0.377473	0.0240263
NM_143581	l(3)03670	lethal (3) 03670	FBgn0010808	43672	0.377054	0.0257165
NM_001259553	Eglp4	Entomoglyceroporin 4	FBgn0034885	37739	0.376997	0.0431493
NM_001273434	CG6724	CG6724	FBgn0032298	34488	0.376901	0.0266583
NM_001276193	CG1340	CG1340	FBgn0039797	43645	0.375819	0.0172485
NM_001274801	byn	brachyenteron	FBgn0011723	39349	0.375729	0.0324074
NM_141260	CG2604	CG2604	FBgn0037298	40623	0.375474	0.00405629
NM_135291	Ntl	Neurotransmitter transporter-like	FBgn0267326	34046	0.375302	0.0369023
NM_134854	Prosbeta4R1	Proteasome beta4 subunit-related 1	FBgn0031442	33449	0.374628	0.0150654
NM_142026	Droj2	DnaJ-like-2	FBgn0038145	41646	0.37308	0.0177182
NM_001299853	CG5539	CG5539	FBgn0034907	37766	0.372927	0.0517064
NM_141536	COX7AL	Cytochrome c oxidase subunit 7A-like	FBgn0037579	40995	0.372759	0.0491909
NM_142070	Cyp6d5	Cyp6d5	FBgn0038194	41706	0.37179	0.0449269
NM_080160	Mst98Ca	Male-specific RNA 98Ca	FBgn0002865	47854	0.371627	0.0100327
NM_142491	CG7715	CG7715	FBgn0038646	42251	0.370368	0.0288628
NM_134779	c-cup	calcutta cup	FBgn0031367	33360	0.370068	0.0206965
NM_140266	SdhAL	Succinate dehydrogenase, subunit A (flavoprotein)-like	FBgn0036222	39348	0.369509	0.049666
NM_001273418	Ip259	Intronic Protein 259	FBgn0025366	34419	0.368183	0.00324905
NM_132218	CG2120	CG2120	FBgn0030005	31737	0.367979	0.0363466
NM_136953	Ak6	Adenylate kinase 6	FBgn0033754	36379	0.367153	0.045128
NM_141475	pyd3	pyd3	FBgn0037513	40916	0.367101	0.0197188
NM_143199	Dak1	Dak1	FBgn0028833	43165	0.365385	0.0120926
NM_001274776	CG7616	CG7616	FBgn0036142	39260	0.365357	0.028251
NM_140627	Cpr72Ec	Cuticular protein 72Ec	FBgn0036619	39816	0.364979	0.0502048
NM_001300427	CG5903	CG5903	FBgn0038400	41959	0.364816	0.0345339
NM_078696	Syx16	Syntaxin 16	FBgn0031106	33034	0.364745	0.0308828
NM_001144386	CG6845	CG6845	FBgn0035099	38019	0.364268	0.0140995
NM_001259529	CG5819	CG5819	FBgn0034717	37547	0.364024	0.0319712
NM_142084	CG9722	CG9722	FBgn0038209	41724	0.363943	0.0410377
NM_134943	CG3213	CG3213	FBgn0031545	33574	0.363145	0.0491975
NM_132679	Lig4	Ligase4	FBgn0030506	32322	0.363114	0.0198483
NM_136849	Tret1-1	Trehalose transporter 1-1	FBgn0050035	36248	0.362548	0.0518101
NM_079093	Fib	Fibrillarin	FBgn0003062	37662	0.362531	0.010643
NM_142089	CG9624	CG9624	FBgn0038213	41730	0.362397	0.0333682
NM_001276179	CG2224	CG2224	FBgn0039773	43617	0.362185	0.032557
NM_142118	CG7987	CG7987	FBgn0038244	41768	0.361912	0.0405191
NM_135773	CG5705	CG5705	FBgn0032486	34720	0.361268	0.0171648
NM_001201639	Erk7	Extracellularly regulated kinase 7	FBgn0052703	31877	0.360615	0.0318009
NM_080483	Cat	Catalase	FBgn0000261	40048	0.360481	0.0546642
NM_001272266	Syx4	Syntaxin 4	FBgn0024980	31269	0.360417	0.00727823
NM_001275797	vib	vibrator	FBgn0267975	42306	0.360336	0.0360623
NM_001298442	CG5445	CG5445	FBgn0030838	32722	0.360048	0.00776281
NM_001272802	Alr	Augmenter of liver regeneration	FBgn0031068	32991	0.359635	0.0194643
NM_001298686	CG7742	CG7742	FBgn0031690	33750	0.359547	0.0500438
NM_057415	tra2	transformer 2	FBgn0003742	36619	0.358926	0.0313985
NM_001259708	Cyt-c1	Cytochrome c1	FBgn0035600	38612	0.358541	0.0541526
NM_140927	Ssk	Snakeskin	FBgn0036945	40207	0.358139	0.00736105
NM_136358	SmydA-5	SET and MYND domain containing, arthropod-specific, member 5	FBgn0033061	35538	0.357189	0.0402698
NM_138265	SA-2	Stromalin-2	FBgn0043865	38167	0.356987	0.0477636
NM_142139	CG3610	CG3610	FBgn0038266	41795	0.35678	0.0512789
NM_135330	Tg	Transglutaminase	FBgn0031975	34093	0.356682	0.0262885
NM_137042	Roe1	Roe1	FBgn0014877	36508	0.356087	0.0271794
NM_142783	Nop56	Nop56	FBgn0038964	42633	0.355574	0.0548594
NM_001274464	Dpy-30L2	Dpy-30-like 2	FBgn0035491	38480	0.355345	0.0314183
NM_001276051	Kaz-m1	Kazal-type protease inhibitor m1	FBgn0002578	43154	0.354794	0.0155024
NM_133122	Obp18a	Odorant-binding protein 18a	FBgn0030985	32897	0.354323	0.0542821
NM_001298653	CG8837	CG8837	FBgn0031520	33545	0.354219	0.0388616
NM_141945	CG5538	CG5538	FBgn0038052	41537	0.353699	0.033442
NM_136537	Mal-A4	Maltase A4	FBgn0033294	35827	0.353531	0.0495866
NM_139609	Teh4	tipE homolog 4	FBgn0035504	38501	0.353465	0.0286798
NM_079920	gom	gomdanji	FBgn0029084	43934	0.353138	0.0491909
NM_001298621	Ptth	Prothoracicotropic hormone	FBgn0013323	33238	0.351347	0.0320896
NM_001170282	betaTub97EF	beta-Tubulin at 97EF	FBgn0003890	43359	0.351346	0.0440251
NM_001275361	CG1427	CG1427	FBgn0037347	40681	0.351005	0.0105641
NM_001298277	CG1640	CG1640	FBgn0030478	32292	0.350988	0.0399405
NM_001273837	Dhx15	DEAH-box helicase 15	FBgn0033160	35654	0.349991	0.0158136
NM_140080	CG3335	CG3335	FBgn0036018	39119	0.349784	0.0256802
NM_134812	mio	missing oocyte	FBgn0031399	33399	0.348691	0.0158867
NM_001275229	CG5664	CG5664	FBgn0037082	40371	0.348443	0.0381671
NM_135739	CG5781	CG5781	FBgn0032448	34678	0.34842	0.0432801
NM_132816	CG7872	CG7872	FBgn0030658	32493	0.347538	0.00849301
NM_137066	CG6543	CG6543	FBgn0033879	36536	0.347507	0.0533578
NM_001298074	CG1575	CG1575	FBgn0029999	31731	0.347249	0.0476684
NM_137791	CG2921	CG2921	FBgn0034689	37515	0.345938	0.0246004
NM_136517	RagC-D	Ras-related GTP binding C/D	FBgn0033272	35793	0.345808	0.0048954
NM_001273903	sqa	spaghetti-squash activator	FBgn0259678	36002	0.345426	0.0115455
NM_001298630	CG5556	CG5556	FBgn0031332	33320	0.345404	0.0209761
NM_136843	Egm	Enigma	FBgn0086712	36242	0.345123	0.0539528
NM_001275221	CG7632	CG7632	FBgn0037071	40357	0.345077	0.0317098
NM_001260043	Prat	Phosphoribosylamidotransferase	FBgn0004901	40935	0.344881	0.049533
NM_057965	AMPKalpha	AMP-activated protein kinase alpha subunit	FBgn0023169	43904	0.344739	0.015507
NM_135722	CG6388	CG6388	FBgn0032430	34656	0.344504	0.00624613
NM_143138	Vps33B	Vacuolar protein sorting 33B	FBgn0039335	43077	0.344404	0.0100327
NM_136582	AIMP1	aaRS-interacting multifunctional protein 1	FBgn0033351	35892	0.344377	0.0155024
NM_001260376	CG5071	CG5071	FBgn0039347	43090	0.344346	0.0364743
NM_001144702	ct	cut	FBgn0004198	44540	0.344199	0.0485832
NM_001144564	SelR	Selenoprotein R	FBgn0267376	41309	0.344153	0.0175126
NM_079096	yellow-d	yellow-d	FBgn0041712	37703	0.343062	0.0429316
NM_142831	CG4813	CG4813	FBgn0039013	42690	0.34286	0.0194643
NM_001170011	CG5910	CG5910	FBgn0036993	40264	0.341501	0.0139156
NM_138068	CG3483	CG3483	FBgn0035005	37900	0.341188	0.00592884
NM_001201624	CG2059	CG2059	FBgn0029942	31663	0.339304	0.0347298
NM_001273784	l(2)09851	lethal (2) 09851	FBgn0022288	46662	0.338494	0.0290984
NM_001298449	ND-24	NADH dehydrogenase (ubiquinone) 24 kDa subunit	FBgn0030853	32740	0.338229	0.049666
NM_001298308	CG1434	CG1434	FBgn0030554	32377	0.338097	0.0377031
NM_001275613	omd	oocyte maintenance defects	FBgn0038168	41674	0.337785	0.0170545
NM_141753	CG4073	CG4073	FBgn0037827	41284	0.337678	0.0154251
NM_001043152	Papss	PAPS synthetase	FBgn0020389	40167	0.337406	0.0246186
NM_001298582	CG1503	CG1503	FBgn0031157	33090	0.337323	0.0197812
NM_141557	CG8043	CG8043	FBgn0037610	41030	0.3364	0.0371032
NM_142417	CG7794	CG7794	FBgn0038565	42159	0.336198	0.0440738
NM_142051	Adgf-C	Adenosine deaminase-related growth factor C	FBgn0038173	41680	0.335558	0.0252061
NM_139595	Rcd5	Reduction in Cnn dots 5	FBgn0263832	38478	0.334218	0.0229177
NM_132877	CG8958	CG8958	FBgn0030725	32575	0.33409	0.0188006
NM_138119	CG3894	CG3894	FBgn0035059	37959	0.332371	0.0361033
NM_135765	CG5458	CG5458	FBgn0032478	34712	0.331552	0.017831
NM_079626	Crz	Corazonin	FBgn0013767	41742	0.331471	0.0145731
NM_137101	CG8531	CG8531	FBgn0033918	36584	0.331273	0.0155573
NM_141345	ECSIT	ECSIT	FBgn0028436	40732	0.330237	0.0161414
NM_001274587	CG8560	CG8560	FBgn0035781	38830	0.328838	0.0491668
NM_080095	eIF-3p40	Eukaryotic initiation factor 3 p40 subunit	FBgn0022023	45682	0.32883	0.006976
NM_139904	CG8281	CG8281	FBgn0035824	38880	0.328591	0.0548146
NM_143171	CG4956	CG4956	FBgn0039370	43114	0.327824	0.0377031
NM_080003	mRpL12	mitochondrial ribosomal protein L12	FBgn0011787	44326	0.326893	0.0131747
NM_140525	AIMP2	aaRS-interacting multifunctional protein 2	FBgn0036515	39690	0.326199	0.00832231
NM_143019	CG6695	CG6695	FBgn0039215	42937	0.324714	0.0333774
NM_057876	Dhod	Dihydroorotate dehydrogenase	FBgn0000447	41022	0.324625	0.0142332
NM_001298400	eIF-2alpha	eukaryotic translation Initiation Factor 2alpha	FBgn0261609	32617	0.324373	0.0300577
NM_001258903	CG5001	CG5001	FBgn0031322	33308	0.323692	0.0162548
NM_001298365	CG8206	CG8206	FBgn0030679	32516	0.323387	0.00782514
NM_001275316	TwdlG	TweedleG	FBgn0037225	40535	0.323311	0.00771402
NM_142601	psidin	phagocyte signaling impaired	FBgn0243511	42389	0.322745	0.0287402
NM_138098	CG3565	CG3565	FBgn0035034	37933	0.322153	0.0394211
NM_137906	CG9890	CG9890	FBgn0034814	37659	0.321887	0.0422952
NM_135876	CSN1a	COP9 signalosome subunit 1a	FBgn0028838	34857	0.321446	0.0396604
NM_132357	CG1468	CG1468	FBgn0030157	31920	0.321385	0.0248354
NM_166870	eIF4E-7	eIF4E-7	FBgn0040368	31059	0.320226	0.0523877
NM_137926	CG3092	CG3092	FBgn0034835	37682	0.319854	0.0451559
NM_001042855	FucTC	FucTC	FBgn0044872	3355171	0.318198	0.0461418
NM_001298241	mRpL49	mitochondrial ribosomal protein L49	FBgn0030433	32242	0.317017	0.0474788
NM_001144567	dpr17	defective proboscis extension response 17	FBgn0051361	41470	0.316926	0.0367671
NM_001260464	CG1971	CG1971	FBgn0039881	43755	0.315021	0.0396706
NM_143543	Jon99Fi	Jonah 99Fi	FBgn0039778	43622	-4.75248	7.58024e-07
NM_169764	CG7587	CG7587	FBgn0038523	42113	-4.06941	0.000953217
NM_001276149	Obp99b	Odorant-binding protein 99b	FBgn0039685	43497	-3.71134	0.00115752
NM_137809	CG3292	CG3292	FBgn0034710	37538	-3.54897	1.24735e-06
NM_137181	ItgaPS4	Integrin alphaPS4 subunit	FBgn0034005	36693	-3.3797	7.58024e-07
NM_079368	Eig71Ee	Ecdysone-induced gene 71Ee	FBgn0004592	39706	-3.35138	0.0010258
NM_078751	Sgs1	Salivary gland secretion 1	FBgn0003372	33701	-3.26302	0.00387427
NM_079021	AttA	Attacin-A	NA	36636	-3.25708	0.00182082
NM_080517	TotA	Turandot A	FBgn0028396	44121	-3.18404	0.000308964
NM_079157	LysX	Lysozyme X	FBgn0004431	38122	-3.01019	2.84127e-07
NM_079664	Sgs5	Salivary gland secretion 5	FBgn0003375	42114	-2.92651	0.0246186
NM_144405	Lcp65Ag3	Larval cuticle protein	FBgn0086611	59159	-2.91428	4.21499e-06
NM_001298718	CG9021	CG9021	FBgn0031747	33818	-2.89971	0.00307363
NM_001298206	CG2444	CG2444	FBgn0030326	32121	-2.85976	0.00603744
NM_176323	Est-P	Esterase P	FBgn0000594	39393	-2.84244	1.88199e-05
NM_079028	Mtk	Metchnikowin	FBgn0014865	36708	-2.77668	0.0001619
NM_001274897	Fbp1	Fat body protein 1	FBgn0000639	39566	-2.73445	0.0177182
NM_057232	ImpE2	Ecdysone-inducible gene E2	FBgn0001254	38432	-2.68973	0.00425464
NM_143370	Sid	Stress induced DNase	FBgn0039593	43390	-2.64261	0.000485915
NM_001273874	Lcp3	Larval cuticle protein 3	FBgn0002534	35819	-2.56632	5.04226e-08
NM_001103505	Nna1	Nna1 carboxypeptidase	FBgn0265726	32329	-2.51882	0.00183023
NM_001170166	CG7606	CG7606	FBgn0040565	8673956	-2.38525	0.00790015
NM_079005	AttC	Attacin-C	NA	36484	-2.38148	0.00227597
NM_001299780	CG3264	CG3264	FBgn0034712	37540	-2.36385	5.04226e-08
NM_001273873	Lcp2	Larval cuticle protein 2	FBgn0002533	35818	-2.35644	4.2279e-06
NM_057371	Sgs8	Salivary gland secretion 8	FBgn0003378	39285	-2.34512	0.0246036
NM_001144334	CG5171	CG5171	FBgn0031907	34016	-2.31418	0.00101922
NM_001273830	Tsp42Ep	Tetraspanin 42Ep	FBgn0033137	35626	-2.27683	0.00114822
NM_080066	Spn43Aa	Serpin 43Aa	FBgn0024294	45041	-2.26898	0.0059587
NM_079300	Sgs3	Salivary gland secretion 3	FBgn0003373	39288	-2.17657	0.0364914
NM_001275005	CG4950	CG4950	FBgn0036587	39783	-2.16783	3.53538e-05
NM_001298993	NimC2	Nimrod C2	FBgn0028939	34818	-2.15377	0.00332485
NM_078854	Tep1	Thioester-containing protein 1	FBgn0041183	34937	-2.15056	2.36514e-05
NM_001110990	spok	spookier	FBgn0086917	5740359	-2.13903	0.00235225
NM_079270	Hsp67Bc	Heat shock gene 67Bc	FBgn0001229	39071	-2.10121	0.000282271
NM_137063	CG6357	CG6357	FBgn0033875	36532	-2.09551	0.00025028
NM_057369	Sgs4	Salivary gland secretion 4	NA	31304	-2.09008	0.0168266
NM_136668	CG1773	CG1773	FBgn0033439	35999	-2.07827	0.000909236
NM_001299469	St4	Sulfotransferase 4	FBgn0033887	36548	-1.99112	9.54652e-05
NM_001258924	CG9664	CG9664	FBgn0031515	33540	-1.98296	0.000482277
NM_001298991	He	Hemese	FBgn0028430	117464	-1.97982	2.6767e-06
NM_001299906	betaTub60D	beta-Tubulin at 60D	FBgn0003888	37888	-1.94271	4.01006e-05
NM_141866	sad	shadow	FBgn0003312	44858	-1.93729	0.000649228
NM_176284	mthl2	methuselah-like 2	FBgn0035623	38636	-1.90982	2.34775e-07
NM_140660	PGRP-SB1	PGRP-SB1	FBgn0043578	39870	-1.87409	0.000144058
NM_057464	PPO1	Prophenoloxidase 1	FBgn0283437	37044	-1.82231	7.58024e-07
NM_001299014	CG4650	CG4650	FBgn0032549	34859	-1.82149	0.00399341
NM_143468	sro	shroud	FBgn0262112	43512	-1.80553	0.000308964
NM_132668	Cpr12A	Cuticular protein 12A	FBgn0030494	32309	-1.79025	0.00107833
NM_057370	Sgs7	Salivary gland secretion 7	FBgn0003377	47198	-1.77801	0.0348019
NM_144384	lectin-24Db	lectin-24Db	FBgn0040102	53550	-1.75062	0.000197483
NM_135852	hll	heimdall	FBgn0028519	34822	-1.73666	0.00234073
NM_142764	CG5391	CG5391	FBgn0038943	42611	-1.73447	0.00666286
NM_001260267	CG7342	CG7342	FBgn0038716	42335	-1.67861	0.00032978
NM_001275587	yellow-f	yellow-f	FBgn0041710	41595	-1.67531	0.000213082
NM_001170162	Pxd	Peroxidase	FBgn0004577	2768671	-1.65879	0.00160539
NM_080169	ImpE3	Ecdysone-inducible gene E3	FBgn0001255	48239	-1.65225	0.00130947
NM_001144320	vri	vrille	FBgn0016076	33759	-1.62255	0.00203404
NM_001032400	CG9850	CG9850	FBgn0034903	37762	-1.60161	0.0100291
NM_001275230	Alp1	Alkaline phosphatase 1	FBgn0283479	40372	-1.56777	0.0006096
NM_001259765	Hsp23	Heat shock protein 23	FBgn0001224	39077	-1.54921	0.0168266
NM_001038811	firl	firelighter	FBgn0032405	34627	-1.53558	0.000839783
NM_176214	mthl4	methuselah-like 4	FBgn0034219	36960	-1.51554	9.37976e-05
NM_079667	AttD	Attacin-D	FBgn0038530	42122	-1.5111	0.000249009
NM_142040	CG9269	CG9269	FBgn0038161	41663	-1.50266	2.36514e-05
NM_142649	CG4000	CG4000	FBgn0038820	42451	-1.50131	0.00154374
NM_057926	Lcp65Af	Lcp65Af	FBgn0020639	45017	-1.49193	0.0335465
NM_001042957	Cht10	Chitinase 10	FBgn0250907	3355116	-1.47792	0.00124884
NM_001299414	CG8501	CG8501	FBgn0033724	36347	-1.464	0.000217234
NM_135313	TwdlE	TweedleE	FBgn0031957	34075	-1.4608	0.0031329
NM_001300489	CG4783	CG4783	FBgn0038756	42381	-1.45334	0.000573313
NM_137350	Gbp1	Growth-blocking peptide 1	FBgn0034199	36936	-1.44019	0.000514729
NM_136817	Cpr47Eg	Cuticular protein 47Eg	FBgn0086519	36196	-1.43688	0.00373546
NM_079077	Pu	Punch	FBgn0003162	37415	-1.4361	0.00171904
NM_079573	alphaTub85E	alpha-Tubulin at 85E	FBgn0003886	41183	-1.43283	2.16099e-05
NM_001275733	Mur89F	Mucin related 89F	FBgn0038492	42080	-1.43207	0.0006204
NM_132384	CG2962	CG2962	FBgn0030186	31952	-1.43056	0.00148448
NM_143561	Spn100A	Serpin 100A	FBgn0039795	43642	-1.41792	0.0369023
NM_001169656	Cpr49Ac	Cuticular protein 49Ac	FBgn0033725	36348	-1.4136	0.00561824
NM_079563	sage	salivary gland-expressed bHLH	FBgn0037672	41105	-1.40933	0.00300596
NM_141088	Cpr78E	Cuticular protein 78E	FBgn0037114	40408	-1.40096	0.00242046
NM_001300677	CG9733	CG9733	FBgn0039759	43601	-1.39667	0.00319924
NM_137124	Cpr51A	Cuticular protein 51A	FBgn0033942	36613	-1.38847	0.000839783
NM_143276	eater	eater	FBgn0243514	43262	-1.38167	0.000456887
NM_137767	CG4386	CG4386	FBgn0034661	37486	-1.36346	0.000603188
NM_142847	CG6660	CG6660	FBgn0039030	42708	-1.36026	0.000728602
NM_080518	TotC	Turandot C	FBgn0044812	117462	-1.35672	0.0183127
NM_137626	Cpr56F	Cuticular protein 56F	FBgn0034499	37299	-1.35141	0.000902612
NM_001274003	sug	sugarbabe	FBgn0033782	36424	-1.34598	0.00103503
NM_079063	DptB	Diptericin B	FBgn0034407	37184	-1.34587	0.0236165
NM_078583	Lsp1alpha	Larval serum protein 1 alpha	FBgn0002562	32199	-1.34532	0.000888614
NM_001299935	CG3770	CG3770	FBgn0035085	37991	-1.3373	4.41945e-05
NM_001273729	CG9259	CG9259	FBgn0032913	35372	-1.33641	0.000338116
NM_001274648	ImpE1	Ecdysone-inducible gene E1	FBgn0001253	45879	-1.33117	0.0131336
NM_142963	Kal1	Kallmann syndrome 1	FBgn0039155	42865	-1.3209	0.0015363
NM_001015405	FASN3	Fatty acid synthase 3	FBgn0040001	3355111	-1.31835	0.00215301
NM_001299690	Obp56d	Odorant-binding protein 56d	FBgn0034470	37266	-1.31186	0.0016296
NM_001299640	IM3	Immune induced molecule 3	FBgn0040736	50209	-1.31068	0.0474788
NM_142909	GILT2	Gamma-interferon-inducible lysosomal thiol reductase 2	FBgn0039099	42788	-1.30492	0.000539246
NM_137910	CG9877	CG9877	FBgn0034819	37666	-1.2983	0.000193675
NM_001201859	CG7299	CG7299	FBgn0032282	34468	-1.29456	0.00103524
NM_138062	CG3394	CG3394	FBgn0034999	37887	-1.2888	2.36514e-05
NM_166277	IM2	Immune induced molecule 2	FBgn0025583	49802	-1.27689	0.0483081
NM_078876	Ddc	Dopa decarboxylase	FBgn0000422	35190	-1.26067	0.00815319
NM_141322	CG1236	CG1236	FBgn0037370	40708	-1.24957	0.00160653
NM_001259232	Tsp42Ek	Tetraspanin 42Ek	FBgn0033133	35621	-1.24877	0.000483498
NM_001299680	wbl	windbeutel	FBgn0004003	37206	-1.2462	0.000318533
NM_001260062	CG8112	CG8112	FBgn0037612	41033	-1.23892	0.000667377
NM_001275502	CG9444	CG9444	FBgn0037730	41175	-1.23715	0.00507488
NM_001014586	fax	failed axon connections	FBgn0014163	39826	-1.23546	0.00234427
NM_080021	PPO3	Prophenoloxidase 3	FBgn0261363	44513	-1.23363	0.000103408
NM_001273262	CG5177	CG5177	FBgn0031908	34017	-1.22587	4.09637e-05
NM_079855	PH4alphaMP	prolyl-4-hydroxylase-alpha MP	FBgn0026190	43624	-1.2175	0.00509111
NM_001298738	AANATL2	Arylalkylamine N-acyltransferase-like 2	FBgn0031791	33874	-1.21718	0.000168051
NM_135004	CG3355	CG3355	FBgn0031619	33667	-1.21576	0.000580083
NM_001300024	Cpr65Au	Cuticular protein 65Au	FBgn0042119	59158	-1.21343	0.000203952
NM_001274019	CG4630	CG4630	FBgn0033809	36458	-1.20957	0.000197483
NM_139539	ckd	cracked	FBgn0035427	38402	-1.20642	0.000150277
NM_169924	Takl1	Tak1-like 1	FBgn0046689	318725	-1.2048	0.00124887
NM_141963	Dtg	Dpp target gene	FBgn0038071	41558	-1.19081	0.0030541
NM_001274896	CG8100	CG8100	FBgn0036410	39565	-1.19075	0.00215553
NM_001273384	bib	big brain	FBgn0000180	34330	-1.18508	0.00942
NM_001014590	Eip74EF	Ecdysone-induced protein 74EF	FBgn0000567	39962	-1.1757	0.00948317
NM_001275691	pnr	pannier	FBgn0003117	44849	-1.16664	0.000197483
NM_057231	Ama	Amalgam	FBgn0000071	40831	-1.16515	0.00865918
NM_001274217	CG3831	CG3831	FBgn0034804	37648	-1.16146	0.000664484
NM_079909	E23	Early gene at 23	FBgn0020445	43895	-1.1598	0.0147201
NM_001300072	Hsp27	Heat shock protein 27	FBgn0001226	39078	-1.14124	0.0147424
NM_001169226	sn	singed	FBgn0003447	31717	-1.14097	0.00251413
NM_057480	LysP	Lysozyme P	FBgn0004429	38129	-1.13737	0.000514729
NM_001038772	CG4822	CG4822	FBgn0031220	33170	-1.13331	0.00285075
NM_135457	CG4382	CG4382	FBgn0032132	34279	-1.12288	0.000629472
NM_001273965	CG7763	CG7763	FBgn0040503	36235	-1.11528	0.0170856
NM_135328	Spn28Dc	Serpin 28Dc	FBgn0031973	34091	-1.1099	0.00230282
NM_079177	Drs	Drosomycin	FBgn0283461	38419	-1.10515	0.00249073
NM_001273875	Lcp4	Larval cuticle protein 4	FBgn0002535	35820	-1.0978	4.74603e-05
NM_138241	CG9192	CG9192	FBgn0035193	38134	-1.09705	0.0017886
NM_135297	CG7214	CG7214	FBgn0031940	34053	-1.0929	0.0218763
NM_001299520	CG8157	CG8157	FBgn0034010	36700	-1.09266	1.22221e-05
NM_001298848	Fbp2	Fat body protein 2	FBgn0000640	34259	-1.06444	0.00426173
NM_001300315	St2	Sulfotransferase 2	FBgn0037665	41098	-1.06438	0.000629472
NM_001297915	yin	yin	FBgn0265575	31340	-1.05891	0.00405629
NM_141721	CG5361	CG5361	FBgn0037786	41236	-1.05582	0.00040012
NM_001272936	CG5397	CG5397	FBgn0031327	33313	-1.05536	1.39323e-05
NM_136599	PPO2	Prophenoloxidase 2	FBgn0033367	35910	-1.04913	0.000893428
NM_001144146	CG2121	CG2121	FBgn0033289	35814	-1.03538	0.000539246
NM_001014579	Dhpr	Dihydropteridine reductase	FBgn0035964	39050	-1.00827	0.00506126
NM_001275095	CG3961	CG3961	FBgn0036821	40056	-1.00619	0.013415
NM_001031861	tyn	trynity	FBgn0284435	3354987	-1.00044	0.000514729
NM_078912	Tsp42Ej	Tetraspanin 42Ej	FBgn0033132	35620	-0.994799	0.00330167
NM_001274758	NijA	Ninjurin A	FBgn0036101	39215	-0.990811	0.00194457
NM_001316466	l(3)mbn	lethal (3) malignant blood neoplasm	FBgn0002440	38701	-0.989978	0.0012517
NM_143742	TwdlT	TweedleT	FBgn0029170	44790	-0.98956	0.00371605
NM_001144672	br	broad	FBgn0283451	44505	-0.988499	0.00742771
NM_132070	Btnd	Biotinidase	FBgn0029848	31552	-0.984074	0.000570892
NM_001275979	Orct	Organic cation transporter	FBgn0019952	42891	-0.980653	0.00606417
NM_143476	neo	neyo	FBgn0039704	43523	-0.97891	0.0059587
NM_132758	Eo	Ecdysone oxidase	FBgn0030597	32423	-0.978162	0.000888614
NM_142183	Zip88E	Zinc/iron regulated transporter-related protein 88E	FBgn0038312	41847	-0.9753	0.000470759
NM_001258849	obst-A	obstructor-A	FBgn0031097	33022	-0.967627	0.0117823
NM_001272335	CG4020	CG4020	FBgn0029821	31522	-0.962846	0.0005538
NM_001260223	CREG	Cellular Repressor of E1A-stimulated Genes	FBgn0025456	42092	-0.959474	0.00258003
NM_134878	CG3117	CG3117	FBgn0031471	33484	-0.959134	0.00385312
NM_001299052	CG5888	CG5888	FBgn0028523	34980	-0.958826	0.00690654
NM_132904	CG9903	CG9903	FBgn0030756	32621	-0.954108	0.00475987
NM_132547	regucalcin	regucalcin	FBgn0030362	32165	-0.95352	4.09637e-05
NM_137944	yellow-d2	yellow-d2	FBgn0034856	37704	-0.953128	0.0294348
NM_001260374	msi	musashi	FBgn0011666	43087	-0.953007	0.0255502
NM_135573	CG7384	CG7384	FBgn0032262	34447	-0.942903	0.00245529
NM_001298485	phm	phantom	FBgn0004959	32857	-0.934137	0.0026866
NM_001014478	RapGAP1	Rap GTPase activating protein 1	FBgn0264895	34032	-0.929323	0.00887897
NM_078613	Rhp	Rhophilin	FBgn0026374	32531	-0.921027	0.0031366
NM_001299872	Sox14	Sox box protein 14	FBgn0005612	37822	-0.91831	0.00394224
NM_167788	Cda4	Chitin deacetylase-like 4	FBgn0052499	33144	-0.917467	0.00258003
NM_137576	cer	crammer	FBgn0034443	37229	-0.910728	0.00328707
NM_141190	CG1092	CG1092	FBgn0037228	40538	-0.906545	9.54652e-05
NM_079620	yellow-e	yellow-e	FBgn0041711	41653	-0.90459	0.00621737
NM_001273687	bwa	brain washing	FBgn0045064	250736	-0.904174	0.0031121
NM_137937	CG3502	CG3502	FBgn0046253	37695	-0.897586	0.0140995
NM_001273432	CG7296	CG7296	FBgn0032283	34469	-0.893725	4.41945e-05
NM_001274269	miple2	midkine and pleiotrophin 2	FBgn0029002	44787	-0.887832	0.00465123
NM_001169904	bip1	bip1	FBgn0026263	38891	-0.886461	0.0189302
NM_001299319	wun2	wunen-2	FBgn0041087	53558	-0.885988	0.000482724
NM_137881	CG3649	CG3649	FBgn0034785	37626	-0.882828	0.00168612
NM_137232	CG8389	CG8389	FBgn0034063	36764	-0.878846	0.000217343
NM_165139	CG4793	CG4793	FBgn0028514	34941	-0.878469	0.00182818
NM_140162	Cpr67Fa2	Cuticular protein 67Fa2	FBgn0036109	39224	-0.877672	0.00704424
NM_001299058	yellow-b	yellow-b	FBgn0032601	35005	-0.875322	0.000482277
NM_134945	Sr-CIV	Scavenger receptor class C, type IV	FBgn0031547	33576	-0.874519	0.000599484
NM_001297994	CG4666	CG4666	FBgn0029838	31541	-0.871869	0.000382227
NM_001259735	CG8012	CG8012	FBgn0040832	50305	-0.868306	0.000255571
NM_137241	Jhedup	Juvenile hormone esterase duplication	FBgn0034076	36779	-0.862575	0.00932303
NM_001299150	Swip-1	Swiprosin-1	FBgn0032731	35158	-0.862497	0.00445522
NM_001299924	Cpr60D	Cuticular protein 60D	FBgn0050163	246492	-0.860795	0.00397856
NM_140454	CG4914	CG4914	FBgn0036436	39597	-0.859674	0.0197304
NM_001299840	bw	brown	FBgn0000241	37724	-0.8595	0.00411206
NM_001273738	Atg18b	Autophagy-related 18b	FBgn0032935	35396	-0.858851	0.00394224
NM_080275	nol	no optic lobe	FBgn0014368	64867	-0.855965	0.000335317
NM_142625	MtnC	Metallothionein C	FBgn0038790	42416	-0.855811	0.0524785
NM_144377	CG3706	CG3706	FBgn0040342	53540	-0.845305	0.00877996
NM_136213	Pomp	pomp	FBgn0032884	35342	-0.845201	0.0124337
NM_001170101	Kap-alpha3	karyopherin alpha3	FBgn0027338	41158	-0.842434	0.000612252
NM_001169640	whd	withered	FBgn0261862	36109	-0.818694	0.00767548
NM_079597	Ho	Heme oxygenase	FBgn0037933	41407	-0.81576	0.000903135
NM_001259266	MFS12	Major Facilitator Superfamily Transporter 12	FBgn0033234	35745	-0.810182	0.0204581
NM_001299941	Phk-3	Pherokine 3	FBgn0035089	37997	-0.806297	0.000573313
NM_001259566	Start1	Start1	FBgn0035028	37927	-0.802559	0.00217822
NM_001259528	NtR	NtR	FBgn0029147	43935	-0.802116	0.0010258
NM_137438	CG5770	CG5770	FBgn0034291	37054	-0.798743	0.000483498
NM_001273831	esn	espinas	FBgn0263934	53557	-0.796389	0.0297145
NM_135495	obst-B	obstructor-B	FBgn0027600	34336	-0.796146	1.79499e-05
NM_137320	CG6429	CG6429	FBgn0046999	36893	-0.791776	0.00889799
NM_001299018	yellow-c	yellow-c	FBgn0041713	34879	-0.788093	0.0531848
NM_058155	Gld	Glucose dehydrogenase	FBgn0001112	40875	-0.783298	0.0174333
NM_001300306	pch2	pachytene checkpoint 2	FBgn0051453	41013	-0.781985	0.00285075
NM_139977	GstO3	Glutathione S transferase O3	FBgn0035904	38972	-0.781368	0.00042909
NM_001201860	CG7300	CG7300	FBgn0032286	34472	-0.781306	0.00042909
NM_137854	Cyp6d2	Cyp6d2	FBgn0034756	37594	-0.779187	0.00129707
NM_001300553	CG4408	CG4408	FBgn0039073	42762	-0.779121	0.00461582
NM_132059	CG4766	CG4766	FBgn0027546	31533	-0.774017	0.034771
NM_001259520	twz	tiwaz	FBgn0034636	37456	-0.772988	0.0195066
NM_001273901	Mmp2	Matrix metalloproteinase 2	FBgn0033438	35997	-0.768661	0.0176602
NM_142057	Cht5	Chitinase 5	FBgn0038180	41687	-0.765616	0.0509069
NM_079578	jumu	jumeau	FBgn0015396	41265	-0.76323	0.0490117
NM_001274480	ImpL2	Ecdysone-inducible gene L2	FBgn0001257	38513	-0.760437	0.0071707
NM_001104378	Syp	Syncrip	FBgn0038826	42460	-0.759019	0.0269934
NM_001201840	Npc1a	Niemann-Pick type C-1a	FBgn0024320	34358	-0.758042	0.0031329
NM_079872	Ef1alpha100E	Elongation factor 1alpha100E	FBgn0000557	43736	-0.75707	0.0161607
NM_001300310	Cyp313b1	Cyp313b1	FBgn0037601	41019	-0.753219	0.00154374
NM_141480	CG2641	CG2641	FBgn0037518	40921	-0.752543	0.00134871
NM_141983	grsm	granny smith	FBgn0040493	41587	-0.750345	0.000660532
NM_001169647	CG9005	CG9005	FBgn0033638	36243	-0.749567	0.0240355
NM_141043	Cpr78Cc	Cuticular protein 78Cc	FBgn0037069	40355	-0.746219	0.0538003
NM_140647	Rpn12	Regulatory particle non-ATPase 12	FBgn0028693	39845	-0.745638	0.00374093
NM_140829	CG6812	CG6812	FBgn0036843	40080	-0.745545	0.00256419
NM_141570	CG9801	CG9801	FBgn0037623	41044	-0.745357	0.0275544
NM_001298199	PGRP-SA	Peptidoglycan recognition protein SA	FBgn0030310	32099	-0.742732	0.000349619
NM_001299089	CG6870	CG6870	FBgn0032652	35067	-0.740192	0.00575817
NM_001274293	hng3	hinge3	FBgn0035160	38090	-0.736726	0.0114807
NM_001298192	Gs2	Glutamine synthetase 2	FBgn0001145	32087	-0.729758	0.000349619
NM_165031	l(2)k05911	lethal (2) k05911	FBgn0284244	34731	-0.726074	0.0131336
NM_001201916	Lectin-galC1	Galactose-specific C-type lectin	FBgn0016675	35216	-0.725615	0.00708951
NM_142370	cysu	Curly Su	FBgn0038511	42100	-0.725093	0.0115795
NM_001273827	Tsp42Ei	Tetraspanin 42Ei	FBgn0033130	35618	-0.724477	0.000340775
NM_169125	Obp83ef	Odorant-binding protein 83ef	FBgn0046876	40747	-0.724332	0.0272065
NM_001300352	Ugt86Di	Ugt86Di	FBgn0040251	53502	-0.723359	0.00422853
NM_001169590	EcR	Ecdysone receptor	FBgn0000546	35540	-0.718319	0.0388573
NM_001104290	NijC	Ninjurin C	FBgn0038079	41568	-0.717749	0.00286934
NM_143738	Ady43A	Ady43A	FBgn0026602	44750	-0.717691	0.00323334
NM_080353	Prosalpha4	Proteasome alpha4 subunit	FBgn0004066	32584	-0.716858	0.00188969
NM_078910	Tsp42Eh	Tetraspanin 42Eh	FBgn0033129	35617	-0.711926	0.000843055
NM_057704	Odc1	Ornithine decarboxylase 1	FBgn0013307	35766	-0.710311	0.0103793
NM_001169256	Sclp	sclp	FBgn0030357	32156	-0.708428	0.027427
NM_139820	Cpr65Ec	Cuticular protein 65Ec	FBgn0035737	38775	-0.708071	0.000839783
NM_001276136	SP1029	SP1029	FBgn0263236	53473	-0.707643	0.0313818
NM_001273582	Prosbeta4	Proteasome beta4 subunit	FBgn0032596	34999	-0.707058	0.00217822
NM_001298177	Vago	vago	FBgn0030262	32040	-0.704669	0.017925
NM_141501	CG3223	CG3223	FBgn0037538	40947	-0.703985	0.00312045
NM_001274496	RhoGEF64C	Rho guanine nucleotide exchange factor at 64C	FBgn0035574	38578	-0.703703	0.0297978
NM_001300564	Rpt2	Regulatory particle triple-A ATPase 2	FBgn0015282	42828	-0.702075	0.00170875
NM_001272760	CG6891	CG6891	FBgn0030955	32865	-0.697957	0.000826747
NM_078901	Act42A	Actin 42A	FBgn0000043	35526	-0.696614	0.00158389
NM_001260067	CG8369	CG8369	FBgn0040532	50005	-0.695405	0.00160653
NM_001259337	Prip	prip	FBgn0033635	36237	-0.695403	0.00203864
NM_001275248	TfAP-2	Transcription factor AP-2	FBgn0261953	40398	-0.69277	0.0173545
NM_079277	aay	astray	FBgn0023129	39085	-0.691179	0.00103226
NM_001259014	CG7627	CG7627	FBgn0032026	34148	-0.689851	0.00612587
NM_001259606	mth	methuselah	FBgn0023000	38058	-0.688798	0.0210021
NM_142939	CG5854	CG5854	FBgn0039130	42831	-0.687535	0.00784321
NM_132080	Rpt4	Regulatory particle triple-A ATPase 4	FBgn0028685	31567	-0.684358	0.00948317
NM_001104227	Alh	Alhambra	FBgn0261238	40850	-0.684212	0.0341532
NM_001258702	rudhira	rudhira	FBgn0266019	32136	-0.680154	0.0103981
NM_078775	Pvf2	PDGF- and VEGF-related factor 2	FBgn0031888	33994	-0.676333	0.0251208
NM_001299597	mthl3	methuselah-like 3	FBgn0028956	36961	-0.675753	0.000543451
NM_137976	sigmar	salivary glands marred	FBgn0034894	37751	-0.6757	0.0129693
NM_142908	GILT3	Gamma-interferon-inducible lysosomal thiol reductase 3	FBgn0039098	42787	-0.674173	0.00217822
NM_001169617	Mal-A5	Maltase A5	FBgn0050359	35828	-0.671701	0.00111054
NM_001104040	frm	farmer	FBgn0035612	38624	-0.670573	0.00694351
NM_168158	Cpr65Av	Cuticular protein 65Av	FBgn0052405	318014	-0.667687	0.000839783
NM_078706	Sept1	Septin 1	FBgn0011710	33114	-0.665778	0.00937436
NM_132945	CG4872	CG4872	FBgn0030799	32676	-0.665447	0.00187165
NM_001259480	CG5493	CG5493	FBgn0034364	37139	-0.661386	0.0484554
NM_001104138	Zip71B	Zinc/iron regulated transporter-related protein 71B	FBgn0036461	39626	-0.660053	0.00591272
NM_001299383	nompA	no mechanoreceptor potential A	FBgn0016047	45587	-0.659666	0.0236378
NM_001169773	HmgD	High mobility group protein D	FBgn0004362	37481	-0.657999	0.010113
NM_001258791	CG9132	CG9132	FBgn0030791	2768881	-0.657831	0.00172553
NM_001298869	Prosalpha6	Proteasome alpha6 subunit	FBgn0250843	34359	-0.657554	0.000983475
NM_001298208	Karl	karl	FBgn0030334	32131	-0.657108	0.00683882
NM_001258850	Peritrophin-A	Peritrophin A	FBgn0022770	33023	-0.65646	0.000382227
NM_170281	TwdlN	TweedleN	FBgn0039441	43207	-0.654873	0.0472127
NM_135645	CG6201	CG6201	FBgn0032343	34544	-0.652672	0.0107091
NM_057502	zfh1	Zn finger homeodomain 1	FBgn0004606	43650	-0.652026	0.0349579
NM_135061	Rpn11	Regulatory particle non-ATPase 11	FBgn0028694	33738	-0.651818	0.00166084
NM_079444	cyc	cycle	FBgn0023094	40162	-0.651608	0.00531097
NM_001201654	prtp	pretaporter	FBgn0030329	32124	-0.649685	0.00110354
NM_079349	Tom	Twin of m4	FBgn0026320	39619	-0.646647	0.0473892
NM_001273220	AkhR	Adipokinetic hormone receptor	FBgn0025595	33942	-0.645694	0.00943609
NM_001169368	Gs1	Glutamine synthetase 1	FBgn0001142	33172	-0.644522	0.00241176
NM_079274	Hsp67Ba	Heat shock gene 67Ba	FBgn0001227	39076	-0.644357	0.0071375
NM_135241	ihog	interference hedgehog	FBgn0031872	33972	-0.644242	0.0503478
NM_001258605	Tre1	Trapped in endoderm 1	FBgn0046687	140439	-0.644078	0.0154195
NM_058125	Rpt1	Regulatory particle triple-A ATPase 1	FBgn0028687	35701	-0.643266	0.00308185
NM_137448	CG5756	CG5756	FBgn0034301	37064	-0.640342	0.00592409
NM_001274805	CG6928	CG6928	FBgn0036240	39367	-0.638899	0.00267496
NM_001298477	GalNAc-T2	UDP-N-acetyl-alpha-D-galactosamine:polypeptide N-acetylgalactosaminyltransferase 2	FBgn0030930	32836	-0.637917	0.0248601
NR_002492	pncr002:3R	putative noncoding RNA 002:3R	NA	3772088	-0.637067	0.0413194
NM_135652	CG6287	CG6287	FBgn0032350	34554	-0.636513	0.00942712
NM_001275104	MESR6	Misexpression suppressor of ras 6	FBgn0036846	40083	-0.636411	0.00465123
NM_135801	CG9302	CG9302	FBgn0032514	34750	-0.636167	0.00384563
NM_001258581	N	Notch	FBgn0004647	31293	-0.636023	0.0355275
NM_001104448	CHKov1	CHKov1	FBgn0045761	43067	-0.633263	0.00172553
NM_001169281	ben	bendless	FBgn0000173	32358	-0.633231	0.0349682
NM_001273345	rost	rolling stone	FBgn0011705	34222	-0.63001	0.0026866
NM_001273628	Rpn3	Regulatory particle non-ATPase 3	FBgn0261396	35176	-0.629243	0.0106973
NM_001298622	ds	dachsous	FBgn0284247	33245	-0.628033	0.0335604
NM_134531	CG9577	CG9577	FBgn0031092	33016	-0.627376	0.000658529
NM_001043243	l(3)neo38	lethal (3) neo38	FBgn0265276	41423	-0.622575	0.00601969
NM_140042	PGRP-LF	Peptidoglycan recognition protein LF	FBgn0035977	39064	-0.615287	0.0307931
NM_139894	CG8492	CG8492	FBgn0035813	38866	-0.614487	0.0131336
NM_137814	Oatp58Db	Organic anion transporting polypeptide 58Db	FBgn0034715	37544	-0.614387	0.00451846
NM_079740	Rpt5	Regulatory particle triple-A ATPase 5	FBgn0028684	42805	-0.613756	0.00267532
NM_001144717	Ten-a	Tenascin accessory	FBgn0267001	32183	-0.612291	0.0449774
NM_141500	CG2767	CG2767	FBgn0037537	40946	-0.611912	0.00236243
NM_001259134	GCS2beta	Glucosidase 2 beta subunit	FBgn0032643	35056	-0.609327	0.000671455
NM_001201609	Ilp6	Insulin-like peptide 6	FBgn0044047	31220	-0.608195	0.0269326
NM_001275835	Sept2	Septin 2	FBgn0014029	42438	-0.607508	0.0031147
NM_001272938	NLaz	Neural Lazarillo	FBgn0053126	33324	-0.606722	0.030331
NM_140082	CG8329	CG8329	FBgn0036022	39123	-0.606076	0.0138572
NM_001038816	NimB3	Nimrod B3	FBgn0054003	3885611	-0.605348	0.0349231
NM_001298670	Sr-CI	Scavenger receptor class C, type I	FBgn0014033	33621	-0.602453	0.00303183
NM_001170167	Edg91	Ecdysone-dependent gene 91	FBgn0004554	42117	-0.599005	0.023056
NM_001272891	Ent1	Equilibrative nucleoside transporter 1	FBgn0031250	33207	-0.597657	0.00197253
NM_001297803	CG3038	CG3038	FBgn0040373	30970	-0.596369	0.0216252
NM_001299396	otk	off-track	FBgn0004839	36283	-0.594047	0.0309196
NM_165849	ERp60	ERp60	FBgn0033663	36270	-0.593894	0.0016296
NM_001259539	CG4250	CG4250	FBgn0034761	37599	-0.593531	0.00217822
NM_079144	Lsp1gamma	Larval serum protein 1 gamma	FBgn0002564	38015	-0.593275	0.00769054
NM_001273701	CG2493	CG2493	FBgn0032864	35316	-0.592057	0.000482724
NM_001169236	spirit	Serine Protease Immune Response Integrator	FBgn0030051	31797	-0.591652	0.0315339
NM_001104200	nvd	neverland	FBgn0259697	5740633	-0.591131	0.00776281
NM_057452	bam	bag of marbles	FBgn0000158	43038	-0.590202	0.00545436
NM_141995	CG8031	CG8031	FBgn0038110	41601	-0.589479	0.00316844
NM_136880	CG8888	CG8888	FBgn0033679	36293	-0.588587	0.00163975
NM_001169618	rgr	regular	FBgn0267792	35843	-0.586471	0.0103088
NM_001258946	dpy	dumpy	FBgn0053196	318824	-0.586136	0.0487721
NM_001258983	stai	stathmin	FBgn0266521	33863	-0.58311	0.0529854
NM_001347752	cathD	cathD	FBgn0029093	45268	-0.583048	0.00261464
NM_135727	CG5418	CG5418	FBgn0032436	34663	-0.579723	0.00521136
NM_169336	Timp	Tissue inhibitor of metalloproteases	FBgn0025879	41248	-0.578862	0.00758508
NM_142791	Rpn7	Regulatory particle non-ATPase 7	FBgn0028688	42641	-0.578344	0.0105404
NM_134793	Npc2a	Niemann-Pick type C-2a	FBgn0031381	33374	-0.576432	0.0286211
NM_001169268	CG1998	CG1998	FBgn0030485	32300	-0.575019	0.0139628
NM_001275338	Hus1-like	Hus1-like	FBgn0026417	40598	-0.574161	0.00114822
NM_001298111	SmydA-9	SET and MYND domain containing, arthropod-specific, member 9	FBgn0030102	31859	-0.573237	0.00323334
NM_001014750	mnb	minibrain	FBgn0259168	32771	-0.572803	0.0199578
NM_136815	Cpr47Ee	Cuticular protein 47Ee	FBgn0033602	36193	-0.572557	0.0105404
NM_079293	Dronc	Death regulator Nedd2-like caspase	FBgn0026404	39173	-0.57117	0.035295
NM_001299275	CG8586	CG8586	FBgn0033320	35854	-0.569589	0.00202323
NM_001273033	CG3077	CG3077	FBgn0031457	33466	-0.567018	0.00412837
NM_001259395	Dro	Drosocin	FBgn0010388	36635	-0.565824	0.00142487
NM_001298137	CG9689	CG9689	FBgn0030159	31922	-0.5655	0.0259378
NM_001276121	Inx3	Innexin 3	FBgn0265274	44266	-0.565061	0.0143589
NM_166053	Obp50d	Odorant-binding protein 50d	FBgn0050074	246436	-0.565013	0.000268319
NM_135346	CG8460	CG8460	FBgn0031996	34115	-0.564817	0.00179639
NM_001201661	pdgy	pudgy	FBgn0027601	32426	-0.564651	0.00994344
NM_001273392	Usp14	Ubiquitin specific protease 14	FBgn0032216	34387	-0.562636	0.00383714
NM_001258965	Oscillin	oscillin	FBgn0031717	33783	-0.562582	0.00796503
NM_136747	trsn	translin	FBgn0033528	36110	-0.562432	0.0127278
NM_142920	Rpn9	Regulatory particle non-ATPase 9	FBgn0028691	42802	-0.562239	0.00980763
NM_057854	Prosalpha5	Proteasome alpha5 subunit	FBgn0016697	36951	-0.560741	0.00524873
NM_001299708	qsm	quasimodo	FBgn0028622	47065	-0.559476	0.0148398
NM_136255	CG8679	CG8679	FBgn0032934	35395	-0.559207	0.00390688
NM_001014641	GluClalpha	GluClalpha	FBgn0024963	42350	-0.558961	0.0537605
NM_135656	Ppt2	Palmitoyl-protein Thioesterase 2	FBgn0032358	34564	-0.557119	0.00584582
NM_058097	Manf	Mesencephalic astrocyte-derived neurotrophic factor	FBgn0027095	41983	-0.555684	0.00172553
NM_001299439	Psc	Posterior sex combs	FBgn0005624	36431	-0.555163	0.0189302
NM_057455	sc	scute	FBgn0004170	30982	-0.555151	0.0256802
NM_079262	GNBP3	Gram-negative bacteria binding protein 3	FBgn0040321	39020	-0.554219	0.00226093
NM_001299790	babos	babos	FBgn0034724	37557	-0.554069	0.027054
NM_141972	CG5999	CG5999	FBgn0038083	41574	-0.553839	0.00399341
NM_079167	Pxn	Peroxidasin	FBgn0011828	38326	-0.551747	0.0112049
NM_001273872	Lcp1	Larval cuticle protein 1	FBgn0002531	35817	-0.551511	0.000673269
NM_001299837	CG9812	CG9812	FBgn0034860	37709	-0.551387	0.00281736
NM_001144595	cher	cheerio	FBgn0014141	42066	-0.551298	0.00953683
NM_001273828	lbm	late bloomer	FBgn0016032	35623	-0.549648	0.0288171
NM_001299477	O-fut1	O-fucosyltransferase 1	FBgn0033901	36564	-0.549259	0.050541
NM_135348	SLC5A11	Sodium/solute co-transporter-like 5A11	FBgn0031998	34117	-0.547828	0.0377031
NM_001258587	cib	ciboulot	FBgn0026084	31359	-0.547759	0.0179298
NM_176295	mthl6	methuselah-like 6	FBgn0035789	38839	-0.547722	0.00386759
NM_139596	CG1136	CG1136	FBgn0035490	38479	-0.547076	0.0274635
NM_001275180	CG5262	CG5262	FBgn0036988	40258	-0.547041	0.0142986
NM_001299793	qkr58E-1	quaking related 58E-1	FBgn0022986	37561	-0.546927	0.0290984
NM_001103867	CG4409	CG4409	FBgn0034128	36840	-0.545144	0.00684706
NM_137393	icln	icln	FBgn0029079	36997	-0.542731	0.0262487
NM_001104381	hdly	hadley	FBgn0038842	42478	-0.541062	0.000996934
NM_001259450	CG6805	CG6805	FBgn0034179	36911	-0.538805	0.00233843
NM_001144278	Mlp60A	Muscle LIM protein at 60A	FBgn0259209	37853	-0.53851	0.0105653
NM_141419	twr	twisted bristles roughened eye	FBgn0262801	40815	-0.53767	0.000325632
NM_140901	Rpn1	Regulatory particle non-ATPase 1	FBgn0028695	40174	-0.536293	0.045128
NM_141331	Rpn5	Regulatory particle non-ATPase 5	FBgn0028690	40717	-0.535697	0.0128812
NM_141601	Prosbeta3	Proteasome beta3 subunit	FBgn0026380	41079	-0.534694	0.00308626
NM_001170234	CG5902	CG5902	FBgn0039136	42839	-0.534473	0.0252381
NM_001299510	hbs	hibris	FBgn0029082	44129	-0.532784	0.0476532
NM_001316533	Tango9	Transport and Golgi organization 9	FBgn0260744	41450	-0.532715	0.0190968
NM_001299050	CaBP1	calcium-binding protein 1	FBgn0025678	34976	-0.532465	0.00114916
NM_001274706	CG3408	CG3408	FBgn0036008	39107	-0.531281	0.0349682
NM_001260219	kuk	kugelkern	FBgn0038476	42063	-0.531201	0.0230998
NM_001144540	CG2017	CG2017	FBgn0037391	40733	-0.530696	0.000839783
NM_132909	CG9782	CG9782	FBgn0030763	32632	-0.526402	0.0257367
NM_001144256	Sdc	Syndecan	FBgn0010415	37447	-0.526132	0.0533578
NM_140501	CG7011	CG7011	FBgn0036489	39657	-0.525005	0.00450946
NM_001274579	CG8596	CG8596	FBgn0035767	38813	-0.518848	0.00431762
NM_001275177	CG5618	CG5618	FBgn0036975	40241	-0.517946	0.00412837
NM_001276128	Rpn2	Regulatory particle non-ATPase 2	FBgn0028692	43449	-0.516508	0.0349682
NM_135259	CG4502	CG4502	FBgn0031896	34002	-0.516482	0.0402569
NM_168979	Mes2	Mesoderm-expressed 2	FBgn0037207	40514	-0.515912	0.0384001
NM_142528	CG5835	CG5835	FBgn0038682	42296	-0.515781	0.00543793
NM_001170291	fkh	fork head	FBgn0000659	43383	-0.515593	0.054553
NM_001299765	HmgZ	HMG protein Z	FBgn0010228	37480	-0.512755	0.00818682
NM_139615	Cpr64Aa	Cuticular protein 64Aa	FBgn0035510	38508	-0.512058	0.0510085
NM_001272424	CG2004	CG2004	FBgn0030060	31809	-0.511887	0.0206373
NM_001272513	rtv	retroactive	FBgn0261277	32056	-0.511829	0.0120572
NM_165703	Prosalpha7	Proteasome alpha7 subunit	FBgn0023175	36018	-0.511345	0.00833056
NM_001201752	Uch	Ubiquitin carboxy-terminal hydrolase	FBgn0010288	33397	-0.511288	0.0127447
NM_001169996	pip	pipe	FBgn0003089	40104	-0.511183	0.0249747
NM_134959	CG2816	CG2816	FBgn0031564	33595	-0.51073	0.00117193
NM_206315	Ilp5	Insulin-like peptide 5	FBgn0044048	2768992	-0.510579	0.0114827
NM_137851	CG2852	CG2852	FBgn0034753	37591	-0.509312	0.00112725
NM_135713	crok	crooked	FBgn0032421	34646	-0.509291	0.0248427
NM_132154	CG4615	CG4615	FBgn0029935	31656	-0.508559	0.0116466
NM_001298179	Rpt3	Regulatory particle triple-A ATPase 3	FBgn0028686	32047	-0.508197	0.0175834
NM_141272	Prosbeta7	Proteasome beta7 subunit	FBgn0250746	40639	-0.506415	0.00303183
NM_136345	CG7882	CG7882	FBgn0033047	35520	-0.504906	0.0157059
NM_001298095	Ppt1	Palmitoyl-protein thioesterase 1	FBgn0030057	31805	-0.504786	0.0114454
NM_001300633	Cyp6a18	Cyp6a18	FBgn0039519	43304	-0.504718	0.0286798
NM_078541	Ost48	Oligosaccharyltransferase 48kD subunit	FBgn0014868	31849	-0.504511	0.000951778
NM_001298195	Spase25	Spase 25-subunit	FBgn0030306	32095	-0.504121	0.00145879
NM_079391	Prosbeta6	Proteasome beta6 subunit	FBgn0002284	39855	-0.502772	0.00599013
NM_001170197	Mvl	Malvolio	FBgn0011672	42490	-0.502708	0.0170922
NM_001169648	Roc2	Regulator of cullins 2	FBgn0044020	36246	-0.499698	0.0147424
NM_001274694	PGRP-LA	Peptidoglycan recognition protein LA	FBgn0035975	39062	-0.499098	0.00858659
NM_001258725	Tango2	Transport and Golgi organization 2	FBgn0030503	32319	-0.498595	0.00407243
NM_001273389	Rsf1	Repressor splicing factor 1	FBgn0011305	34370	-0.496162	0.0300577
NM_001201846	lft	lowfat	FBgn0032230	34405	-0.496057	0.0111326
NM_134603	Rpt6	Regulatory particle triple-A ATPase 6	FBgn0020369	33105	-0.494088	0.0111326
NM_143395	wat	waterproof	FBgn0039620	43420	-0.492253	0.019377
NM_001259116	LSm7	Like Sm 7	FBgn0261068	35003	-0.491182	0.00723215
NM_140972	mag	magro	FBgn0036996	40267	-0.49031	0.00924593
NM_001273805	Eb1	Eb1	FBgn0027066	35584	-0.489517	0.0108783
NM_001169674	CG6145	CG6145	FBgn0033853	36506	-0.485478	0.00959797
NM_001259738	CG7120	CG7120	FBgn0035888	38954	-0.484677	0.0298088
NM_001272676	CG9917	CG9917	FBgn0030740	32596	-0.483954	0.0116466
NM_057343	Prosalpha3	Proteasome alpha3 subunit	FBgn0261394	37378	-0.483512	0.011696
NM_136238	tadr	torn and diminished rhabdomeres	FBgn0032911	35370	-0.48057	0.0294348
NM_135973	CG6012	CG6012	FBgn0032615	35022	-0.47935	0.0316823
NM_001299308	Rab32	Rab32	FBgn0002567	35940	-0.477276	0.0128275
NM_001259396	Rpn6	Regulatory particle non-ATPase 6	FBgn0028689	36638	-0.476436	0.0312069
NM_137695	cpa	capping protein alpha	FBgn0034577	37387	-0.473425	0.0189302
NM_001273117	Clect27	C-type lectin 27kD	FBgn0031629	33678	-0.47294	0.00235829
NM_001201745	pico	pico	FBgn0261811	33003	-0.472908	0.0155061
NM_001299954	mri	mrityu	FBgn0035107	38028	-0.470962	0.00890685
NM_001299257	Obp44a	Odorant-binding protein 44a	FBgn0033268	35789	-0.470889	0.00485127
NM_001169632	PCB	Pyruvate carboxylase	FBgn0027580	36020	-0.470354	0.0183374
NM_001169446	Ggamma30A	G protein subunit gamma at 30A	FBgn0267252	45234	-0.46686	0.00832867
NM_001273084	ed	echinoid	FBgn0000547	33619	-0.465671	0.0321266
NM_140161	Cpr67Fa1	Cuticular protein 67Fa1	FBgn0036108	39223	-0.463873	0.0510299
NM_001298034	shf	shifted	FBgn0003390	31617	-0.463643	0.00654978
NM_001170117	sals	sarcomere length short	FBgn0051374	41377	-0.463284	0.0130344
NM_141401	Neurochondrin	neurochondrin	FBgn0037447	40796	-0.461036	0.0115931
NM_001260344	AP-1sigma	Adaptor Protein complex 1, sigma subunit	FBgn0039132	42835	-0.459143	0.0161171
NM_001298210	Hsc70-3	Heat shock 70-kDa protein cognate 3	FBgn0001218	32133	-0.458878	0.0445738
NM_001169911	Zasp66	Z band alternatively spliced PDZ-motif protein 66	FBgn0035917	38988	-0.4588	0.00451846
NM_001103997	Glut1	Glucose transporter 1	FBgn0264574	38109	-0.457877	0.00494899
NM_001169695	Jhe	Juvenile hormone esterase	FBgn0010052	36780	-0.455291	0.0179371
NM_132518	CG9360	CG9360	FBgn0030332	32128	-0.454152	0.00753383
NM_142704	AP-2sigma	Adaptor Protein complex 2, sigma subunit	FBgn0043012	42525	-0.452349	0.00478719
NM_141885	Ect3	Ectoderm-expressed 3	FBgn0260746	41457	-0.452284	0.0218729
NM_137011	GstE14	Glutathione S transferase E14	FBgn0033817	36467	-0.451271	0.0444072
NM_001299855	CG5554	CG5554	FBgn0034914	37775	-0.450922	0.0158867
NM_078782	Tep2	Thioester-containing protein 2	FBgn0041182	34044	-0.449993	0.0151219
NM_079352	Prosbeta2	Proteasome beta2 subunit	FBgn0023174	39628	-0.449541	0.0102847
NM_001298659	Thor	thor	FBgn0261560	33569	-0.448669	0.0016296
NM_001043156	nrm	neuromusculin	FBgn0262509	40515	-0.448664	0.0394211
NM_079214	Txl	Thioredoxin-like	FBgn0035631	38646	-0.448412	0.00976771
NM_079827	Drice	Death related ICE-like caspase	FBgn0019972	43514	-0.448359	0.0319652
NM_001031862	trol	terribly reduced optic lobes	FBgn0284408	45320	-0.447964	0.0510085
NM_001169832	Vdup1	Vitamin D[[3]] up-regulated protein 1	FBgn0035103	38023	-0.447351	0.00323334
NM_001299637	pen-2	presenilin enhancer	FBgn0053198	251430	-0.445715	0.0233844
NM_140543	pgant8	polypeptide GalNAc transferase 8	FBgn0036529	39715	-0.445694	0.0381847
NM_001275239	Rpn10	Regulatory particle non-ATPase 10	FBgn0015283	40388	-0.441497	0.00811835
NM_135360	Ostgamma	Oligosaccharide transferase gamma subunit	FBgn0032015	34137	-0.439947	0.00154374
NM_001169928	UGP	UGP	FBgn0035978	39065	-0.439761	0.00874861
NM_001259359	Nmda1	N-methyl-D-aspartate receptor-associated protein	FBgn0013305	36419	-0.439597	0.0336983
NM_141922	CG4115	CG4115	FBgn0038017	41499	-0.438587	0.0246637
NM_001274052	NaPi-T	Na[+]-dependent inorganic phosphate cotransporter	FBgn0016684	36651	-0.437555	0.0183482
NM_138117	spz6	spatzle 6	FBgn0035056	37956	-0.437399	0.0309704
NM_142362	sds22	sds22	FBgn0028992	42091	-0.43575	0.0214363
NM_140875	CG9372	CG9372	FBgn0036891	40137	-0.435584	0.00771402
NM_001031868	CG3588	CG3588	FBgn0025643	31278	-0.434598	0.0044343
NM_079322	caup	caupolican	FBgn0015919	39440	-0.434334	0.0525599
NM_001275029	Mo25	Mo25	FBgn0017572	39858	-0.434058	0.0437617
NM_057456	gammaTub23C	gamma-Tubulin at 23C	FBgn0260639	33501	-0.433675	0.0233501
NM_001273156	CG5828	CG5828	FBgn0031682	33742	-0.43366	0.00516174
NM_079260	Mcm7	Minichromosome maintenance 7	FBgn0020633	39014	-0.432584	0.0423302
NM_001103627	smal	smoke alarm	FBgn0085409	5740323	-0.43155	0.0529854
NM_001259024	Gdi	GDP dissociation inhibitor	FBgn0004868	34264	-0.430073	0.00364159
NM_136894	CG8860	CG8860	FBgn0033691	36310	-0.42985	0.0108192
NM_001015151	Dbp80	Dead box protein 80	FBgn0024804	3354919	-0.428744	0.00677693
NM_001300568	Root	Rootletin	FBgn0039152	42860	-0.428214	0.0288386
NM_001273801	Adf1	Adh transcription factor 1	FBgn0284249	47082	-0.426589	0.0160166
NM_140913	CG7668	CG7668	FBgn0036929	40190	-0.426422	0.00724003
NM_001274227	l(2)efl	lethal (2) essential for life	FBgn0011296	37744	-0.425198	0.00386555
NM_137769	CG4363	CG4363	FBgn0034663	37488	-0.424086	0.0149839
NM_166204	CG6665	CG6665	FBgn0034172	36903	-0.422986	0.00979576
NM_143315	CG5612	CG5612	FBgn0039529	43316	-0.422506	0.0215458
NM_001272481	PPP4R2r	Protein phosphatase 4 regulatory subunit 2-related protein	FBgn0030208	31979	-0.421704	0.0239245
NM_079299	Ufd1-like	Ubiquitin fusion-degradation 1-like	FBgn0036136	39254	-0.420636	0.00977491
NM_001298279	Tim9a	Tim9a	FBgn0030480	32294	-0.420009	0.0454171
NM_057351	Ras85D	Ras oncogene at 85D	FBgn0003205	41140	-0.419508	0.0283375
NM_001299487	conv	convoluted	FBgn0261269	36588	-0.419085	0.0297227
NM_001272948	cpb	capping protein beta	FBgn0011570	33346	-0.419035	0.00531152
NM_001043195	CG1103	CG1103	FBgn0037235	40547	-0.418127	0.0179998
NM_001170215	AP-2mu	Adaptor Protein complex 2, mu subunit	FBgn0263351	42642	-0.417133	0.00581157
NM_001169877	NT1	Neurotrophin 1	FBgn0261526	38558	-0.416414	0.0490604
NM_137999	DNA-ligI	DNA ligase I	FBgn0262619	37791	-0.416032	0.0390339
NM_001299326	Vamp7	Vesicle-associated membrane protein 7	FBgn0266186	36015	-0.415828	0.0199356
NM_001274696	CG4452	CG4452	FBgn0035981	39069	-0.413125	0.049673
NM_001298049	unc-119	unc-119	FBgn0025549	31664	-0.412907	0.00257507
NM_078917	Tsp42Eo	Tetraspanin 42Eo	FBgn0033136	35625	-0.412198	0.0312549
NM_136412	pgant3	polypeptide GalNAc transferase 3	FBgn0027558	35627	-0.411533	0.0339938
NM_170236	Lgr3	Leucine-rich repeat-containing G protein-coupled receptor 3	FBgn0039354	43098	-0.410938	0.0248427
NM_001273068	CG9662	CG9662	FBgn0031529	33554	-0.410833	0.00692482
NM_001169191	bi	bifid	FBgn0000179	31379	-0.410814	0.0537855
NM_001259660	Usp5	Ubiquitin specific protease 5	FBgn0035402	38375	-0.410333	0.0151849
NM_078984	SmF	Small ribonucleoprotein particle protein SmF	FBgn0000426	36314	-0.410212	0.0377602
NM_001274703	Uch-L5	Ubiquitin carboxy-terminal hydrolase L5	FBgn0011327	39102	-0.40852	0.0416348
NM_139988	GAPsec	GTPase activating protein, SECIS-dependent read-through	FBgn0035916	38987	-0.405114	0.0198612
NM_176583	Spase12	Spase 12-subunit	FBgn0040623	50096	-0.403431	0.00477901
NM_135518	CG5676	CG5676	FBgn0032200	34368	-0.402855	0.0300704
NM_001259878	CG9669	CG9669	FBgn0036667	39882	-0.401745	0.0330842
NM_001258976	chic	chickadee	FBgn0000308	33834	-0.400506	0.0134901
NM_080215	Spn88Ea	Serpin 88Ea	FBgn0028984	49804	-0.398867	0.042992
NM_134681	shv	shriveled	FBgn0031256	33220	-0.398645	0.0194717
NM_001300295	CG9667	CG9667	FBgn0037550	40960	-0.398166	0.0151735
NM_079705	rtet	tetracycline resistance	FBgn0028468	42500	-0.396882	0.00624613
NM_164771	CG7179	CG7179	FBgn0020880	34059	-0.396423	0.00876952
NM_001299825	l(2)k09913	lethal (2) k09913	FBgn0021979	37661	-0.396156	0.0122244
NM_143360	Gfat2	Glutamine:fructose-6-phosphate aminotransferase 2	FBgn0039580	43373	-0.396014	0.00154374
NM_134991	MFS18	Major Facilitator Superfamily Transporter 18	FBgn0025684	33650	-0.392658	0.0381462
NM_001202384	Zip99C	Zinc/iron regulated transporter-related protein 99C	FBgn0039714	43533	-0.391342	0.0259281
NM_080342	Hexo2	Hexosaminidase 2	FBgn0041629	31808	-0.391191	0.0510085
NM_001259519	Fkbp14	FK506-binding protein 14	FBgn0010470	37449	-0.390941	0.00632713
NM_139488	Non2	Novel nucleolar protein 2	FBgn0035370	38341	-0.390771	0.0247624
NM_001144542	CG1024	CG1024	FBgn0027514	40789	-0.390357	0.0271794
NM_001104472	spz	spatzle	FBgn0003495	43256	-0.38939	0.0417233
NM_138028	CG3163	CG3163	FBgn0034961	37836	-0.389206	0.00707736
NM_142123	CG3505	CG3505	FBgn0038250	41777	-0.388789	0.0163679
NM_001144469	sowah	sosondowah	FBgn0036302	39438	-0.388427	0.0495866
NM_141941	Aos1	Activator of SUMO 1	FBgn0029512	41532	-0.387917	0.0447215
NM_001299747	dom	domino	FBgn0020306	45655	-0.387162	0.0436685
NM_140229	PCID2	PCI domain-containing protein 2	FBgn0036184	39306	-0.385459	0.0210737
NM_001170269	SppL	Signal peptide peptidase-like	FBgn0039381	43128	-0.384918	0.0182145
NM_001274880	Hml	Hemolectin	FBgn0029167	39529	-0.383845	0.0410043
NM_001259795	CycA	Cyclin A	FBgn0000404	39340	-0.382917	0.047327
NM_001298576	CG1532	CG1532	FBgn0031143	33076	-0.382853	0.0206373
NM_001298197	CG1572	CG1572	FBgn0030309	32098	-0.382585	0.0280186
NM_001144190	Rpn13	Regulatory particle non-ATPase 13	FBgn0033886	36545	-0.381346	0.0193445
NM_143066	bai	baiser	FBgn0045866	42996	-0.380638	0.00704696
NM_132133	Cht11	Chitinase 11	FBgn0029913	31630	-0.380109	0.0481354
NM_001273484	CG5446	CG5446	FBgn0032429	34655	-0.379447	0.0173644
NM_137374	NT5E-2	Ecto-5'-nucleotidase 2	FBgn0050104	246458	-0.375344	0.00229845
NM_135455	Mtpalpha	Mitochondrial trifunctional protein alpha subunit	FBgn0028479	34276	-0.369731	0.00328707
NM_001014707	ewg	erect wing	FBgn0005427	30975	-0.368563	0.0444072
NM_079657	Scp2	Sarcoplasmic calcium-binding protein 2	FBgn0020907	42015	-0.36643	0.0471511
NM_057676	insc	inscuteable	FBgn0011674	37355	-0.36583	0.042992
NM_135712	CG6583	CG6583	FBgn0032420	34645	-0.364774	0.0488303
NM_001275565	KLHL18	Kelch like family member 18	FBgn0037978	41458	-0.36327	0.0543265
NM_001299643	imd	immune deficiency	FBgn0013983	44339	-0.363231	0.0145485
NM_079934	Sras	severas	FBgn0029121	44002	-0.362309	0.00268521
NM_079071	betaTub56D	beta-Tubulin at 56D	FBgn0284243	37238	-0.362158	0.0544864
NM_001273824	Tsp42Ee	Tetraspanin 42Ee	FBgn0029506	35614	-0.36161	0.0367732
NM_166045	SelD	Selenide,water dikinase	FBgn0261270	36587	-0.360205	0.0209761
NM_138147	CG2736	CG2736	FBgn0035090	37998	-0.359145	0.0349231
NM_001015260	zyd	zydeco	FBgn0265767	3354992	-0.358849	0.0367671
NM_137993	shu	shutdown	FBgn0003401	45360	-0.358752	0.0461783
NM_001297999	sqh	spaghetti squash	FBgn0003514	31554	-0.358525	0.0518365
NM_001272884	Amnionless	amnionless	FBgn0025686	33199	-0.357984	0.0218974
NM_132759	CG9503	CG9503	FBgn0030598	32424	-0.357681	0.0102602
NM_001258900	Plap	Phospholipase A2 activator protein	FBgn0024314	43978	-0.356374	0.0130165
NM_141957	Snx3	Sorting nexin 3	FBgn0038065	41551	-0.355869	0.0230998
NM_001038727	CG4293	CG4293	FBgn0024983	31001	-0.354637	0.0370217
NM_168024	PHGPx	PHGPx	FBgn0035438	38413	-0.354633	0.0101592
NM_001299701	CG11200	Carbonyl reductase	FBgn0034500	37301	-0.351763	0.0224926
NM_001202126	Sh3beta	Sh3beta	FBgn0035772	38820	-0.351257	0.0499828
NM_143757	Prosbeta5	Proteasome beta5 subunit	FBgn0029134	45269	-0.350251	0.042992
NM_001144677	Csat	csat	FBgn0024994	31255	-0.349857	0.0531013
NM_169217	DppIII	Dipeptidyl aminopeptidase III	FBgn0037580	40996	-0.349816	0.0124001
NM_080359	nAChRbeta3	nicotinic Acetylcholine Receptor beta3	FBgn0031261	33228	-0.348626	0.0229247
NM_001275500	CG9427	CG9427	FBgn0037721	41164	-0.347174	0.0262885
NM_001258960	fusl	fuseless	FBgn0031702	33765	-0.347105	0.0413621
NM_001258817	kek5	kekkon5	FBgn0031016	32930	-0.344889	0.0480503
NM_140332	Pmm2	Phosphomannomutase type 2	FBgn0036300	39436	-0.343661	0.0286366
NM_136920	CG8839	CG8839	FBgn0033717	36340	-0.343512	0.00924593
NM_141477	Sp7	Serine protease 7	FBgn0037515	40918	-0.341755	0.0233286
NM_001273034	aph-1	anterior pharynx defective 1	FBgn0031458	33467	-0.340221	0.0516416
NM_140519	CG7739	CG7739	FBgn0036509	39684	-0.339231	0.00748437
NM_142030	GILT1	Gamma-interferon-inducible lysosomal thiol reductase 1	FBgn0038149	41650	-0.339155	0.0204708
NM_001103557	CG7378	CG7378	FBgn0030976	32888	-0.339132	0.0524067
NM_001274120	Mtap	Methylthioadenosine phosphorylase	FBgn0034215	36955	-0.338736	0.00756665
NM_001274797	Klp68D	Kinesin-like protein at 68D	FBgn0004381	39332	-0.338488	0.0450725
NM_140687	CG6664	CG6664	FBgn0036685	39903	-0.337785	0.0106973
NM_080532	or	orange	FBgn0003008	43943	-0.33699	0.0296341
NM_176439	eca	eclair	FBgn0069242	41177	-0.335777	0.0288171
NM_001298394	Gpi1	Gpi1	FBgn0086448	117366	-0.335646	0.0299265
NM_001273375	CG4598	CG4598	FBgn0032160	34315	-0.335273	0.0523877
NM_135737	CG5780	CG5780	FBgn0032446	34676	-0.334842	0.0516369
NM_001298904	RfC38	Replication factor C 38kD subunit	FBgn0028700	34550	-0.334795	0.0495866
NM_001038810	porin	porin	FBgn0004363	34500	-0.334778	0.034731
NM_001273502	DnaJ-H	DnaJ homolog	FBgn0032474	34707	-0.334378	0.0428691
NM_001202248	CG1129	CG1129	FBgn0037279	40599	-0.334367	0.0172488
NM_140097	CG6749	CG6749	FBgn0036040	39144	-0.33417	0.0184274
NM_001298299	Yp3	Yolk protein 3	FBgn0004047	32339	-0.334017	0.00774147
NM_001014644	CG7956	CG7956	FBgn0038890	42545	-0.333484	0.0545098
NM_134613	Cyp6t1	Cyp6t1	FBgn0031182	33127	-0.333258	0.0532206
NM_001144516	Psn	Presenilin	FBgn0284421	40260	-0.332885	0.0246036
NM_001259621	Cht2	Chitinase 2	FBgn0022702	38223	-0.331176	0.0325974
NM_142795	CG5377	CG5377	FBgn0038974	42645	-0.329004	0.0369097
NM_001260347	Rab7	Rab7	FBgn0015795	42841	-0.327678	0.0449774
NM_057948	KdelR	KDEL receptor	FBgn0267330	34427	-0.325135	0.0347425
NM_079770	OstStt3	Oligosaccharyl transferase 3	FBgn0011336	43005	-0.324596	0.0290984
NM_001298627	Lsp1beta	Larval serum protein 1 beta	FBgn0002563	33274	-0.324587	0.0417831
NM_143704	Sept5	Septin 5	FBgn0026361	43990	-0.324138	0.0531357
NM_001273560	EndoGI	Endonuclease G inhibitor	FBgn0028515	34953	-0.323842	0.026475
NM_140964	CG5282	CG5282	FBgn0036986	40256	-0.322842	0.0424952
NM_001260431	CG1969	CG1969	FBgn0039690	43504	-0.321598	0.0182723
NM_001316528	Vps24	Vacuolar protein sorting 24	FBgn0037231	40542	-0.320428	0.0265476
NM_142145	CG7265	CG7265	FBgn0038272	41802	-0.319654	0.0170232
NM_001316440	CG5577	CG5577	FBgn0036759	39985	-0.319017	0.0490435
NM_078559	sev	sevenless	NA	32039	-0.318627	0.0378029
NM_078844	l(2)35Bd	lethal (2) 35Bd	FBgn0001974	34877	-0.318533	0.0157083
NM_132376	CG2974	CG2974	FBgn0030178	31944	-0.316822	0.0446079
NM_079607	Arp1	Actin-related protein 1	FBgn0011745	41566	-0.316317	0.0141238
NM_001298696	CG14022	uncharacterized protein	FBgn0031700	33763	1.83639	1.92244e-06
NM_001299818	CG30265	uncharacterized protein	FBgn0050265	37622	1.59458	6.26892e-05
NM_130531	CG11384	uncharacterized protein	FBgn0040363	31061	1.50424	0.00160653
NM_001202084	CG13877	uncharacterized protein	FBgn0035112	38036	1.47669	4.57667e-06
NM_136266	CG17570	uncharacterized protein	FBgn0260000	35410	1.3709	0.000206715
NM_142862	CG17111	uncharacterized protein	FBgn0039048	42727	1.37057	2.16099e-05
NM_168396	CG42825	uncharacterized protein	FBgn0262007	39179	1.35706	3.82359e-06
NM_140353	CG14120	uncharacterized protein	FBgn0036321	39463	1.3279	0.000482724
NM_168395	CG32054	uncharacterized protein	FBgn0052054	326185	1.2954	0.000125301
NM_001299029	CG15255	uncharacterized protein	FBgn0028950	34913	1.27794	0.000387442
NM_170249	CG31089	uncharacterized protein	FBgn0051089	43135	1.27517	0.00172553
NM_143043	CG13640	uncharacterized protein	FBgn0039237	42967	1.22425	0.00491464
NM_136907	CG43316	uncharacterized protein	FBgn0263021	36326	1.15665	0.0247624
NM_135684	CG16965	uncharacterized protein	FBgn0032387	34607	1.1432	0.0118891
NM_001272870	CG31974	uncharacterized protein	FBgn0051974	33174	1.13807	0.00227976
NM_143384	CG14529	uncharacterized protein	FBgn0039609	43408	1.12018	0.00263282
NM_001014600	CG14457	uncharacterized protein	FBgn0037174	40479	1.11925	0.000239252
NM_001300304	CG31259	uncharacterized protein	FBgn0051259	41010	1.09088	0.00180098
NM_001273936	CG11825	uncharacterized protein	FBgn0033519	36099	1.07536	5.87703e-05
NM_001275335	CG44098	uncharacterized protein	FBgn0264907	40590	1.05381	0.00340437
NM_140395	CG10116	uncharacterized protein	FBgn0036367	39515	1.0423	8.31511e-05
NM_001104232	CG18748	uncharacterized protein	FBgn0042105	59144	1.04134	0.000483498
NM_143127	CG10560	uncharacterized protein	FBgn0039325	43065	1.03451	0.0252422
NM_135080	CG12512	uncharacterized protein	FBgn0031703	33766	1.01924	0.00172553
NM_001298596	CG14615	uncharacterized protein	FBgn0031184	33129	1.01773	0.000647597
NM_135180	CG42369	uncharacterized protein	FBgn0259715	33894	1.01316	0.00319924
NM_168394	CG32053	uncharacterized protein	FBgn0052053	39178	1.00303	0.000400151
NM_001274350	CG18173	uncharacterized protein	FBgn0035265	38220	0.997156	0.00245254
NM_001273663	CG13077	uncharacterized protein	FBgn0032810	35252	0.993851	0.000826747
NM_142502	CG14292	uncharacterized protein	FBgn0038658	42264	0.98813	4.09637e-05
NM_175942	CG33127	uncharacterized protein	FBgn0053127	318893	0.982366	0.00255325
NM_001275404	CG31248	uncharacterized protein	FBgn0051248	40853	0.972799	0.00535013
NM_001275170	CG17147	uncharacterized protein	FBgn0260393	40216	0.970784	9.37976e-05
NM_143534	CG15533	uncharacterized protein	FBgn0039768	43612	0.968793	0.00506126
NM_136586	CG13748	uncharacterized protein	FBgn0033355	35896	0.957312	0.000206715
NM_001015256	CG17167	uncharacterized protein	FBgn0039941	3354991	0.952399	0.000869785
NM_001272825	CG32512	uncharacterized protein	FBgn0052512	33085	0.950536	0.0241875
NM_138235	CG13912	uncharacterized protein	FBgn0035186	38120	0.944545	0.00233843
NM_140409	CG13737	uncharacterized protein	FBgn0036382	39531	0.938477	0.000217101
NM_001272954	CG31664	uncharacterized protein	FBgn0051664	33359	0.938027	0.00953683
NM_143728	CG14630	uncharacterized protein	FBgn0014903	44620	0.937748	0.00108935
NM_132682	CG11162	uncharacterized protein	FBgn0030509	32325	0.934216	0.00543793
NM_001258688	CG15199	uncharacterized protein	FBgn0030270	32051	0.930233	0.00114822
NM_141778	CG14696	uncharacterized protein	FBgn0037853	41317	0.926353	0.000226134
NM_001201912	CG10702	uncharacterized protein	FBgn0032752	35181	0.922423	0.00101922
NM_169967	CG42335	uncharacterized protein	FBgn0259237	42558	0.920392	0.00148448
NM_139803	CG14820	uncharacterized protein	FBgn0035718	38754	0.899845	0.00246127
NM_137673	CG17999	uncharacterized protein	FBgn0034552	37357	0.892602	5.74834e-05
NM_140387	CG14105	uncharacterized protein	FBgn0036359	39507	0.887822	0.00753383
NM_139719	CG10592	uncharacterized protein	FBgn0035619	38632	0.884068	2.36514e-05
NM_142546	CG18493	uncharacterized protein	FBgn0038701	42319	0.881177	0.00486593
NM_001299030	CG15254	uncharacterized protein	FBgn0028949	34915	0.877845	0.0265476
NM_167839	CG32483	uncharacterized protein	FBgn0052483	318050	0.870534	0.0269326
NM_140823	CG14075	uncharacterized protein	FBgn0036835	40071	0.868431	0.000112324
NM_001201921	CG10165	uncharacterized protein	FBgn0032801	35242	0.863548	0.00322929
NM_001276135	CG31445	uncharacterized protein	FBgn0051445	326140	0.856912	0.00229996
NM_001273586	CG17928	uncharacterized protein	FBgn0032603	35009	0.850026	0.00491464
NM_144142	CG12158	uncharacterized protein	FBgn0040775	2768730	0.848546	0.00168143
NM_001275169	CG17145	uncharacterized protein	FBgn0036953	40215	0.840504	0.00491464
NM_142674	CG10827	uncharacterized protein	FBgn0038845	42482	0.838859	0.000246766
NM_169215	CG31463	uncharacterized protein	FBgn0051463	40978	0.838291	0.00521136
NM_140968	CG11796	uncharacterized protein	FBgn0036992	40263	0.837877	0.0295886
NM_139689	CG10672	uncharacterized protein	FBgn0035588	38598	0.83592	0.00324905
NM_001298996	CG15293	uncharacterized protein	FBgn0028526	34828	0.835567	0.00169167
NM_001144526	CG14456	uncharacterized protein	FBgn0037176	40481	0.834751	0.000496523
NM_142575	CG11453	uncharacterized protein	FBgn0038734	42355	0.832404	0.000636606
NM_001014493	CG33510	uncharacterized protein	FBgn0053510	3346224	0.827117	0.00366381
NM_001103559	CG34330	uncharacterized protein	FBgn0085359	2768869	0.825532	0.0197812
NM_170215	CG31288	uncharacterized protein	FBgn0051288	318664	0.819934	0.0386922
NM_144390	CG18744	uncharacterized protein	FBgn0042101	59140	0.819384	0.00217358
NM_130550	CG11417	uncharacterized protein	FBgn0024364	31083	0.817987	0.000482277
NM_170207	CG31106	uncharacterized protein	FBgn0051106	318594	0.812055	0.00322929
NM_133158	CG12204	uncharacterized protein	FBgn0031022	32937	0.810849	1.79499e-05
NM_141775	CG14695	uncharacterized protein	FBgn0037850	41314	0.795664	0.00584582
NM_001104116	CG14132	uncharacterized protein	FBgn0040817	50290	0.794389	0.000299542
NM_001103384	CG17636	uncharacterized protein	FBgn0025837	5740847	0.788076	0.000789437
NM_137747	CG15673	uncharacterized protein	FBgn0034639	37459	0.780204	0.000835749
NM_001273056	CG17261	uncharacterized protein	FBgn0031501	33522	0.774782	0.00319392
NM_135015	CG15629	uncharacterized protein	FBgn0031630	33679	0.774055	0.000420758
NM_176538	CG33093	uncharacterized protein	FBgn0053093	42654	0.772111	0.00096258
NM_166605	CG30411	uncharacterized protein	FBgn0050411	246600	0.770066	0.000382227
NM_144290	CG12643	uncharacterized protein	FBgn0040942	50416	0.7691	0.000482277
NM_001259927	CG10565	uncharacterized protein	FBgn0037051	40332	0.767127	0.000621129
NM_135914	CG15253	uncharacterized protein	FBgn0028948	34916	0.763225	0.0390279
NM_001297832	CG16989	uncharacterized protein	FBgn0025621	31026	0.762134	0.000437816
NM_001144339	CG13124	uncharacterized protein	FBgn0032156	34310	0.758845	0.00383714
NM_142895	CG10170	uncharacterized protein	FBgn0039085	42774	0.750244	0.0005538
NM_001299407	CG13168	uncharacterized protein	FBgn0033705	36327	0.744964	0.0012517
NM_001038928	CG33986	uncharacterized protein	FBgn0053986	3885638	0.744201	0.0066133
NM_001104429	CG34290	uncharacterized protein	FBgn0085319	5740609	0.739149	0.0151123
NM_142741	CG17843	uncharacterized protein	FBgn0038919	42583	0.732726	0.000335317
NM_165083	CG31769	uncharacterized protein	FBgn0051769	318934	0.71661	0.000888614
NM_141392	CG10286	uncharacterized protein	FBgn0037439	40786	0.716331	0.000580083
NM_137633	CG16739	uncharacterized protein	FBgn0034505	37307	0.715449	0.00431762
NM_001104008	CG42355	uncharacterized protein	FBgn0259701	317969	0.714467	0.000391945
NM_001202343	CG16732	uncharacterized protein	FBgn0039086	42775	0.713087	0.000667377
NM_132684	CG11158	uncharacterized protein	FBgn0030511	32327	0.71144	0.00347402
NM_142857	CG17121	uncharacterized protein	FBgn0039043	42721	0.71101	0.000888614
NM_001274929	CG18649	uncharacterized protein	FBgn0036469	39636	0.704417	0.000626364
NM_142787	CG12499	uncharacterized protein	FBgn0038968	42637	0.696019	0.0198426
NM_136528	CG11635	uncharacterized protein	FBgn0033283	35808	0.695101	0.000158505
NM_137423	CG18635	uncharacterized protein	FBgn0034279	37031	0.687519	0.000242415
NM_136224	CG14400	uncharacterized protein	FBgn0032896	35354	0.685368	0.0327613
NM_001104328	CG34316	uncharacterized protein	FBgn0085345	5740757	0.680474	0.0153328
NM_141624	CG16749	uncharacterized protein	FBgn0037678	41111	0.679015	0.00261846
NM_135208	CG11050	uncharacterized protein	FBgn0031836	33924	0.676749	0.00279108
NM_001103458	CG15249	uncharacterized protein	FBgn0030161	31924	0.676328	0.000667377
NM_001298327	CG32591	uncharacterized protein	FBgn0052591	318104	0.675712	0.0389142
NM_001104164	CG34251	uncharacterized protein	FBgn0085280	5740860	0.673212	0.0035222
NM_001272483	CG32687	uncharacterized protein	FBgn0052687	31980	0.671431	0.000483498
NM_142405	CG18012	uncharacterized protein	FBgn0038552	42146	0.669985	0.00496487
NM_141237	CG14655	uncharacterized protein	FBgn0037275	40594	0.668633	0.0050181
NM_001103420	CG14445	uncharacterized protein	FBgn0029851	31556	0.668354	0.0488303
NM_001169957	CG42397	uncharacterized protein	FBgn0259748	8673976	0.667137	0.0318009
NM_001299789	CG13506	uncharacterized protein	FBgn0034723	37556	0.661078	0.00612876
NM_140481	CG13461	uncharacterized protein	FBgn0036468	39635	0.660096	0.00854623
NM_001272509	CG42249	uncharacterized protein	FBgn0259101	32043	0.65639	0.00340387
NM_001038750	CG34026	uncharacterized protein	FBgn0054026	3885569	0.653948	0.00228464
NM_001297847	CG32813	uncharacterized protein	FBgn0052813	31089	0.651785	0.00860323
NM_001297980	CG15771	uncharacterized protein	FBgn0029801	31500	0.649252	0.00784704
NM_141574	CG13318	uncharacterized protein	FBgn0037627	41048	0.648844	0.00203404
NM_142341	CG17477	uncharacterized protein	FBgn0038479	42067	0.647193	0.0142332
NM_144393	CG18747	uncharacterized protein	FBgn0042104	59143	0.64414	0.00108935
NM_001273652	CG10026	uncharacterized protein	FBgn0032785	35226	0.642672	0.00220825
NM_141203	CG11739	uncharacterized protein	FBgn0037239	40552	0.636478	0.000482277
NM_001299077	CG31806	uncharacterized protein	FBgn0051806	261615	0.635386	0.00592409
NM_001274527	CG32407	uncharacterized protein	FBgn0052407	38667	0.633877	0.0261731
NM_001169774	CG11073	uncharacterized protein	FBgn0034693	37519	0.633356	0.00158389
NM_001274047	CG30480	uncharacterized protein	FBgn0050480	246640	0.633006	0.0235345
NM_134958	CG10031	uncharacterized protein	FBgn0031563	33594	0.631919	0.000554228
NM_140419	CG17362	uncharacterized protein	FBgn0036393	39545	0.629683	0.0540073
NM_165244	CG17681	uncharacterized protein	FBgn0032668	35086	0.628944	0.0200375
NM_137612	CG11044	uncharacterized protein	FBgn0034484	37281	0.627308	0.000496523
NM_169085	CG31548	uncharacterized protein	FBgn0051548	318794	0.625314	0.00966319
NM_144120	CG12853	uncharacterized protein	FBgn0040747	50220	0.623486	0.00250301
NM_139522	CG14964	uncharacterized protein	FBgn0035410	38384	0.620426	0.0115829
NM_001297982	CG15764	uncharacterized protein	FBgn0029817	31516	0.617442	0.00519625
NM_169477	CG31347	uncharacterized protein	FBgn0051347	318693	0.608645	0.0017627
NM_169341	CG31406	uncharacterized protein	FBgn0051406	318715	0.60857	0.0128888
NM_206409	CG33284	uncharacterized protein	FBgn0053284	2768989	0.606992	0.00622543
NM_168082	CG32240	uncharacterized protein	FBgn0052240	317933	0.603775	0.00823866
NM_139817	CG14823	uncharacterized protein	FBgn0035734	38772	0.601203	0.00279108
NM_001275930	CG17109	uncharacterized protein	FBgn0039051	42730	0.60107	0.00126275
NM_143100	CG11852	uncharacterized protein	FBgn0039297	43035	0.599257	0.00456116
NM_167256	CG32669	uncharacterized protein	FBgn0052669	326229	0.597494	0.031733
NM_170145	CG31128	uncharacterized protein	FBgn0051128	318601	0.596363	0.00456116
NM_001104142	CG34451	uncharacterized protein	FBgn0085480	5740612	0.595559	0.0383534
NM_141771	CG14694	uncharacterized protein	FBgn0037845	41307	0.588963	0.0322434
NM_139465	CG16762	uncharacterized protein	FBgn0035343	38310	0.587375	0.0200177
NM_001272868	CG13694	uncharacterized protein	FBgn0031219	33169	0.585157	0.000282271
NM_137827	CG10344	uncharacterized protein	FBgn0034729	37565	0.584987	0.00132729
NM_130494	CG13369	uncharacterized protein	FBgn0025640	31007	0.584983	0.00288415
NM_001273989	CG13160	uncharacterized protein	FBgn0033720	36343	0.583484	0.0293843
NM_001259489	CG11961	uncharacterized protein	FBgn0034436	37221	0.576604	0.0155024
NM_138184	CG32344	uncharacterized protein	FBgn0052344	326208	0.575682	0.00994678
NM_001169401	CG42523	uncharacterized protein	FBgn0260428	8674082	0.575388	0.00298677
NM_001259212	CG17508	uncharacterized protein	FBgn0039970	49893	0.575333	0.00137169
NM_001275896	CG42390	uncharacterized protein	FBgn0259736	42600	0.573513	0.022323
NM_001104437	CG11791	uncharacterized protein	FBgn0039266	43000	0.572989	0.00359085
NM_001299781	CG30278	uncharacterized protein	FBgn0050278	246523	0.572794	0.00162023
NM_168231	CG32371	uncharacterized protein	FBgn0052371	317999	0.570908	0.0290281
NM_136444	CG12736	uncharacterized protein	FBgn0033184	35681	0.567399	0.00322091
NM_001272538	CG15739	uncharacterized protein	FBgn0030347	32146	0.565891	0.00325827
NM_001274803	CG43896	uncharacterized protein	FBgn0264488	39360	0.563856	0.0116069
NM_001299705	CG30148	uncharacterized protein	FBgn0050148	37318	0.563416	0.00129263
NM_130558	CG14787	uncharacterized protein	FBgn0027793	31096	0.563152	0.0241875
NM_001299437	CG44251	uncharacterized protein	FBgn0265186	36429	0.560999	0.00200665
NM_001259724	CG14830	uncharacterized protein	FBgn0035755	38800	0.560633	0.00653666
NM_001260450	CG15556	uncharacterized protein	FBgn0039821	43681	0.560096	0.0171703
NM_137406	CG10934	uncharacterized protein	FBgn0034263	37013	0.55764	0.00704883
NM_001273368	CG13116	uncharacterized protein	FBgn0032139	34288	0.55615	0.0312069
NM_132771	CG15027	uncharacterized protein	FBgn0030611	32440	0.555447	0.00262246
NM_132356	CG15247	uncharacterized protein	FBgn0030156	31919	0.55538	0.00356696
NM_001014534	CG15109	uncharacterized protein	FBgn0034416	37195	0.555119	0.0141667
NM_135101	CG18266	uncharacterized protein	FBgn0031724	33792	0.555056	0.00394224
NM_144274	CG11368	uncharacterized protein	FBgn0040923	50397	0.55493	0.00289764
NM_001038908	CG43897	uncharacterized protein	FBgn0264489	39153	0.552415	0.030709
NM_168100	CG32238	uncharacterized protein	FBgn0052238	326203	0.550022	0.0025775
NM_168144	CG32409	uncharacterized protein	FBgn0052409	318016	0.54866	0.00112619
NM_139428	CG11815	uncharacterized protein	FBgn0035299	38263	0.547525	0.00241176
NM_001298968	CG16957	uncharacterized protein	FBgn0032519	34755	0.544304	0.00241176
NM_001201754	CG31949	uncharacterized protein	FBgn0051949	319042	0.542644	0.00116358
NM_138102	CG42360	uncharacterized protein	FBgn0259742	37937	0.539533	0.00112776
NM_143687	CG11077	uncharacterized protein	FBgn0039930	43831	0.537769	0.00190277
NM_141343	CG14676	uncharacterized protein	FBgn0037388	40729	0.536412	0.0172485
NM_001274979	CG17029	uncharacterized protein	FBgn0036551	39740	0.53531	0.0358526
NM_141137	CG11426	uncharacterized protein	FBgn0037166	40471	0.533837	0.000543451
NM_001299363	CG12338	uncharacterized protein	FBgn0033543	36128	0.53359	0.00318369
NM_001298058	CG10932	uncharacterized protein	FBgn0029969	31695	0.533341	0.040804
NM_132473	CG15198	uncharacterized protein	FBgn0030283	32065	0.532609	0.00324905
NM_136912	CG13164	uncharacterized protein	FBgn0061197	36332	0.531705	0.00663642
NM_139743	CG10483	uncharacterized protein	FBgn0035649	38666	0.531223	0.0282085
NM_001274605	CG32373	uncharacterized protein	FBgn0052373	318000	0.528863	0.03033
NM_001202043	CG15093	uncharacterized protein	FBgn0034390	37166	0.528787	0.0368985
NM_130489	CG17896	uncharacterized protein	FBgn0023537	30995	0.525097	0.0294348
NM_001273546	CG13243	uncharacterized protein	FBgn0028903	34933	0.524894	0.00723698
NM_134674	CG11911	uncharacterized protein	FBgn0031249	33206	0.52055	0.00655353
NM_001275082	CG13700	uncharacterized protein	FBgn0036785	40013	0.520369	0.00524873
NM_001275283	CG11404	uncharacterized protein	FBgn0037169	40474	0.5191	0.0170856
NM_140723	CG12229	uncharacterized protein	FBgn0036723	39945	0.517979	0.0258497
NM_001273322	CG13397	uncharacterized protein	FBgn0014417	46386	0.517934	0.0011091
NM_001274465	CG18869	uncharacterized protein	FBgn0042179	59217	0.516756	0.00769054
NM_164482	CG31948	uncharacterized protein	FBgn0051948	326178	0.516545	0.0188006
NM_001298239	CG32647	uncharacterized protein	FBgn0052647	326226	0.516083	0.015168
NM_001104032	CG15019	uncharacterized protein	FBgn0035541	38542	0.515893	0.000482724
NM_140460	CG13473	uncharacterized protein	FBgn0036442	39603	0.513977	0.0100771
NM_164698	CG31633	uncharacterized protein	FBgn0051633	33931	0.513339	0.0076616
NM_135237	CG13773	uncharacterized protein	FBgn0042092	33963	0.513253	0.0106631
NM_137917	CG13544	uncharacterized protein	FBgn0034826	37673	0.511219	0.00629095
NM_001272843	CG14613	uncharacterized protein	FBgn0031188	33133	0.51012	0.00118629
NM_001299709	CG11180	uncharacterized protein	FBgn0034528	37330	0.509392	0.034771
NM_134594	CG14579	uncharacterized protein	FBgn0031163	33096	0.509004	0.0111023
NM_134971	CG15423	uncharacterized protein	FBgn0031580	33616	0.50898	0.00989874
NM_141895	CG14740	uncharacterized protein	FBgn0037988	41468	0.507957	0.00989874
NM_167126	CG32727	uncharacterized protein	FBgn0265265	318176	0.507451	0.00322929
NM_142914	CG10252	uncharacterized protein	FBgn0039104	42794	0.506911	0.0130436
NM_137846	CG17807	uncharacterized protein	FBgn0034748	37585	0.506859	0.00129707
NM_141479	CG10086	uncharacterized protein	FBgn0037517	40920	0.506228	0.010853
NM_001299193	CG31988	uncharacterized protein	FBgn0051988	326182	0.505762	0.0112266
NM_134563	CG15452	uncharacterized protein	FBgn0031130	33061	0.504077	0.00450704
NM_001273959	CG18336	uncharacterized protein	FBgn0040763	50236	0.502967	0.0458224
NM_135097	CG14013	uncharacterized protein	FBgn0031720	33786	0.501957	0.00808481
NM_001299470	CG18568	uncharacterized protein	FBgn0033888	36549	0.501558	0.00730048
NM_141907	CG10014	uncharacterized protein	FBgn0038000	41481	0.500624	0.00309531
NM_144256	CG15577	uncharacterized protein	FBgn0040904	50378	0.49952	0.00724016
NM_132305	CG12115	uncharacterized protein	FBgn0030097	31853	0.49801	0.00681722
NM_136577	CG30349	uncharacterized protein	FBgn0050349	35885	0.497808	0.00312343
NM_001144587	CG10317	uncharacterized protein	FBgn0038423	41987	0.497686	0.00354241
NM_001104140	CG12355	uncharacterized protein	FBgn0040805	2768954	0.497551	0.0188088
NM_140524	CG12301	uncharacterized protein	FBgn0036514	39689	0.496836	0.000826747
NM_140375	CG11251	uncharacterized protein	FBgn0036346	39490	0.495773	0.0141238
NM_143594	CG15561	uncharacterized protein	FBgn0039829	43692	0.495503	0.0157291
NM_001274332	CG12091	uncharacterized protein	FBgn0035228	38177	0.495145	0.0164246
NM_132666	CG15754	uncharacterized protein	FBgn0030492	32307	0.49387	0.025881
NM_135420	CG13101	uncharacterized protein	FBgn0032084	34221	0.491664	0.012045
NM_001298051	CG15034	uncharacterized protein	FBgn0029946	31670	0.490659	0.0109663
NM_001259019	CG13102	uncharacterized protein	FBgn0032088	34228	0.489713	0.00701361
NM_001272124	CG32850	uncharacterized protein	FBgn0052850	318246	0.489653	0.0204467
NM_168898	CG32436	uncharacterized protein	FBgn0052436	40362	0.489455	0.0167314
NM_136174	CG10659	uncharacterized protein	FBgn0032839	35285	0.487635	0.0474788
NM_139687	CG10671	uncharacterized protein	FBgn0035586	38596	0.484451	0.000954351
NM_169569	CG31533	uncharacterized protein	FBgn0051533	318788	0.482611	0.0113527
NM_135156	CG13991	uncharacterized protein	FBgn0031785	33868	0.481497	0.0163733
NM_130487	CG18273	uncharacterized protein	FBgn0029525	30991	0.480999	0.00157004
NM_136530	CG18449	uncharacterized protein	FBgn0033285	35810	0.480624	0.0170373
NM_001297838	CG11380	uncharacterized protein	FBgn0040359	31065	0.480559	0.0197571
NM_001038913	CG10973	uncharacterized protein	FBgn0036306	39447	0.48044	0.0104708
NM_139658	CG11353	uncharacterized protein	FBgn0035557	38560	0.480414	0.00478757
NM_001103931	CG34204	uncharacterized protein	FBgn0085233	5740630	0.480202	0.00578604
NM_001316618	CG42813	uncharacterized protein	FBgn0261995	43276	0.47976	0.0169785
NM_001275213	CG12974	uncharacterized protein	FBgn0037065	40350	0.478071	0.00762875
NM_143305	CG13978	uncharacterized protein	FBgn0039518	43303	0.477782	0.0474411
NM_136110	CG17564	uncharacterized protein	FBgn0032768	35205	0.477641	0.0294348
NM_001272523	CG11697	uncharacterized protein	FBgn0030313	32103	0.477615	0.0127447
NM_132708	CG11068	uncharacterized protein	FBgn0030536	32357	0.476576	0.0132423
NM_141476	CG10919	uncharacterized protein	FBgn0037514	40917	0.475976	0.0419943
NM_001103431	CG34337	uncharacterized protein	FBgn0085366	5740569	0.475654	0.00506126
NM_139760	CG10472	uncharacterized protein	FBgn0035670	38688	0.475445	0.0264707
NM_206012	CG33322	uncharacterized protein	FBgn0053322	2768932	0.474962	0.00609943
NM_001260387	CG43117	uncharacterized protein	FBgn0262577	12798272	0.47315	0.0410251
NM_166160	CG30324	uncharacterized protein	FBgn0050324	246540	0.472682	0.0387316
NM_001258500	CG11076	uncharacterized protein	FBgn0039929	43830	0.472368	0.0177182
NM_166396	CG30151	uncharacterized protein	FBgn0050151	246484	0.471862	0.00169801
NM_142856	CG13837	uncharacterized protein	FBgn0039042	42720	0.471337	0.0142332
NM_143117	CG13658	uncharacterized protein	FBgn0039315	43055	0.471298	0.045128
NM_001300674	CG15530	uncharacterized protein	FBgn0039752	43589	0.468789	0.0191989
NM_134759	CG18132	uncharacterized protein	FBgn0031345	33333	0.467309	0.0230023
NM_167995	CG32281	uncharacterized protein	FBgn0052281	317953	0.467172	0.0257089
NM_001299346	CG12914	uncharacterized protein	FBgn0033499	36078	0.466084	0.0116383
NM_001298762	CG17377	uncharacterized protein	FBgn0031859	33954	0.46565	0.019493
NM_136685	CG18446	uncharacterized protein	FBgn0033458	36023	0.465036	0.0484554
NM_141163	CG11226	uncharacterized protein	FBgn0037195	40501	0.464888	0.00531152
NM_001299438	CG13321	uncharacterized protein	FBgn0033787	36430	0.46361	0.00269149
NM_001259849	CG15715	uncharacterized protein	FBgn0036538	39726	0.463412	0.00304339
NM_001043100	CG15661	uncharacterized protein	FBgn0034605	37421	0.460801	0.0253079
NM_140348	CG10960	uncharacterized protein	FBgn0036316	39458	0.459961	0.00647023
NM_142114	CG14850	uncharacterized protein	FBgn0038239	41762	0.459945	0.0138971
NM_134772	CG31937	uncharacterized protein	FBgn0031360	326177	0.458917	0.0175834
NM_168609	CG32847	uncharacterized protein	FBgn0052847	318245	0.458521	0.0186775
NM_001169254	CG11695	uncharacterized protein	FBgn0030316	32106	0.45802	0.00388868
NM_134970	CG15422	uncharacterized protein	FBgn0031579	33615	0.457648	0.0103235
NM_141854	CG14722	uncharacterized protein	FBgn0037943	41419	0.457119	0.00360124
NM_141294	CG12746	uncharacterized protein	FBgn0037341	40672	0.456653	0.0155024
NM_135614	CG17134	uncharacterized protein	FBgn0032304	34494	0.456165	0.013415
NM_164891	CG31874	uncharacterized protein	FBgn0051874	318995	0.455998	0.00657645
NM_134822	CG17237	uncharacterized protein	FBgn0031410	33411	0.455557	0.0396616
NM_001276192	CG31010	uncharacterized protein	FBgn0051010	318555	0.455422	0.0539296
NM_143919	CG15219	uncharacterized protein	FBgn0040519	49992	0.453571	0.00762875
NM_001259319	CG46298	uncharacterized protein	NA	36091	0.452488	0.0115829
NM_141800	CG14701	uncharacterized protein	FBgn0037883	41352	0.451871	0.0222421
NM_144392	CG18746	uncharacterized protein	FBgn0042103	59142	0.45187	0.015094
NM_001038895	CG33966	uncharacterized protein	FBgn0053966	3885642	0.449981	0.0520718
NM_001273842	CG11125	uncharacterized protein	FBgn0033174	35669	0.449368	0.0090602
NM_132171	CG12689	uncharacterized protein	FBgn0029952	31676	0.448465	0.034771
NM_132796	CG11655	uncharacterized protein	FBgn0030638	32472	0.448164	0.00443406
NM_001202039	CG42855	uncharacterized protein	FBgn0262102	10178866	0.447425	0.0337027
NM_170533	CG31007	uncharacterized protein	FBgn0051007	318553	0.446977	0.0309547
NM_001299153	CG31793	uncharacterized protein	FBgn0051793	326161	0.446118	0.0242721
NM_001103696	CG34168	uncharacterized protein	FBgn0085197	50457	0.44525	0.0316772
NM_167345	CG32643	uncharacterized protein	FBgn0052643	318138	0.444728	0.0477996
NM_142451	CG18600	uncharacterized protein	FBgn0038601	42201	0.444296	0.0368777
NM_001299225	CG12831	uncharacterized protein	FBgn0033141	35631	0.443807	0.0185474
NM_167320	CG32655	uncharacterized protein	FBgn0052655	318143	0.442371	0.0224006
NM_168602	CG32148	uncharacterized protein	FBgn0047338	251924	0.441031	0.0536027
NM_136197	CG17470	uncharacterized protein	FBgn0032869	35321	0.440381	0.0185698
NM_137657	CG11110	uncharacterized protein	FBgn0034535	37337	0.438184	0.0333722
NM_140824	CG11619	uncharacterized protein	FBgn0036836	40072	0.436214	0.0124001
NM_143194	CG14540	uncharacterized protein	FBgn0039398	43145	0.435694	0.0208522
NM_134505	CG14230	uncharacterized protein	FBgn0031062	32984	0.435601	0.0209761
NM_001032022	CG11779	uncharacterized protein	FBgn0038683	42298	0.434562	0.0257745
NM_137667	CG13442	uncharacterized protein	FBgn0034546	37349	0.434553	0.0208559
NM_144187	CG13306	uncharacterized protein	FBgn0040828	50301	0.43269	0.0154195
NM_165832	CG30026	uncharacterized protein	FBgn0050026	246399	0.43252	0.041852
NM_001300357	CG18643	uncharacterized protein	FBgn0037898	41371	0.432494	0.032657
NM_001298187	CG11106	uncharacterized protein	FBgn0030280	32062	0.432012	0.0504405
NM_001298767	CG10399	uncharacterized protein	FBgn0031877	33978	0.430507	0.00771402
NM_169551	CG31469	uncharacterized protein	FBgn0051469	261628	0.43013	0.0342021
NM_139802	CG32392	uncharacterized protein	FBgn0052392	38751	0.429495	0.0167782
NM_133116	CG14190	uncharacterized protein	FBgn0030979	32891	0.428648	0.0309806
NM_133139	CG14196	uncharacterized protein	FBgn0031002	32915	0.427598	0.0321386
NM_165830	CG30022	uncharacterized protein	FBgn0050022	36233	0.427	0.0532143
NM_001272474	CG15306	uncharacterized protein	FBgn0030191	31961	0.42365	0.0360837
NM_139366	CG12099	uncharacterized protein	FBgn0035232	38181	0.423557	0.0369023
NM_001299835	CG30416	uncharacterized protein	FBgn0050416	246603	0.42218	0.0115786
NM_141787	CG18577	uncharacterized protein	FBgn0037870	41337	0.421799	0.0473892
NM_001275824	CG31206	uncharacterized protein	FBgn0051206	318627	0.421694	0.0468472
NM_001259034	CG14071	uncharacterized protein	FBgn0032312	34507	0.420573	0.0477582
NM_170532	CG31008	uncharacterized protein	FBgn0051008	318554	0.420495	0.0349493
NM_136519	CG14757	uncharacterized protein	FBgn0033274	35797	0.420194	0.00771734
NM_001103659	CG31886	uncharacterized protein	FBgn0032079	326170	0.420007	0.0343444
NM_136699	CG12128	uncharacterized protein	FBgn0033473	36042	0.41871	0.0319329
NM_001202349	CG13607	uncharacterized protein	FBgn0039151	42859	0.418427	0.0206655
NM_137597	CG15128	uncharacterized protein	FBgn0034467	37263	0.418092	0.0348019
NM_144036	CG15458	uncharacterized protein	FBgn0040651	50124	0.417852	0.0347578
NM_143413	CG11880	uncharacterized protein	FBgn0039637	43440	0.417802	0.0383944
NM_135369	CG14273	uncharacterized protein	FBgn0032024	34146	0.417633	0.033898
NM_001299654	CG33136	uncharacterized protein	FBgn0053136	318894	0.41731	0.0256352
NM_165862	CG30039	uncharacterized protein	FBgn0050039	246411	0.416948	0.029991
NM_140374	CG17300	uncharacterized protein	FBgn0036345	39489	0.41684	0.00858659
NM_142927	CG10214	uncharacterized protein	FBgn0039115	42811	0.416639	0.0164112
NM_001201836	CG31875	uncharacterized protein	FBgn0051875	318996	0.416271	0.00884366
NM_141245	CG14658	uncharacterized protein	FBgn0037283	40603	0.415942	0.00775693
NM_166542	CG30273	uncharacterized protein	FBgn0050273	246520	0.415352	0.0232586
NM_134541	CG12679	uncharacterized protein	FBgn0031103	33031	0.413107	0.0200329
NM_141826	CG10898	uncharacterized protein	FBgn0037911	41384	0.411611	0.02815
NM_140710	CG13725	uncharacterized protein	FBgn0036708	39928	0.41132	0.0272022
NM_001298520	CG14210	uncharacterized protein	FBgn0031040	32958	0.410895	0.0112649
NM_140456	CG13477	uncharacterized protein	FBgn0036438	39599	0.410789	0.0438952
NM_168616	CG32147	uncharacterized protein	FBgn0047178	251690	0.410119	0.00842062
NM_167877	CG32319	uncharacterized protein	FBgn0052319	317976	0.409792	0.0321173
NM_001299168	CG12617	uncharacterized protein	FBgn0040996	50470	0.409234	0.0257089
NM_001275554	CG14721	uncharacterized protein	FBgn0037942	41417	0.408513	0.0269756
NM_164708	CG31910	uncharacterized protein	FBgn0051910	319021	0.408166	0.0226087
NM_001272225	CG11596	uncharacterized protein	FBgn0023522	31158	0.408129	0.00482167
NM_001259593	CG13405	uncharacterized protein	FBgn0035097	38016	0.408099	0.00948317
NM_137358	CG12699	uncharacterized protein	FBgn0046294	36944	0.406492	0.0122225
NM_001273544	CG31826	uncharacterized protein	FBgn0051826	326164	0.406043	0.0199578
NM_001103708	CG10341	uncharacterized protein	FBgn0032701	35125	0.405628	0.0139937
NM_139865	CG14835	uncharacterized protein	FBgn0035782	38832	0.404871	0.0161555
NM_139472	CG16984	uncharacterized protein	FBgn0062517	38322	0.404857	0.0290281
NM_001169334	CG17065	uncharacterized protein	FBgn0031099	33026	0.404144	0.0349579
NM_140508	CG13455	uncharacterized protein	FBgn0036498	39667	0.404125	0.0142509
NM_131972	CG15468	uncharacterized protein	FBgn0061196	31426	0.403893	0.010425
NM_143245	CG14247	uncharacterized protein	FBgn0039454	43221	0.403771	0.0264559
NM_137611	CG16894	uncharacterized protein	FBgn0034483	37280	0.40271	0.00655353
NM_165629	CG30350	uncharacterized protein	FBgn0050350	246556	0.400572	0.0263395
NM_001298135	CG32695	uncharacterized protein	FBgn0052695	31918	0.399735	0.00746104
NM_001015354	CG17691	uncharacterized protein	FBgn0039993	3355069	0.399714	0.0112266
NM_130495	CG13367	uncharacterized protein	FBgn0025634	31013	0.399452	0.00953683
NM_001275950	CG31468	uncharacterized protein	FBgn0047351	251937	0.399122	0.0263395
NM_001038900	CG11583	uncharacterized protein	NA	326206	0.396923	0.0190883
NM_169876	CG31459	uncharacterized protein	FBgn0051459	318746	0.396733	0.0477636
NM_001272184	CG11663	uncharacterized protein	FBgn0029539	31036	0.39663	0.0271794
NM_144391	CG18745	uncharacterized protein	FBgn0042102	59141	0.396475	0.032657
NM_135928	CG13244	uncharacterized protein	FBgn0032577	34940	0.394569	0.0161267
NM_168748	CG42816	uncharacterized protein	FBgn0261998	39977	0.391894	0.0110706
NM_137621	CG10444	uncharacterized protein	FBgn0034494	37294	0.391727	0.0231577
NM_139963	CG13667	uncharacterized protein	FBgn0035890	38956	0.389996	0.0548594
NM_001103790	CG11883	uncharacterized protein	FBgn0033538	36121	0.388492	0.0147914
NM_001272160	CG13377	uncharacterized protein	FBgn0261446	30972	0.388009	0.0256809
NM_140142	CG14151	uncharacterized protein	FBgn0036089	39201	0.385978	0.0155865
NM_137616	CG11208	uncharacterized protein	FBgn0034488	37285	0.384802	0.0172239
NM_136431	CG11145	uncharacterized protein	FBgn0033168	35663	0.384621	0.0305965
NM_143201	CG14543	uncharacterized protein	FBgn0039404	43167	0.381788	0.0189302
NM_001272890	CG43755	uncharacterized protein	FBgn0264086	319026	0.381214	0.0367671
NM_001299106	CG31788	uncharacterized protein	FBgn0051788	318942	0.380974	0.0248581
NM_135647	CG14921	uncharacterized protein	FBgn0032345	34547	0.380296	0.0357649
NM_140252	CG10361	uncharacterized protein	FBgn0036208	39333	0.379344	0.0402031
NM_001273054	CG17260	uncharacterized protein	FBgn0031498	33519	0.379106	0.0059587
NM_132037	CG12239	uncharacterized protein	FBgn0029810	31509	0.377242	0.0183107
NM_001103603	CG34175	uncharacterized protein	FBgn0085204	5740264	0.376823	0.0296558
NM_001260368	CG10899	uncharacterized protein	FBgn0039235	42965	0.375813	0.0257089
NM_165272	CG31800	uncharacterized protein	FBgn0051800	318947	0.375699	0.00959797
NM_165617	CG30355	uncharacterized protein	FBgn0050355	246561	0.375693	0.0464641
NM_001298886	CG31870	uncharacterized protein	FBgn0051870	318993	0.375672	0.0404943
NM_001110549	CG41520	uncharacterized protein	FBgn0087011	5740294	0.375593	0.0200375
NM_001103602	CG15412	uncharacterized protein	FBgn0031528	33553	0.374644	0.0333722
NM_136154	CG10631	uncharacterized protein	FBgn0032817	35262	0.374583	0.0341456
NM_140405	CG10710	uncharacterized protein	FBgn0036377	39525	0.374337	0.0415114
NM_130598	CG14805	uncharacterized protein	FBgn0023514	31146	0.374271	0.0428335
NM_001299199	CG31600	uncharacterized protein	FBgn0283728	318834	0.373504	0.0320594
NM_001103723	CG34200	uncharacterized protein	FBgn0085229	5740389	0.37248	0.0264559
NM_001259899	CG14077	uncharacterized protein	FBgn0036830	40066	0.372094	0.0489387
NM_001273689	CG10747	uncharacterized protein	FBgn0032845	35295	0.371402	0.035393
NM_176455	CG14683	uncharacterized protein	FBgn0037822	41278	0.370366	0.0122244
NM_131945	CG12684	uncharacterized protein	FBgn0029717	31390	0.369513	0.0192606
NM_001274800	CG11588	uncharacterized protein	FBgn0036221	39347	0.369163	0.00839201
NM_132417	CG12637	uncharacterized protein	FBgn0030224	31996	0.369036	0.0235889
NM_140606	CG13046	uncharacterized protein	FBgn0036595	39791	0.36826	0.0240263
NM_130564	CG14780	uncharacterized protein	FBgn0025383	31102	0.367913	0.0199781
NM_142531	CG14282	uncharacterized protein	FBgn0038685	42301	0.365166	0.0327613
NM_001169894	CG32391	uncharacterized protein	FBgn0052391	318007	0.364857	0.0204108
NM_001299070	CG32832	uncharacterized protein	FBgn0052832	318237	0.364819	0.0317373
NM_165166	CG31816	uncharacterized protein	FBgn0051816	318960	0.364689	0.0374441
NM_206558	CG33340	uncharacterized protein	FBgn0053340	2768682	0.362336	0.0283621
NM_135042	CG14043	uncharacterized protein	FBgn0031659	33714	0.360779	0.00704696
NM_142855	CG13838	uncharacterized protein	FBgn0039041	42719	0.360152	0.0388616
NM_170468	CG31029	uncharacterized protein	FBgn0051029	318562	0.360144	0.0512164
NM_136113	CG17349	uncharacterized protein	FBgn0032771	35209	0.359513	0.0267768
NM_176422	CG33189	uncharacterized protein	FBgn0053189	326328	0.35947	0.048716
NM_001104218	CG31550	uncharacterized protein	FBgn0051550	40661	0.358857	0.0383944
NM_001299184	CG31676	uncharacterized protein	FBgn0051676	35351	0.358121	0.00758508
NM_001014538	CG10737	uncharacterized protein	FBgn0034420	37202	0.358061	0.0495866
NM_137260	CG15708	uncharacterized protein	FBgn0034099	36805	0.357845	0.0358526
NM_001103885	CG30460	uncharacterized protein	FBgn0050460	36924	0.356761	0.046902
NM_136881	CG13186	uncharacterized protein	FBgn0033680	36294	0.356292	0.0243358
NM_136097	CG17572	uncharacterized protein	FBgn0032753	35182	0.356147	0.0419678
NM_140359	CG10749	uncharacterized protein	FBgn0036328	39470	0.354045	0.0477582
NM_141450	CG14605	uncharacterized protein	FBgn0037486	40867	0.353603	0.0327777
NM_170346	CG31055	uncharacterized protein	FBgn0051055	318574	0.353468	0.0400659
NM_001275218	CG11309	uncharacterized protein	FBgn0037070	40356	0.351678	0.0196608
NM_141994	CG11656	uncharacterized protein	FBgn0038109	41600	0.351538	0.0396604
NM_136721	CG12209	uncharacterized protein	FBgn0033498	36077	0.350698	0.0295549
NM_141145	CG14455	uncharacterized protein	FBgn0037175	40480	0.349782	0.050541
NM_135390	CG13088	uncharacterized protein	FBgn0032047	34180	0.34969	0.0155024
NM_139461	CG15877	uncharacterized protein	FBgn0035337	38304	0.349358	0.0518101
NM_001273654	CG10195	uncharacterized protein	FBgn0032787	35228	0.34834	0.0137155
NM_143422	CG11898	uncharacterized protein	FBgn0039645	43451	0.348023	0.0324825
NM_141837	CG14711	uncharacterized protein	FBgn0037922	41395	0.347617	0.0144984
NM_143293	CG14262	uncharacterized protein	FBgn0039503	43286	0.347348	0.042992
NM_001273596	CG12620	uncharacterized protein	FBgn0032626	35034	0.346662	0.0479103
NM_001103859	CG12963	uncharacterized protein	FBgn0034031	36724	0.346461	0.0323903
NM_001273175	CG14006	uncharacterized protein	FBgn0031733	33802	0.345086	0.0196004
[truncated: 276 more rows]

## Sheet: DEGs_mouse_orthologues
Fly_Symbol	Mouse_Symbol	REFSEQ	GENENAME	ENSEMBL	ENTREZID	Log2FC_Larva.FLT.vs.GC	Adj.p.value_Larva.FLT.vs.GC
aay	Psph	NM_079277	astray	FBgn0023129	39085	-0.69	0
ABCB7	Abcb7	NM_167902	ATP binding cassette subfamily B member 7	FBgn0035244	38193	0.64	0
Adck	Adck1	NM_001299922	aarF domain containing kinase	FBgn0035039	37938	0.68	0
Adi1	Adi1	NM_001104107	Acireductone dioxygenase 1	FBgn0052068	326189	0.49	0
Adk2	Ak2	NM_079112	Adenylate kinase 2	FBgn0283494	37834	0.45	0
AdSL	Adsl	NM_142329	Adenylosuccinate Lyase	FBgn0038467	42051	0.38	0.01
agt	Mgmt	NM_001316493	O-6-alkylguanine-DNA alkyltransferase	FBgn0024912	40816	0.57	0.01
AIMP1	Aimp1	NM_136582	aaRS-interacting multifunctional protein 1	FBgn0033351	35892	0.34	0.02
AIMP2	Aimp2	NM_140525	aaRS-interacting multifunctional protein 2	FBgn0036515	39690	0.33	0.01
AkhR	Gnrhr	NM_001273220	Adipokinetic hormone receptor	FBgn0025595	33942	-0.65	0.01
Aldh	Aldh2	NM_001273361	Aldehyde dehydrogenase	FBgn0012036	34256	0.46	0.02
Alr	Gfer	NM_001272802	Augmenter of liver regeneration	FBgn0031068	32991	0.36	0.02
Amnionless	Amn	NM_001272884	amnionless	FBgn0025686	33199	-0.36	0.02
AMPKalpha	Prkaa2	NM_057965	AMP-activated protein kinase alpha subunit	FBgn0023169	43904	0.34	0.02
Aos1	Sae1	NM_141941	Activator of SUMO 1	FBgn0029512	41532	-0.39	0.04
AP-2sigma	Ap2s1	NM_142704	Adaptor Protein complex 2, sigma subunit	FBgn0043012	42525	-0.45	0
Arp1	Actr1a	NM_079607	Actin-related protein 1	FBgn0011745	41566	-0.32	0.01
Art7	Prmt7	NM_137909	Arginine methyltransferase 7	FBgn0034817	37664	0.39	0.02
ash2	Ash2l	NM_001260363	absent, small, or homeotic discs 2	FBgn0000139	42936	0.68	0
ast	Aste1	NM_078727	asteroid	FBgn0015905	33282	0.42	0.01
bai	Tmed10	NM_143066	baiser	FBgn0045866	42996	-0.38	0.01
bc10	Blcap	NM_139715	bc10	FBgn0040239	38628	0.43	0.01
betaTub56D	Tubb4b	NM_079071	beta-Tubulin at 56D	FBgn0284243	37238	-0.36	0.05
bi	Tbx10	NM_001169191	bifid	FBgn0000179	31379	-0.41	0.05
bigmax	Mlx	NM_143299	bigmax	FBgn0039509	43293	0.41	0
Bka	Fcf1	NM_080128	Bekka	FBgn0010520	46032	0.56	0
bys	Bysl	NM_078519	by S6	FBgn0010292	31701	0.59	0
CaBP1	Pdia6	NM_001299050	calcium-binding protein 1	FBgn0025678	34976	-0.53	0
CalpA	Capn9	NM_001103908	Calpain-A	FBgn0012051	37232	0.92	0
Cbs	Cbs	NM_001298579	Cystathionine beta-synthase	FBgn0031148	33081	1.28	0
cbt	Gm12845	NM_001272903	cabut	FBgn0043364	33224	1.04	0
CDase	Asah2	NM_001276180	Ceramidase	FBgn0039774	43618	0.82	0.01
cdm	Ipo13	NM_001275767	cadmus	FBgn0261532	42171	0.43	0.03
CG10026	Ttpa	NM_001273652	uncharacterized protein	FBgn0032785	35226	0.64	0
CG10214	Rexo2	NM_142927	uncharacterized protein	FBgn0039115	42811	0.42	0.02
CG10286	Heatr3	NM_141392	uncharacterized protein	FBgn0037439	40786	0.72	0
CG10341	Naf1	NM_001103708	uncharacterized protein	FBgn0032701	35125	0.41	0.01
CG10365	Chac1	NM_142919	uncharacterized protein	FBgn0039109	42801	-0.91	0
CG10425	Kdsr	NM_143106	uncharacterized protein	FBgn0039304	43043	0.33	0.02
CG10516	Spsb3	NM_140562	uncharacterized protein	FBgn0036549	39738	-0.72	0
CG10803	Ro60	NM_001272284	uncharacterized protein	FBgn0029666	31320	-0.47	0.02
CG10898	Nudt18	NM_141826	uncharacterized protein	FBgn0037911	41384	0.41	0.03
CG10932	Acat1	NM_001298058	uncharacterized protein	FBgn0029969	31695	0.53	0.04
CG10973	Hspbp1	NM_001038913	uncharacterized protein	FBgn0036306	39447	0.48	0.01
CG11050	Hddc2	NM_135208	uncharacterized protein	FBgn0031836	33924	0.68	0
CG11077	Mpv17	NM_143687	uncharacterized protein	FBgn0039930	43831	0.54	0
CG11110	Immp2l	NM_137657	uncharacterized protein	FBgn0034535	37337	0.44	0.03
CG11125	Enkd1	NM_001273842	uncharacterized protein	FBgn0033174	35669	0.45	0.01
CG11180	Pinx1	NM_001299709	uncharacterized protein	FBgn0034528	37330	0.51	0.03
CG1129	Gmppb	NM_001202248	CG1129	FBgn0037279	40599	-0.33	0.02
CG11367	Tmem64	NM_141155	uncharacterized protein	FBgn0037185	40491	-0.4	0.05
CG11417	Esf1	NM_130550	uncharacterized protein	FBgn0024364	31083	0.82	0
CG11583	Brix1	NM_001038900	uncharacterized protein	NA	326206	0.4	0.02
CG11596	Carnmt1	NM_001272225	uncharacterized protein	FBgn0023522	31158	0.41	0
CG11779	Timm44	NM_001032022	uncharacterized protein	FBgn0038683	42298	0.43	0.03
CG11883	Nt5el	NM_001103790	uncharacterized protein	FBgn0033538	36121	0.39	0.01
CG11899	Psat1	NM_143789	uncharacterized protein	FBgn0014427	46391	-1.24	0
CG12099	Rnf10	NM_139366	uncharacterized protein	FBgn0035232	38181	0.42	0.04
CG12128	Spout1	NM_136699	uncharacterized protein	FBgn0033473	36042	0.42	0.03
CG12321	Psmg2	NM_142428	uncharacterized protein	FBgn0038577	42174	-0.47	0.01
CG1234	Noc3l	NM_141453	CG1234	FBgn0037489	40870	0.43	0.01
CG12499	Urb1	NM_142787	uncharacterized protein	FBgn0038968	42637	0.7	0.02
CG12512	Acsf2	NM_135080	uncharacterized protein	FBgn0031703	33766	1.02	0
CG1271	Gk5	NM_139506	CG1271	FBgn0035392	38364	0.41	0.04
CG12818	Leng1	NM_141739	uncharacterized protein	FBgn0037809	41261	0.32	0.02
CG13367	Gatad1	NM_130495	uncharacterized protein	FBgn0025634	31013	0.4	0.01
CG13397	Naglu	NM_001273322	uncharacterized protein	FBgn0014417	46386	0.52	0
CG14043	Kifbp	NM_135042	uncharacterized protein	FBgn0031659	33714	0.36	0.01
CG14105	Ttc36	NM_140387	uncharacterized protein	FBgn0036359	39507	0.89	0.01
CG1418	Rabac1	NM_136695	CG1418	FBgn0033468	36035	0.46	0.01
CG14210	Ccdc86	NM_001298520	uncharacterized protein	FBgn0031040	32958	0.41	0.01
CG14230	Nol8	NM_134505	uncharacterized protein	FBgn0031062	32984	0.44	0.02
CG1427	Sepsecs	NM_001275361	CG1427	FBgn0037347	40681	0.35	0.01
CG14291	Sgsh	NM_142503	uncharacterized protein	FBgn0038660	42266	-0.88	0
CG1434	Dus2	NM_001298308	CG1434	FBgn0030554	32377	0.34	0.04
CG14543	Tsr2	NM_143201	uncharacterized protein	FBgn0039404	43167	0.38	0.02
CG1461	Tat	NM_001298309	CG1461	FBgn0030558	32381	0.9	0
CG14613	Fam210a	NM_001272843	uncharacterized protein	FBgn0031188	33133	0.51	0
CG14683	Mettl15	NM_176455	uncharacterized protein	FBgn0037822	41278	0.37	0.01
CG14688	Phyhd1	NM_001104270	uncharacterized protein	FBgn0037819	41275	-0.37	0.03
CG14721	Tpk1	NM_001275554	uncharacterized protein	FBgn0037942	41417	0.41	0.03
CG14805	Wdr18	NM_130598	uncharacterized protein	FBgn0023514	31146	0.37	0.04
CG14868	Ccdc149	NM_142201	uncharacterized protein	FBgn0038330	41875	0.34	0
CG15027	Tma16	NM_132771	uncharacterized protein	FBgn0030611	32440	0.56	0
CG1513	Osbpl9	NM_001169633	CG1513	FBgn0033463	36028	0.38	0.05
CG15309	Ypel2	NM_001103466	uncharacterized protein	FBgn0030183	31949	-1.15	0
CG1532	Glod4	NM_001298576	CG1532	FBgn0031143	33076	-0.38	0.02
CG1542	Ebna1bp2	NM_143593	CG1542	FBgn0039828	43691	0.4	0
CG15525	Ccdc12	NM_143500	uncharacterized protein	FBgn0039732	43556	-0.42	0.04
CG15530	Bad	NM_001300674	uncharacterized protein	FBgn0039752	43589	0.47	0.02
CG15561	Gpatch4	NM_143594	uncharacterized protein	FBgn0039829	43692	0.5	0.02
CG1575	Tex10	NM_001298074	CG1575	FBgn0029999	31731	0.35	0.05
CG15771	Nanp	NM_001297980	uncharacterized protein	FBgn0029801	31500	0.65	0.01
CG1582	Dhx57	NM_001298169	CG1582	FBgn0030246	32021	0.67	0
CG16965	Pgghg	NM_135684	uncharacterized protein	FBgn0032387	34607	1.14	0.01
CG16984	Enkur	NM_139472	uncharacterized protein	FBgn0062517	38322	0.4	0.03
CG16989	Heatr6	NM_001297832	uncharacterized protein	FBgn0025621	31026	0.76	0
CG17065	Amdhd2	NM_001169334	uncharacterized protein	FBgn0031099	33026	0.4	0.03
CG17122	Cfap157	NM_170639	uncharacterized protein	FBgn0036962	40226	0.33	0.02
CG17271	Mcfd2	NM_001043269	uncharacterized protein	FBgn0038829	42463	-0.6	0.01
CG1738	2810004N23Rik	NM_132481	CG1738	FBgn0030291	32075	0.42	0.02
CG17652	Utp23	NM_001272952	uncharacterized protein	FBgn0031361	33353	0.33	0.05
CG17691	Bckdhb	NM_001015354	uncharacterized protein	FBgn0039993	3355069	0.4	0.01
CG17754	Klhl5	NM_001298116	uncharacterized protein	FBgn0030114	31873	-0.91	0.01
CG17807	Alkbh8	NM_137846	uncharacterized protein	FBgn0034748	37585	0.51	0
CG17896	Aldh6a1	NM_130489	uncharacterized protein	FBgn0023537	30995	0.53	0.03
CG18428	Arl6ip4	NM_001260349	uncharacterized protein	FBgn0039149	42857	-0.34	0.03
CG18528	Gtpbp3	NM_142994	uncharacterized protein	FBgn0039189	42906	-0.68	0.01
CG18549	Mfsd11	NM_141946	uncharacterized protein	FBgn0038053	41538	-1.11	0
CG18600	Polr1e	NM_142451	uncharacterized protein	FBgn0038601	42201	0.44	0.04
CG18661	Mettl26	NM_001201814	uncharacterized protein	FBgn0040964	50438	-0.43	0.04
CG2017	Gtpbp2	NM_001144540	CG2017	FBgn0037391	40733	-0.53	0
CG2260	Wdr46	NM_132213	CG2260	FBgn0030000	31732	0.53	0.01
CG2493	Prcp	NM_001273701	CG2493	FBgn0032864	35316	-0.59	0
CG2691	Rrp12	NM_001298289	CG2691	FBgn0030504	32320	0.66	0.01
CG2698	Tmem245	NM_001144552	CG2698	FBgn0037536	40945	0.49	0
CG2736	Scarb1	NM_138147	CG2736	FBgn0035090	37998	-0.36	0.03
CG2972	Nob1	NM_001298143	CG2972	FBgn0030177	31943	0.41	0.01
CG30022	Ethe1	NM_165830	uncharacterized protein	FBgn0050022	36233	0.43	0.05
CG30480	Gsx2	NM_001274047	uncharacterized protein	FBgn0050480	246640	0.63	0.02
CG3071	Utp15	NM_130637	CG3071	FBgn0023527	31213	0.48	0.03
CG3085	Tekt2	NM_001274220	CG3085	FBgn0034816	37663	0.4	0.02
CG31183	Npr1	NM_001300413	uncharacterized protein	FBgn0051183	41927	-0.41	0.04
CG31460	Krtcap2	NM_001300307	uncharacterized protein	FBgn0051460	318747	-0.44	0.02
CG31800	AU022252	NM_165272	uncharacterized protein	FBgn0051800	318947	0.38	0.01
CG32075	Las1l	NM_001259783	uncharacterized protein	FBgn0052075	326192	0.34	0.03
CG32281	Trmt5	NM_167995	uncharacterized protein	FBgn0052281	317953	0.47	0.03
CG32344	Ddx54	NM_138184	uncharacterized protein	FBgn0052344	326208	0.58	0.01
CG32409	Rrs1	NM_168144	uncharacterized protein	FBgn0052409	318016	0.55	0
CG32687	Lrrc58	NM_001272483	uncharacterized protein	FBgn0052687	31980	0.67	0
CG33129	Tmem214	NM_001298891	uncharacterized protein	FBgn0053129	34514	-0.42	0.03
CG33331	Tamm41	NM_206491	uncharacterized protein	FBgn0067628	2768668	0.34	0.01
CG3335	Rbm19	NM_140080	CG3335	FBgn0036018	39119	0.35	0.03
CG34125	Dazap2	NM_001042869	uncharacterized protein	FBgn0083961	4379886	-0.4	0.03
CG3552	Gdpgp1	NM_001144454	CG3552	FBgn0035999	39097	0.53	0
CG3704	Gpn1	NM_130516	CG3704	FBgn0040346	31043	0.47	0
CG3735	Utp25	NM_001299868	CG3735	FBgn0034933	37803	0.54	0
CG3756	Polr1c	NM_135041	CG3756	FBgn0031657	33712	0.49	0.01
CG3817	Rrp15	NM_142148	CG3817	FBgn0038275	41805	0.41	0.01
CG3902	Acadsb	NM_140812	CG3902	FBgn0036824	40059	0.72	0
CG3961	Acsl5	NM_001275095	CG3961	FBgn0036821	40056	-1.01	0.01
CG3999	Gldc	NM_001275527	CG3999	FBgn0037801	41253	0.8	0
CG4293	Ergic2	NM_001038727	CG4293	FBgn0024983	31001	-0.35	0.04
CG4335	Tmlhe	NM_142629	CG4335	FBgn0038795	42421	0.99	0.01
CG4364	Pes1	NM_135461	CG4364	FBgn0032138	34287	0.67	0
CG4502	Ube2ql1	NM_135259	CG4502	FBgn0031896	34002	-0.52	0.04
CG4554	Utp20	NM_137832	CG4554	FBgn0034734	37570	0.62	0.01
CG4679	Ptcd3	NM_137010	CG4679	FBgn0033816	36466	0.46	0.02
CG4681	Tex9	NM_138093	CG4681	FBgn0069913	37928	0.47	0
CG4813	Rnf220	NM_142831	CG4813	FBgn0039013	42690	0.34	0.02
CG4836	Zadh2	NM_001144612	CG4836	FBgn0270925	42387	0.63	0.01
CG4872	Crym	NM_132945	CG4872	FBgn0030799	32676	-0.67	0
CG5033	Bop1	NM_137426	CG5033	FBgn0028744	37036	0.6	0
CG5037	Cox10	NM_135538	CG5037	FBgn0032222	34394	0.53	0.01
CG5262	Tmem104	NM_001275180	CG5262	FBgn0036988	40258	-0.55	0.01
CG5280	1700088E04Rik	NM_140021	CG5280	FBgn0035952	39033	0.49	0.01
CG5377	Bphl	NM_142795	CG5377	FBgn0038974	42645	-0.33	0.04
CG5458	Rsph1	NM_135765	CG5458	FBgn0032478	34712	0.33	0.02
CG5493	Cdo1	NM_001259480	CG5493	FBgn0034364	37139	-0.66	0.05
CG5589	Ddx52	NM_140752	CG5589	FBgn0036754	39979	0.77	0
CG5599	Dbt	NM_132772	CG5599	FBgn0030612	32441	0.97	0
CG5645	Kri1	NM_140293	CG5645	FBgn0036254	39382	0.63	0.02
CG5728	Pdcd11	NM_142988	CG5728	FBgn0039182	42899	0.53	0.03
CG5800	Ddx10	NM_133002	CG5800	FBgn0030855	32742	0.58	0
CG5828	Pank4	NM_001273156	CG5828	FBgn0031682	33742	-0.43	0.01
CG5955	Tdh	NM_140973	CG5955	FBgn0036997	40268	1.53	0
CG5961	Fbxo9	NM_001202282	CG5961	FBgn0038056	41541	0.65	0
CG5989	Letmd1	NM_001274664	CG5989	FBgn0017429	38984	0.4	0.01
CG6201	Idua	NM_135645	CG6201	FBgn0032343	34544	-0.65	0.01
CG6287	Phgdh	NM_135652	CG6287	FBgn0032350	34554	-0.64	0.01
CG6388	Trmt1	NM_135722	CG6388	FBgn0032430	34656	0.34	0.01
CG6415	Amt	NM_135597	CG6415	FBgn0032287	34474	0.5	0.05
CG6550	Cdkal1	NM_137363	CG6550	FBgn0034214	36954	0.47	0
CG6565	Stard7	NM_001298962	CG6565	FBgn0032513	34749	0.51	0
CG6638	Ivd	NM_139982	CG6638	FBgn0035911	38979	0.41	0.03
CG6664	Ccdc6	NM_140687	CG6664	FBgn0036685	39903	-0.34	0.01
CG6686	Sart1	NM_135685	CG6686	FBgn0032388	34608	0.44	0
CG6695	Clasrp	NM_143019	CG6695	FBgn0039215	42937	0.32	0.03
CG6712	Rpf1	NM_058131	CG6712	FBgn0032408	34631	0.43	0.01
CG6724	Wdr12	NM_001273434	CG6724	FBgn0032298	34488	0.38	0.03
CG6769	Zfp622	NM_001272734	CG6769	FBgn0030878	32770	0.43	0
CG6891	Cotl1	NM_001272760	CG6891	FBgn0030955	32865	-0.7	0
CG6903	Hgsnat	NM_001297943	CG6903	FBgn0029737	31423	0.41	0.02
CG7011	Ergic3	NM_140501	CG7011	FBgn0036489	39657	-0.53	0
CG7059	Bpgm	NM_142777	CG7059	FBgn0038957	42626	0.77	0
CG7182	Hspa14	NM_001300050	CG7182	FBgn0035878	38944	0.62	0
CG7246	Utp6	NM_132292	CG7246	FBgn0030081	31833	0.44	0.01
CG7265	Dph2	NM_142145	CG7265	FBgn0038272	41802	-0.32	0.02
CG7275	Dcaf13	NM_140510	CG7275	FBgn0036500	39669	0.42	0
CG7414	Eif2a	NM_001144524	CG7414	FBgn0037135	40431	0.49	0
CG7530	Paqr3	NM_001275648	CG7530	FBgn0038256	41784	0.83	0
CG7560	Mthfr	NM_140205	CG7560	FBgn0036157	39276	0.74	0.01
CG7616	Adck5	NM_001274776	CG7616	FBgn0036142	39260	0.37	0.03
CG7637	Nop10	NM_136766	CG7637	FBgn0033548	36135	0.38	0.03
CG7728	Bms1	NM_140688	CG7728	FBgn0036686	39904	0.4	0.01
CG7739	Itfg1	NM_140519	CG7739	FBgn0036509	39684	-0.34	0.01
CG7742	Tbc1d19	NM_001298686	CG7742	FBgn0031690	33750	0.36	0.05
CG7768	Ppif	NM_140440	CG7768	FBgn0036415	39573	0.46	0.04
CG7849	Trub2	NM_136357	CG7849	FBgn0033060	35537	0.41	0.01
CG7970	Pxmp2	NM_001274343	CG7970	FBgn0035252	38205	0.48	0.01
CG8026	Slc25a32	NM_001201964	CG8026	FBgn0033391	35941	0.44	0.01
CG8031	Memo1	NM_141995	CG8031	FBgn0038110	41601	-0.59	0
CG8043	Iba57	NM_141557	CG8043	FBgn0037610	41030	0.34	0.04
CG8064	Wdr3	NM_142448	CG8064	FBgn0038597	42196	0.49	0
CG8128	Nudt6	NM_001298353	CG8128	FBgn0030668	32504	0.77	0.01
CG8199	Bckdha	NM_141648	CG8199	FBgn0037709	41149	0.65	0.01
CG8230	Dym	NM_136587	CG8230	FBgn0027607	35897	0.43	0.02
CG8314	Zdhhc3	NM_137226	CG8314	FBgn0034057	36757	0.42	0.01
CG8460	Chid1	NM_135346	CG8460	FBgn0031996	34115	-0.56	0
CG8531	Dnajc11	NM_137101	CG8531	FBgn0033918	36584	0.33	0.02
CG8939	Ftsj3	NM_132871	CG8939	FBgn0030720	32568	0.78	0
CG9253	Ddx47	NM_136246	CG9253	FBgn0032919	35379	0.86	0
CG9300	Nol11	NM_140870	CG9300	FBgn0036886	40128	0.42	0
CG9302	Pdia5	NM_135801	CG9302	FBgn0032514	34750	-0.64	0
CG9527	Acox3	NM_001144328	CG9527	FBgn0031813	33898	0.61	0.02
CG9547	Gcdh	NM_135196	CG9547	FBgn0031824	33911	0.72	0
CG9577	Ech1	NM_134531	CG9577	FBgn0031092	33016	-0.63	0
CG9630	Ddx55	NM_141520	CG9630	FBgn0037561	40974	0.7	0
CG9662	Ostc	NM_001273068	CG9662	FBgn0031529	33554	-0.41	0.01
CG9667	Isy1	NM_001300295	CG9667	FBgn0037550	40960	-0.4	0.02
CG9799	Wdr36	NM_142027	CG9799	FBgn0038146	41647	0.61	0.01
CG9890	Zfp277	NM_137906	CG9890	FBgn0034814	37659	0.32	0.04
chic	Pfn4	NM_001258976	chickadee	FBgn0000308	33834	-0.4	0.01
Coq2	Coq2	NM_141532	Coenzyme Q biosynthesis protein 2	FBgn0037574	40988	0.42	0.01
cpb	Capzb	NM_001272948	capping protein beta	FBgn0011570	33346	-0.42	0.01
csul	Prmt5	NM_057836	capsuleen	FBgn0015925	36809	0.5	0.01
cu	Noct	NM_001104275	curled	FBgn0261808	41339	0.61	0
Cyt-c-p	Cyct	NM_001299055	Cytochrome c proximal	FBgn0284248	34996	0.46	0.04
D2hgdh	D2hgdh	NM_130626	D-2-hydroxyglutaric acid dehydrogenase	FBgn0023507	31184	0.85	0
dbe	Krr1	NM_057892	dribble	FBgn0020305	33269	0.49	0
Dbp45A	Ddx49	NM_057579	DEAD box protein 45A	FBgn0010220	35917	0.51	0
Dbp73D	Ddx51	NM_057485	Dead box protein 73D	FBgn0004556	39871	0.38	0
Ddc	Ddc	NM_078876	Dopa decarboxylase	FBgn0000422	35190	-1.26	0.01
Dhod	Dhodh	NM_057876	Dihydroorotate dehydrogenase	FBgn0000447	41022	0.32	0.01
Dhpr	Qdpr	NM_001014579	Dihydropteridine reductase	FBgn0035964	39050	-1.01	0.01
Dhx15	Dhx15	NM_001273837	DEAH-box helicase 15	FBgn0033160	35654	0.35	0.02
Dpit47	Ttc4	NM_001273800	DNA polymerase interacting tpr containing protein of 47kD	FBgn0266518	35565	0.49	0
DppIII	Dpp3	NM_169217	Dipeptidyl aminopeptidase III	FBgn0037580	40996	-0.35	0.01
eco	Polk	NM_139849	Establishment of cohesion	FBgn0035766	38812	0.42	0.04
ECSIT	Ecsit	NM_141345	ECSIT	FBgn0028436	40732	0.33	0.02
Ect4	Sarm1	NM_001043129	Ectoderm-expressed 4	FBgn0262579	38895	0.52	0.04
Efr	Slc35b4	NM_132071	ER GDP-fucose transporter	FBgn0029849	31553	0.46	0.02
eIF2D	Eif2d	NM_058133	eukaryotic translation initiation factor 2D	FBgn0041588	64874	0.42	0.01
Eip55E	Cth	NM_001299649	Eip55E	FBgn0000566	37143	0.49	0.02
Elp1	Elp1	NM_001275548	Elongator complex protein 1	FBgn0037926	41399	0.44	0.03
Erk7	Mapk15	NM_001201639	Extracellularly regulated kinase 7	FBgn0052703	31877	0.36	0.03
Ets98B	Spdef	NM_001300641	Ets at 98B	FBgn0005659	43334	0.61	0
fa2h	Fa2h	NM_136435	fatty acid 2-hydroylase	FBgn0050502	35670	1.13	0
Faa	Fah	NM_080091	Fumarylacetoacetase	FBgn0016013	45577	1.21	0
Fancl	Fancl	NM_001300337	fancl	FBgn0037781	41231	0.87	0
fax	Faxc	NM_001014586	failed axon connections	FBgn0014163	39826	-1.24	0
Fem-1	Fem1b	NM_137664	Fem-1	FBgn0034542	37344	0.73	0
fkh	Foxa2	NM_001170291	fork head	FBgn0000659	43383	-0.52	0.05
gammaTub23C	Tubg1	NM_057456	gamma-Tubulin at 23C	FBgn0260639	33501	-0.43	0.02
GATAe	Gata4	NM_001202302	GATAe	FBgn0038391	41945	0.56	0.02
Gclc	Gclc	NM_001298072	Glutamate-cysteine ligase catalytic subunit	FBgn0040319	53581	0.9	0
Gclm	Gclm	NM_001275916	Glutamate-cysteine ligase modifier subunit	FBgn0046114	248194	0.52	0.01
GCS2beta	Prkcsh	NM_001259134	Glucosidase 2 beta subunit	FBgn0032643	35056	-0.61	0
Gdh	Glud1	NM_079746	Glutamate dehydrogenase	FBgn0001098	42832	0.44	0.03
Gdi	Gdi1	NM_001259024	GDP dissociation inhibitor	FBgn0004868	34264	-0.43	0
Gnmt	Gnmt	NM_141966	Glycine N-methyltransferase	FBgn0038074	41561	1.25	0.01
grsm	Npepl1	NM_141983	granny smith	FBgn0040493	41587	-0.75	0
Gs2	Glul	NM_001298192	Glutamine synthetase 2	FBgn0001145	32087	-0.73	0
HDAC6	Hdac6	NM_001169289	Histone deacetylase 6	FBgn0026428	32461	0.58	0
hgo	Hgd	NM_078820	homogentisate 1,2-dioxygenase	FBgn0040211	34552	1.63	0
HHEX	Hhex	NM_142681	Hematopoietically expressed homeobox	FBgn0038852	42495	0.38	0.03
Hlc	Ddx56	NM_001298588	Helicase	FBgn0001565	33118	0.48	0
Hsc70-3	Hspa5	NM_001298210	Heat shock 70-kDa protein cognate 3	FBgn0001218	32133	-0.46	0.04
Hsc70-5	Hspa9	NM_001299485	Heat shock protein cognate 5	FBgn0001220	36583	0.47	0.02
Hsp27	Hspb6	NM_001300072	Heat shock protein 27	FBgn0001226	39078	-1.14	0.01
Hsp83	Hsp90aa1	NM_001274433	Heat shock protein 83	FBgn0001233	38389	0.51	0.02
icln	Clns1a	NM_137393	icln	FBgn0029079	36997	-0.54	0.03
insc	Insc	NM_057676	inscuteable	FBgn0011674	37355	-0.37	0.04
IntS2	Ints2	NM_133004	Integrator 2	FBgn0030858	32745	0.38	0.02
Ip259	Nsa2	NM_001273418	Intronic Protein 259	FBgn0025366	34419	0.37	0
IscU	Iscu	NM_141583	Iron-sulfur cluster assembly enzyme	FBgn0037637	41059	0.46	0.01
jumu	Foxn1	NM_079578	jumeau	FBgn0015396	41265	-0.76	0.05
KdelR	Kdelr1	NM_057948	KDEL receptor	FBgn0267330	34427	-0.33	0.03
KLHL18	Klhl18	NM_001275565	Kelch like family member 18	FBgn0037978	41458	-0.36	0.05
kraken	Abhd6	NM_001272918	kraken	FBgn0020545	33265	0.79	0
Ku80	Xrcc5	NM_135923	Ku80	FBgn0041627	34930	0.39	0.01
kz	Dhx37	NM_001297886	kurz	FBgn0001330	31205	0.62	0.01
l(1)G0004	Pno1	NM_134543	lethal (1) G0004	FBgn0027334	33033	0.9	0
l(2)09851	Grwd1	NM_001273784	lethal (2) 09851	FBgn0022288	46662	0.34	0.03
l(2)34Fd	Nol10	NM_135867	lethal (2) 34Fd	FBgn0261535	34839	0.45	0
l(2)37Cg	Polr1d	NM_001273633	lethal (2) 37Cg	FBgn0086447	35196	0.46	0
l(2)k09848	Wdr74	NM_001201938	lethal (2) k09848	FBgn0284246	35536	0.59	0.01
l(3)07882	Nop14	NM_001316506	lethal (3) 07882	FBgn0010926	46201	0.52	0
l(3)72Dn	Utp4	NM_001275001	lethal (3) 72Dn	FBgn0263605	39774	0.49	0.01
Lk6	Mknk2	NM_143729	Lk6 kinase	FBgn0017581	44672	0.68	0
LKRSDH	Aass	NM_001298790	Lysine ketoglutarate reductase/saccharopine dehydrogenase	FBgn0025687	34064	0.62	0
LSm7	Lsm7	NM_001259116	Like Sm 7	FBgn0261068	35003	-0.49	0.01
LTV1	Ltv1	NM_001299371	LTV1 ribosome biogenesis factor	FBgn0027525	36146	0.75	0
mal	Mocos	NM_001298564	maroon-like	FBgn0002641	33045	0.4	0.01
Mat89Ba	Nol6	NM_142273	Maternal transcript 89Ba	FBgn0261286	41973	0.85	0
Mcm7	Mcm7	NM_079260	Minichromosome maintenance 7	FBgn0020633	39014	-0.43	0.04
mdy	Dgat1	NM_135969	midway	FBgn0004797	44887	0.42	0.03
MESR6	6030458C11Rik	NM_001275104	Misexpression suppressor of ras 6	FBgn0036846	40083	-0.64	0
Mfe2	Hsd17b4	NM_001298389	peroxisomal Multifunctional enzyme type 2	FBgn0030731	32582	0.51	0.01
MFS18	Slc17a9	NM_134991	Major Facilitator Superfamily Transporter 18	FBgn0025684	33650	-0.39	0.04
mio	Mios	NM_134812	missing oocyte	FBgn0031399	33399	0.35	0.02
Mitofilin	Immt	NM_001275889	mitofilin	FBgn0019960	42587	0.49	0.05
Mo25	Cab39l	NM_001275029	Mo25	FBgn0017572	39858	-0.43	0.04
mre11	Mre11a	NM_078823	meiotic recombination 11	FBgn0020270	34565	0.51	0
mRpL12	Mrpl12	NM_080003	mitochondrial ribosomal protein L12	FBgn0011787	44326	0.33	0.01
mRpL49	Mrpl49	NM_001298241	mitochondrial ribosomal protein L49	FBgn0030433	32242	0.32	0.05
mRpS11	Mrps11	NM_079658	mitochondrial ribosomal protein S11	FBgn0038474	42061	0.48	0.01
msi	Msi2	NM_001260374	musashi	FBgn0011666	43087	-0.95	0.03
msk	Ipo7	NM_080041	moleskin	FBgn0026252	44747	0.49	0.03
mtDNA-helicase	Twnk	NM_135474	mitochondrial DNA helicase	FBgn0032154	34307	0.51	0.01
Mtpalpha	Hadha	NM_135455	Mitochondrial trifunctional protein alpha subunit	FBgn0028479	34276	-0.37	0
mtRNApol	Polrmt	NM_001272924	mitochondrial RNA polymerase	FBgn0261938	33285	0.85	0.01
Myo28B1	Myo7b	NM_144373	Myosin 28B1	FBgn0040299	53515	0.62	0.05
Mys45A	Sdad1	NM_136611	Mystery 45A	FBgn0033379	35925	0.42	0.02
ND-51	Ndufv1	NM_001298728	NADH dehydrogenase (ubiquinone) 51 kDa subunit	FBgn0031771	33852	0.44	0.05
ND-SGDH	Ndufb5	NM_001274813	NADH dehydrogenase (ubiquinone) SGDH subunit	FBgn0011455	46260	0.45	0.01
Neurochondrin	Ncdn	NM_141401	neurochondrin	FBgn0037447	40796	-0.46	0.01
NijC	Ninj2	NM_001104290	Ninjurin C	FBgn0038079	41568	-0.72	0
NitFhit	Nit1	NM_080383	Nitrilase and fragile histidine triad fusion protein	FBgn0024945	38029	0.52	0
Nle	Nle1	NM_057946	Notchless	FBgn0021874	33234	0.52	0.02
Nmd3	Nmd3	NM_057984	Nonsense-mediated mRNA 3	FBgn0023542	31195	0.58	0
Non1	Gtpbp4	NM_001299318	Novel nucleolar protein 1	FBgn0028473	35963	0.8	0
nop5	Nop58	NM_058064	nop5	FBgn0026196	33966	0.49	0.01
Nop60B	Dkc1	NM_001014547	Nucleolar protein at 60B	FBgn0259937	37873	0.4	0.02
Npc1a	Npc1	NM_001201840	Niemann-Pick type C-1a	FBgn0024320	34358	-0.76	0
Npc2a	Npc2	NM_134793	Niemann-Pick type C-2a	FBgn0031381	33374	-0.58	0.03
Ns3	Lsg1	NM_001297850	Nucleostemin 3	FBgn0266284	31097	0.44	0.01
Nsun2	Nsun2	NM_143750	NOP2-Sun domain family, member 2	FBgn0026079	45064	0.41	0
O-fut1	Pofut1	NM_001299477	O-fucosyltransferase 1	FBgn0033901	36564	-0.55	0.05
omd	Ints5	NM_001275613	oocyte maintenance defects	FBgn0038168	41674	0.34	0.02
Ost48	Ddost	NM_078541	Oligosaccharyltransferase 48kD subunit	FBgn0014868	31849	-0.5	0
p38b	Mapk14	NM_058013	p38b MAP kinase	FBgn0024846	34780	0.42	0.01
PCB	Pcx	NM_001169632	Pyruvate carboxylase	FBgn0027580	36020	-0.47	0.02
pch2	Trip13	NM_001300306	pachytene checkpoint 2	FBgn0051453	41013	-0.78	0
PCID2	Pcid2	NM_140229	PCI domain-containing protein 2	FBgn0036184	39306	-0.39	0.02
peb	Rreb1	NM_001014722	pebbled	FBgn0003053	31391	0.57	0
pen-2	Psenen	NM_001299637	presenilin enhancer	FBgn0053198	251430	-0.45	0.02
peng	Pum3	NM_078705	penguin	FBgn0015527	33112	0.54	0
Pex13	Pex13	NM_137006	Peroxin 13	FBgn0033812	36462	0.38	0.01
Pex14	Pex14	NM_140996	Peroxin 14	FBgn0037020	40294	0.49	0.01
Pex16	Pex16	NM_140995	Peroxin 16	FBgn0037019	40293	0.42	0
Pex2	Pex2	NM_139953	Peroxin 2	FBgn0035876	38941	0.51	0
Pex7	Pex7	NM_001144442	Peroxin 7	FBgn0035922	38994	0.85	0
Pi3K59F	Pik3c3	NM_057785	Phosphotidylinositol 3 kinase 59F	FBgn0015277	37733	0.46	0.01
Pink1	Pink1	NM_001031878	PTEN-induced putative kinase 1	FBgn0029891	31607	0.38	0.02
pip	Ust	NM_001169996	pipe	FBgn0003089	40104	-0.51	0.02
pix	Abce1	NM_140015	pixie	FBgn0086706	39027	0.41	0
Plap	Plaa	NM_001258900	Phospholipase A2 activator protein	FBgn0024314	43978	-0.36	0.01
pnr	Gata5	NM_001275691	pannier	FBgn0003117	44849	-1.17	0
POLDIP2	Poldip2	NM_141283	Polymerase (DNA-directed), delta interacting protein 2	FBgn0037329	40655	0.45	0.01
Pomp	Pomp	NM_136213	pomp	FBgn0032884	35342	-0.85	0.01
ppan	Ppan	NM_057631	peter pan	FBgn0010770	42502	0.5	0.01
PPP4R2r	Ppp4r2	NM_001272481	Protein phosphatase 4 regulatory subunit 2-related protein	FBgn0030208	31979	-0.42	0.02
Ppt1	Ppt1	NM_001298095	Palmitoyl-protein thioesterase 1	FBgn0030057	31805	-0.5	0.01
Ppt2	Ppt2	NM_135656	Palmitoyl-protein Thioesterase 2	FBgn0032358	34564	-0.56	0.01
prel	Prelid1	NM_001273895	preli-like	FBgn0033413	35969	0.65	0
Prosalpha5	Psma5	NM_057854	Proteasome alpha5 subunit	FBgn0016697	36951	-0.56	0.01
Prosalpha7	Psma3	NM_165703	Proteasome alpha7 subunit	FBgn0023175	36018	-0.51	0.01
Prosbeta3	Psmb3	NM_141601	Proteasome beta3 subunit	FBgn0026380	41079	-0.53	0
Prosbeta6	Psmb1	NM_079391	Proteasome beta6 subunit	FBgn0002284	39855	-0.5	0.01
Prosbeta7	Psmb4	NM_141272	Proteasome beta7 subunit	FBgn0250746	40639	-0.51	0
prtp	Txndc5	NM_001201654	pretaporter	FBgn0030329	32124	-0.65	0
psidin	Naa25	NM_142601	phagocyte signaling impaired	FBgn0243511	42389	0.32	0.03
PSR	Jmjd6	NM_001275903	phosphatidylserine receptor	FBgn0038948	42616	0.43	0.01
Pu	Gch1	NM_079077	Punch	FBgn0003162	37415	-1.44	0
pyd3	Upb1	NM_141475	pyd3	FBgn0037513	40916	0.37	0.02
Rab32	Rab32	NM_001299308	Rab32	FBgn0002567	35940	-0.48	0.01
Rab7	Rab7	NM_001260347	Rab7	FBgn0015795	42841	-0.33	0.04
rad50	Rad50	NM_001259532	rad50	FBgn0034728	37564	0.74	0
Ras85D	Hras	NM_057351	Ras oncogene at 85D	FBgn0003205	41140	-0.42	0.03
Rbm13	Mak16	NM_001298097	RNA-binding motif protein 13	FBgn0030067	31818	0.52	0
Rcd5	Mcrs1	NM_139595	Reduction in Cnn dots 5	FBgn0263832	38478	0.33	0.02
rdgBbeta	Pitpnc1	NM_137404	rdgBbeta	FBgn0027872	37011	0.41	0.04
RecQ5	Recql5	NM_001014584	RecQ5 helicase	FBgn0027375	39594	0.49	0.01
RfC38	Rfc3	NM_001298904	Replication factor C 38kD subunit	FBgn0028700	34550	-0.33	0.05
RhoGAP16F	Arhgap15	NM_001258801	Rho GTPase activating protein at 16F	FBgn0030893	32790	0.5	0
RIOK1	Riok1	NM_140232	RIO kinase 1	FBgn0036187	39309	0.64	0.01
RIOK2	Riok2	NM_143108	RIO kinase 2	FBgn0039306	43046	0.55	0
rnh1	Rnaseh1	NM_057967	ribonuclease H1	FBgn0023171	35746	0.53	0
RpI1	Polr1a	NM_079019	RNA polymerase I subunit	NA	36617	0.52	0.02
RpL24-like	Rsl24d1	NM_141816	Ribosomal protein L24-like	FBgn0037899	41372	0.89	0
Rpn1	Psmd2	NM_140901	Regulatory particle non-ATPase 1	FBgn0028695	40174	-0.54	0.05
Rpn10	Psmd4	NM_001275239	Regulatory particle non-ATPase 10	FBgn0015283	40388	-0.44	0.01
Rpn11	Psmd14	NM_135061	Regulatory particle non-ATPase 11	FBgn0028694	33738	-0.65	0
Rpn5	Psmd12	NM_141331	Regulatory particle non-ATPase 5	FBgn0028690	40717	-0.54	0.01
Rpn6	Psmd11	NM_001259396	Regulatory particle non-ATPase 6	FBgn0028689	36638	-0.48	0.03
Rpn7	Psmd6	NM_142791	Regulatory particle non-ATPase 7	FBgn0028688	42641	-0.58	0.01
Rpn9	Psmd13	NM_142920	Regulatory particle non-ATPase 9	FBgn0028691	42802	-0.56	0.01
Rpt1	Psmc2	NM_058125	Regulatory particle triple-A ATPase 1	FBgn0028687	35701	-0.64	0
Rpt2	Psmc1	NM_001300564	Regulatory particle triple-A ATPase 2	FBgn0015282	42828	-0.7	0
Rpt5	Psmc3	NM_079740	Regulatory particle triple-A ATPase 5	FBgn0028684	42805	-0.61	0
Rs1	Ddx27	NM_001299259	Rs1	FBgn0021995	44087	0.39	0.02
rudhira	Bcas3	NM_001258702	rudhira	FBgn0266019	32136	-0.68	0.01
Sac1	Sacm1l	NM_001202087	Sac1 phosphatase	FBgn0283500	38137	0.55	0
Sardh	Sardh	NM_137419	Sarcosine dehydrogenase	FBgn0034276	37026	1.11	0
Sclp	Lrrc20	NM_001169256	sclp	FBgn0030357	32156	-0.71	0.03
sds22	Ppp1r7	NM_142362	sds22	FBgn0028992	42091	-0.44	0.02
Seipin	Bscl2	NM_130656	seipin	FBgn0040336	31245	0.69	0.02
SelR	Msrb3	NM_001144564	Selenoprotein R	FBgn0267376	41309	0.34	0.02
sev	Ros1	NM_078559	sevenless	NA	32039	-0.32	0.04
shu	Fkbp6	NM_137993	shutdown	FBgn0003401	45360	-0.36	0.05
shv	Dnajb11	NM_134681	shriveled	FBgn0031256	33220	-0.4	0.02
SmF	Snrpf	NM_078984	Small ribonucleoprotein particle protein SmF	FBgn0000426	36314	-0.41	0.04
Spase12	Spcs1	NM_176583	Spase 12-subunit	FBgn0040623	50096	-0.4	0
Spase25	Spcs2	NM_001298195	Spase 25-subunit	FBgn0030306	32095	-0.5	0
Spat	Agxt	NM_078507	Serine pyruvate aminotransferase	FBgn0014031	31587	0.68	0
SppL	Sppl3	NM_001170269	Signal peptide peptidase-like	FBgn0039381	43128	-0.38	0.02
sqh	Myl9	NM_001297999	spaghetti squash	FBgn0003514	31554	-0.36	0.05
Sras	Rce1	NM_079934	severas	FBgn0029121	44002	-0.36	0
su(r)	Dpyd	NM_167182	suppressor of rudimentary	FBgn0086450	31858	0.97	0
sug	Glis2	NM_001274003	sugarbabe	FBgn0033782	36424	-1.35	0
Surf6	Surf6	NM_079684	Surfeit 6	FBgn0038746	42370	0.56	0
Syx16	Stx16	NM_078696	Syntaxin 16	FBgn0031106	33034	0.36	0.03
Tango2	Tango2	NM_001258725	Transport and Golgi organization 2	FBgn0030503	32319	-0.5	0
Tango9	Slc35f6	NM_001316533	Transport and Golgi organization 9	FBgn0260744	41450	-0.53	0.02
tank	Ei24	NM_135020	tank	FBgn0031635	33684	0.44	0.04
temp	Ptar1	NM_001297889	tempura	FBgn0027296	31212	0.45	0.01
Tgt	Qtrt1	NM_134741	tRNA-guanine transglycosylase	FBgn0031321	33307	0.6	0
Tif-IA	Rrn3	NM_176070	Tif-IA	FBgn0032988	35454	0.38	0.01
Tim9a	Timm9	NM_001298279	Tim9a	FBgn0030480	32294	-0.42	0.05
Top3alpha	Top3a	NM_078878	Topoisomerase 3alpha	FBgn0040268	35236	0.74	0
Top3beta	Top3b	NM_001298009	Topoisomerase 3beta	FBgn0026015	31565	0.39	0.04
trol	Hspg2	NM_001031862	terribly reduced optic lobes	FBgn0284408	45320	-0.45	0.05
trsn	Tsn	NM_136747	translin	FBgn0033528	36110	-0.56	0.01
Tsr1	Tsr1	NM_141047	Tsr1 ribosome assembly factor	FBgn0037073	40360	0.53	0.02
Txl	Txnl1	NM_079214	Thioredoxin-like	FBgn0035631	38646	-0.45	0.01
Uch-L5	Uchl5	NM_001274703	Ubiquitin carboxy-terminal hydrolase L5	FBgn0011327	39102	-0.41	0.04
Ufd1-like	Ufd1	NM_079299	Ubiquitin fusion-degradation 1-like	FBgn0036136	39254	-0.42	0.01
UGP	Ugp2	NM_001169928	UGP	FBgn0035978	39065	-0.44	0.01
Usp14	Usp14	NM_001273392	Ubiquitin specific protease 14	FBgn0032216	34387	-0.56	0
v	Tdo2	NM_078558	vermilion	FBgn0003965	32026	1.27	0
Vamp7	Vamp7	NM_001299326	Vesicle-associated membrane protein 7	FBgn0266186	36015	-0.42	0.02
Vps24	Chmp3	NM_001316528	Vacuolar protein sorting 24	FBgn0037231	40542	-0.32	0.03
Vps33B	Vps33b	NM_143138	Vacuolar protein sorting 33B	FBgn0039335	43077	0.34	0.01
wbl	Erp29	NM_001299680	windbeutel	FBgn0004003	37206	-1.25	0
zfh1	Hinfp	NM_057502	Zn finger homeodomain 1	FBgn0004606	43650	-0.65	0.03
Zfrp8	Pdcd2	NM_001299899	Zinc finger protein RP-8	FBgn0021875	45021	0.82	0
Zip48C	Slc39a11	NM_136868	Zinc/iron regulated transporter-related protein 48C	FBgn0033665	36273	0.45	0
Zip99C	Slc39a13	NM_001202384	Zinc/iron regulated transporter-related protein 99C	FBgn0039714	43533	-0.39	0.03
