# Supplementary material for: Mammalian and Invertebrate Models as Complementary Tools for Gaining Mechanistic Insight on Muscle Responses to Spaceflight
Source: Int J Mol Sci. 2021 Aug 31;22(17):9470. doi: 10.3390/ijms22179470 (PMC8430797; doi:10.3390/ijms22179470)
Supplement: Supplementary file 1 [file ijms-22-09470-s001.zip › Supplementary material/Table_S20_DEGs_Quadricep_Spaceflight_vs_Groundcontrol_GLDS_103.xlsx]

## Sheet: res_DESeq2_GLDS_103_ENSEMBLE_RR
Symbol	transcript_ID	Human.gene.name	gene_symbol	gene_biotype	baseMean	log2FoldChange	lfcSE	stat	pvalue	padj
ENSMUSG00000000001	ENSMUSG00000000001.4	GNAI3	Gnai3	protein_coding	616.226	0.0177143	0.0746576	0.237275	0.812444	0.932907
ENSMUSG00000000028	ENSMUSG00000000028.14	CDC45	Cdc45	protein_coding	73.4377	-0.246758	0.154308	-1.59912	0.109793	0.380293
ENSMUSG00000000037	ENSMUSG00000000037.16	SCML2	Scml2	protein_coding	6.86501	0.0184794	0.465473	0.0397004	0.968332	NA
ENSMUSG00000000049	ENSMUSG00000000049.11	APOH	Apoh	protein_coding	6.55398	0.0930216	0.573268	0.162265	0.871097	NA
ENSMUSG00000000056	ENSMUSG00000000056.7	NARF	Narf	protein_coding	5310.05	-0.114579	0.0786981	-1.45593	0.145413	0.437284
ENSMUSG00000000058	ENSMUSG00000000058.6	CAV2	Cav2	protein_coding	437.701	0.00357933	0.13194	0.0271284	0.978357	0.991771
ENSMUSG00000000078	ENSMUSG00000000078.7	KLF6	Klf6	protein_coding	1458.42	-0.384883	0.107806	-3.57013	0.000356803	0.011473
ENSMUSG00000000085	ENSMUSG00000000085.16	SCMH1	Scmh1	protein_coding	1220.02	-0.138468	0.0580149	-2.38677	0.0169973	0.135783
ENSMUSG00000000088	ENSMUSG00000000088.7	COX5A	Cox5a	protein_coding	7246.46	0.0426156	0.125257	0.340225	0.733687	0.897673
ENSMUSG00000000093	ENSMUSG00000000093.6	TBX2	Tbx2	protein_coding	82.7437	-0.0163414	0.172455	-0.0947574	0.924507	0.97223
ENSMUSG00000000094	ENSMUSG00000000094.12	TBX4	Tbx4	protein_coding	55.7662	-0.23056	0.204211	-1.12903	0.258886	0.583208
ENSMUSG00000000103	ENSMUSG00000000103.12	ZNF549	Zfy2	protein_coding	0	NA	NA	NA	NA	NA
ENSMUSG00000000103	ENSMUSG00000000103.12	ZNF586	Zfy2	protein_coding	0	NA	NA	NA	NA	NA
ENSMUSG00000000103	ENSMUSG00000000103.12	ZNF584	Zfy2	protein_coding	0	NA	NA	NA	NA	NA
ENSMUSG00000000103	ENSMUSG00000000103.12	ZNF587B	Zfy2	protein_coding	0	NA	NA	NA	NA	NA
ENSMUSG00000000103	ENSMUSG00000000103.12	ZNF552	Zfy2	protein_coding	0	NA	NA	NA	NA	NA
ENSMUSG00000000103	ENSMUSG00000000103.12	ZNF610	Zfy2	protein_coding	0	NA	NA	NA	NA	NA
ENSMUSG00000000103	ENSMUSG00000000103.12	ZNF773	Zfy2	protein_coding	0	NA	NA	NA	NA	NA
ENSMUSG00000000103	ENSMUSG00000000103.12	ZNF419	Zfy2	protein_coding	0	NA	NA	NA	NA	NA
ENSMUSG00000000103	ENSMUSG00000000103.12	ZNF304	Zfy2	protein_coding	0	NA	NA	NA	NA	NA
ENSMUSG00000000103	ENSMUSG00000000103.12	ZNF134	Zfy2	protein_coding	0	NA	NA	NA	NA	NA
ENSMUSG00000000103	ENSMUSG00000000103.12	ZNF792	Zfy2	protein_coding	0	NA	NA	NA	NA	NA
ENSMUSG00000000103	ENSMUSG00000000103.12	AC003005.1	Zfy2	protein_coding	0	NA	NA	NA	NA	NA
ENSMUSG00000000103	ENSMUSG00000000103.12	AC003002.1	Zfy2	protein_coding	0	NA	NA	NA	NA	NA
ENSMUSG00000000103	ENSMUSG00000000103.12	ZNF480	Zfy2	protein_coding	0	NA	NA	NA	NA	NA
ENSMUSG00000000103	ENSMUSG00000000103.12	ZNF256	Zfy2	protein_coding	0	NA	NA	NA	NA	NA
ENSMUSG00000000103	ENSMUSG00000000103.12	ZNF562	Zfy2	protein_coding	0	NA	NA	NA	NA	NA
ENSMUSG00000000103	ENSMUSG00000000103.12	ZNF772	Zfy2	protein_coding	0	NA	NA	NA	NA	NA
ENSMUSG00000000103	ENSMUSG00000000103.12	ZNF154	Zfy2	protein_coding	0	NA	NA	NA	NA	NA
ENSMUSG00000000103	ENSMUSG00000000103.12	ZNF418	Zfy2	protein_coding	0	NA	NA	NA	NA	NA
ENSMUSG00000000103	ENSMUSG00000000103.12	ZNF793	Zfy2	protein_coding	0	NA	NA	NA	NA	NA
ENSMUSG00000000103	ENSMUSG00000000103.12	AC004076.1	Zfy2	protein_coding	0	NA	NA	NA	NA	NA
ENSMUSG00000000103	ENSMUSG00000000103.12	ZNF561	Zfy2	protein_coding	0	NA	NA	NA	NA	NA
ENSMUSG00000000103	ENSMUSG00000000103.12	ZNF837	Zfy2	protein_coding	0	NA	NA	NA	NA	NA
ENSMUSG00000000103	ENSMUSG00000000103.12	ZNF548	Zfy2	protein_coding	0	NA	NA	NA	NA	NA
ENSMUSG00000000120	ENSMUSG00000000120.6	NGFR	Ngfr	protein_coding	44.6069	-0.856705	0.231055	-3.7078	0.000209071	0.00780281
ENSMUSG00000000125	ENSMUSG00000000125.5	WNT3	Wnt3	protein_coding	2.79037	-0.121731	0.779845	-0.156097	0.875957	NA
ENSMUSG00000000126	ENSMUSG00000000126.11	WNT9A	Wnt9a	protein_coding	396.313	-0.110093	0.0937352	-1.17451	0.24019	0.560968
ENSMUSG00000000127	ENSMUSG00000000127.14	FER	Fer	protein_coding	452.91	-0.0703883	0.0706727	-0.995977	0.319262	0.638165
ENSMUSG00000000131	ENSMUSG00000000131.15	XPO6	Xpo6	protein_coding	1121.08	0.24099	0.0827	2.91402	0.00356802	0.0521479
ENSMUSG00000000134	ENSMUSG00000000134.17	TFE3	Tfe3	protein_coding	393.761	0.0863279	0.0759211	1.13707	0.255507	0.578771
ENSMUSG00000000142	ENSMUSG00000000142.15	AXIN2	Axin2	protein_coding	225.211	0.068497	0.181246	0.377922	0.705489	0.886246
ENSMUSG00000000148	ENSMUSG00000000148.17	BRAT1	Brat1	protein_coding	240.773	-0.0302702	0.0818289	-0.369921	0.711441	0.888703
ENSMUSG00000000149	ENSMUSG00000000149.10	GNA12	Gna12	protein_coding	1043.44	0.160597	0.0810278	1.982	0.0474797	0.241736
ENSMUSG00000000154	ENSMUSG00000000154.16	SLC22A18	Slc22a18	protein_coding	11.16	-0.533161	0.401551	-1.32776	0.184259	0.492316
ENSMUSG00000000157	ENSMUSG00000000157.15	ITGB2	Itgb2l	protein_coding	0.322492	0.0489503	2.44561	0.0200156	0.984031	NA
ENSMUSG00000000167	ENSMUSG00000000167.14	PIH1D2	Pih1d2	protein_coding	8.42393	0.102309	0.406866	0.251457	0.801461	NA
ENSMUSG00000000168	ENSMUSG00000000168.9	DLAT	Dlat	protein_coding	5086.45	0.00642792	0.113157	0.0568054	0.9547	0.983524
ENSMUSG00000000171	ENSMUSG00000000171.5	SDHD	Sdhd	protein_coding	4732.86	-0.0615317	0.0966381	-0.636723	0.524305	0.78706
ENSMUSG00000000171	ENSMUSG00000000171.5	AP002884.2	Sdhd	protein_coding	4732.86	-0.0615317	0.0966381	-0.636723	0.524305	0.78706
ENSMUSG00000000182	ENSMUSG00000000182.9	FGF23	Fgf23	protein_coding	0.930326	0.879456	1.22684	0.716846	0.473469	NA
ENSMUSG00000000183	ENSMUSG00000000183.6	FGF6	Fgf6	protein_coding	240.294	0.0409399	0.212605	0.192563	0.847301	0.945881
ENSMUSG00000000184	ENSMUSG00000000184.12	AC008012.1	Ccnd2	protein_coding	703.172	-0.0265847	0.168147	-0.158104	0.874375	0.955323
ENSMUSG00000000184	ENSMUSG00000000184.12	CCND2	Ccnd2	protein_coding	703.172	-0.0265847	0.168147	-0.158104	0.874375	0.955323
ENSMUSG00000000194	ENSMUSG00000000194.13	GPR107	Gpr107	protein_coding	1563.91	-0.00264873	0.0706879	-0.0374708	0.97011	0.988532
ENSMUSG00000000197	ENSMUSG00000000197.8	NALCN	Nalcn	protein_coding	37.1454	0.16529	0.3122	0.529437	0.596502	0.830089
ENSMUSG00000000202	ENSMUSG00000000202.9	BTBD17	Btbd17	protein_coding	5.79845	-0.596578	0.621834	-0.959385	0.337365	NA
ENSMUSG00000000204	ENSMUSG00000000204.16	SLFN12	Slfn4	protein_coding	6.87753	1.43394	0.685723	2.09113	0.0365163	NA
ENSMUSG00000000204	ENSMUSG00000000204.16	SLFN12L	Slfn4	protein_coding	6.87753	1.43394	0.685723	2.09113	0.0365163	NA
ENSMUSG00000000214	ENSMUSG00000000214.11	TH	Th	protein_coding	1.00059	1.64672	1.28269	1.2838	0.199213	NA
ENSMUSG00000000215	ENSMUSG00000000215.11	INS	Ins2	protein_coding	0.086154	0.529836	3.11654	0.170008	0.865004	NA
ENSMUSG00000000216	ENSMUSG00000000216.8	SCNN1G	Scnn1g	protein_coding	1.15524	0.439468	1.21345	0.362163	0.71723	NA
ENSMUSG00000000223	ENSMUSG00000000223.13	DRP2	Drp2	protein_coding	307.566	0.330929	0.231879	1.42717	0.153532	0.447924
ENSMUSG00000000244	ENSMUSG00000000244.17	TSPAN32	Tspan32	protein_coding	18.6228	0.0969315	0.320908	0.302054	0.762611	0.911853
ENSMUSG00000000247	ENSMUSG00000000247.11	LHX2	Lhx2	protein_coding	6.35422	-0.535305	0.557181	-0.96074	0.336683	NA
ENSMUSG00000000248	ENSMUSG00000000248.16	CLEC2D	Clec2g	protein_coding	0.491669	1.71378	1.8765	0.913285	0.361092	NA
ENSMUSG00000000253	ENSMUSG00000000253.13	GMPR	Gmpr	protein_coding	3853.96	-0.389281	0.092386	-4.21363	2.51e-05	0.00177409
ENSMUSG00000000263	ENSMUSG00000000263.15	GLRA1	Glra1	protein_coding	1.08354	-1.11311	1.16277	-0.957296	0.338418	NA
ENSMUSG00000000266	ENSMUSG00000000266.11	MID2	Mid2	protein_coding	316.841	0.223206	0.129575	1.7226	0.0849604	0.334075
ENSMUSG00000000275	ENSMUSG00000000275.16	TRIM25	Trim25	protein_coding	614.539	0.0969641	0.0873939	1.10951	0.267212	0.591246
ENSMUSG00000000276	ENSMUSG00000000276.11	DGKE	Dgke	protein_coding	283.527	0.0213885	0.0977444	0.218821	0.82679	0.937407
ENSMUSG00000000278	ENSMUSG00000000278.10	SCPEP1	Scpep1	protein_coding	306.05	0.0473656	0.121809	0.388852	0.697386	0.882261
ENSMUSG00000000282	ENSMUSG00000000282.12	MNT	Mnt	protein_coding	522.373	-0.164882	0.180665	-0.912639	0.361432	0.672809
ENSMUSG00000000290	ENSMUSG00000000290.13	ITGB2	Itgb2	protein_coding	93.7393	0.0786862	0.190501	0.413048	0.679571	0.871653
ENSMUSG00000000295	ENSMUSG00000000295.13	HDDC2	Hddc2	protein_coding	115.975	-0.0219811	0.157157	-0.139867	0.888765	0.959481
ENSMUSG00000000296	ENSMUSG00000000296.8	TPD52L1	Tpd52l1	protein_coding	567.59	-0.0662768	0.0808417	-0.819834	0.412311	0.712983
ENSMUSG00000000301	ENSMUSG00000000301.16	PEMT	Pemt	protein_coding	26.7947	-0.0428546	0.23955	-0.178896	0.858019	0.949606
ENSMUSG00000000303	ENSMUSG00000000303.12	CDH1	Cdh1	protein_coding	25.4017	-0.178116	0.322222	-0.552774	0.580418	0.820754
ENSMUSG00000000305	ENSMUSG00000000305.12	CDH4	Cdh4	protein_coding	459.009	-0.566678	0.261389	-2.16795	0.0301625	0.19116
ENSMUSG00000000308	ENSMUSG00000000308.14	CKMT1B	Ckmt1	protein_coding	7.02402	0.0576387	0.578243	0.0996789	0.920599	NA
ENSMUSG00000000308	ENSMUSG00000000308.14	CKMT1A	Ckmt1	protein_coding	7.02402	0.0576387	0.578243	0.0996789	0.920599	NA
ENSMUSG00000000317	ENSMUSG00000000317.11	BCL6B	Bcl6b	protein_coding	232.967	-0.367148	0.221374	-1.6585	0.0972165	0.357664
ENSMUSG00000000318	ENSMUSG00000000318.16	CLEC10A	Clec10a	protein_coding	112.311	-0.140518	0.193466	-0.726318	0.467644	0.750938
ENSMUSG00000000320	ENSMUSG00000000320.10	ALOX12	Alox12	protein_coding	34.201	0.477326	0.334008	1.42909	0.152979	0.447129
ENSMUSG00000000326	ENSMUSG00000000326.12	COMT	Comt	protein_coding	903.681	-0.0421325	0.111954	-0.376337	0.706666	0.886416
ENSMUSG00000000339	ENSMUSG00000000339.14	RTCA	Rtca	protein_coding	472.154	-0.204658	0.0672984	-3.04106	0.00235748	0.0405526
ENSMUSG00000000340	ENSMUSG00000000340.10	DBT	Dbt	protein_coding	1418	-0.0336584	0.0997123	-0.337555	0.735698	0.898171
ENSMUSG00000000346	ENSMUSG00000000346.9	DAZAP2	Dazap2	protein_coding	1763.45	-0.151444	0.0612748	-2.47155	0.0134527	0.117707
ENSMUSG00000000355	ENSMUSG00000000355.13	MCTS1	Mcts1	protein_coding	392.716	-0.0112251	0.0954021	-0.117661	0.906336	0.965219
ENSMUSG00000000359	ENSMUSG00000000359.3	REM1	Rem1	protein_coding	68.3244	-0.169458	0.200064	-0.847021	0.396983	0.701127
ENSMUSG00000000365	ENSMUSG00000000365.9	RNF17	Rnf17	protein_coding	4.56797	-1.66024	0.749893	-2.21397	0.0268309	NA
ENSMUSG00000000374	ENSMUSG00000000374.8	FP565260.6	Trappc10	protein_coding	2409.33	-0.0925961	0.0462873	-2.00046	0.0454501	0.235782
ENSMUSG00000000374	ENSMUSG00000000374.8	TRAPPC10	Trappc10	protein_coding	2409.33	-0.0925961	0.0462873	-2.00046	0.0454501	0.235782
ENSMUSG00000000378	ENSMUSG00000000378.15	CCM2	Ccm2	protein_coding	495.369	-0.113863	0.0605203	-1.8814	0.0599179	0.275909
ENSMUSG00000000384	ENSMUSG00000000384.15	TBRG4	Tbrg4	protein_coding	1103.86	-0.0110599	0.0793353	-0.139407	0.889129	0.959481
ENSMUSG00000000385	ENSMUSG00000000385.7	TMPRSS2	Tmprss2	protein_coding	5.55964	0.256095	0.549037	0.466444	0.640898	NA
ENSMUSG00000000386	ENSMUSG00000000386.14	MX1	Mx1	protein_coding	7.98515	1.31713	0.500911	2.62948	0.00855168	NA
ENSMUSG00000000392	ENSMUSG00000000392.17	FAP	Fap	protein_coding	318.364	0.0733254	0.164588	0.445509	0.655952	0.860719
ENSMUSG00000000394	ENSMUSG00000000394.15	GCG	Gcg	protein_coding	0.0760452	0.529836	3.11654	0.170008	0.865004	NA
ENSMUSG00000000399	ENSMUSG00000000399.10	NDUFA9	Ndufa9	protein_coding	4697.36	-0.00187519	0.122488	-0.0153091	0.987786	0.994911
ENSMUSG00000000402	ENSMUSG00000000402.2	EGFL6	Egfl6	protein_coding	18.3304	-0.374992	0.343461	-1.0918	0.27492	0.59922
ENSMUSG00000000409	ENSMUSG00000000409.14	LCK	Lck	protein_coding	1.81789	-0.189055	0.980765	-0.192763	0.847144	NA
ENSMUSG00000000411	ENSMUSG00000000411.7	TSSK3	Tssk3	protein_coding	1.66156	0.341983	0.865397	0.395174	0.692714	NA
ENSMUSG00000000416	ENSMUSG00000000416.16	CTTNBP2	Cttnbp2	protein_coding	47.5183	0.349442	0.25166	1.38855	0.164969	0.464829
ENSMUSG00000000420	ENSMUSG00000000420.15	GALNT1	Galnt1	protein_coding	2955.52	-0.115379	0.069515	-1.65977	0.0969614	0.357091
ENSMUSG00000000435	ENSMUSG00000000435.1	MYF5	Myf5	protein_coding	23.5127	-0.196704	0.25173	-0.781411	0.434561	0.729277
ENSMUSG00000000439	ENSMUSG00000000439.9	MKRN2	Mkrn2	protein_coding	2045.69	-0.19794	0.057185	-3.46139	0.000537391	0.01504
ENSMUSG00000000440	ENSMUSG00000000440.12	PPARG	Pparg	protein_coding	119.925	0.0680373	0.281224	0.241933	0.808832	0.931422
ENSMUSG00000000441	ENSMUSG00000000441.17	RAF1	Raf1	protein_coding	4533.41	-0.0778218	0.0627985	-1.23923	0.21526	0.531554
ENSMUSG00000000486	ENSMUSG00000000486.13	SEPTIN1	2001-09-01	protein_coding	21.491	-0.0451664	0.253177	-0.178398	0.85841	0.949606
ENSMUSG00000000489	ENSMUSG00000000489.7	PDGFB	Pdgfb	protein_coding	871.649	0.161476	0.117327	1.37629	0.168731	0.469742
ENSMUSG00000000530	ENSMUSG00000000530.16	ACVRL1	Acvrl1	protein_coding	338.6	-0.0181359	0.115588	-0.156901	0.875323	0.95546
ENSMUSG00000000531	ENSMUSG00000000531.5	TAMALIN	Grasp	protein_coding	143.204	0.0566322	0.135226	0.418798	0.675364	0.869599
ENSMUSG00000000532	ENSMUSG00000000532.11	ACVR1B	Acvr1b	protein_coding	2090.25	-0.267789	0.147327	-1.81764	0.0691186	0.29739
ENSMUSG00000000538	ENSMUSG00000000538.18	TOM1L2	Tom1l2	protein_coding	4069.32	-0.134961	0.0628771	-2.14642	0.0318392	0.196109
ENSMUSG00000000544	ENSMUSG00000000544.14	GPA33	Gpa33	protein_coding	0	NA	NA	NA	NA	NA
ENSMUSG00000000552	ENSMUSG00000000552.10	ZNF385A	Zfp385a	protein_coding	334.136	0.165118	0.159267	1.03674	0.299858	0.620959
ENSMUSG00000000555	ENSMUSG00000000555.8	ITGA5	Itga5	protein_coding	428.066	0.14345	0.18895	0.759199	0.447734	0.738858
ENSMUSG00000000560	ENSMUSG00000000560.9	GABRA2	Gabra2	protein_coding	3.15572	-0.0778405	0.904179	-0.0860896	0.931395	NA
ENSMUSG00000000561	ENSMUSG00000000561.14	WDR77	Wdr77	protein_coding	887.922	0.0159219	0.072793	0.218728	0.826862	0.937407
ENSMUSG00000000562	ENSMUSG00000000562.5	ADORA3	Adora3	protein_coding	3.1337	-0.56198	0.770185	-0.729669	0.465592	NA
ENSMUSG00000000563	ENSMUSG00000000563.17	ATP5PB	Atp5f1	protein_coding	12194.8	-0.0234972	0.0916075	-0.256498	0.797566	0.927386
ENSMUSG00000000567	ENSMUSG00000000567.5	SOX9	Sox9	protein_coding	123.01	0.0361974	0.20789	0.174118	0.861773	0.950606
ENSMUSG00000000568	ENSMUSG00000000568.15	HNRNPD	Hnrnpd	protein_coding	1784.4	-0.156836	0.0695225	-2.2559	0.0240771	0.167528
ENSMUSG00000000579	ENSMUSG00000000579.14	DYNLT1	Dynlt1c	protein_coding	131.51	0.0396044	0.107356	0.368905	0.712198	0.888703
ENSMUSG00000000581	ENSMUSG00000000581.8	C1D	C1d	protein_coding	548.582	-0.0780456	0.0957987	-0.814683	0.415254	0.71493
ENSMUSG00000000594	ENSMUSG00000000594.7	GM2A	Gm2a	protein_coding	622.614	-0.225876	0.107317	-2.10476	0.0353123	0.206983
ENSMUSG00000000600	ENSMUSG00000000600.15	AC000120.3	Krit1	protein_coding	1031.67	0.0736427	0.053998	1.3638	0.172629	0.476009
ENSMUSG00000000600	ENSMUSG00000000600.15	KRIT1	Krit1	protein_coding	1031.67	0.0736427	0.053998	1.3638	0.172629	0.476009
ENSMUSG00000000605	ENSMUSG00000000605.9	CLCN4	Clcn4	protein_coding	2177.99	0.0339263	0.05548	0.611506	0.540865	0.796459
ENSMUSG00000000617	ENSMUSG00000000617.14	GRM6	Grm6	protein_coding	1.06273	-0.669406	1.41637	-0.472621	0.636483	NA
ENSMUSG00000000627	ENSMUSG00000000627.15	SEMA4F	Sema4f	protein_coding	3.61317	-0.463973	0.693392	-0.669135	0.503409	NA
ENSMUSG00000000628	ENSMUSG00000000628.10	HK2	Hk2	protein_coding	15710	-0.0371721	0.125288	-0.296693	0.766701	0.914019
ENSMUSG00000000631	ENSMUSG00000000631.20	MYO18A	Myo18a	protein_coding	13980.7	-0.0166485	0.0746796	-0.222932	0.823588	0.936648
ENSMUSG00000000632	ENSMUSG00000000632.13	SEZ6	Sez6	protein_coding	8.53803	0.246836	0.56428	0.437436	0.661795	NA
ENSMUSG00000000673	ENSMUSG00000000673.8	HAAO	Haao	protein_coding	2.58826	0.930359	0.832546	1.11749	0.263786	NA
ENSMUSG00000000682	ENSMUSG00000000682.7	CD52	Cd52	protein_coding	16.4955	-0.717059	0.350345	-2.04672	0.0406855	0.222353
ENSMUSG00000000686	ENSMUSG00000000686.11	ABHD15	Abhd15	protein_coding	32.8195	0.0712723	0.418733	0.17021	0.864845	0.951776
ENSMUSG00000000690	ENSMUSG00000000690.5	HOXB6	Hoxb6	protein_coding	17.7032	0.354184	0.409889	0.864099	0.387533	0.694338
ENSMUSG00000000693	ENSMUSG00000000693.10	LOXL3	Loxl3	protein_coding	138.501	-0.00826848	0.147126	-0.0561998	0.955183	0.983609
ENSMUSG00000000701	ENSMUSG00000000701.8	TCL1B	Tcl1b5	protein_coding	0	NA	NA	NA	NA	NA
ENSMUSG00000000706	ENSMUSG00000000706.16	BTN1A1	Btn1a1	protein_coding	0	NA	NA	NA	NA	NA
ENSMUSG00000000708	ENSMUSG00000000708.14	KAT2B	Kat2b	protein_coding	4182.43	-0.116411	0.0632912	-1.83929	0.0658729	0.289764
ENSMUSG00000000711	ENSMUSG00000000711.3	RAB5B	Rab5b	protein_coding	4477.64	-0.194169	0.0475785	-4.08102	4.48e-05	0.00265852
ENSMUSG00000000724	ENSMUSG00000000724.10	CRYBA1	Cryba1	protein_coding	72.6805	-0.53231	0.333732	-1.59502	0.110707	0.381733
ENSMUSG00000000730	ENSMUSG00000000730.13	DNMT3L	Dnmt3l	protein_coding	1.58677	-0.111043	1.37361	-0.0808408	0.935569	NA
ENSMUSG00000000730	ENSMUSG00000000730.13	FP565260.4	Dnmt3l	protein_coding	1.58677	-0.111043	1.37361	-0.0808408	0.935569	NA
ENSMUSG00000000731	ENSMUSG00000000731.15	AIRE	Aire	protein_coding	0.157247	0.048945	3.11654	0.0157049	0.98747	NA
ENSMUSG00000000732	ENSMUSG00000000732.9	FP565260.3	Icosl	protein_coding	82.8012	-0.403011	0.145096	-2.77755	0.00547706	0.068494
ENSMUSG00000000732	ENSMUSG00000000732.9	ICOSLG	Icosl	protein_coding	82.8012	-0.403011	0.145096	-2.77755	0.00547706	0.068494
ENSMUSG00000000738	ENSMUSG00000000738.18	SPG7	Spg7	protein_coding	2525.35	-0.315897	0.0848067	-3.7249	0.00019539	0.00751017
ENSMUSG00000000739	ENSMUSG00000000739.14	SULT1A4	Sult5a1	protein_coding	68.0054	-0.289541	0.183733	-1.57588	0.115054	0.389062
ENSMUSG00000000739	ENSMUSG00000000739.14	SULT1A3	Sult5a1	protein_coding	68.0054	-0.289541	0.183733	-1.57588	0.115054	0.389062
ENSMUSG00000000739	ENSMUSG00000000739.14	AC020765.6	Sult5a1	protein_coding	68.0054	-0.289541	0.183733	-1.57588	0.115054	0.389062
ENSMUSG00000000739	ENSMUSG00000000739.14	SULT1A1	Sult5a1	protein_coding	68.0054	-0.289541	0.183733	-1.57588	0.115054	0.389062
ENSMUSG00000000739	ENSMUSG00000000739.14	SULT1A2	Sult5a1	protein_coding	68.0054	-0.289541	0.183733	-1.57588	0.115054	0.389062
ENSMUSG00000000740	ENSMUSG00000000740.12	RPL13	Rpl13	protein_coding	6492.5	-0.100411	0.0906799	-1.10731	0.268159	0.592153
ENSMUSG00000000751	ENSMUSG00000000751.13	RPA1	Rpa1	protein_coding	2217.21	-0.385807	0.0623663	-6.18615	6.17e-10	3.96e-07
ENSMUSG00000000753	ENSMUSG00000000753.15	SERPINF1	Serpinf1	protein_coding	991.183	0.0718257	0.161615	0.444424	0.656736	0.861023
ENSMUSG00000000759	ENSMUSG00000000759.14	TUBGCP3	Tubgcp3	protein_coding	489.811	-0.0126225	0.0713424	-0.176928	0.859565	0.949943
ENSMUSG00000000766	ENSMUSG00000000766.18	OPRM1	Oprm1	protein_coding	0.24867	-0.431946	3.11654	-0.138598	0.889768	NA
ENSMUSG00000000776	ENSMUSG00000000776.13	POLR3D	Polr3d	protein_coding	482.165	-0.164694	0.0683079	-2.41105	0.0159068	0.129827
ENSMUSG00000000782	ENSMUSG00000000782.15	TCF7	Tcf7	protein_coding	20.5235	0.179998	0.305456	0.589278	0.555675	0.805512
ENSMUSG00000000787	ENSMUSG00000000787.12	DDX3X	Ddx3x	protein_coding	12279	0.0262822	0.103221	0.25462	0.799016	0.928253
ENSMUSG00000000791	ENSMUSG00000000791.9	IL12RB1	Il12rb1	protein_coding	2.32301	0.667433	0.892939	0.747456	0.454789	NA
ENSMUSG00000000792	ENSMUSG00000000792.2	SLC5A5	Slc5a5	protein_coding	1.73487	-0.625846	0.977969	-0.639944	0.522209	NA
ENSMUSG00000000794	ENSMUSG00000000794.9	KCNN3	Kcnn3	protein_coding	176.808	0.0152943	0.298122	0.0513021	0.959085	0.984928
ENSMUSG00000000804	ENSMUSG00000000804.14	USP32	Usp32	protein_coding	1134.35	-0.0379441	0.0481487	-0.788062	0.43066	0.72679
ENSMUSG00000000804	ENSMUSG00000000804.14	USP6	Usp32	protein_coding	1134.35	-0.0379441	0.0481487	-0.788062	0.43066	0.72679
ENSMUSG00000000805	ENSMUSG00000000805.18	CA4	Car4	protein_coding	73.6533	0.496643	0.260233	1.90846	0.0563324	0.266772
ENSMUSG00000000811	ENSMUSG00000000811.13	TXNRD3	Txnrd3	protein_coding	144.406	0.0781551	0.100368	0.778684	0.436166	0.730719
ENSMUSG00000000817	ENSMUSG00000000817.10	FASLG	Fasl	protein_coding	0.329443	0.0489504	2.43274	0.0201215	0.983946	NA
ENSMUSG00000000823	ENSMUSG00000000823.16	ZNF512B	Zfp512b	protein_coding	1154.84	-0.0513076	0.0502352	-1.02135	0.30709	0.627157
ENSMUSG00000000826	ENSMUSG00000000826.16	DNAJC5	Dnajc5	protein_coding	1980.04	-0.0380082	0.0467195	-0.813541	0.415908	0.715371
ENSMUSG00000000827	ENSMUSG00000000827.18	TPD52L2	Tpd52l2	protein_coding	1003.33	-0.0104502	0.0609682	-0.171404	0.863906	0.951544
ENSMUSG00000000838	ENSMUSG00000000838.17	FMR1	Fmr1	protein_coding	344.187	0.144775	0.0988468	1.46464	0.143018	0.43367
ENSMUSG00000000861	ENSMUSG00000000861.15	BCL11A	Bcl11a	protein_coding	10.2072	0.793859	0.364253	2.17942	0.0293006	NA
ENSMUSG00000000869	ENSMUSG00000000869.12	IL4	Il4	protein_coding	0.905793	0.856124	1.2027	0.711832	0.476569	NA
ENSMUSG00000000876	ENSMUSG00000000876.11	PXMP4	Pxmp4	protein_coding	374.65	-0.081059	0.11208	-0.723226	0.469541	0.752565
ENSMUSG00000000881	ENSMUSG00000000881.12	DLG3	Dlg3	protein_coding	80.347	0.0937194	0.169731	0.552166	0.580835	0.821204
ENSMUSG00000000884	ENSMUSG00000000884.16	GNB1L	Gnb1l	protein_coding	46.1804	-0.0469059	0.211225	-0.222067	0.824262	0.936756
ENSMUSG00000000889	ENSMUSG00000000889.8	DBH	Dbh	protein_coding	0.513744	2.51111	2.18642	1.1485	0.250762	NA
ENSMUSG00000000901	ENSMUSG00000000901.16	MMP11	Mmp11	protein_coding	50.6232	-0.154791	0.214991	-0.719988	0.471532	0.753804
ENSMUSG00000000902	ENSMUSG00000000902.13	SMARCB1	Smarcb1	protein_coding	489.085	0.189748	0.0860036	2.20628	0.0273641	0.181271
ENSMUSG00000000903	ENSMUSG00000000903.3	VPREB3	Vpreb3	protein_coding	1.41641	0.215678	0.891605	0.241899	0.808859	NA
ENSMUSG00000000915	ENSMUSG00000000915.15	HIP1R	Hip1r	protein_coding	262.282	0.241963	0.136165	1.77699	0.0755705	0.313455
ENSMUSG00000000916	ENSMUSG00000000916.15	NSUN5	Nsun5	protein_coding	200.137	0.153775	0.0867901	1.77181	0.0764267	0.315208
ENSMUSG00000000934	ENSMUSG00000000934.9	TOP1MT	Top1mt	protein_coding	355.454	-0.181686	0.0691361	-2.62795	0.00859012	0.0903627
ENSMUSG00000000938	ENSMUSG00000000938.11	HOXA10	Hoxa10	protein_coding	409.748	-0.0470263	0.131782	-0.35685	0.721204	0.891887
ENSMUSG00000000942	ENSMUSG00000000942.10	HOXA4	Hoxa4	protein_coding	92.1622	-0.0293781	0.164074	-0.179053	0.857896	0.949558
ENSMUSG00000000948	ENSMUSG00000000948.16	SNURF	Gm38393	protein_coding	99.6316	0.203137	0.158568	1.28107	0.200167	0.51232
ENSMUSG00000000948	ENSMUSG00000000948.16	AC124312.1	Gm38393	protein_coding	99.6316	0.203137	0.158568	1.28107	0.200167	0.51232
ENSMUSG00000000957	ENSMUSG00000000957.11	MMP14	Mmp14	protein_coding	388.632	0.228005	0.169941	1.34167	0.179704	0.486819
ENSMUSG00000000958	ENSMUSG00000000958.10	SLC7A7	Slc7a7	protein_coding	34.7842	0.133482	0.223954	0.596023	0.55116	0.802855
ENSMUSG00000000959	ENSMUSG00000000959.7	OXA1L	Oxa1l	protein_coding	1066.08	-0.0502441	0.111295	-0.451451	0.651665	0.859072
ENSMUSG00000000976	ENSMUSG00000000976.13	HEATR6	Heatr6	protein_coding	686.522	-0.0628734	0.0680702	-0.923656	0.355665	0.668539
ENSMUSG00000000982	ENSMUSG00000000982.5	CCL3L3	Ccl3	protein_coding	0.253389	0.529844	2.54244	0.2084	0.834917	NA
ENSMUSG00000000982	ENSMUSG00000000982.5	CCL18	Ccl3	protein_coding	0.253389	0.529844	2.54244	0.2084	0.834917	NA
ENSMUSG00000000982	ENSMUSG00000000982.5	CCL3	Ccl3	protein_coding	0.253389	0.529844	2.54244	0.2084	0.834917	NA
ENSMUSG00000001014	ENSMUSG00000001014.6	ICAM4	Icam4	protein_coding	8.59997	-0.333792	0.451627	-0.739088	0.459854	NA
ENSMUSG00000001016	ENSMUSG00000001016.12	ILF2	Ilf2	protein_coding	678.73	0.0154529	0.0687572	0.224746	0.822177	0.936112
ENSMUSG00000001017	ENSMUSG00000001017.15	CHTOP	Chtop	protein_coding	2631.08	-0.100017	0.0500661	-1.99769	0.0457501	0.236677
ENSMUSG00000001018	ENSMUSG00000001018.15	SNAPIN	Snapin	protein_coding	1683.24	-0.123527	0.06757	-1.82814	0.0675286	0.294337
ENSMUSG00000001020	ENSMUSG00000001020.8	S100A4	S100a4	protein_coding	84.2026	-0.0847875	0.255244	-0.332183	0.739751	0.900146
ENSMUSG00000001021	ENSMUSG00000001021.12	S100A3	S100a3	protein_coding	0.822894	0.0167478	1.44148	0.0116185	0.99073	NA
ENSMUSG00000001023	ENSMUSG00000001023.10	S100A5	S100a5	protein_coding	1.26179	1.52819	1.14911	1.32989	0.183555	NA
ENSMUSG00000001025	ENSMUSG00000001025.8	S100A6	S100a6	protein_coding	542.444	0.00413254	0.15659	0.0263909	0.978946	0.991771
ENSMUSG00000001027	ENSMUSG00000001027.7	SCN4A	Scn4a	protein_coding	28320	-0.214646	0.0644427	-3.33081	0.00086594	0.0208624
ENSMUSG00000001029	ENSMUSG00000001029.15	ICAM2	Icam2	protein_coding	81.7237	-0.263197	0.192639	-1.36627	0.171855	0.474751
ENSMUSG00000001034	ENSMUSG00000001034.17	MAPK7	Mapk7	protein_coding	113.467	-0.144315	0.148017	-0.974988	0.329566	0.646147
ENSMUSG00000001036	ENSMUSG00000001036.17	EPN2	Epn2	protein_coding	1271.52	-0.149395	0.0617502	-2.41934	0.0155485	0.128064
ENSMUSG00000001039	ENSMUSG00000001039.12	B9D1	B9d1	protein_coding	32.5793	-0.249197	0.205559	-1.21229	0.225401	0.542133
ENSMUSG00000001052	ENSMUSG00000001052.15	SEC24B	Sec24b	protein_coding	1275.69	-0.134612	0.0448133	-3.00385	0.0026659	0.0438288
ENSMUSG00000001053	ENSMUSG00000001053.15	N4BP3	N4bp3	protein_coding	77.3456	-0.113066	0.216607	-0.521988	0.601679	0.833401
ENSMUSG00000001054	ENSMUSG00000001054.9	RMND5B	Rmnd5b	protein_coding	303.507	-0.231947	0.100062	-2.31803	0.0204479	0.150811
ENSMUSG00000001056	ENSMUSG00000001056.3	NHP2	Nhp2	protein_coding	316.698	-0.1445	0.101724	-1.42051	0.155459	0.450267
ENSMUSG00000001062	ENSMUSG00000001062.18	VPS9D1	Vps9d1	protein_coding	459.759	-0.113096	0.0716317	-1.57885	0.114371	0.387624
ENSMUSG00000001065	ENSMUSG00000001065.15	ZNF276	Zfp276	protein_coding	341.304	-0.0424624	0.0664838	-0.638688	0.523026	0.786208
ENSMUSG00000001076	ENSMUSG00000001076.7	C1QL4	C1ql4	protein_coding	0	NA	NA	NA	NA	NA
ENSMUSG00000001082	ENSMUSG00000001082.12	MFSD10	Mfsd10	protein_coding	60.9107	0.030524	0.154958	0.196982	0.843841	0.944808
ENSMUSG00000001089	ENSMUSG00000001089.14	LUZP1	Luzp1	protein_coding	952.683	0.154523	0.127998	1.20724	0.227341	0.544584
ENSMUSG00000001095	ENSMUSG00000001095.5	SLC13A2	Slc13a2	protein_coding	1.5497	-1.43788	0.984945	-1.45986	0.144329	NA
ENSMUSG00000001098	ENSMUSG00000001098.15	KCTD10	Kctd10	protein_coding	563.465	0.0140931	0.0725094	0.194362	0.845893	0.945599
ENSMUSG00000001100	ENSMUSG00000001100.10	POLDIP2	Poldip2	protein_coding	2274.25	-0.146301	0.0539993	-2.70931	0.00674235	0.07738
ENSMUSG00000001103	ENSMUSG00000001103.7	SEBOX	Sebox	protein_coding	2.26842	0.621275	0.880397	0.705676	0.48039	NA
ENSMUSG00000001105	ENSMUSG00000001105.15	IFT20	Ift20	protein_coding	245.437	-0.0324143	0.104683	-0.309643	0.756832	0.908668
ENSMUSG00000001119	ENSMUSG00000001119.7	COL6A1	Col6a1	protein_coding	2590.8	0.090133	0.204746	0.440218	0.659779	0.862563
ENSMUSG00000001120	ENSMUSG00000001120.15	PCBP3	Pcbp3	protein_coding	54.7986	-0.42311	0.165472	-2.55699	0.0105582	0.101631
ENSMUSG00000001123	ENSMUSG00000001123.15	LGALS13	Lgals9	protein_coding	198.877	0.203639	0.183094	1.11221	0.266049	0.590345
ENSMUSG00000001123	ENSMUSG00000001123.15	LGALS14	Lgals9	protein_coding	198.877	0.203639	0.183094	1.11221	0.266049	0.590345
ENSMUSG00000001123	ENSMUSG00000001123.15	LGALS16	Lgals9	protein_coding	198.877	0.203639	0.183094	1.11221	0.266049	0.590345
ENSMUSG00000001127	ENSMUSG00000001127.12	ARAF	Araf	protein_coding	1959.96	-0.110812	0.0709505	-1.56181	0.118332	0.394912
ENSMUSG00000001128	ENSMUSG00000001128.7	CFP	Cfp	protein_coding	159.019	0.143583	0.215617	0.665917	0.505464	0.774559
ENSMUSG00000001131	ENSMUSG00000001131.11	TIMP1	Timp1	protein_coding	8.0708	-0.264639	0.500424	-0.528829	0.596924	NA
ENSMUSG00000001134	ENSMUSG00000001134.9	UXT	Uxt	protein_coding	285.035	-0.0684827	0.0933879	-0.733314	0.463367	0.747841
ENSMUSG00000001138	ENSMUSG00000001138.13	CNNM3	Cnnm3	protein_coding	586.883	-0.213217	0.0590572	-3.61035	0.000305787	0.0101645
ENSMUSG00000001143	ENSMUSG00000001143.13	LMAN2L	Lman2l	protein_coding	924.028	0.0162616	0.0598311	0.271791	0.785783	0.922879
ENSMUSG00000001150	ENSMUSG00000001150.7	MCM3AP	Mcm3ap	protein_coding	1207.56	0.120495	0.0505223	2.385	0.0170792	0.136048
ENSMUSG00000001151	ENSMUSG00000001151.10	PCNT	Pcnt	protein_coding	5397.03	0.133628	0.0820677	1.62827	0.103468	0.367302
ENSMUSG00000001155	ENSMUSG00000001155.13	FTCD	Ftcd	protein_coding	0.414123	-1.33379	2.35148	-0.567212	0.57057	NA
ENSMUSG00000001156	ENSMUSG00000001156.9	MXD1	Mxd1	protein_coding	208.363	-0.377138	0.0895987	-4.2092	2.56e-05	0.0017929
ENSMUSG00000001157	ENSMUSG00000001157.13	GMCL1	Gmcl1	protein_coding	139.539	-0.115328	0.104507	-1.10355	0.269788	0.594002
ENSMUSG00000001157	ENSMUSG00000001157.13	GMCL2	Gmcl1	protein_coding	139.539	-0.115328	0.104507	-1.10355	0.269788	0.594002
ENSMUSG00000001158	ENSMUSG00000001158.13	SNRNP27	Snrnp27	protein_coding	913.128	-0.0674208	0.0564127	-1.19513	0.232035	0.550301
ENSMUSG00000001166	ENSMUSG00000001166.17	OAS1	Oas1c	protein_coding	4.71203	-0.0131879	0.61694	-0.0213763	0.982945	NA
ENSMUSG00000001168	ENSMUSG00000001168.16	OAS1	Oas1h	protein_coding	0.337762	0.0489504	2.4178	0.0202458	0.983847	NA
ENSMUSG00000001173	ENSMUSG00000001173.15	OCRL	Ocrl	protein_coding	1122.85	0.175978	0.142637	1.23374	0.217299	0.53422
ENSMUSG00000001175	ENSMUSG00000001175.14	CALM1	Calm1	protein_coding	24744.2	-0.0962438	0.159103	-0.604916	0.545235	0.79916
ENSMUSG00000001211	ENSMUSG00000001211.15	AGPAT3	Agpat3	protein_coding	3773.21	0.0974844	0.0823505	1.18377	0.236503	0.556107
ENSMUSG00000001225	ENSMUSG00000001225.12	SLC26A3	Slc26a3	protein_coding	0.086154	0.529836	3.11654	0.170008	0.865004	NA
ENSMUSG00000001227	ENSMUSG00000001227.11	SEMA6B	Sema6b	protein_coding	138.571	0.457519	0.170915	2.67688	0.00743104	0.0825681
ENSMUSG00000001228	ENSMUSG00000001228.14	UHRF1	Uhrf1	protein_coding	15.8461	0.421037	0.413891	1.01726	0.309028	0.629181
ENSMUSG00000001229	ENSMUSG00000001229.8	DPP9	Dpp9	protein_coding	1995.02	-0.0577801	0.0607627	-0.950915	0.341647	0.655444
ENSMUSG00000001240	ENSMUSG00000001240.13	RAMP2	Ramp2	protein_coding	261.02	0.150406	0.17143	0.877364	0.380289	0.687324
ENSMUSG00000001247	ENSMUSG00000001247.16	LSR	Lsr	protein_coding	16.3974	0.0787039	0.277675	0.283439	0.77684	0.918194
ENSMUSG00000001248	ENSMUSG00000001248.15	GRAMD1A	Gramd1a	protein_coding	835	0.158651	0.0745697	2.12755	0.0333742	0.200437
ENSMUSG00000001249	ENSMUSG00000001249.14	HPN	Hpn	protein_coding	140.201	-0.112871	0.147316	-0.766178	0.44357	0.735909
ENSMUSG00000001260	ENSMUSG00000001260.10	GABRG1	Gabrg1	protein_coding	2.84208	-0.113687	0.734178	-0.154849	0.87694	NA
ENSMUSG00000001270	ENSMUSG00000001270.9	CKB	Ckb	protein_coding	143.146	0.00371954	0.208923	0.0178034	0.985796	0.994043
ENSMUSG00000001280	ENSMUSG00000001280.13	SP1	Sp1	protein_coding	1570.69	-0.0959281	0.0446299	-2.14942	0.0316015	0.195524
ENSMUSG00000001281	ENSMUSG00000001281.10	ITGB7	Itgb7	protein_coding	42.2664	-0.159711	0.243971	-0.654631	0.512706	0.779454
ENSMUSG00000001285	ENSMUSG00000001285.12	MYG1	Myg1	protein_coding	230.158	-0.0644913	0.0855233	-0.754079	0.450802	0.74085
ENSMUSG00000001288	ENSMUSG00000001288.15	RARG	Rarg	protein_coding	343.682	-0.154597	0.102029	-1.51522	0.129717	0.414144
ENSMUSG00000001289	ENSMUSG00000001289.12	PFDN5	Pfdn5	protein_coding	1313.84	-0.141902	0.0558576	-2.54042	0.0110721	0.104414
ENSMUSG00000001300	ENSMUSG00000001300.16	EFNB2	Efnb2	protein_coding	294.225	0.10302	0.159423	0.646207	0.518145	0.782472
ENSMUSG00000001305	ENSMUSG00000001305.5	RRP15	Rrp15	protein_coding	218.395	0.04132	0.120401	0.343187	0.731457	0.896971
ENSMUSG00000001313	ENSMUSG00000001313.12	RND2	Rnd2	protein_coding	34.1774	-0.0338465	0.221582	-0.152749	0.878596	0.956224
ENSMUSG00000001323	ENSMUSG00000001323.17	SRR	Srr	protein_coding	710.147	-0.0173922	0.0721261	-0.241137	0.809449	0.931732
ENSMUSG00000001333	ENSMUSG00000001333.9	SYNC	Sync	protein_coding	1407.91	0.220599	0.0609245	3.62087	0.000293619	0.00988415
ENSMUSG00000001334	ENSMUSG00000001334.9	FNDC5	Fndc5	protein_coding	1701.47	0.318005	0.372982	0.852601	0.393881	0.699266
ENSMUSG00000001348	ENSMUSG00000001348.15	ACP5	Acp5	protein_coding	74.6351	0.33756	0.755381	0.446874	0.654966	0.860409
ENSMUSG00000001349	ENSMUSG00000001349.5	CNN1	Cnn1	protein_coding	17.8387	0.73909	0.307782	2.40134	0.0163352	0.132328
ENSMUSG00000001366	ENSMUSG00000001366.14	FBXO9	Fbxo9	protein_coding	1125.63	-0.0252894	0.078772	-0.321046	0.748175	0.904715
ENSMUSG00000001376	ENSMUSG00000001376.17	VPS50	Vps50	protein_coding	1061.24	-0.111122	0.0603164	-1.84231	0.0654293	0.288725
ENSMUSG00000001380	ENSMUSG00000001380.6	HARS1	Hars	protein_coding	635.418	-0.223814	0.0719442	-3.11094	0.00186496	0.0342492
ENSMUSG00000001383	ENSMUSG00000001383.8	ZMAT2	Zmat2	protein_coding	945.983	-0.0670344	0.099993	-0.670391	0.502609	0.773273
ENSMUSG00000001403	ENSMUSG00000001403.13	UBE2C	Ube2c	protein_coding	323.178	0.229161	0.123516	1.85531	0.0635518	0.284114
ENSMUSG00000001415	ENSMUSG00000001415.10	SMG5	Smg5	protein_coding	2112.65	0.0491459	0.0705592	0.696519	0.486104	0.763601
ENSMUSG00000001416	ENSMUSG00000001416.13	CCT3	Cct3	protein_coding	2014.88	0.0554545	0.0706239	0.785209	0.432331	0.727807
ENSMUSG00000001418	ENSMUSG00000001418.13	GLMP	Glmp	protein_coding	491.204	-0.0777834	0.0665167	-1.16938	0.24225	0.562973
ENSMUSG00000001419	ENSMUSG00000001419.17	MEF2D	Mef2d	protein_coding	8469.05	-0.120543	0.0504598	-2.38889	0.0168994	0.13526
ENSMUSG00000001420	ENSMUSG00000001420.13	TMEM79	Tmem79	protein_coding	23.3619	0.148757	0.355185	0.418817	0.67535	0.869599
ENSMUSG00000001424	ENSMUSG00000001424.14	SND1	Snd1	protein_coding	1862.3	-0.120036	0.0519859	-2.30901	0.0209433	0.153114
ENSMUSG00000001435	ENSMUSG00000001435.15	COL18A1	Col18a1	protein_coding	449.032	-0.0325095	0.192659	-0.168741	0.866	0.952162
ENSMUSG00000001436	ENSMUSG00000001436.15	SLC19A1	Slc19a1	protein_coding	163.792	-0.149531	0.115657	-1.29288	0.196052	0.506957
ENSMUSG00000001440	ENSMUSG00000001440.5	KPNB1	Kpnb1	protein_coding	3940.68	-0.0104816	0.0577319	-0.181556	0.855931	0.949386
ENSMUSG00000001441	ENSMUSG00000001441.13	NPEPPS	Npepps	protein_coding	2977.93	0.146984	0.0734417	2.00137	0.0453525	0.235507
ENSMUSG00000001444	ENSMUSG00000001444.2	TBX21	Tbx21	protein_coding	28.9722	0.0848024	0.278236	0.304786	0.760529	0.910631
ENSMUSG00000001445	ENSMUSG00000001445.10	MRPL10	Mrpl10	protein_coding	731.435	0.0150649	0.0657143	0.229249	0.818675	0.935078
ENSMUSG00000001467	ENSMUSG00000001467.5	CYP51A1	Cyp51	protein_coding	269.722	0.405433	0.157663	2.57152	0.0101253	0.0994101
ENSMUSG00000001472	ENSMUSG00000001472.17	TCF25	Tcf25	protein_coding	5622.37	-0.0631061	0.0559715	-1.12747	0.259544	0.584062
ENSMUSG00000001473	ENSMUSG00000001473.6	TUBB6	Tubb6	protein_coding	466.037	0.182217	0.109252	1.66786	0.0953445	0.353868
ENSMUSG00000001482	ENSMUSG00000001482.15	DEF8	Def8	protein_coding	1260.23	-0.0745248	0.0442913	-1.68261	0.0924511	0.347764
ENSMUSG00000001493	ENSMUSG00000001493.9	MEOX1	Meox1	protein_coding	97.5834	-0.446494	0.215297	-2.07385	0.0380931	0.214304
ENSMUSG00000001494	ENSMUSG00000001494.6	SOST	Sost	protein_coding	0.415132	1.42656	1.95414	0.730018	0.465379	NA
ENSMUSG00000001496	ENSMUSG00000001496.15	NKX2-1	Nkx2-1	protein_coding	0.259867	1.53325	3.11281	0.492561	0.622323	NA
ENSMUSG00000001497	ENSMUSG00000001497.18	PAX9	Pax9	protein_coding	6.30908	-0.46957	0.537229	-0.874059	0.382086	NA
ENSMUSG00000001504	ENSMUSG00000001504.10	IRX2	Irx2	protein_coding	1.32213	-0.306577	0.984689	-0.311344	0.755539	NA
ENSMUSG00000001506	ENSMUSG00000001506.10	COL1A1	Col1a1	protein_coding	6016.67	0.475444	0.347125	1.36966	0.170793	0.47334
ENSMUSG00000001507	ENSMUSG00000001507.16	ITGA3	Itga3	protein_coding	283.743	0.108716	0.113261	0.959869	0.337121	0.65142
ENSMUSG00000001508	ENSMUSG00000001508.15	SGCA	Sgca	protein_coding	3513.2	-0.174694	0.0718126	-2.43264	0.0149892	0.125813
ENSMUSG00000001510	ENSMUSG00000001510.8	DLX3	Dlx3	protein_coding	2.24798	0.824161	1.53571	0.536665	0.591499	NA
ENSMUSG00000001517	ENSMUSG00000001517.14	FOXM1	Foxm1	protein_coding	12.5618	0.111672	0.47353	0.23583	0.813565	0.933131
ENSMUSG00000001518	ENSMUSG00000001518.12	ITFG2	Itfg2	protein_coding	415.476	-0.146889	0.0990483	-1.483	0.138074	0.426123
ENSMUSG00000001520	ENSMUSG00000001520.12	NRIP2	Nrip2	protein_coding	73.3838	0.217433	0.165942	1.3103	0.190096	0.500141
ENSMUSG00000001521	ENSMUSG00000001521.12	TULP3	Tulp3	protein_coding	373.68	-0.100925	0.0905724	-1.1143	0.265149	0.589172
ENSMUSG00000001524	ENSMUSG00000001524.14	GTF2H4	Gtf2h4	protein_coding	397.701	-0.0411104	0.0989137	-0.415619	0.677689	0.871009
ENSMUSG00000001525	ENSMUSG00000001525.10	TUBB	Tubb5	protein_coding	1233.25	-0.0336245	0.0644966	-0.521338	0.602131	0.833401
ENSMUSG00000001542	ENSMUSG00000001542.7	ELL2	Ell2	protein_coding	1457.28	0.274005	0.148667	1.84308	0.065318	0.288538
ENSMUSG00000001552	ENSMUSG00000001552.14	JUP	Jup	protein_coding	3045.96	-0.0820509	0.0824323	-0.995373	0.319555	0.638191
ENSMUSG00000001555	ENSMUSG00000001555.10	FKBP10	Fkbp10	protein_coding	113.076	-0.123006	0.197781	-0.621931	0.533987	0.792439
ENSMUSG00000001558	ENSMUSG00000001558.5	KLHL10	Klhl10	protein_coding	11.489	0.230567	0.39332	0.586209	0.557735	0.807178
ENSMUSG00000001566	ENSMUSG00000001566.9	MNX1	Mnx1	protein_coding	0	NA	NA	NA	NA	NA
ENSMUSG00000001569	ENSMUSG00000001569.10	NOM1	Nom1	protein_coding	852.347	-0.0581633	0.0788179	-0.737945	0.460548	0.746249
ENSMUSG00000001576	ENSMUSG00000001576.14	ERGIC1	Ergic1	protein_coding	1271.76	-0.0234196	0.0699501	-0.334804	0.737773	0.899303
ENSMUSG00000001583	ENSMUSG00000001583.13	TNK1	Tnk1	protein_coding	3.44379	0.138979	0.772252	0.179966	0.857179	NA
ENSMUSG00000001588	ENSMUSG00000001588.12	ACAP1	Acap1	protein_coding	10.499	0.278103	0.461135	0.603083	0.546454	0.799781
ENSMUSG00000001604	ENSMUSG00000001604.14	TCEA3	Tcea3	protein_coding	6411.87	-0.216988	0.0601566	-3.60704	0.000309705	0.010254
ENSMUSG00000001622	ENSMUSG00000001622.15	CSN3	Csn3	protein_coding	0.0866223	0.529836	3.11654	0.170008	0.865004	NA
ENSMUSG00000001627	ENSMUSG00000001627.12	AC005192.1	Ifrd1	protein_coding	1354.23	0.293971	0.125641	2.33976	0.0192961	0.146517
ENSMUSG00000001627	ENSMUSG00000001627.12	IFRD1	Ifrd1	protein_coding	1354.23	0.293971	0.125641	2.33976	0.0192961	0.146517
ENSMUSG00000001630	ENSMUSG00000001630.13	STK38L	Stk38l	protein_coding	562.102	0.096446	0.0675922	1.42688	0.153615	0.448088
ENSMUSG00000001632	ENSMUSG00000001632.16	BRPF1	Brpf1	protein_coding	634.413	-0.0227592	0.0626377	-0.363346	0.716346	0.89044
ENSMUSG00000001642	ENSMUSG00000001642.18	AKR1B1	Akr1b3	protein_coding	4040.27	-0.111459	0.0737155	-1.51201	0.13053	0.415234
ENSMUSG00000001655	ENSMUSG00000001655.6	HOXC13	Hoxc13	protein_coding	0.0810236	-0.431949	3.11654	-0.138599	0.889767	NA
ENSMUSG00000001656	ENSMUSG00000001656.3	HOXC11	Hoxc11	protein_coding	152.131	0.0698708	0.191679	0.364519	0.71547	0.889881
ENSMUSG00000001657	ENSMUSG00000001657.7	HOXC8	Hoxc8	protein_coding	115.033	0.142395	0.233808	0.609025	0.542508	0.797287
ENSMUSG00000001661	ENSMUSG00000001661.5	HOXC6	Hoxc6	protein_coding	256.77	0.207427	0.143615	1.44433	0.148647	0.440965
ENSMUSG00000001666	ENSMUSG00000001666.8	DDTL	Ddt	protein_coding	300.674	0.316149	0.149269	2.11799	0.0341762	0.203206
ENSMUSG00000001666	ENSMUSG00000001666.8	DDT	Ddt	protein_coding	300.674	0.316149	0.149269	2.11799	0.0341762	0.203206
ENSMUSG00000001666	ENSMUSG00000001666.8	AC253536.7	Ddt	protein_coding	300.674	0.316149	0.149269	2.11799	0.0341762	0.203206
ENSMUSG00000001670	ENSMUSG00000001670.13	TAT	Tat	protein_coding	0.842975	-0.552605	1.4872	-0.371574	0.71021	NA
ENSMUSG00000001672	ENSMUSG00000001672.14	MARVELD3	Marveld3	protein_coding	1.31535	-1.10441	1.10607	-0.998502	0.318036	NA
ENSMUSG00000001674	ENSMUSG00000001674.11	DDX18	Ddx18	protein_coding	616.829	-0.0849056	0.089468	-0.949005	0.342618	0.656269
ENSMUSG00000001687	ENSMUSG00000001687.15	UBL3	Ubl3	protein_coding	4283.57	-0.0196832	0.0734202	-0.26809	0.78863	0.923917
ENSMUSG00000001700	ENSMUSG00000001700.9	GRAMD2B	Gramd3	protein_coding	329.172	0.150586	0.0973743	1.54646	0.121993	0.401283
ENSMUSG00000001707	ENSMUSG00000001707.8	EEF1E1-BLOC1S5	Eef1e1	protein_coding	268.434	-0.0223322	0.122467	-0.182353	0.855306	0.948907
ENSMUSG00000001707	ENSMUSG00000001707.8	EEF1E1	Eef1e1	protein_coding	268.434	-0.0223322	0.122467	-0.182353	0.855306	0.948907
ENSMUSG00000001729	ENSMUSG00000001729.14	AKT1	Akt1	protein_coding	1594.66	-0.000840715	0.0781494	-0.0107578	0.991417	0.996507
ENSMUSG00000001739	ENSMUSG00000001739.14	CLDN15	Cldn15	protein_coding	56.326	-0.388956	0.208289	-1.86739	0.0618471	0.28024
ENSMUSG00000001741	ENSMUSG00000001741.12	IL16	Il16	protein_coding	184.523	0.0669399	0.172167	0.388807	0.697419	0.882261
ENSMUSG00000001750	ENSMUSG00000001750.15	TCIRG1	Tcirg1	protein_coding	177.87	0.065143	0.107381	0.606651	0.544082	0.798337
ENSMUSG00000001751	ENSMUSG00000001751.9	NAGLU	Naglu	protein_coding	155.889	-0.301824	0.119036	-2.53556	0.0112267	0.105232
ENSMUSG00000001755	ENSMUSG00000001755.12	COASY	Coasy	protein_coding	215.527	0.151186	0.151031	1.00103	0.316813	0.635495
ENSMUSG00000001761	ENSMUSG00000001761.7	SMO	Smo	protein_coding	197.431	-0.191335	0.116177	-1.64692	0.0995747	0.361437
ENSMUSG00000001763	ENSMUSG00000001763.14	TSPAN33	Tspan33	protein_coding	56.3879	0.0131102	0.20082	0.0652832	0.947949	0.981088
ENSMUSG00000001767	ENSMUSG00000001767.5	CRNKL1	Crnkl1	protein_coding	781.323	-0.095497	0.0720251	-1.32588	0.184878	0.493323
ENSMUSG00000001768	ENSMUSG00000001768.15	RIN2	Rin2	protein_coding	512.775	0.0307562	0.118272	0.260047	0.794828	0.926486
ENSMUSG00000001773	ENSMUSG00000001773.14	FOLH1	Folh1	protein_coding	7.72849	0.216143	0.574029	0.376537	0.706517	NA
ENSMUSG00000001774	ENSMUSG00000001774.8	CHORDC1	Chordc1	protein_coding	1849.98	0.13898	0.104684	1.32761	0.184306	0.492316
ENSMUSG00000001783	ENSMUSG00000001783.3	RTCB	Rtcb	protein_coding	1085.67	-0.124964	0.0638509	-1.95713	0.0503324	0.250166
ENSMUSG00000001785	ENSMUSG00000001785.13	PWP1	Pwp1	protein_coding	744.733	-0.254967	0.0684245	-3.72625	0.000194349	0.00748735
ENSMUSG00000001786	ENSMUSG00000001786.14	FBXO7	Fbxo7	protein_coding	345.093	0.127683	0.0772164	1.65358	0.0982129	0.359272
ENSMUSG00000001794	ENSMUSG00000001794.13	CAPNS1	Capns1	protein_coding	3271.99	-0.0598509	0.0382811	-1.56346	0.117945	0.394381
ENSMUSG00000001802	ENSMUSG00000001802.16	LRP3	Lrp3	protein_coding	323.534	-0.156684	0.0846442	-1.85109	0.0641573	0.285878
ENSMUSG00000001804	ENSMUSG00000001804.9	DSG4	Dsg4	protein_coding	0	NA	NA	NA	NA	NA
ENSMUSG00000001815	ENSMUSG00000001815.15	EVX2	Evx2	protein_coding	7.4542	-0.690043	0.799634	-0.862949	0.388166	NA
ENSMUSG00000001819	ENSMUSG00000001819.4	HOXD13	Hoxd13	protein_coding	1.35618	0.413841	1.66559	0.248466	0.803774	NA
ENSMUSG00000001823	ENSMUSG00000001823.5	HOXD12	Hoxd12	protein_coding	0	NA	NA	NA	NA	NA
ENSMUSG00000001827	ENSMUSG00000001827.12	FOLR1	Folr1	protein_coding	6.35084	-0.454783	0.495474	-0.917874	0.358685	NA
ENSMUSG00000001829	ENSMUSG00000001829.17	CLPB	Clpb	protein_coding	2024.16	0.0237641	0.0764088	0.311013	0.755791	0.908069
ENSMUSG00000001833	ENSMUSG00000001833.17	SEPTIN7	2007-09-01	protein_coding	2525.43	0.0408623	0.0474993	0.860272	0.389639	0.695799
ENSMUSG00000001844	ENSMUSG00000001844.10	ZDHHC4	Zdhhc4	protein_coding	458.126	-0.189741	0.0827102	-2.29404	0.0217882	0.156958
ENSMUSG00000001847	ENSMUSG00000001847.14	RAC1	Rac1	protein_coding	5350.69	-0.156417	0.0702301	-2.22721	0.0259334	0.175729
ENSMUSG00000001855	ENSMUSG00000001855.15	NUP214	Nup214	protein_coding	1023.7	-0.0462663	0.0588968	-0.785549	0.432132	0.727664
ENSMUSG00000001864	ENSMUSG00000001864.13	AIF1L	Aif1l	protein_coding	95.8393	0.192178	0.201657	0.952993	0.340593	0.654415
ENSMUSG00000001865	ENSMUSG00000001865.2	CPA3	Cpa3	protein_coding	93.0566	0.347068	0.22712	1.52813	0.126481	0.408729
ENSMUSG00000001870	ENSMUSG00000001870.15	LTBP1	Ltbp1	protein_coding	609.314	0.194319	0.108945	1.78365	0.0744808	0.311407
ENSMUSG00000001891	ENSMUSG00000001891.16	UGP2	Ugp2	protein_coding	17524.2	-0.0789115	0.0816179	-0.96684	0.333624	0.649231
ENSMUSG00000001901	ENSMUSG00000001901.15	KCNH6	Kcnh6	protein_coding	1.08617	0.730413	1.14982	0.635241	0.525271	NA
ENSMUSG00000001909	ENSMUSG00000001909.15	TRMT1	Trmt1	protein_coding	1020.37	-0.228389	0.107703	-2.12053	0.0339611	0.202579
ENSMUSG00000001910	ENSMUSG00000001910.4	NACC1	Nacc1	protein_coding	1216.25	0.0916882	0.0615425	1.48983	0.136268	0.423838
ENSMUSG00000001911	ENSMUSG00000001911.16	NFIX	Nfix	protein_coding	16854.2	-0.149186	0.0527767	-2.82674	0.00470242	0.0620067
ENSMUSG00000001918	ENSMUSG00000001918.17	SLC1A5	Slc1a5	protein_coding	802.347	-0.0334703	0.322822	-0.10368	0.917423	0.969406
ENSMUSG00000001924	ENSMUSG00000001924.15	UBA1	Uba1	protein_coding	5319.44	-0.0636326	0.0336197	-1.89272	0.0583955	0.272227
ENSMUSG00000001930	ENSMUSG00000001930.17	VWF	Vwf	protein_coding	1370.34	0.155589	0.109488	1.42106	0.155299	0.450267
ENSMUSG00000001942	ENSMUSG00000001942.8	SIAE	Siae	protein_coding	311.77	-0.12635	0.0739398	-1.70883	0.0874828	0.339142
ENSMUSG00000001943	ENSMUSG00000001943.8	VSIG2	Vsig2	protein_coding	40.4806	0.436726	0.222629	1.96168	0.0497997	0.248701
ENSMUSG00000001946	ENSMUSG00000001946.14	ESAM	Esam	protein_coding	452.711	0.0861006	0.14003	0.614873	0.538638	0.794884
ENSMUSG00000001948	ENSMUSG00000001948.10	SPA17	Spa17	protein_coding	50.5115	-0.344728	0.175569	-1.96349	0.049589	0.248093
ENSMUSG00000001962	ENSMUSG00000001962.8	FAM50A	Fam50a	protein_coding	400.386	-0.279223	0.0849589	-3.28657	0.00101415	0.0230076
ENSMUSG00000001964	ENSMUSG00000001964.14	EMD	Emd	protein_coding	593.312	-0.159972	0.0704327	-2.27128	0.0231299	0.162834
ENSMUSG00000001983	ENSMUSG00000001983.7	TACO1	Taco1	protein_coding	976.252	0.155727	0.0805033	1.93442	0.0530614	0.257903
ENSMUSG00000001985	ENSMUSG00000001985.9	GRIK3	Grik3	protein_coding	11.5168	-0.000184834	0.375595	-0.00049211	0.999607	0.999906
ENSMUSG00000001986	ENSMUSG00000001986.16	GRIA3	Gria3	protein_coding	45.4485	0.13082	0.234012	0.559031	0.57614	0.818164
ENSMUSG00000001988	ENSMUSG00000001988.9	NPAS1	Npas1	protein_coding	3.12073	-0.422104	0.935542	-0.451186	0.651855	NA
ENSMUSG00000001995	ENSMUSG00000001995.9	SIPA1L2	Sipa1l2	protein_coding	446.833	0.259091	0.163125	1.5883	0.11222	0.384805
ENSMUSG00000001998	ENSMUSG00000001998.15	AP4E1	Ap4e1	protein_coding	766.399	-0.0564837	0.0985106	-0.573377	0.566389	0.812529
ENSMUSG00000001999	ENSMUSG00000001999.15	BLVRA	Blvra	protein_coding	190.378	-0.0893249	0.107311	-0.832394	0.405187	0.708759
ENSMUSG00000002006	ENSMUSG00000002006.12	PDZD4	Pdzd4	protein_coding	67.3199	0.0374134	0.146974	0.254559	0.799064	0.928253
ENSMUSG00000002007	ENSMUSG00000002007.5	SRPK3	Srpk3	protein_coding	853.702	0.0426043	0.1115	0.382101	0.702387	0.884856
ENSMUSG00000002010	ENSMUSG00000002010.17	IDH3G	Idh3g	protein_coding	5446.46	-0.135608	0.101207	-1.33991	0.180275	0.487262
ENSMUSG00000002012	ENSMUSG00000002012.13	PNCK	Pnck	protein_coding	137.431	-0.450023	0.132304	-3.40142	0.000670356	0.017791
ENSMUSG00000002014	ENSMUSG00000002014.12	SSR4	Ssr4	protein_coding	741.227	-0.132032	0.0875062	-1.50883	0.131342	0.41656
ENSMUSG00000002015	ENSMUSG00000002015.5	BCAP31	Bcap31	protein_coding	748.499	-0.134327	0.0791031	-1.69813	0.089483	0.342931
ENSMUSG00000002017	ENSMUSG00000002017.9	FAM98A	Fam98a	protein_coding	1044.03	0.0576319	0.0599984	0.960556	0.336775	0.651037
ENSMUSG00000002020	ENSMUSG00000002020.15	LTBP2	Ltbp2	protein_coding	37.2182	0.601918	0.322112	1.86866	0.0616702	0.279594
ENSMUSG00000002028	ENSMUSG00000002028.13	KMT2A	Kmt2a	protein_coding	3625.63	-0.0617558	0.0518384	-1.19131	0.233531	0.552022
ENSMUSG00000002028	ENSMUSG00000002028.13	AP001267.5	Kmt2a	protein_coding	3625.63	-0.0617558	0.0518384	-1.19131	0.233531	0.552022
ENSMUSG00000002031	ENSMUSG00000002031.12	IFT46	Ift46	protein_coding	302.137	-0.253909	0.0781446	-3.24922	0.00115723	0.0252267
ENSMUSG00000002032	ENSMUSG00000002032.17	TMEM25	Tmem25	protein_coding	179.205	0.228273	0.224897	1.01501	0.310101	0.629998
ENSMUSG00000002033	ENSMUSG00000002033.14	CD3G	Cd3g	protein_coding	1.1755	0.050973	1.15072	0.0442968	0.964668	NA
ENSMUSG00000002043	ENSMUSG00000002043.17	TRAPPC6A	Trappc6a	protein_coding	36.8481	0.363773	0.233549	1.55759	0.119331	0.397136
ENSMUSG00000002052	ENSMUSG00000002052.6	SUPT6H	Supt6	protein_coding	2724.84	-0.128051	0.0567353	-2.257	0.0240084	0.167119
ENSMUSG00000002055	ENSMUSG00000002055.9	AC005726.1	Spag5	protein_coding	77.848	0.134952	0.155726	0.866599	0.386162	0.692771
ENSMUSG00000002055	ENSMUSG00000002055.9	SPAG5	Spag5	protein_coding	77.848	0.134952	0.155726	0.866599	0.386162	0.692771
ENSMUSG00000002057	ENSMUSG00000002057.4	FOXN1	Foxn1	protein_coding	0.0866223	0.529836	3.11654	0.170008	0.865004	NA
ENSMUSG00000002058	ENSMUSG00000002058.13	UNC119	Unc119	protein_coding	100.201	-0.0988511	0.154866	-0.638301	0.523278	0.786412
ENSMUSG00000002059	ENSMUSG00000002059.18	RAB34	Rab34	protein_coding	72.9884	-0.204281	0.208908	-0.977849	0.328149	0.644686
ENSMUSG00000002064	ENSMUSG00000002064.10	SDF2	Sdf2	protein_coding	771.599	-0.208831	0.0713605	-2.92643	0.00342879	0.0510957
ENSMUSG00000002068	ENSMUSG00000002068.16	CCNE1	Ccne1	protein_coding	4.6491	0.0602883	0.557907	0.108062	0.913947	NA
ENSMUSG00000002076	ENSMUSG00000002076.11	HSF2BP	Hsf2bp	protein_coding	5.41981	1.12445	0.584365	1.92422	0.0543269	NA
ENSMUSG00000002100	ENSMUSG00000002100.15	MYBPC3	Mybpc3	protein_coding	0.0811643	-0.431949	3.11654	-0.138599	0.889767	NA
ENSMUSG00000002102	ENSMUSG00000002102.15	PSMC3	Psmc3	protein_coding	4105.54	-0.158665	0.0575015	-2.75932	0.00579211	0.0711043
ENSMUSG00000002103	ENSMUSG00000002103.15	ACP2	Acp2	protein_coding	858.733	-0.144533	0.0699959	-2.06488	0.0389346	0.216663
ENSMUSG00000002104	ENSMUSG00000002104.11	RAPSN	Rapsn	protein_coding	638.475	-0.0911283	0.126136	-0.722463	0.47001	0.752773
ENSMUSG00000002105	ENSMUSG00000002105.15	SLC39A13	Slc39a13	protein_coding	655.532	-0.0754309	0.0682837	-1.10467	0.269303	0.593247
ENSMUSG00000002107	ENSMUSG00000002107.18	CELF2	Celf2	protein_coding	5172.99	-0.0582992	0.128942	-0.452135	0.651172	0.858795
ENSMUSG00000002108	ENSMUSG00000002108.10	NR1H3	Nr1h3	protein_coding	423.626	0.0817522	0.137529	0.594438	0.552219	0.80367
ENSMUSG00000002109	ENSMUSG00000002109.14	DDB2	Ddb2	protein_coding	91.1226	0.155174	0.127424	1.21777	0.22331	0.54004
ENSMUSG00000002111	ENSMUSG00000002111.8	SPI1	Spi1	protein_coding	36.3798	-0.0683539	0.267256	-0.255762	0.798135	0.927642
ENSMUSG00000002129	ENSMUSG00000002129.11	SF3A1	Sf3a1	protein_coding	790.542	0.0198443	0.0745704	0.266115	0.79015	0.924682
ENSMUSG00000002147	ENSMUSG00000002147.18	STAT6	Stat6	protein_coding	791.457	-0.0944257	0.0594677	-1.58785	0.112321	0.384836
ENSMUSG00000002190	ENSMUSG00000002190.13	CLGN	Clgn	protein_coding	0.676068	0.805877	1.50417	0.535763	0.592122	NA
ENSMUSG00000002204	ENSMUSG00000002204.9	NAPSA	Napsa	protein_coding	77.1703	-0.161449	0.221673	-0.728321	0.466417	0.750037
ENSMUSG00000002205	ENSMUSG00000002205.16	VRK3	Vrk3	protein_coding	548.135	-0.069691	0.0801637	-0.869359	0.384651	0.691544
ENSMUSG00000002210	ENSMUSG00000002210.11	SMG9	Smg9	protein_coding	408.851	-0.132949	0.0667344	-1.99222	0.0463472	0.238072
ENSMUSG00000002221	ENSMUSG00000002221.11	PAXIP1	Paxip1	protein_coding	361.509	0.110167	0.0914789	1.20428	0.22848	0.546052
ENSMUSG00000002222	ENSMUSG00000002222.14	RMND5A	Rmnd5a	protein_coding	9107.52	-0.205973	0.0601783	-3.42272	0.000619981	0.016639
ENSMUSG00000002227	ENSMUSG00000002227.15	MOV10	Mov10	protein_coding	64.0191	0.125063	0.182316	0.685969	0.492732	0.768044
ENSMUSG00000002228	ENSMUSG00000002228.7	PPM1J	Ppm1j	protein_coding	818.956	-0.062306	0.0825226	-0.755018	0.450238	0.740214
ENSMUSG00000002233	ENSMUSG00000002233.13	AL603832.3	Rhoc	protein_coding	455.948	-0.0968602	0.0863543	-1.12166	0.262007	0.586069
ENSMUSG00000002240	ENSMUSG00000002240.12	PRR27	Prr27	protein_coding	0	NA	NA	NA	NA	NA
ENSMUSG00000002249	ENSMUSG00000002249.20	TEAD3	Tead3	protein_coding	212.795	0.10621	0.109894	0.966474	0.333807	0.649432
ENSMUSG00000002250	ENSMUSG00000002250.15	PPARD	Ppard	protein_coding	1215.34	0.166341	0.0874261	1.90264	0.057087	0.268406
ENSMUSG00000002257	ENSMUSG00000002257.7	DEF6	Def6	protein_coding	39.5111	-0.00619602	0.196018	-0.0316095	0.974783	0.990301
ENSMUSG00000002265	ENSMUSG00000002265.16	PEG3	Peg3	protein_coding	3078.61	0.280871	0.390128	0.719945	0.471559	0.753804
ENSMUSG00000002274	ENSMUSG00000002274.12	METRN	Metrn	protein_coding	481.336	0.0264532	0.153663	0.172151	0.863319	0.951278
ENSMUSG00000002279	ENSMUSG00000002279.18	LMF1	Lmf1	protein_coding	396.887	0.274742	0.0852127	3.22418	0.00126332	0.026678
ENSMUSG00000002280	ENSMUSG00000002280.10	CIAO3	Narfl	protein_coding	755.759	0.0263535	0.0822088	0.320569	0.748537	0.904783
ENSMUSG00000002289	ENSMUSG00000002289.15	ANGPTL4	Angptl4	protein_coding	211.931	0.12283	0.592646	0.207257	0.835809	0.941056
ENSMUSG00000002297	ENSMUSG00000002297.15	DBF4	Dbf4	protein_coding	19.2646	0.549756	0.293932	1.87035	0.0614349	0.279006
ENSMUSG00000002307	ENSMUSG00000002307.15	DAXX	Daxx	protein_coding	442.118	-0.114848	0.0815526	-1.40827	0.15905	0.455831
ENSMUSG00000002308	ENSMUSG00000002308.15	CD320	Cd320	protein_coding	224.923	-0.0309741	0.0978066	-0.316688	0.751481	0.905829
ENSMUSG00000002319	ENSMUSG00000002319.16	IPO4	Ipo4	protein_coding	1802.39	-0.1835	0.0921253	-1.99185	0.0463874	0.238133
ENSMUSG00000002320	ENSMUSG00000002320.15	AL136295.1	Tm9sf1	protein_coding	497.698	-0.00465936	0.0691235	-0.0674063	0.946258	0.980992
ENSMUSG00000002320	ENSMUSG00000002320.15	AL136295.4	Tm9sf1	protein_coding	497.698	-0.00465936	0.0691235	-0.0674063	0.946258	0.980992
ENSMUSG00000002320	ENSMUSG00000002320.15	TM9SF1	Tm9sf1	protein_coding	497.698	-0.00465936	0.0691235	-0.0674063	0.946258	0.980992
ENSMUSG00000002324	ENSMUSG00000002324.8	REC8	Rec8	protein_coding	3.74901	-0.403361	0.574279	-0.702379	0.482443	NA
ENSMUSG00000002325	ENSMUSG00000002325.15	IRF9	Irf9	protein_coding	209.422	0.225205	0.117947	1.90938	0.0562134	0.266559
ENSMUSG00000002326	ENSMUSG00000002326.6	GMPR2	Gmpr2	protein_coding	52.3865	-0.0403955	0.189552	-0.213111	0.831241	0.939671
ENSMUSG00000002332	ENSMUSG00000002332.16	DHRS1	Dhrs1	protein_coding	513.602	-0.202974	0.074918	-2.70928	0.00674299	0.07738
ENSMUSG00000002341	ENSMUSG00000002341.8	NCAN	Ncan	protein_coding	8.92993	0.0889617	0.761939	0.116757	0.907053	NA
ENSMUSG00000002342	ENSMUSG00000002342.17	TMEM161A	Tmem161a	protein_coding	1610.79	-0.124952	0.0514117	-2.43041	0.0150816	0.126164
ENSMUSG00000002343	ENSMUSG00000002343.11	ARMC6	Armc6	protein_coding	240.119	-0.122736	0.0905479	-1.35548	0.175266	0.480455
ENSMUSG00000002345	ENSMUSG00000002345.18	BORCS8	Borcs8	protein_coding	129.868	0.0643115	0.124697	0.515742	0.606034	0.836116
ENSMUSG00000002346	ENSMUSG00000002346.16	SLC25A42	Slc25a42	protein_coding	1299.46	-0.124571	0.11531	-1.08032	0.280001	0.603216
ENSMUSG00000002365	ENSMUSG00000002365.9	SNX9	Snx9	protein_coding	1045.57	-0.128976	0.0723291	-1.78318	0.074557	0.311436
ENSMUSG00000002372	ENSMUSG00000002372.8	RANBP3	Ranbp3	protein_coding	1084.49	-0.0809396	0.0570778	-1.41806	0.156174	0.451379
ENSMUSG00000002379	ENSMUSG00000002379.6	NDUFA11	Ndufa11	protein_coding	2221.33	-0.0913835	0.0949386	-0.962554	0.335771	0.650307
ENSMUSG00000002379	ENSMUSG00000002379.6	AC024592.3	Ndufa11	protein_coding	2221.33	-0.0913835	0.0949386	-0.962554	0.335771	0.650307
ENSMUSG00000002393	ENSMUSG00000002393.14	NR2F6	Nr2f6	protein_coding	597.348	0.0557425	0.0798025	0.698506	0.484861	0.762651
ENSMUSG00000002395	ENSMUSG00000002395.14	USE1	Use1	protein_coding	777.268	-0.0951454	0.0795868	-1.19549	0.231895	0.550301
ENSMUSG00000002396	ENSMUSG00000002396.8	OCEL1	Ocel1	protein_coding	243.454	0.21837	0.104827	2.08315	0.0372373	0.212349
ENSMUSG00000002409	ENSMUSG00000002409.18	DYRK1B	Dyrk1b	protein_coding	2683.39	-0.153015	0.156419	-0.978238	0.327956	0.644655
ENSMUSG00000002413	ENSMUSG00000002413.15	BRAF	Braf	protein_coding	809.863	0.0446373	0.0594496	0.750843	0.452747	0.742117
ENSMUSG00000002416	ENSMUSG00000002416.13	NDUFB2	Ndufb2	protein_coding	2326.04	-0.0541162	0.0886697	-0.610312	0.541655	0.796572
ENSMUSG00000002428	ENSMUSG00000002428.12	HLTF	Hltf	protein_coding	222.539	0.166672	0.102458	1.62673	0.103795	0.367759
ENSMUSG00000002455	ENSMUSG00000002455.14	PRPF6	Prpf6	protein_coding	1319.59	-0.150896	0.0564941	-2.67101	0.00756233	0.0835152
ENSMUSG00000002458	ENSMUSG00000002458.13	RGS19	Rgs19	protein_coding	51.4693	-0.303163	0.166668	-1.81897	0.0689166	0.296981
ENSMUSG00000002459	ENSMUSG00000002459.17	RGS20	Rgs20	protein_coding	4.29536	0.369531	0.572853	0.645071	0.518881	NA
ENSMUSG00000002475	ENSMUSG00000002475.15	ABHD3	Abhd3	protein_coding	17.1516	0.228757	0.301772	0.758045	0.448424	0.739135
ENSMUSG00000002477	ENSMUSG00000002477.4	SNRPD1	Snrpd1	protein_coding	165.507	-0.0119957	0.102368	-0.117181	0.906716	0.965378
ENSMUSG00000002489	ENSMUSG00000002489.15	TIAM1	Tiam1	protein_coding	358.861	-0.398693	0.137486	-2.89988	0.00373306	0.0533477
ENSMUSG00000002496	ENSMUSG00000002496.10	TSC2	Tsc2	protein_coding	4286.76	-0.118901	0.0407256	-2.91957	0.00350516	0.0519036
ENSMUSG00000002500	ENSMUSG00000002500.15	RPL3L	Rpl3l	protein_coding	9753.61	-0.116699	0.0700216	-1.66662	0.0955905	0.354441
ENSMUSG00000002504	ENSMUSG00000002504.14	SLC9A3R2	Slc9a3r2	protein_coding	615.853	0.0470317	0.137479	0.342101	0.732275	0.8973
ENSMUSG00000002524	ENSMUSG00000002524.17	PUF60	Puf60	protein_coding	1198.82	-0.0665505	0.0532394	-1.25002	0.211291	0.527046
ENSMUSG00000002546	ENSMUSG00000002546.16	GOLGA8J	Golga2	protein_coding	2613.6	-0.107867	0.0537145	-2.00815	0.0446276	0.234025
ENSMUSG00000002546	ENSMUSG00000002546.16	GOLGA8B	Golga2	protein_coding	2613.6	-0.107867	0.0537145	-2.00815	0.0446276	0.234025
ENSMUSG00000002546	ENSMUSG00000002546.16	GOLGA8F	Golga2	protein_coding	2613.6	-0.107867	0.0537145	-2.00815	0.0446276	0.234025
ENSMUSG00000002546	ENSMUSG00000002546.16	GOLGA8T	Golga2	protein_coding	2613.6	-0.107867	0.0537145	-2.00815	0.0446276	0.234025
ENSMUSG00000002546	ENSMUSG00000002546.16	GOLGA8K	Golga2	protein_coding	2613.6	-0.107867	0.0537145	-2.00815	0.0446276	0.234025
ENSMUSG00000002546	ENSMUSG00000002546.16	GOLGA6D	Golga2	protein_coding	2613.6	-0.107867	0.0537145	-2.00815	0.0446276	0.234025
ENSMUSG00000002546	ENSMUSG00000002546.16	GOLGA8O	Golga2	protein_coding	2613.6	-0.107867	0.0537145	-2.00815	0.0446276	0.234025
ENSMUSG00000002546	ENSMUSG00000002546.16	GOLGA8H	Golga2	protein_coding	2613.6	-0.107867	0.0537145	-2.00815	0.0446276	0.234025
ENSMUSG00000002546	ENSMUSG00000002546.16	GOLGA8R	Golga2	protein_coding	2613.6	-0.107867	0.0537145	-2.00815	0.0446276	0.234025
ENSMUSG00000002546	ENSMUSG00000002546.16	GOLGA8Q	Golga2	protein_coding	2613.6	-0.107867	0.0537145	-2.00815	0.0446276	0.234025
ENSMUSG00000002546	ENSMUSG00000002546.16	GOLGA8N	Golga2	protein_coding	2613.6	-0.107867	0.0537145	-2.00815	0.0446276	0.234025
ENSMUSG00000002546	ENSMUSG00000002546.16	GOLGA8M	Golga2	protein_coding	2613.6	-0.107867	0.0537145	-2.00815	0.0446276	0.234025
ENSMUSG00000002546	ENSMUSG00000002546.16	GOLGA6A	Golga2	protein_coding	2613.6	-0.107867	0.0537145	-2.00815	0.0446276	0.234025
ENSMUSG00000002546	ENSMUSG00000002546.16	GOLGA6B	Golga2	protein_coding	2613.6	-0.107867	0.0537145	-2.00815	0.0446276	0.234025
ENSMUSG00000002546	ENSMUSG00000002546.16	GOLGA8A	Golga2	protein_coding	2613.6	-0.107867	0.0537145	-2.00815	0.0446276	0.234025
ENSMUSG00000002546	ENSMUSG00000002546.16	GOLGA8G	Golga2	protein_coding	2613.6	-0.107867	0.0537145	-2.00815	0.0446276	0.234025
ENSMUSG00000002546	ENSMUSG00000002546.16	GOLGA6C	Golga2	protein_coding	2613.6	-0.107867	0.0537145	-2.00815	0.0446276	0.234025
ENSMUSG00000002546	ENSMUSG00000002546.16	GOLGA8S	Golga2	protein_coding	2613.6	-0.107867	0.0537145	-2.00815	0.0446276	0.234025
ENSMUSG00000002546	ENSMUSG00000002546.16	GOLGA2	Golga2	protein_coding	2613.6	-0.107867	0.0537145	-2.00815	0.0446276	0.234025
ENSMUSG00000002550	ENSMUSG00000002550.16	UCK1	Uck1	protein_coding	327.406	0.192441	0.107941	1.78283	0.0746134	0.311436
ENSMUSG00000002565	ENSMUSG00000002565.16	SCIN	Scin	protein_coding	144.463	-0.198888	0.204064	-0.974635	0.329741	0.646311
ENSMUSG00000002578	ENSMUSG00000002578.17	IKZF4	Ikzf4	protein_coding	21.226	1.14718	0.48935	2.3443	0.0190631	0.1456
ENSMUSG00000002580	ENSMUSG00000002580.7	MIEN1	Mien1	protein_coding	341.867	0.0977625	0.0763856	1.27986	0.200596	0.512691
ENSMUSG00000002588	ENSMUSG00000002588.12	PON1	Pon1	protein_coding	12.7009	0.418445	0.580081	0.721355	0.470691	0.75325
ENSMUSG00000002602	ENSMUSG00000002602.16	AXL	Axl	protein_coding	1835.42	-0.0637096	0.123313	-0.51665	0.605401	0.836001
ENSMUSG00000002603	ENSMUSG00000002603.15	TGFB1	Tgfb1	protein_coding	196.919	-0.0435113	0.176116	-0.247061	0.804861	0.930377
ENSMUSG00000002608	ENSMUSG00000002608.8	CCDC97	Ccdc97	protein_coding	1321.02	-0.139877	0.0559812	-2.49865	0.0124667	0.112126
ENSMUSG00000002625	ENSMUSG00000002625.9	AKAP8L	Akap8l	protein_coding	859.179	0.0522345	0.0795043	0.657002	0.51118	0.778267
ENSMUSG00000002633	ENSMUSG00000002633.4	SHH	Shh	protein_coding	0.840809	2.59453	1.81165	1.43213	0.152105	NA
ENSMUSG00000002635	ENSMUSG00000002635.11	PDCD2L	Pdcd2l	protein_coding	300.684	-0.252744	0.103259	-2.44766	0.0143786	0.122895
ENSMUSG00000002635	ENSMUSG00000002635.11	AC092073.1	Pdcd2l	protein_coding	300.684	-0.252744	0.103259	-2.44766	0.0143786	0.122895
ENSMUSG00000002658	ENSMUSG00000002658.9	GTF2F1	Gtf2f1	protein_coding	391.382	0.0378252	0.0785955	0.481265	0.630328	0.848413
ENSMUSG00000002660	ENSMUSG00000002660.7	CLPP	Clpp	protein_coding	505.931	-0.206089	0.0873981	-2.35805	0.0183713	0.142209
ENSMUSG00000002661	ENSMUSG00000002661.14	ALKBH7	Alkbh7	protein_coding	274.099	-0.0209196	0.161412	-0.129604	0.89688	0.962536
ENSMUSG00000002668	ENSMUSG00000002668.7	DENND1C	Dennd1c	protein_coding	17.4138	-0.119642	0.375463	-0.318652	0.74999	0.905077
ENSMUSG00000002679	ENSMUSG00000002679.14	MED6	Med6	protein_coding	151.824	0.0574236	0.15512	0.370189	0.711242	0.888634
ENSMUSG00000002688	ENSMUSG00000002688.8	PRKD1	Prkd1	protein_coding	76.2589	0.340586	0.182244	1.86885	0.0616442	0.279594
ENSMUSG00000002699	ENSMUSG00000002699.13	LCP2	Lcp2	protein_coding	29.6238	0.207137	0.2614	0.792413	0.42812	0.725287
ENSMUSG00000002718	ENSMUSG00000002718.14	CSE1L	Cse1l	protein_coding	2690.44	-0.0876363	0.0808143	-1.08442	0.278181	0.601579
ENSMUSG00000002728	ENSMUSG00000002728.14	NAA20	Naa20	protein_coding	912.954	-0.0334037	0.0617549	-0.540908	0.588571	0.825441
ENSMUSG00000002731	ENSMUSG00000002731.6	PRKRA	Prkra	protein_coding	74.2595	0.215573	0.176295	1.22279	0.221407	0.538541
ENSMUSG00000002732	ENSMUSG00000002732.14	FKBP7	Fkbp7	protein_coding	54.0233	0.280334	0.17882	1.56769	0.116954	0.392508
ENSMUSG00000002733	ENSMUSG00000002733.8	PLEKHA3	Plekha3	protein_coding	294.565	-0.0326989	0.0871258	-0.375307	0.707432	0.886743
ENSMUSG00000002741	ENSMUSG00000002741.9	YKT6	Ykt6	protein_coding	1199.58	0.00240166	0.0489862	0.0490272	0.960898	0.985838
ENSMUSG00000002748	ENSMUSG00000002748.7	BAZ1B	Baz1b	protein_coding	3366.46	0.0335975	0.0554236	0.606194	0.544386	0.798642
ENSMUSG00000002763	ENSMUSG00000002763.16	PEX6	Pex6	protein_coding	877.75	-0.111992	0.1043	-1.07375	0.282936	0.60549
ENSMUSG00000002767	ENSMUSG00000002767.13	MRPL2	Mrpl2	protein_coding	1168.25	-0.16123	0.0639786	-2.52006	0.0117334	0.107681
ENSMUSG00000002768	ENSMUSG00000002768.7	MEA1	Mea1	protein_coding	328.9	-0.151893	0.0721306	-2.10581	0.0352207	0.206628
ENSMUSG00000002769	ENSMUSG00000002769.8	GNMT	Gnmt	protein_coding	31.6401	0.0277366	0.346	0.0801636	0.936107	0.977278
ENSMUSG00000002771	ENSMUSG00000002771.12	GRIN2D	Grin2d	protein_coding	18.3136	-0.0666121	0.352675	-0.188877	0.85019	0.946571
ENSMUSG00000002778	ENSMUSG00000002778.14	KDELR1	Kdelr1	protein_coding	1165.92	-0.107705	0.0592982	-1.81633	0.0693191	0.297852
ENSMUSG00000002781	ENSMUSG00000002781.19	TMEM143	Tmem143	protein_coding	1403.6	-0.0565484	0.0735885	-0.76844	0.442226	0.735416
ENSMUSG00000002797	ENSMUSG00000002797.9	GGCT	Ggct	protein_coding	216.593	-0.015576	0.133616	-0.116573	0.907198	0.965504
ENSMUSG00000002797	ENSMUSG00000002797.9	AC005154.5	Ggct	protein_coding	216.593	-0.015576	0.133616	-0.116573	0.907198	0.965504
ENSMUSG00000002799	ENSMUSG00000002799.6	JAG2	Jag2	protein_coding	1115.22	0.0609485	0.0786526	0.774908	0.438394	0.732921
ENSMUSG00000002803	ENSMUSG00000002803.14	BTBD6	Btbd6	protein_coding	544.001	0.0143381	0.0601305	0.23845	0.811532	0.932373
ENSMUSG00000002804	ENSMUSG00000002804.4	NUDT14	Nudt14	protein_coding	73.7094	-0.174075	0.172815	-1.00729	0.313794	0.632354
ENSMUSG00000002808	ENSMUSG00000002808.7	EPDR1	Epdr1	protein_coding	3508.59	-0.125175	0.0807076	-1.55097	0.120908	0.399442
ENSMUSG00000002812	ENSMUSG00000002812.4	FLII	Flii	protein_coding	3679.33	-0.108824	0.0353752	-3.07628	0.002096	0.0373615
ENSMUSG00000002814	ENSMUSG00000002814.15	TOP3A	Top3a	protein_coding	247.843	-0.0436058	0.090368	-0.482536	0.629425	0.848093
ENSMUSG00000002820	ENSMUSG00000002820.6	ATG4D	Atg4d	protein_coding	1392.94	0.0102078	0.0708503	0.144076	0.88544	0.95847
ENSMUSG00000002825	ENSMUSG00000002825.7	QTRT1	Qtrt1	protein_coding	95.1104	0.256122	0.169131	1.51434	0.129939	0.414479
ENSMUSG00000002831	ENSMUSG00000002831.13	PLIN4	Plin4	protein_coding	14820.7	-0.0725084	0.106416	-0.681365	0.495641	0.770035
ENSMUSG00000002833	ENSMUSG00000002833.11	HDGFL2	Hdgfl2	protein_coding	865.733	-0.0955068	0.0564911	-1.69065	0.0909031	0.34504
ENSMUSG00000002835	ENSMUSG00000002835.8	CHAF1A	Chaf1a	protein_coding	51.5868	-0.453272	0.178109	-2.54492	0.0109304	0.103898
ENSMUSG00000002844	ENSMUSG00000002844.8	ADPRH	Adprh	protein_coding	714.376	-0.0533857	0.0601203	-0.887981	0.374551	0.68325
ENSMUSG00000002845	ENSMUSG00000002845.14	TMEM39A	Tmem39a	protein_coding	300.951	-0.117891	0.135694	-0.868798	0.384958	0.691855
ENSMUSG00000002846	ENSMUSG00000002846.9	TIMMDC1	Timmdc1	protein_coding	871.816	0.0473996	0.0598476	0.792005	0.428358	0.725427
ENSMUSG00000002847	ENSMUSG00000002847.6	PLA1A	Pla1a	protein_coding	122.224	0.137661	0.215233	0.63959	0.522439	0.785785
ENSMUSG00000002870	ENSMUSG00000002870.8	MCM2	Mcm2	protein_coding	310.445	-0.140794	0.105682	-1.33225	0.182779	0.489674
ENSMUSG00000002871	ENSMUSG00000002871.14	TPRA1	Tpra1	protein_coding	536.314	0.0556288	0.113098	0.491864	0.622815	0.84438
ENSMUSG00000002881	ENSMUSG00000002881.14	NAB1	Nab1	protein_coding	434.618	0.102069	0.0841278	1.21326	0.225029	0.541833
ENSMUSG00000002885	ENSMUSG00000002885.14	ADGRE5	Adgre5	protein_coding	736.194	0.0494234	0.0838619	0.589343	0.555631	0.805512
ENSMUSG00000002897	ENSMUSG00000002897.5	IL17RA	Il17ra	protein_coding	114.352	0.216003	0.152362	1.4177	0.156279	0.451604
ENSMUSG00000002900	ENSMUSG00000002900.16	LAMB1	Lamb1	protein_coding	1286.67	0.0802007	0.159312	0.503419	0.61467	0.840386
ENSMUSG00000002908	ENSMUSG00000002908.17	KCNN1	Kcnn1	protein_coding	622.629	-0.18156	0.118416	-1.53324	0.125216	0.40629
ENSMUSG00000002910	ENSMUSG00000002910.11	ARRDC2	Arrdc2	protein_coding	3670.78	0.0391157	0.172994	0.226111	0.821115	0.935904
ENSMUSG00000002930	ENSMUSG00000002930.6	PPP1R17	Ppp1r17	protein_coding	0.649989	-1.39607	1.8893	-0.738936	0.459946	NA
ENSMUSG00000002944	ENSMUSG00000002944.15	CD36	Cd36	protein_coding	6477.97	0.166156	0.198142	0.838573	0.401709	0.705907
ENSMUSG00000002948	ENSMUSG00000002948.19	MAP2K7	Map2k7	protein_coding	2624.91	-0.168438	0.0446257	-3.77446	0.000160353	0.00657132
ENSMUSG00000002949	ENSMUSG00000002949.15	TIMM44	Timm44	protein_coding	1328.88	0.0200699	0.0760366	0.263951	0.791818	0.924847
ENSMUSG00000002957	ENSMUSG00000002957.11	AP2A2	Ap2a2	protein_coding	3330.05	-0.102997	0.0466912	-2.20592	0.0273894	0.181367
ENSMUSG00000002963	ENSMUSG00000002963.17	PNKP	Pnkp	protein_coding	549.475	-0.187699	0.0688567	-2.72594	0.00641181	0.0754437
ENSMUSG00000002968	ENSMUSG00000002968.8	MED25	Med25	protein_coding	2078.81	-0.151912	0.0851748	-1.78353	0.0745004	0.311412
ENSMUSG00000002980	ENSMUSG00000002980.14	BCAM	Bcam	protein_coding	642.939	-0.00409536	0.151022	-0.0271177	0.978366	0.991771
ENSMUSG00000002981	ENSMUSG00000002981.10	CLPTM1	Clptm1	protein_coding	1972.9	-0.0763186	0.0470754	-1.6212	0.104975	0.369823
ENSMUSG00000002983	ENSMUSG00000002983.17	RELB	Relb	protein_coding	212.458	0.0648705	0.153321	0.423102	0.672221	0.869395
ENSMUSG00000002984	ENSMUSG00000002984.17	TOMM40	Tomm40	protein_coding	763.351	-0.0793742	0.0701935	-1.13079	0.258143	0.582476
ENSMUSG00000002985	ENSMUSG00000002985.16	APOE	Apoe	protein_coding	1941.33	-0.0667631	0.137322	-0.486179	0.626841	0.846589
ENSMUSG00000002992	ENSMUSG00000002992.17	APOC4-APOC2	Apoc2	protein_coding	1.4029	-1.22613	1.24442	-0.985299	0.324477	NA
ENSMUSG00000002992	ENSMUSG00000002992.17	APOC2	Apoc2	protein_coding	1.4029	-1.22613	1.24442	-0.985299	0.324477	NA
ENSMUSG00000002996	ENSMUSG00000002996.17	HBP1	Hbp1	protein_coding	2669.5	-0.321366	0.0833431	-3.85594	0.000115287	0.00520974
ENSMUSG00000002997	ENSMUSG00000002997.15	PRKAR2B	Prkar2b	protein_coding	174.681	0.387991	0.627756	0.618061	0.536535	0.793621
ENSMUSG00000003031	ENSMUSG00000003031.14	CDKN1B	Cdkn1b	protein_coding	1054.55	-0.25143	0.0827395	-3.03882	0.00237508	0.0408133
ENSMUSG00000003032	ENSMUSG00000003032.8	KLF4	Klf4	protein_coding	793.024	-0.26506	0.171064	-1.54948	0.121266	0.399694
ENSMUSG00000003033	ENSMUSG00000003033.15	AP1M1	Ap1m1	protein_coding	549.717	-0.0284387	0.0902818	-0.314999	0.752762	0.90659
ENSMUSG00000003037	ENSMUSG00000003037.16	RAB8A	Rab8a	protein_coding	287.333	-0.0101447	0.0766402	-0.132367	0.894694	0.962073
ENSMUSG00000003039	ENSMUSG00000003039.9	FAM32A	Fam32a	protein_coding	341.692	0.0367603	0.100972	0.364064	0.71581	0.890049
ENSMUSG00000003051	ENSMUSG00000003051.13	ELF3	Elf3	protein_coding	20.9616	-0.625931	0.252191	-2.48197	0.0130658	0.115465
ENSMUSG00000003062	ENSMUSG00000003062.13	STARD3NL	Stard3nl	protein_coding	160.884	0.00667336	0.101309	0.0658716	0.94748	0.980992
ENSMUSG00000003068	ENSMUSG00000003068.16	STK11	Stk11	protein_coding	3458.88	-0.149877	0.0625608	-2.3957	0.0165888	0.133734
ENSMUSG00000003070	ENSMUSG00000003070.6	EFNA2	Efna2	protein_coding	13.7959	-0.182485	0.357197	-0.510881	0.609434	0.838056
ENSMUSG00000003072	ENSMUSG00000003072.15	ATP5F1D	Atp5d	protein_coding	6720.79	-0.0435402	0.101476	-0.429071	0.667872	0.866989
ENSMUSG00000003099	ENSMUSG00000003099.11	PPP5C	Ppp5c	protein_coding	1547.98	-0.0962717	0.0629406	-1.52956	0.126125	0.408208
ENSMUSG00000003119	ENSMUSG00000003119.14	CDK12	Cdk12	protein_coding	1149.27	0.0442434	0.0673326	0.657086	0.511125	0.778255
ENSMUSG00000003123	ENSMUSG00000003123.15	LIPE	Lipe	protein_coding	910.32	-0.0583983	0.366736	-0.159238	0.873481	0.955278
ENSMUSG00000003131	ENSMUSG00000003131.7	PAFAH1B2	Pafah1b2	protein_coding	737.383	-0.00655057	0.0712334	-0.0919593	0.92673	0.973428
ENSMUSG00000003134	ENSMUSG00000003134.10	TBC1D8	Tbc1d8	protein_coding	678.498	0.0254915	0.0919039	0.277372	0.781495	0.920896
ENSMUSG00000003135	ENSMUSG00000003135.15	CNOT11	Cnot11	protein_coding	997.779	-0.154289	0.0631758	-2.44222	0.0145972	0.12364
ENSMUSG00000003154	ENSMUSG00000003154.15	FOXJ2	Foxj2	protein_coding	2182.36	-0.131293	0.0459049	-2.86011	0.0042349	0.0579915
ENSMUSG00000003161	ENSMUSG00000003161.15	SRI	Sri	protein_coding	269.839	0.0535297	0.136211	0.39299	0.694327	0.88064
ENSMUSG00000003166	ENSMUSG00000003166.19	DGCR2	Dgcr2	protein_coding	1309.33	-0.00343841	0.0540464	-0.0636196	0.949273	0.981229
ENSMUSG00000003184	ENSMUSG00000003184.15	IRF3	Irf3	protein_coding	415.741	-0.0287832	0.0624767	-0.460703	0.645012	0.855529
ENSMUSG00000003190	ENSMUSG00000003190.12	BCL2L12	Bcl2l12	protein_coding	143.827	-0.134874	0.122622	-1.09991	0.27137	0.595673
ENSMUSG00000003199	ENSMUSG00000003199.16	MPND	Mpnd	protein_coding	723.092	-0.0351307	0.0814002	-0.43158	0.666046	0.866082
ENSMUSG00000003200	ENSMUSG00000003200.9	SH3GL1	Sh3gl1	protein_coding	257.995	-0.0656817	0.0829013	-0.792289	0.428192	0.725294
ENSMUSG00000003206	ENSMUSG00000003206.6	EBI3	Ebi3	protein_coding	6.33231	-0.0187969	0.4581	-0.0410324	0.96727	NA
ENSMUSG00000003208	ENSMUSG00000003208.8	YJU2	Yju2	protein_coding	102.709	-0.0945606	0.123027	-0.768615	0.442122	0.735416
ENSMUSG00000003226	ENSMUSG00000003226.7	RANBP2	Ranbp2	protein_coding	7556.06	-0.110801	0.0441008	-2.51246	0.0119894	0.109363
ENSMUSG00000003227	ENSMUSG00000003227.4	EDAR	Edar	protein_coding	8.63832	-0.173433	0.433034	-0.400506	0.688784	NA
ENSMUSG00000003228	ENSMUSG00000003228.8	GRK5	Grk5	protein_coding	176.328	0.232841	0.162191	1.4356	0.151117	0.444682
ENSMUSG00000003233	ENSMUSG00000003233.11	DVL3	Dvl3	protein_coding	801.28	-0.00270268	0.0587172	-0.0460287	0.963287	0.986474
ENSMUSG00000003234	ENSMUSG00000003234.15	ABCF3	Abcf3	protein_coding	1477.36	-0.127098	0.0588273	-2.16052	0.0307323	0.19303
ENSMUSG00000003235	ENSMUSG00000003235.12	EIF2B5	Eif2b5	protein_coding	1774.1	-0.100639	0.062006	-1.62305	0.104579	0.369128
ENSMUSG00000003269	ENSMUSG00000003269.17	CYTH2	Cyth2	protein_coding	368.718	-0.107201	0.0750693	-1.42802	0.153285	0.447439
ENSMUSG00000003271	ENSMUSG00000003271.17	SULT2B1	Sult2b1	protein_coding	0.742779	-0.249359	1.6806	-0.148375	0.882047	NA
ENSMUSG00000003273	ENSMUSG00000003273.14	CA11	Car11	protein_coding	119.902	-0.301177	0.128515	-2.34351	0.0191031	0.145754
ENSMUSG00000003279	ENSMUSG00000003279.16	DLGAP1	Dlgap1	protein_coding	18.3672	0.261209	0.548818	0.475949	0.634111	0.849787
ENSMUSG00000003282	ENSMUSG00000003282.9	PLAG1	Plag1	protein_coding	42.823	0.174103	0.187792	0.927105	0.353872	0.666639
ENSMUSG00000003283	ENSMUSG00000003283.14	HCK	Hck	protein_coding	11.0181	0.499345	0.375571	1.32956	0.183663	0.491179
ENSMUSG00000003299	ENSMUSG00000003299.10	MRPL4	Mrpl4	protein_coding	967.113	0.00955418	0.0669339	0.142741	0.886495	0.958847
ENSMUSG00000003308	ENSMUSG00000003308.15	KEAP1	Keap1	protein_coding	2369.09	-0.13521	0.064698	-2.08986	0.0366302	0.210956
ENSMUSG00000003309	ENSMUSG00000003309.14	AP1M2	Ap1m2	protein_coding	1.99935	-1.51577	1.09128	-1.38898	0.164838	NA
ENSMUSG00000003316	ENSMUSG00000003316.14	GLG1	Glg1	protein_coding	3081.16	-0.0444257	0.0504722	-0.880202	0.37875	0.6861
ENSMUSG00000003341	ENSMUSG00000003341.9	ATP8B3	Atp8b3	protein_coding	0	NA	NA	NA	NA	NA
ENSMUSG00000003344	ENSMUSG00000003344.14	BTBD2	Btbd2	protein_coding	1042.06	-0.181718	0.0610439	-2.97684	0.00291238	0.0459227
ENSMUSG00000003345	ENSMUSG00000003345.16	CSNK1G2	Csnk1g2	protein_coding	2562.17	-0.11457	0.0472317	-2.42569	0.0152791	0.126972
ENSMUSG00000003346	ENSMUSG00000003346.14	ABHD17A	Abhd17a	protein_coding	1351.23	-0.194933	0.0721842	-2.70049	0.00692377	0.0788055
ENSMUSG00000003348	ENSMUSG00000003348.10	MOB3A	Mob3a	protein_coding	150.624	-0.0427858	0.0923454	-0.463324	0.643132	0.854172
ENSMUSG00000003352	ENSMUSG00000003352.14	CACNB3	Cacnb3	protein_coding	34.8199	0.179675	0.234478	0.766277	0.443511	0.735909
ENSMUSG00000003354	ENSMUSG00000003354.6	CCDC65	Ccdc65	protein_coding	0.802785	-1.81773	1.81427	-1.00191	0.316387	NA
ENSMUSG00000003355	ENSMUSG00000003355.7	FKBP11	Fkbp11	protein_coding	6.62676	-0.0777862	0.559102	-0.139127	0.88935	NA
ENSMUSG00000003360	ENSMUSG00000003360.15	DDX23	Ddx23	protein_coding	2416.84	-0.122115	0.0915927	-1.33324	0.182452	0.489241
ENSMUSG00000003363	ENSMUSG00000003363.15	PLD3	Pld3	protein_coding	449.14	-0.105752	0.0642436	-1.64611	0.0997406	0.36161
ENSMUSG00000003378	ENSMUSG00000003378.9	GRIK5	Grik5	protein_coding	120.006	-0.12514	0.148518	-0.842592	0.399456	0.703619
ENSMUSG00000003379	ENSMUSG00000003379.7	CD79A	Cd79a	protein_coding	2.68522	0.0890464	1.12973	0.0788213	0.937175	NA
ENSMUSG00000003380	ENSMUSG00000003380.11	RABAC1	Rabac1	protein_coding	1637.66	-0.171802	0.0748681	-2.29472	0.021749	0.156878
ENSMUSG00000003382	ENSMUSG00000003382.18	ETV3	Etv3	protein_coding	719.707	-0.111909	0.0693231	-1.6143	0.106462	0.373145
ENSMUSG00000003402	ENSMUSG00000003402.14	PRKCSH	Prkcsh	protein_coding	658.14	-0.0254643	0.0695758	-0.365993	0.71437	0.889504
ENSMUSG00000003410	ENSMUSG00000003410.8	ELAVL3	Elavl3	protein_coding	5.98567	0.454881	0.828789	0.548851	0.583108	NA
ENSMUSG00000003411	ENSMUSG00000003411.10	RAB3B	Rab3b	protein_coding	3.24857	0.119213	0.651444	0.182999	0.854799	NA
ENSMUSG00000003418	ENSMUSG00000003418.11	ST8SIA6	St8sia6	protein_coding	67.5659	0.112229	0.180977	0.620127	0.535174	0.793202
ENSMUSG00000003420	ENSMUSG00000003420.8	FCGRT	Fcgrt	protein_coding	1056.85	-0.12501	0.0846342	-1.47707	0.139658	0.428219
ENSMUSG00000003421	ENSMUSG00000003421.13	NOSIP	Nosip	protein_coding	572.251	-0.233899	0.0564432	-4.14397	3.41e-05	0.00220485
ENSMUSG00000003423	ENSMUSG00000003423.15	PIH1D1	Pih1d1	protein_coding	510.499	-0.0883944	0.0674466	-1.31058	0.189999	0.499965
ENSMUSG00000003429	ENSMUSG00000003429.11	RPS11	Rps11	protein_coding	3297.83	-0.156273	0.0747988	-2.08925	0.0366856	0.210956
ENSMUSG00000003435	ENSMUSG00000003435.9	SUPT5H	Supt5	protein_coding	2511.04	-0.191355	0.0477185	-4.01008	6.07e-05	0.00332743
ENSMUSG00000003436	ENSMUSG00000003436.11	DLL3	Dll3	protein_coding	0	NA	NA	NA	NA	NA
ENSMUSG00000003437	ENSMUSG00000003437.14	PAF1	Paf1	protein_coding	694.714	-0.00394042	0.071911	-0.0547958	0.956301	0.98384
ENSMUSG00000003438	ENSMUSG00000003438.17	TIMM50	Timm50	protein_coding	715.16	0.00293032	0.0533077	0.05497	0.956162	0.98384
ENSMUSG00000003444	ENSMUSG00000003444.8	MED29	Med29	protein_coding	348.381	-0.198693	0.0930652	-2.13499	0.0327617	0.198415
ENSMUSG00000003452	ENSMUSG00000003452.15	BICD1	Bicd1	protein_coding	83.3261	0.554932	0.204644	2.71169	0.00669405	0.0770517
ENSMUSG00000003458	ENSMUSG00000003458.12	NCSTN	Ncstn	protein_coding	1097.51	-0.00209956	0.0462778	-0.0453686	0.963814	0.986545
ENSMUSG00000003464	ENSMUSG00000003464.13	PEX19	Pex19	protein_coding	2304.79	-0.0818727	0.0554733	-1.47589	0.139972	0.428869
ENSMUSG00000003469	ENSMUSG00000003469.9	PHYHIP	Phyhip	protein_coding	11.2965	-0.174195	0.497206	-0.350349	0.726077	0.894291
ENSMUSG00000003476	ENSMUSG00000003476.16	CRHR2	Crhr2	protein_coding	998.396	0.261332	0.113836	2.29568	0.0216939	0.156683
ENSMUSG00000003477	ENSMUSG00000003477.5	INMT	Inmt	protein_coding	246.558	-0.254894	0.379912	-0.670929	0.502266	0.773273
ENSMUSG00000003477	ENSMUSG00000003477.5	INMT-MINDY4	Inmt	protein_coding	246.558	-0.254894	0.379912	-0.670929	0.502266	0.773273
ENSMUSG00000003484	ENSMUSG00000003484.4	CYP4F3	Cyp4f18	protein_coding	7.72087	0.254637	0.546875	0.465622	0.641486	NA
ENSMUSG00000003500	ENSMUSG00000003500.13	IMPDH1	Impdh1	protein_coding	288.463	-0.149295	0.0872248	-1.71161	0.0869694	0.338405
ENSMUSG00000003505	ENSMUSG00000003505.15	CEACAM4	Psg18	protein_coding	0	NA	NA	NA	NA	NA
ENSMUSG00000003526	ENSMUSG00000003526.11	PRODH	Prodh	protein_coding	195.5	0.0741757	0.151186	0.490624	0.623692	0.844657
ENSMUSG00000003526	ENSMUSG00000003526.11	AC007325.2	Prodh	protein_coding	195.5	0.0741757	0.151186	0.490624	0.623692	0.844657
ENSMUSG00000003527	ENSMUSG00000003527.8	ESS2	Ess2	protein_coding	213.198	-0.189915	0.0940753	-2.01875	0.0435127	0.230904
ENSMUSG00000003528	ENSMUSG00000003528.14	SLC25A1	Slc25a1	protein_coding	394.654	0.740769	0.687827	1.07697	0.281493	0.603997
ENSMUSG00000003531	ENSMUSG00000003531.14	DGCR6L	Dgcr6	protein_coding	553.822	-0.0496348	0.0650085	-0.763512	0.445158	0.737519
ENSMUSG00000003531	ENSMUSG00000003531.14	AC007326.4	Dgcr6	protein_coding	553.822	-0.0496348	0.0650085	-0.763512	0.445158	0.737519
ENSMUSG00000003531	ENSMUSG00000003531.14	DGCR6	Dgcr6	protein_coding	553.822	-0.0496348	0.0650085	-0.763512	0.445158	0.737519
ENSMUSG00000003531	ENSMUSG00000003531.14	AC007325.4	Dgcr6	protein_coding	553.822	-0.0496348	0.0650085	-0.763512	0.445158	0.737519
ENSMUSG00000003534	ENSMUSG00000003534.17	DDR1	Ddr1	protein_coding	556.34	-0.0983139	0.0619841	-1.58612	0.112713	0.385284
ENSMUSG00000003541	ENSMUSG00000003541.6	IER3	Ier3	protein_coding	97.5368	-0.481256	0.157675	-3.05221	0.00227167	0.0395649
ENSMUSG00000003545	ENSMUSG00000003545.3	FOSB	Fosb	protein_coding	115.929	2.68507	0.36836	7.28926	3.12e-13	1.28e-09
ENSMUSG00000003546	ENSMUSG00000003546.9	KLC4	Klc4	protein_coding	339.385	-0.0846379	0.0901208	-0.93916	0.347649	0.660801
ENSMUSG00000003549	ENSMUSG00000003549.9	ERCC1	Ercc1	protein_coding	341.77	-0.275217	0.0876378	-3.14039	0.00168725	0.032149
ENSMUSG00000003555	ENSMUSG00000003555.7	CYP17A1	Cyp17a1	protein_coding	0.900077	-0.205204	1.21472	-0.168931	0.865851	NA
ENSMUSG00000003559	ENSMUSG00000003559.7	AS3MT	As3mt	protein_coding	659.746	-0.0152362	0.112283	-0.135695	0.892063	0.960418
ENSMUSG00000003573	ENSMUSG00000003573.15	AC002985.1	Homer3	protein_coding	81.4894	-0.16229	0.145574	-1.11483	0.264923	0.588874
ENSMUSG00000003573	ENSMUSG00000003573.15	HOMER3	Homer3	protein_coding	81.4894	-0.16229	0.145574	-1.11483	0.264923	0.588874
ENSMUSG00000003575	ENSMUSG00000003575.13	CRTC1	Crtc1	protein_coding	689.387	0.0289604	0.100869	0.28711	0.774028	0.917594
ENSMUSG00000003581	ENSMUSG00000003581.14	RNF215	Rnf215	protein_coding	120.241	0.0380269	0.164543	0.231105	0.817233	0.934743
ENSMUSG00000003585	ENSMUSG00000003585.13	AC004832.3	Sec14l2	protein_coding	13.5448	0.314691	0.326529	0.963746	0.335173	0.650051
ENSMUSG00000003585	ENSMUSG00000003585.13	SEC14L2	Sec14l2	protein_coding	13.5448	0.314691	0.326529	0.963746	0.335173	0.650051
ENSMUSG00000003604	ENSMUSG00000003604.14	AVEN	Aven	protein_coding	340.574	0.121737	0.0767462	1.58623	0.112688	0.385284
ENSMUSG00000003617	ENSMUSG00000003617.16	CP	Cp	protein_coding	506.432	0.150833	0.185526	0.813002	0.416217	0.71552
ENSMUSG00000003623	ENSMUSG00000003623.4	CROT	Crot	protein_coding	1394.75	-0.00762362	0.105977	-0.0719363	0.942653	0.979623
ENSMUSG00000003644	ENSMUSG00000003644.17	RPS6KA1	Rps6ka1	protein_coding	303.7	-0.1554	0.133898	-1.16058	0.245811	0.566896
ENSMUSG00000003657	ENSMUSG00000003657.9	CALB2	Calb2	protein_coding	5.77617	-0.293009	0.760557	-0.385256	0.700048	NA
ENSMUSG00000003660	ENSMUSG00000003660.10	SNRNP200	Snrnp200	protein_coding	4280.77	-0.248548	0.0703915	-3.53094	0.000414093	0.0125744
ENSMUSG00000003662	ENSMUSG00000003662.10	CIAO1	Ciao1	protein_coding	960.802	-0.277375	0.0619329	-4.47863	7.51e-06	0.000756676
ENSMUSG00000003665	ENSMUSG00000003665.6	HAS1	Has1	protein_coding	13.7819	-0.0367994	0.43916	-0.083795	0.933219	0.976496
ENSMUSG00000003680	ENSMUSG00000003680.15	TAF6L	Taf6l	protein_coding	193.747	-0.0549031	0.110431	-0.497171	0.619069	0.842655
ENSMUSG00000003721	ENSMUSG00000003721.14	INSIG2	Insig2	protein_coding	1548.84	-0.0859497	0.0725845	-1.18413	0.23636	0.556064
ENSMUSG00000003731	ENSMUSG00000003731.13	KPNA6	Kpna6	protein_coding	4338.69	-0.115464	0.0446584	-2.5855	0.00972385	0.0976473
ENSMUSG00000003746	ENSMUSG00000003746.16	MAN1A1	Man1a	protein_coding	846.263	0.0872291	0.112777	0.773466	0.439247	0.733362
ENSMUSG00000003752	ENSMUSG00000003752.9	ITPKC	Itpkc	protein_coding	186.575	-0.0380019	0.124517	-0.305195	0.760218	0.910424
ENSMUSG00000003762	ENSMUSG00000003762.13	COQ8B	Coq8b	protein_coding	88.0731	-0.116214	0.132189	-0.879145	0.379323	0.686616
ENSMUSG00000003778	ENSMUSG00000003778.14	BRD8	Brd8	protein_coding	690.279	0.0311487	0.0636003	0.489757	0.624306	0.845008
ENSMUSG00000003779	ENSMUSG00000003779.15	KIF20A	Kif20a	protein_coding	22.4147	0.279796	0.274422	1.01958	0.307926	0.627793
ENSMUSG00000003808	ENSMUSG00000003808.18	FARSA	Farsa	protein_coding	542.078	-0.0599935	0.0803837	-0.746339	0.455463	0.743395
ENSMUSG00000003809	ENSMUSG00000003809.14	GCDH	Gcdh	protein_coding	1226.31	-0.0486093	0.122593	-0.396511	0.691728	0.879375
ENSMUSG00000003810	ENSMUSG00000003810.12	MAST2	Mast2	protein_coding	4849.7	0.0513652	0.0883044	0.581683	0.56078	0.809483
ENSMUSG00000003812	ENSMUSG00000003812.13	DNASE2	Dnase2a	protein_coding	169.211	-0.058786	0.103349	-0.568809	0.569486	0.814177
ENSMUSG00000003813	ENSMUSG00000003813.15	RAD23A	Rad23a	protein_coding	3604.27	-0.201171	0.0710847	-2.83001	0.0046546	0.0616191
ENSMUSG00000003814	ENSMUSG00000003814.8	CALR	Calr	protein_coding	4084.2	-0.0772822	0.053356	-1.44843	0.147498	0.439708
ENSMUSG00000003824	ENSMUSG00000003824.12	SYCE2	Syce2	protein_coding	7.88549	-0.320512	0.420662	-0.761923	0.446106	NA
ENSMUSG00000003847	ENSMUSG00000003847.16	NFAT5	Nfat5	protein_coding	2691.55	0.178442	0.0678935	2.62827	0.00858204	0.09036
ENSMUSG00000003848	ENSMUSG00000003848.14	NOB1	Nob1	protein_coding	494.675	-0.120594	0.0912705	-1.32128	0.186407	0.495024
ENSMUSG00000003849	ENSMUSG00000003849.8	NQO1	Nqo1	protein_coding	563.42	-0.591107	0.117873	-5.01478	5.31e-07	0.000102037
ENSMUSG00000003863	ENSMUSG00000003863.18	PPFIA3	Ppfia3	protein_coding	17.3451	0.305863	0.338782	0.902832	0.366615	0.677643
ENSMUSG00000003865	ENSMUSG00000003865.16	GYS1	Gys1	protein_coding	13795.1	-0.0857545	0.102708	-0.834935	0.403754	0.708135
ENSMUSG00000003868	ENSMUSG00000003868.14	RUVBL2	Ruvbl2	protein_coding	652.65	-0.0735391	0.0868286	-0.846945	0.397026	0.701127
ENSMUSG00000003872	ENSMUSG00000003872.9	LIN7B	Lin7b	protein_coding	0.887759	0.287213	1.29051	0.222558	0.82388	NA
ENSMUSG00000003873	ENSMUSG00000003873.11	BAX	Bax	protein_coding	203.386	0.0323173	0.0865374	0.373449	0.708815	0.887478
ENSMUSG00000003882	ENSMUSG00000003882.5	IL7R	Il7r	protein_coding	9.75517	0.287405	0.395938	0.725884	0.46791	NA
ENSMUSG00000003923	ENSMUSG00000003923.14	TFAM	Tfam	protein_coding	1246.38	-0.161736	0.0588125	-2.75003	0.00595892	0.0720935
ENSMUSG00000003934	ENSMUSG00000003934.5	EFNB3	Efnb3	protein_coding	23.8944	-0.0840467	0.379617	-0.221399	0.824782	0.936966
ENSMUSG00000003948	ENSMUSG00000003948.17	MMD	Mmd	protein_coding	581.918	0.0420759	0.249006	0.168975	0.865816	0.952113
ENSMUSG00000003949	ENSMUSG00000003949.16	HLF	Hlf	protein_coding	529.002	-0.619459	0.115157	-5.37926	7.48e-08	2.34e-05
ENSMUSG00000003955	ENSMUSG00000003955.7	FAM162A	Fam162a	protein_coding	789.535	0.0433813	0.0667372	0.650032	0.515671	0.78143
ENSMUSG00000003970	ENSMUSG00000003970.9	RPL8	Rpl8	protein_coding	6041.71	-0.044247	0.0817783	-0.54106	0.588466	0.825363
ENSMUSG00000003974	ENSMUSG00000003974.6	GRM3	Grm3	protein_coding	1.75376	-0.58125	1.35431	-0.429185	0.667789	NA
ENSMUSG00000003992	ENSMUSG00000003992.14	SSBP2	Ssbp2	protein_coding	415.885	-0.123	0.094655	-1.29945	0.193789	0.504937
ENSMUSG00000004018	ENSMUSG00000004018.9	FANCL	Fancl	protein_coding	76.0416	-0.0538209	0.133766	-0.402351	0.687426	0.87633
ENSMUSG00000004031	ENSMUSG00000004031.13	BRINP2	Brinp2	protein_coding	22.9157	0.753838	0.369489	2.04022	0.0413289	0.22446
ENSMUSG00000004032	ENSMUSG00000004032.10	GSTM3	Gstm5	protein_coding	1154.81	-0.227532	0.0720488	-3.15803	0.00158838	0.0311834
ENSMUSG00000004035	ENSMUSG00000004035.12	GSTM2	Gstm7	protein_coding	64.9197	0.895416	0.38569	2.32159	0.0202548	0.150009
ENSMUSG00000004038	ENSMUSG00000004038.9	GSTM1	Gstm3	protein_coding	0.33281	-0.919352	2.04005	-0.450652	0.65224	NA
ENSMUSG00000004040	ENSMUSG00000004040.16	STAT3	Stat3	protein_coding	2129.84	0.112499	0.0707252	1.59064	0.11169	0.383362
ENSMUSG00000004043	ENSMUSG00000004043.14	STAT5A	Stat5a	protein_coding	699.02	0.202642	0.0923901	2.19333	0.0282836	0.184375
ENSMUSG00000004044	ENSMUSG00000004044.9	CAVIN1	Cavin1	protein_coding	5040.91	-0.040131	0.0698767	-0.574311	0.565757	0.812498
ENSMUSG00000004054	ENSMUSG00000004054.8	MAP3K11	Map3k11	protein_coding	477.277	0.0106688	0.100011	0.106676	0.915046	0.968877
ENSMUSG00000004056	ENSMUSG00000004056.15	AKT2	Akt2	protein_coding	8755.93	0.0129477	0.100139	0.129297	0.897123	0.962536
ENSMUSG00000004069	ENSMUSG00000004069.17	DNAJA3	Dnaja3	protein_coding	3177.22	-0.0823197	0.0608691	-1.35241	0.176245	0.481994
ENSMUSG00000004070	ENSMUSG00000004070.15	HMOX2	Hmox2	protein_coding	715.1	-0.0295185	0.0995176	-0.296616	0.76676	0.914019
ENSMUSG00000004071	ENSMUSG00000004071.13	CDIP1	Cdip1	protein_coding	2953.59	-0.220001	0.0587572	-3.74424	0.000180938	0.00713512
ENSMUSG00000004085	ENSMUSG00000004085.14	MAP3K20	Map3k20	protein_coding	27364.5	-0.110899	0.0397436	-2.79035	0.00526503	0.0668423
ENSMUSG00000004096	ENSMUSG00000004096.9	CWC15	Cwc15	protein_coding	1311.29	-0.11718	0.0760629	-1.54057	0.123421	0.403441
ENSMUSG00000004098	ENSMUSG00000004098.7	COL5A3	Col5a3	protein_coding	1882.3	0.549866	0.324882	1.69251	0.0905493	0.344726
ENSMUSG00000004099	ENSMUSG00000004099.16	DNMT1	Dnmt1	protein_coding	400.246	-0.0318797	0.0878222	-0.363003	0.716603	0.890693
ENSMUSG00000004100	ENSMUSG00000004100.12	PPAN	Ppan	protein_coding	220.095	0.021917	0.130721	0.167663	0.866849	0.952254
ENSMUSG00000004100	ENSMUSG00000004100.12	PPAN-P2RY11	Ppan	protein_coding	220.095	0.021917	0.130721	0.167663	0.866849	0.952254
ENSMUSG00000004105	ENSMUSG00000004105.8	ANGPTL2	Angptl2	protein_coding	2355.16	0.0143117	0.134895	0.106095	0.915507	0.968984
ENSMUSG00000004110	ENSMUSG00000004110.16	CACNA1E	Cacna1e	protein_coding	20.5239	0.893163	0.573173	1.55828	0.119167	0.39675
ENSMUSG00000004113	ENSMUSG00000004113.18	CACNA1B	Cacna1b	protein_coding	6.75224	0.316804	0.54474	0.581569	0.560857	NA
ENSMUSG00000004127	ENSMUSG00000004127.12	TRMT10A	Trmt10a	protein_coding	55.4422	0.3111	0.155349	2.00258	0.0452221	0.235343
ENSMUSG00000004151	ENSMUSG00000004151.17	ETV1	Etv1	protein_coding	158.654	-0.0200461	0.158181	-0.126729	0.899155	0.962536
ENSMUSG00000004187	ENSMUSG00000004187.11	KIFC2	Kifc2	protein_coding	124.689	-0.0698651	0.141774	-0.492792	0.62216	0.844086
ENSMUSG00000004207	ENSMUSG00000004207.14	PSAP	Psap	protein_coding	18810.1	-0.143522	0.0423831	-3.38631	0.000708382	0.0184488
ENSMUSG00000004221	ENSMUSG00000004221.16	IKBKG	Ikbkg	protein_coding	887.291	0.0579527	0.0596036	0.972303	0.3309	0.646773
ENSMUSG00000004231	ENSMUSG00000004231.15	PAX2	Pax2	protein_coding	1.82734	-0.208101	0.825125	-0.252205	0.800883	NA
ENSMUSG00000004233	ENSMUSG00000004233.14	WARS2	Wars2	protein_coding	203.912	-0.0881509	0.0920286	-0.957865	0.338131	0.651856
ENSMUSG00000004263	ENSMUSG00000004263.15	ATN1	Atn1	protein_coding	2035.42	-0.102832	0.0793996	-1.29512	0.195278	0.506524
ENSMUSG00000004264	ENSMUSG00000004264.17	PHB2	Phb2	protein_coding	2024.01	-0.0194288	0.0641204	-0.303004	0.761887	0.911699
ENSMUSG00000004266	ENSMUSG00000004266.15	PTPN6	Ptpn6	protein_coding	45.5043	-0.132284	0.274561	-0.481801	0.629947	0.848413
ENSMUSG00000004267	ENSMUSG00000004267.16	ENO2	Eno2	protein_coding	43.6098	0.107389	0.3549	0.30259	0.762202	0.911785
ENSMUSG00000004268	ENSMUSG00000004268.11	EMG1	Emg1	protein_coding	1229.87	-0.0338018	0.0742905	-0.454995	0.649113	0.85728
ENSMUSG00000004270	ENSMUSG00000004270.13	LPCAT3	Lpcat3	protein_coding	470.025	0.093401	0.0982675	0.950477	0.34187	0.655481
ENSMUSG00000004285	ENSMUSG00000004285.12	ATP6V1F	Atp6v1f	protein_coding	707.317	-0.0915106	0.0717695	-1.27506	0.202287	0.51534
ENSMUSG00000004296	ENSMUSG00000004296.14	IL12B	Il12b	protein_coding	0	NA	NA	NA	NA	NA
ENSMUSG00000004317	ENSMUSG00000004317.14	CLCN5	Clcn5	protein_coding	188.183	0.160022	0.126563	1.26437	0.206098	0.52038
ENSMUSG00000004319	ENSMUSG00000004319.15	CLCN3	Clcn3	protein_coding	2805.25	-0.073714	0.0597794	-1.2331	0.217538	0.534494
ENSMUSG00000004328	ENSMUSG00000004328.15	HIF3A	Hif3a	protein_coding	44.6045	0.27846	0.29457	0.94531	0.3445	0.65829
ENSMUSG00000004341	ENSMUSG00000004341.8	GPX6	Gpx6	protein_coding	0.742979	1.01935	1.45992	0.698224	0.485037	NA
ENSMUSG00000004347	ENSMUSG00000004347.16	PDE1C	Pde1c	protein_coding	61.9806	0.0113843	0.270744	0.0420483	0.96646	0.987244
ENSMUSG00000004356	ENSMUSG00000004356.8	UTP20	Utp20	protein_coding	975.594	-0.136321	0.0661513	-2.06074	0.0393274	0.218311
ENSMUSG00000004359	ENSMUSG00000004359.16	SPIC	Spic	protein_coding	3.74714	-0.406455	0.763889	-0.532086	0.594667	NA
ENSMUSG00000004360	ENSMUSG00000004360.9	KIAA0408	9330159F19Rik	protein_coding	2210.51	-0.398874	0.103049	-3.8707	0.000108524	0.00504033
ENSMUSG00000004364	ENSMUSG00000004364.14	CUL3	Cul3	protein_coding	11471.5	-0.193824	0.081225	-2.38626	0.0170209	0.135835
ENSMUSG00000004366	ENSMUSG00000004366.4	SST	Sst	protein_coding	0.769782	1.10757	1.88232	0.588404	0.556261	NA
ENSMUSG00000004371	ENSMUSG00000004371.14	IL11	Il11	protein_coding	1.37021	0.491399	1.26693	0.387867	0.698114	NA
ENSMUSG00000004383	ENSMUSG00000004383.18	LARGE1	Large1	protein_coding	1121.09	0.0237541	0.109632	0.21667	0.828465	0.938157
ENSMUSG00000004393	ENSMUSG00000004393.10	DDX56	Ddx56	protein_coding	479.108	-0.17701	0.107374	-1.64853	0.099243	0.360904
ENSMUSG00000004394	ENSMUSG00000004394.12	TMED4	Tmed4	protein_coding	1553.11	-0.141442	0.0647047	-2.18595	0.0288189	0.186259
ENSMUSG00000004415	ENSMUSG00000004415.15	COL26A1	Col26a1	protein_coding	14.8628	0.222146	0.364729	0.609072	0.542477	0.797287
ENSMUSG00000004446	ENSMUSG00000004446.12	BID	Bid	protein_coding	19.3219	0.183206	0.246859	0.742151	0.457996	0.744912
ENSMUSG00000004451	ENSMUSG00000004451.14	RALB	Ralb	protein_coding	231.102	0.0695264	0.194334	0.357767	0.720518	0.891582
ENSMUSG00000004455	ENSMUSG00000004455.16	PPP1CC	Ppp1cc	protein_coding	3897.33	-0.083261	0.0842925	-0.987762	0.323269	0.640892
ENSMUSG00000004460	ENSMUSG00000004460.16	DNAJB11	Dnajb11	protein_coding	914.297	-0.0544164	0.054506	-0.998358	0.318106	0.636898
ENSMUSG00000004460	ENSMUSG00000004460.16	AC068631.2	Dnajb11	protein_coding	914.297	-0.0544164	0.054506	-0.998358	0.318106	0.636898
ENSMUSG00000004462	ENSMUSG00000004462.6	TBCCD1	Tbccd1	protein_coding	221.595	0.0512605	0.104288	0.491528	0.623053	0.844407
ENSMUSG00000004473	ENSMUSG00000004473.10	CLEC11A	Clec11a	protein_coding	35.7653	0.179001	0.276904	0.646437	0.517997	0.782472
ENSMUSG00000004500	ENSMUSG00000004500.9	ZNF324	Zfp324	protein_coding	164.836	-0.00573423	0.125052	-0.0458547	0.963426	0.986545
ENSMUSG00000004500	ENSMUSG00000004500.9	ZNF324B	Zfp324	protein_coding	164.836	-0.00573423	0.125052	-0.0458547	0.963426	0.986545
ENSMUSG00000004508	ENSMUSG00000004508.6	GAB2	Gab2	protein_coding	316.848	0.0594762	0.153141	0.388376	0.697738	0.882478
ENSMUSG00000004530	ENSMUSG00000004530.12	CORO1C	Coro1c	protein_coding	451.4	0.0705521	0.0996135	0.708259	0.478784	0.758952
ENSMUSG00000004535	ENSMUSG00000004535.12	TAX1BP1	Tax1bp1	protein_coding	2891.59	-0.137373	0.0359084	-3.82563	0.000130435	0.0057241
ENSMUSG00000004540	ENSMUSG00000004540.7	CEACAM4	Psg17	protein_coding	0.766685	1.77696	1.44403	1.23056	0.218489	NA
ENSMUSG00000004542	ENSMUSG00000004542.15	CEACAM4	Psg19	protein_coding	0.0898838	0.529836	3.11654	0.170008	0.865004	NA
ENSMUSG00000004552	ENSMUSG00000004552.16	CTSE	Ctse	protein_coding	2.49351	0.048082	0.832105	0.0577835	0.953921	NA
ENSMUSG00000004558	ENSMUSG00000004558.15	NDRG2	Ndrg2	protein_coding	46447.4	-0.203532	0.0571228	-3.56305	0.000366566	0.0116079
ENSMUSG00000004561	ENSMUSG00000004561.14	METTL17	Mettl17	protein_coding	264.204	-0.00705427	0.084792	-0.0831949	0.933697	0.976527
ENSMUSG00000004562	ENSMUSG00000004562.16	ARHGEF40	Arhgef40	protein_coding	455.983	0.0944282	0.148477	0.635977	0.524791	0.787457
ENSMUSG00000004565	ENSMUSG00000004565.15	PNPLA6	Pnpla6	protein_coding	347.012	0.197613	0.0697369	2.8337	0.00460127	0.0613161
ENSMUSG00000004567	ENSMUSG00000004567.16	MCOLN1	Mcoln1	protein_coding	709.908	-0.0666061	0.0599306	-1.11139	0.266402	0.590475
ENSMUSG00000004568	ENSMUSG00000004568.12	ARHGEF18	Arhgef18	protein_coding	571.665	-0.0384239	0.0545803	-0.703989	0.48144	0.7604
ENSMUSG00000004591	ENSMUSG00000004591.16	PKN2	Pkn2	protein_coding	2742.78	0.00834597	0.0550718	0.151547	0.879544	0.956224
ENSMUSG00000004609	ENSMUSG00000004609.11	SIGLEC6	Cd33	protein_coding	82.5258	0.502094	0.241006	2.08333	0.0372211	0.212333
ENSMUSG00000004609	ENSMUSG00000004609.11	CD33	Cd33	protein_coding	82.5258	0.502094	0.241006	2.08333	0.0372211	0.212333
ENSMUSG00000004610	ENSMUSG00000004610.4	ETFB	Etfb	protein_coding	3123	0.066038	0.124408	0.530818	0.595545	0.829792
ENSMUSG00000004612	ENSMUSG00000004612.9	NKG7	Nkg7	protein_coding	0.832284	-1.16704	1.35257	-0.862834	0.388229	NA
ENSMUSG00000004626	ENSMUSG00000004626.14	STXBP2	Stxbp2	protein_coding	55.7075	0.208472	0.221919	0.939405	0.347523	0.660744
ENSMUSG00000004630	ENSMUSG00000004630.18	PCP2	Pcp2	protein_coding	6.93674	-0.0449718	0.593511	-0.0757724	0.9396	NA
ENSMUSG00000004631	ENSMUSG00000004631.15	SGCE	Sgce	protein_coding	230.728	0.124646	0.102645	1.21434	0.224618	0.54131
ENSMUSG00000004633	ENSMUSG00000004633.17	CHN2	Chn2	protein_coding	38.074	0.152006	0.257736	0.589775	0.555342	0.805512
ENSMUSG00000004633	ENSMUSG00000004633.17	AC004593.2	Chn2	protein_coding	38.074	0.152006	0.257736	0.589775	0.555342	0.805512
ENSMUSG00000004637	ENSMUSG00000004637.15	WWOX	Wwox	protein_coding	424.577	-0.103899	0.109879	-0.945576	0.344365	0.65829
ENSMUSG00000004642	ENSMUSG00000004642.13	SLBP	Slbp	protein_coding	186.954	-0.0616876	0.127446	-0.48403	0.628364	0.847804
ENSMUSG00000004651	ENSMUSG00000004651.6	TYR	Tyr	protein_coding	2.15401	-0.876267	0.891719	-0.982672	0.325769	NA
ENSMUSG00000004654	ENSMUSG00000004654.6	GHRHR	Ghrhr	protein_coding	0.428728	0.570512	2.88906	0.197474	0.843457	NA
ENSMUSG00000004655	ENSMUSG00000004655.5	AC004691.2	Aqp1	protein_coding	4992.59	-0.327631	0.109973	-2.97921	0.00288996	0.0457563
ENSMUSG00000004655	ENSMUSG00000004655.5	AQP1	Aqp1	protein_coding	4992.59	-0.327631	0.109973	-2.97921	0.00288996	0.0457563
ENSMUSG00000004661	ENSMUSG00000004661.15	ARID3B	Arid3b	protein_coding	222.991	0.0307888	0.149834	0.205486	0.837193	0.941543
ENSMUSG00000004665	ENSMUSG00000004665.10	CNN2	Cnn2	protein_coding	166.923	-0.110564	0.165853	-0.66664	0.505002	0.774306
ENSMUSG00000004667	ENSMUSG00000004667.18	POLR2E	Polr2e	protein_coding	675.031	-0.19099	0.0702002	-2.72065	0.00651537	0.0758086
ENSMUSG00000004668	ENSMUSG00000004668.14	ABCA13	Abca13	protein_coding	30.7647	-0.475757	0.303455	-1.5678	0.116927	0.392496
ENSMUSG00000004677	ENSMUSG00000004677.17	MYO9B	Myo9b	protein_coding	567.125	0.0372124	0.0954752	0.38976	0.696714	0.881952
ENSMUSG00000004698	ENSMUSG00000004698.10	HDAC9	Hdac9	protein_coding	535.673	0.245788	0.139594	1.76073	0.0782843	0.319559
ENSMUSG00000004707	ENSMUSG00000004707.14	LY9	Ly9	protein_coding	8.61295	-0.3934	0.499748	-0.787197	0.431166	NA
ENSMUSG00000004709	ENSMUSG00000004709.14	CD244	Cd244a	protein_coding	8.49868	-0.422992	0.453156	-0.933437	0.350594	NA
ENSMUSG00000004730	ENSMUSG00000004730.14	ADGRE1	Adgre1	protein_coding	154.019	0.0689232	0.218988	0.314734	0.752963	0.906618
ENSMUSG00000004748	ENSMUSG00000004748.5	MTFP1	Mtfp1	protein_coding	800.951	0.148364	0.150032	0.988878	0.322723	0.640437
ENSMUSG00000004768	ENSMUSG00000004768.14	RAB23	Rab23	protein_coding	209.549	0.0173926	0.0991095	0.175488	0.860696	0.949994
ENSMUSG00000004771	ENSMUSG00000004771.12	RAB11A	Rab11a	protein_coding	1284.7	0.00134898	0.0558362	0.0241597	0.980725	0.992421
ENSMUSG00000004788	ENSMUSG00000004788.11	EIF2B2	Eif2b2	protein_coding	808.311	-0.110128	0.110457	-0.997027	0.318752	0.637609
ENSMUSG00000004789	ENSMUSG00000004789.10	DLST	Dlst	protein_coding	6935.78	0.050596	0.103833	0.487283	0.626058	0.846161
ENSMUSG00000004791	ENSMUSG00000004791.7	PGF	Pgf	protein_coding	28.1982	0.0915605	0.276749	0.330842	0.740763	0.900834
ENSMUSG00000004798	ENSMUSG00000004798.14	ULK2	Ulk2	protein_coding	5458.83	-0.106048	0.0422569	-2.5096	0.0120867	0.109827
ENSMUSG00000004814	ENSMUSG00000004814.10	CCL24	Ccl24	protein_coding	46.9351	-0.457464	0.264147	-1.73185	0.0832996	0.330468
ENSMUSG00000004815	ENSMUSG00000004815.12	DGKQ	Dgkq	protein_coding	221.419	0.0798798	0.0964762	0.827974	0.407685	0.710311
ENSMUSG00000004837	ENSMUSG00000004837.2	GRAPL	Grap	protein_coding	79.283	-0.162358	0.168479	-0.963669	0.335212	0.650051
ENSMUSG00000004837	ENSMUSG00000004837.2	GRAP	Grap	protein_coding	79.283	-0.162358	0.168479	-0.963669	0.335212	0.650051
ENSMUSG00000004842	ENSMUSG00000004842.18	POU1F1	Pou1f1	protein_coding	0.84889	2.6139	1.5476	1.68901	0.0912184	NA
ENSMUSG00000004843	ENSMUSG00000004843.6	CHMP2B	Chmp2b	protein_coding	781.907	-0.0232452	0.0648345	-0.358531	0.719946	0.891326
ENSMUSG00000004846	ENSMUSG00000004846.10	PLOD3	Plod3	protein_coding	608.804	0.0854988	0.0692402	1.23482	0.216899	0.533945
ENSMUSG00000004849	ENSMUSG00000004849.14	AP1S1	Ap1s1	protein_coding	238.06	-0.209056	0.100676	-2.07651	0.0378466	0.213626
ENSMUSG00000004864	ENSMUSG00000004864.12	MAPK13	Mapk13	protein_coding	1.86865	-0.878803	1.1148	-0.788305	0.430519	NA
ENSMUSG00000004865	ENSMUSG00000004865.15	SRPK1	Srpk1	protein_coding	961.348	-0.0109444	0.0493096	-0.221953	0.824351	0.936756
ENSMUSG00000004872	ENSMUSG00000004872.15	PAX3	Pax3	protein_coding	65.9386	-0.186142	0.303505	-0.613308	0.539672	0.795831
ENSMUSG00000004880	ENSMUSG00000004880.11	LBR	Lbr	protein_coding	991.768	-0.13179	0.0858876	-1.53445	0.124919	0.406036
ENSMUSG00000004885	ENSMUSG00000004885.5	CRABP2	Crabp2	protein_coding	0.997005	-2.18472	1.38892	-1.57297	0.115727	NA
ENSMUSG00000004891	ENSMUSG00000004891.16	NES	Nes	protein_coding	1609.9	-0.136702	0.163746	-0.834841	0.403807	0.708135
ENSMUSG00000004892	ENSMUSG00000004892.13	BCAN	Bcan	protein_coding	4.031	-0.269788	0.794965	-0.339372	0.73433	NA
ENSMUSG00000004894	ENSMUSG00000004894.10	HAPLN2	Hapln2	protein_coding	1.51237	1.07892	1.15669	0.932765	0.350941	NA
ENSMUSG00000004895	ENSMUSG00000004895.9	PRCC	Prcc	protein_coding	1364.37	-0.101191	0.0519763	-1.94687	0.0515509	0.253434
ENSMUSG00000004896	ENSMUSG00000004896.16	RRNAD1	Rrnad1	protein_coding	273.539	0.0231802	0.0967161	0.239673	0.810584	0.932041
ENSMUSG00000004897	ENSMUSG00000004897.16	HDGF	Hdgf	protein_coding	6875.2	-0.17257	0.069823	-2.47154	0.0134532	0.117707
ENSMUSG00000004902	ENSMUSG00000004902.7	SLC25A18	Slc25a18	protein_coding	17.6156	0.341699	0.323872	1.05504	0.291406	0.613718
ENSMUSG00000004929	ENSMUSG00000004929.12	THOP1	Thop1	protein_coding	826.617	-0.154838	0.0696173	-2.22413	0.0261397	0.176659
ENSMUSG00000004931	ENSMUSG00000004931.11	APBA3	Apba3	protein_coding	2012.45	0.0143352	0.0542708	0.264142	0.79167	0.92474
ENSMUSG00000004933	ENSMUSG00000004933.17	MATK	Matk	protein_coding	23.2277	-0.00542341	0.294298	-0.0184283	0.985297	0.993856
ENSMUSG00000004934	ENSMUSG00000004934.14	PIAS4	Pias4	protein_coding	515.402	-0.0915824	0.0882924	-1.03726	0.299613	0.620703
ENSMUSG00000004936	ENSMUSG00000004936.8	MAP2K1	Map2k1	protein_coding	1762.74	-0.14955	0.0605588	-2.4695	0.0135301	0.118071
ENSMUSG00000004937	ENSMUSG00000004937.6	SGTA	Sgta	protein_coding	2158.15	-0.163326	0.0526538	-3.10188	0.00192293	0.0349092
ENSMUSG00000004939	ENSMUSG00000004939.7	NMRK2	Nmrk2	protein_coding	2181.09	0.33528	0.30617	1.09508	0.273483	0.597964
ENSMUSG00000004945	ENSMUSG00000004945.15	TMEM242	Tmem242	protein_coding	1473.86	-0.00736688	0.0606148	-0.121536	0.903267	0.963302
ENSMUSG00000004947	ENSMUSG00000004947.15	DTX2	Dtx2	protein_coding	300.617	-0.0864593	0.0813159	-1.06325	0.287668	0.60976
ENSMUSG00000004948	ENSMUSG00000004948.12	POMZP3	Zp3	protein_coding	0	NA	NA	NA	NA	NA
ENSMUSG00000004951	ENSMUSG00000004951.10	HSPB1	Hspb1	protein_coding	3785.88	0.0324119	0.170499	0.190101	0.84923	0.946304
ENSMUSG00000004952	ENSMUSG00000004952.13	RASA4B	Rasa4	protein_coding	1170.15	-0.162207	0.0943353	-1.71948	0.0855274	0.335134
ENSMUSG00000004952	ENSMUSG00000004952.13	RASA4	Rasa4	protein_coding	1170.15	-0.162207	0.0943353	-1.71948	0.0855274	0.335134
ENSMUSG00000004961	ENSMUSG00000004961.7	SYT5	Syt5	protein_coding	2.01513	-0.634869	1.25085	-0.507552	0.611768	NA
ENSMUSG00000004980	ENSMUSG00000004980.16	HNRNPA2B1	Hnrnpa2b1	protein_coding	8983.81	-0.0269078	0.0555603	-0.4843	0.628173	0.847704
ENSMUSG00000004988	ENSMUSG00000004988.9	FXYD4	Fxyd4	protein_coding	5.40564	0.0848285	0.558909	0.151775	0.879364	NA
ENSMUSG00000004994	ENSMUSG00000004994.12	CCDC130	Ccdc130	protein_coding	108.573	0.021545	0.112517	0.191482	0.848148	0.945881
ENSMUSG00000004996	ENSMUSG00000004996.9	MRI1	Mri1	protein_coding	427.01	-0.105811	0.0941708	-1.12361	0.261178	0.585457
ENSMUSG00000005034	ENSMUSG00000005034.15	PRKACB	Prkacb	protein_coding	1813.83	-0.00860407	0.0681121	-0.126322	0.899477	0.962536
ENSMUSG00000005043	ENSMUSG00000005043.13	SGSH	Sgsh	protein_coding	229.823	-0.149375	0.126351	-1.18223	0.237115	0.556665
ENSMUSG00000005045	ENSMUSG00000005045.16	CHD5	Chd5	protein_coding	19.3001	0.262975	0.492708	0.533734	0.593525	0.827945
ENSMUSG00000005054	ENSMUSG00000005054.7	CSTB	Cstb	protein_coding	121.6	-0.0741515	0.112299	-0.660303	0.509059	0.777161
ENSMUSG00000005057	ENSMUSG00000005057.13	SH2B2	Sh2b2	protein_coding	109.255	0.535035	0.20278	2.63851	0.00832724	0.0886391
ENSMUSG00000005069	ENSMUSG00000005069.12	PEX5	Pex5	protein_coding	854.687	0.0100746	0.0796704	0.126453	0.899373	0.962536
ENSMUSG00000005078	ENSMUSG00000005078.16	JKAMP	Jkamp	protein_coding	224.981	-0.0552908	0.0934201	-0.591851	0.55395	0.805185
ENSMUSG00000005087	ENSMUSG00000005087.17	CD44	Cd44	protein_coding	262.867	-0.166054	0.177479	-0.935624	0.349467	0.662707
ENSMUSG00000005089	ENSMUSG00000005089.15	SLC1A2	Slc1a2	protein_coding	85.2837	-0.030311	0.877096	-0.0345584	0.972432	0.989451
ENSMUSG00000005102	ENSMUSG00000005102.13	EIF2AK4	Eif2ak4	protein_coding	333.413	0.0364383	0.0859448	0.423973	0.671585	0.869115
ENSMUSG00000005103	ENSMUSG00000005103.12	WDR1	Wdr1	protein_coding	1638.37	0.255994	0.127404	2.00931	0.0445038	0.233774
ENSMUSG00000005107	ENSMUSG00000005107.13	SLC2A9	Slc2a9	protein_coding	20.3774	-0.056285	0.253614	-0.221931	0.824367	0.936756
ENSMUSG00000005124	ENSMUSG00000005124.10	CCN4	Ccn4	protein_coding	21.2493	0.422026	0.280453	1.5048	0.132374	0.418292
ENSMUSG00000005125	ENSMUSG00000005125.13	NDRG1	Ndrg1	protein_coding	663.441	0.0516851	0.122251	0.422778	0.672457	0.869492
ENSMUSG00000005131	ENSMUSG00000005131.4	C11orf65	4930550C14Rik	protein_coding	6.51996	0.157528	0.456252	0.345266	0.729895	NA
ENSMUSG00000005142	ENSMUSG00000005142.10	MAN2B1	Man2b1	protein_coding	620.324	-0.132189	0.0872173	-1.51563	0.129612	0.414125
ENSMUSG00000005142	ENSMUSG00000005142.10	AC010422.5	Man2b1	protein_coding	620.324	-0.132189	0.0872173	-1.51563	0.129612	0.414125
ENSMUSG00000005142	ENSMUSG00000005142.10	AC010422.3	Man2b1	protein_coding	620.324	-0.132189	0.0872173	-1.51563	0.129612	0.414125
ENSMUSG00000005148	ENSMUSG00000005148.8	KLF5	Klf5	protein_coding	346.548	0.208651	0.133159	1.56694	0.117129	0.392938
ENSMUSG00000005150	ENSMUSG00000005150.16	WDR83	Wdr83	protein_coding	326.121	0.0120338	0.0878897	0.13692	0.891094	0.960179
ENSMUSG00000005161	ENSMUSG00000005161.15	PRDX2	Prdx2	protein_coding	1978.82	0.0596038	0.118937	0.501138	0.616274	0.841024
ENSMUSG00000005198	ENSMUSG00000005198.15	POLR2A	Polr2a	protein_coding	3440.73	-0.0998539	0.0537544	-1.85759	0.0632267	0.283723
ENSMUSG00000005202	ENSMUSG00000005202.2	SHBG	Shbg	protein_coding	1.3203	0.797117	1.03546	0.769823	0.441405	NA
ENSMUSG00000005204	ENSMUSG00000005204.12	SENP3-EIF4A1	Senp3	protein_coding	731.539	-0.110063	0.0857392	-1.2837	0.199247	0.511204
ENSMUSG00000005204	ENSMUSG00000005204.12	SENP3	Senp3	protein_coding	731.539	-0.110063	0.0857392	-1.2837	0.199247	0.511204
ENSMUSG00000005220	ENSMUSG00000005220.10	CORIN	Corin	protein_coding	10.1668	-0.25457	0.493285	-0.516071	0.605805	NA
ENSMUSG00000005225	ENSMUSG00000005225.15	PLEKHA8	Plekha8	protein_coding	270.887	-0.0262647	0.0763892	-0.343827	0.730976	0.89689
ENSMUSG00000005232	ENSMUSG00000005232.11	G6PC2	G6pc2	protein_coding	0	NA	NA	NA	NA	NA
ENSMUSG00000005233	ENSMUSG00000005233.16	SPC25	Spc25	protein_coding	10.2135	0.36816	0.397697	0.925732	0.354585	NA
ENSMUSG00000005237	ENSMUSG00000005237.14	DNAH2	Dnah2	protein_coding	13.2682	-0.018961	0.361992	-0.0523796	0.958226	0.98466
ENSMUSG00000005251	ENSMUSG00000005251.14	RIPK4	Ripk4	protein_coding	2.56065	-0.236167	0.682909	-0.345824	0.729475	NA
ENSMUSG00000005262	ENSMUSG00000005262.12	UFD1	Ufd1	protein_coding	1086.14	-0.16377	0.0539381	-3.03626	0.00239532	0.0409926
ENSMUSG00000005267	ENSMUSG00000005267.13	ZNF287	Zfp287	protein_coding	65.8691	0.0786886	0.156589	0.502518	0.615303	0.840787
ENSMUSG00000005268	ENSMUSG00000005268.20	PRLR	Prlr	protein_coding	29.9315	0.876318	0.291947	3.00163	0.00268538	0.043976
ENSMUSG00000005299	ENSMUSG00000005299.6	LETM1	Letm1	protein_coding	2062.94	0.0997387	0.0887763	1.12348	0.261232	0.585457
ENSMUSG00000005312	ENSMUSG00000005312.15	UBQLN1	Ubqln1	protein_coding	2589.79	-0.0707778	0.0548924	-1.28939	0.197262	0.508435
ENSMUSG00000005320	ENSMUSG00000005320.9	FGFR4	Fgfr4	protein_coding	83.7335	-0.0491461	0.155485	-0.316082	0.75194	0.905926
ENSMUSG00000005338	ENSMUSG00000005338.13	CADM3	Cadm3	protein_coding	359.185	-0.0441093	0.142734	-0.309032	0.757297	0.908969
ENSMUSG00000005339	ENSMUSG00000005339.10	FCER1A	Fcer1a	protein_coding	4.86197	-0.38984	0.531513	-0.733455	0.463281	NA
ENSMUSG00000005354	ENSMUSG00000005354.16	TXN2	Txn2	protein_coding	3057.67	-0.0515079	0.099856	-0.515822	0.605979	0.836108
ENSMUSG00000005355	ENSMUSG00000005355.9	CASP14	Casp14	protein_coding	0	NA	NA	NA	NA	NA
ENSMUSG00000005357	ENSMUSG00000005357.9	SLC1A6	Slc1a6	protein_coding	0.982891	-2.7875	1.34902	-2.06631	0.0387989	NA
ENSMUSG00000005360	ENSMUSG00000005360.14	SLC1A3	Slc1a3	protein_coding	178.458	0.0527015	0.262453	0.200804	0.840852	0.94356
ENSMUSG00000005362	ENSMUSG00000005362.14	CRBN	Crbn	protein_coding	1082.7	-0.30026	0.06112	-4.91264	8.99e-07	0.000156505
ENSMUSG00000005364	ENSMUSG00000005364.11	IL5RA	Il5ra	protein_coding	1.06757	-0.659234	1.26207	-0.522344	0.601431	NA
ENSMUSG00000005370	ENSMUSG00000005370.3	MSH6	Msh6	protein_coding	259.977	-0.0617481	0.104491	-0.590944	0.554558	0.805416
ENSMUSG00000005371	ENSMUSG00000005371.14	FBXO11	Fbxo11	protein_coding	1877.84	-0.00969728	0.0426606	-0.227312	0.820181	0.935609
ENSMUSG00000005373	ENSMUSG00000005373.13	MLXIPL	Mlxipl	protein_coding	2850.36	0.178453	0.0859732	2.07569	0.0379228	0.213779
ENSMUSG00000005374	ENSMUSG00000005374.13	TBL2	Tbl2	protein_coding	348.635	-0.0809511	0.0888102	-0.911507	0.362028	0.672809
ENSMUSG00000005378	ENSMUSG00000005378.17	BUD23	Bud23	protein_coding	412.773	-0.069542	0.0891736	-0.779849	0.43548	0.730093
ENSMUSG00000005397	ENSMUSG00000005397.8	NID1	Nid1	protein_coding	3697.37	0.18891	0.180644	1.04576	0.295671	0.617643
ENSMUSG00000005410	ENSMUSG00000005410.6	MCM5	Mcm5	protein_coding	30.2785	0.0621448	0.250921	0.247667	0.804392	0.930377
ENSMUSG00000005413	ENSMUSG00000005413.8	HMOX1	Hmox1	protein_coding	157.929	-0.104006	0.178937	-0.581243	0.561076	0.809701
ENSMUSG00000005417	ENSMUSG00000005417.17	MPRIP	Mprip	protein_coding	5307.67	0.0289401	0.0466006	0.621025	0.534583	0.7929
ENSMUSG00000005442	ENSMUSG00000005442.13	CIC	Cic	protein_coding	1979.56	-0.0654861	0.0467798	-1.39988	0.161549	0.459262
ENSMUSG00000005447	ENSMUSG00000005447.12	PAFAH1B3	Pafah1b3	protein_coding	9.30155	0.259182	0.381835	0.67878	0.497277	NA
ENSMUSG00000005465	ENSMUSG00000005465.9	IL27RA	Il27ra	protein_coding	12.0764	0.235209	0.436239	0.539174	0.589767	0.825588
ENSMUSG00000005469	ENSMUSG00000005469.10	PRKACA	Prkaca	protein_coding	3893.7	-0.0412416	0.0392909	-1.04965	0.29388	0.616675
ENSMUSG00000005470	ENSMUSG00000005470.8	ASF1B	Asf1b	protein_coding	13.1994	0.453884	0.389243	1.16607	0.243587	0.564541
ENSMUSG00000005474	ENSMUSG00000005474.9	MYL10	Myl10	protein_coding	28.6726	0.795676	0.865596	0.919223	0.357979	0.670685
ENSMUSG00000005481	ENSMUSG00000005481.18	DDX39A	Ddx39	protein_coding	266.01	-0.0142331	0.0719367	-0.197856	0.843158	0.944471
ENSMUSG00000005483	ENSMUSG00000005483.10	DNAJB1	Dnajb1	protein_coding	277.068	-0.192455	0.153041	-1.25754	0.208558	0.523508
ENSMUSG00000005493	ENSMUSG00000005493.15	MSH4	Msh4	protein_coding	1.91403	0.178756	0.834822	0.214125	0.83045	NA
ENSMUSG00000005501	ENSMUSG00000005501.14	USP40	Usp40	protein_coding	802.694	0.0363987	0.0612849	0.593926	0.552562	0.803981
ENSMUSG00000005503	ENSMUSG00000005503.8	EVX1	Evx1	protein_coding	0.0840426	0.529836	3.11654	0.170008	0.865004	NA
ENSMUSG00000005505	ENSMUSG00000005505.12	KBTBD4	Kbtbd4	protein_coding	485.177	-0.134987	0.0690714	-1.95432	0.0506637	0.251272
ENSMUSG00000005506	ENSMUSG00000005506.16	CELF1	Celf1	protein_coding	3721.16	0.102516	0.0967998	1.05905	0.289578	0.611741
ENSMUSG00000005510	ENSMUSG00000005510.9	NDUFS3	Ndufs3	protein_coding	4712.67	-0.142908	0.0742759	-1.92402	0.0543519	0.261513
ENSMUSG00000005514	ENSMUSG00000005514.14	POR	Por	protein_coding	726.021	-0.23973	0.117427	-2.04153	0.0411983	0.224011
ENSMUSG00000005533	ENSMUSG00000005533.10	IGF1R	Igf1r	protein_coding	1679.5	-0.324105	0.0766471	-4.22853	2.35e-05	0.00170257
ENSMUSG00000005534	ENSMUSG00000005534.10	INSR	Insr	protein_coding	6249.8	-0.128843	0.0635158	-2.02851	0.0425082	0.22809
ENSMUSG00000005540	ENSMUSG00000005540.10	FCER2	Fcer2a	protein_coding	8.74196	0.299295	0.372329	0.803846	0.421486	NA
ENSMUSG00000005547	ENSMUSG00000005547.14	CYP2A6	Cyp2a5	protein_coding	1.96107	-0.497101	1.35368	-0.367223	0.713453	NA
ENSMUSG00000005547	ENSMUSG00000005547.14	CYP2A7	Cyp2a5	protein_coding	1.96107	-0.497101	1.35368	-0.367223	0.713453	NA
ENSMUSG00000005547	ENSMUSG00000005547.14	CYP2A13	Cyp2a5	protein_coding	1.96107	-0.497101	1.35368	-0.367223	0.713453	NA
ENSMUSG00000005553	ENSMUSG00000005553.14	ATP4A	Atp4a	protein_coding	2.4645	-1.67458	0.782088	-2.14116	0.0322613	NA
ENSMUSG00000005566	ENSMUSG00000005566.14	TRIM28	Trim28	protein_coding	1444.85	-0.0643658	0.0534946	-1.20322	0.228891	0.546375
ENSMUSG00000005575	ENSMUSG00000005575.16	UBE2M	Ube2m	protein_coding	1635.02	-0.0820983	0.0458583	-1.79026	0.0734124	0.309254
ENSMUSG00000005580	ENSMUSG00000005580.11	ADCY9	Adcy9	protein_coding	2758.23	-0.0364582	0.0729695	-0.499635	0.617332	0.841468
ENSMUSG00000005583	ENSMUSG00000005583.16	MEF2C	Mef2c	protein_coding	26591.7	-0.198595	0.0746287	-2.6611	0.00778851	0.0850581
ENSMUSG00000005609	ENSMUSG00000005609.16	CTR9	Ctr9	protein_coding	909.818	-0.0566156	0.0692122	-0.818001	0.413357	0.713619
ENSMUSG00000005610	ENSMUSG00000005610.17	EIF4G2	Eif4g2	protein_coding	29045.1	-0.07036	0.0581555	-1.20986	0.226333	0.543173
ENSMUSG00000005611	ENSMUSG00000005611.15	IRAG1	Mrvi1	protein_coding	177.042	0.0771092	0.183255	0.420775	0.673919	0.869599
ENSMUSG00000005615	ENSMUSG00000005615.14	PCYT1A	Pcyt1a	protein_coding	5355.92	-0.2767	0.067198	-4.11768	3.83e-05	0.00235254
ENSMUSG00000005621	ENSMUSG00000005621.11	ZNF592	Zfp592	protein_coding	1360.96	-0.0615942	0.065984	-0.933471	0.350577	0.663145
ENSMUSG00000005625	ENSMUSG00000005625.15	PSMD4	Psmd4	protein_coding	3148.66	-0.19758	0.0638743	-3.09327	0.00197964	0.0357574
ENSMUSG00000005628	ENSMUSG00000005628.12	TMOD4	Tmod4	protein_coding	8716.93	-0.243841	0.0994307	-2.45237	0.0141917	0.121935
ENSMUSG00000005640	ENSMUSG00000005640.11	INSRR	Insrr	protein_coding	3.65734	-0.65725	0.703847	-0.933797	0.350409	NA
ENSMUSG00000005649	ENSMUSG00000005649.17	CABP5	Cabp5	protein_coding	1.83821	0.0595487	1.11838	0.0532454	0.957536	NA
ENSMUSG00000005656	ENSMUSG00000005656.9	SNX6	Snx6	protein_coding	548.208	0.0557814	0.0529769	1.05294	0.292369	0.615204
ENSMUSG00000005667	ENSMUSG00000005667.8	MTHFD2	Mthfd2	protein_coding	74.3717	-0.0558635	0.222237	-0.251369	0.801529	0.929278
ENSMUSG00000005672	ENSMUSG00000005672.12	KIT	Kit	protein_coding	88.1514	0.0996585	0.160348	0.621513	0.534262	0.792553
ENSMUSG00000005674	ENSMUSG00000005674.9	TOMM40L	Tomm40l	protein_coding	934.405	0.0676866	0.0918754	0.736721	0.461292	0.746721
ENSMUSG00000005677	ENSMUSG00000005677.14	NR1I3	Nr1i3	protein_coding	8.34817	-0.0272282	0.506787	-0.053727	0.957153	NA
ENSMUSG00000005681	ENSMUSG00000005681.12	APOA2	Apoa2	protein_coding	1.15937	-2.43874	1.17437	-2.07664	0.0378344	NA
ENSMUSG00000005682	ENSMUSG00000005682.9	PAN2	Pan2	protein_coding	382.299	0.200859	0.0938903	2.1393	0.0324118	0.19741
ENSMUSG00000005683	ENSMUSG00000005683.8	CS	Cs	protein_coding	22818.5	-0.0354221	0.0958867	-0.369416	0.711818	0.888703
ENSMUSG00000005686	ENSMUSG00000005686.17	AMPD3	Ampd3	protein_coding	599.649	-0.144448	0.169932	-0.850037	0.395305	0.700128
ENSMUSG00000005687	ENSMUSG00000005687.14	BCAS2	Bcas2	protein_coding	746.229	-0.0210153	0.0705116	-0.298041	0.765672	0.913518
ENSMUSG00000005696	ENSMUSG00000005696.11	SH2D1A	Sh2d1a	protein_coding	0.329939	0.996457	2.03819	0.488892	0.624918	NA
ENSMUSG00000005698	ENSMUSG00000005698.15	CTCF	Ctcf	protein_coding	1456.26	-0.113843	0.0563693	-2.0196	0.0434251	0.230736
ENSMUSG00000005699	ENSMUSG00000005699.16	PARD6A	Pard6a	protein_coding	106.624	-0.0303665	0.134412	-0.22592	0.821264	0.935904
ENSMUSG00000005705	ENSMUSG00000005705.10	AGRP	Agrp	protein_coding	4.25301	-0.00419483	0.887425	-0.00472696	0.996228	NA
ENSMUSG00000005716	ENSMUSG00000005716.16	PVALB	Pvalb	protein_coding	206987	-0.293764	0.103802	-2.83004	0.00465425	0.0616191
ENSMUSG00000005718	ENSMUSG00000005718.8	TFAP4	Tfap4	protein_coding	172.631	0.0725443	0.144651	0.501514	0.61601	0.841024
ENSMUSG00000005732	ENSMUSG00000005732.14	RANBP1	Ranbp1	protein_coding	296.8	-0.00259663	0.107477	-0.0241598	0.980725	0.992421
ENSMUSG00000005763	ENSMUSG00000005763.15	CD247	Cd247	protein_coding	21.4653	-0.709157	0.290154	-2.44407	0.0145226	0.123374
ENSMUSG00000005774	ENSMUSG00000005774.12	RFX5	Rfx5	protein_coding	290.451	-0.395124	0.127019	-3.11076	0.00186609	0.0342492
ENSMUSG00000005779	ENSMUSG00000005779.12	PSMB4	Psmb4	protein_coding	2324.14	-0.141184	0.0493182	-2.86272	0.00420025	0.0577887
ENSMUSG00000005800	ENSMUSG00000005800.3	MMP8	Mmp8	protein_coding	0.254447	0.529839	3.11654	0.170009	0.865003	NA
ENSMUSG00000005802	ENSMUSG00000005802.12	SLC30A4	Slc30a4	protein_coding	1211.14	0.0885936	0.0867247	1.02155	0.306994	0.627039
ENSMUSG00000005803	ENSMUSG00000005803.14	SQOR	Sqor	protein_coding	1146.18	-0.167198	0.0603467	-2.77061	0.00559507	0.0692731
ENSMUSG00000005803	ENSMUSG00000005803.14	AC090527.2	Sqor	protein_coding	1146.18	-0.167198	0.0603467	-2.77061	0.00559507	0.0692731
ENSMUSG00000005804	ENSMUSG00000005804.14	BLOC1S6	Bloc1s6	protein_coding	455.402	0.0233314	0.0721832	0.323225	0.746525	0.903815
ENSMUSG00000005813	ENSMUSG00000005813.12	METAP1	Metap1	protein_coding	1633.06	-0.107065	0.0749168	-1.42912	0.15297	0.447129
ENSMUSG00000005823	ENSMUSG00000005823.8	GPR108	Gpr108	protein_coding	655.872	-0.157413	0.0882135	-1.78446	0.0743494	0.311092
ENSMUSG00000005824	ENSMUSG00000005824.6	TNFSF14	Tnfsf14	protein_coding	1.73029	-1.2903	0.973283	-1.32572	0.184932	NA
ENSMUSG00000005836	ENSMUSG00000005836.8	GATA6	Gata6	protein_coding	10.0726	0.998094	0.391476	2.54957	0.0107857	NA
ENSMUSG00000005846	ENSMUSG00000005846.12	RSL1D1	Rsl1d1	protein_coding	1452.05	-0.0295515	0.064965	-0.454884	0.649193	0.857318
ENSMUSG00000005864	ENSMUSG00000005864.7	CNGA2	Cnga2	protein_coding	0.664175	0.0616488	1.39046	0.0443369	0.964636	NA
ENSMUSG00000005871	ENSMUSG00000005871.14	APC	Apc	protein_coding	3584.1	-0.0204274	0.0464557	-0.439718	0.660141	0.86274
ENSMUSG00000005873	ENSMUSG00000005873.5	REEP5	Reep5	protein_coding	3387.91	-0.26316	0.0607769	-4.32994	1.49e-05	0.00121648
ENSMUSG00000005881	ENSMUSG00000005881.13	ERGIC3	Ergic3	protein_coding	754.757	-0.13636	0.0617585	-2.20795	0.0272477	0.180789
ENSMUSG00000005882	ENSMUSG00000005882.18	UQCC1	Uqcc1	protein_coding	2953.26	-0.0192782	0.0753574	-0.255824	0.798087	0.927642
ENSMUSG00000005883	ENSMUSG00000005883.15	SPO11	Spo11	protein_coding	4.91871	-0.287187	0.687971	-0.417441	0.676356	NA
ENSMUSG00000005886	ENSMUSG00000005886.14	NCOA2	Ncoa2	protein_coding	1724.56	-0.132455	0.0553865	-2.39147	0.0167813	0.134629
ENSMUSG00000005891	ENSMUSG00000005891.7	PRL	Prl4a1	protein_coding	0	NA	NA	NA	NA	NA
ENSMUSG00000005892	ENSMUSG00000005892.4	TRH	Trh	protein_coding	0.263128	1.53389	3.11277	0.492772	0.622174	NA
ENSMUSG00000005893	ENSMUSG00000005893.14	NR2C2	Nr2c2	protein_coding	1653.93	-0.173	0.0536691	-3.22346	0.00126652	0.0267039
ENSMUSG00000005897	ENSMUSG00000005897.14	NR2C1	Nr2c1	protein_coding	284.826	-0.293492	0.105145	-2.79131	0.00524957	0.0667222
ENSMUSG00000005899	ENSMUSG00000005899.13	SMPD4	Smpd4	protein_coding	402.765	-0.0129931	0.067684	-0.191967	0.847768	0.945881
ENSMUSG00000005907	ENSMUSG00000005907.14	PEX1	Pex1	protein_coding	332.582	0.0133248	0.0928642	0.143487	0.885906	0.958604
ENSMUSG00000005917	ENSMUSG00000005917.15	OTX1	Otx1	protein_coding	0.506493	-0.858195	1.69808	-0.505391	0.613284	NA
ENSMUSG00000005936	ENSMUSG00000005936.18	KCTD20	Kctd20	protein_coding	1662.91	-0.224902	0.0855862	-2.62778	0.00859439	0.0903627
ENSMUSG00000005947	ENSMUSG00000005947.11	ITGAE	Itgae	protein_coding	8.11674	0.592467	0.447426	1.32417	0.185447	NA
ENSMUSG00000005949	ENSMUSG00000005949.9	CTNS	Ctns	protein_coding	199.305	-0.0433951	0.0994971	-0.436145	0.662732	0.86441
ENSMUSG00000005950	ENSMUSG00000005950.14	P2RX5-TAX1BP3	P2rx5	protein_coding	250.361	0.302311	0.140592	2.15028	0.0315333	0.19551
ENSMUSG00000005950	ENSMUSG00000005950.14	P2RX5	P2rx5	protein_coding	250.361	0.302311	0.140592	2.15028	0.0315333	0.19551
ENSMUSG00000005951	ENSMUSG00000005951.13	AC027796.3	Shpk	protein_coding	29.2696	-0.0311003	0.214518	-0.144977	0.884729	0.958198
ENSMUSG00000005951	ENSMUSG00000005951.13	SHPK	Shpk	protein_coding	29.2696	-0.0311003	0.214518	-0.144977	0.884729	0.958198
ENSMUSG00000005952	ENSMUSG00000005952.15	TRPV1	Trpv1	protein_coding	4.55542	0.311241	0.543537	0.572622	0.5669	NA
ENSMUSG00000005958	ENSMUSG00000005958.14	EPHB3	Ephb3	protein_coding	50.2105	-0.343722	0.198505	-1.73155	0.0833533	0.330475
ENSMUSG00000005968	ENSMUSG00000005968.14	TUFT1	Tuft1	protein_coding	12.2265	-0.221155	0.329756	-0.670664	0.502434	0.773273
ENSMUSG00000005973	ENSMUSG00000005973.6	RCN1	Rcn1	protein_coding	207.301	0.0752872	0.162791	0.462477	0.643739	0.854565
ENSMUSG00000005980	ENSMUSG00000005980.15	DNASE1	Dnase1	protein_coding	144.964	0.0284344	0.180955	0.157135	0.875138	0.95546
ENSMUSG00000005981	ENSMUSG00000005981.11	TRAP1	Trap1	protein_coding	3964.59	-0.185932	0.0541636	-3.43279	0.000597405	0.016189
ENSMUSG00000005982	ENSMUSG00000005982.13	NAA60	Naa60	protein_coding	1123.96	-0.170119	0.0545608	-3.11797	0.00182104	0.0338685
ENSMUSG00000005983	ENSMUSG00000005983.15	C16orf90	1700037C18Rik	protein_coding	56.4441	0.0402971	0.151958	0.265185	0.790867	0.924701
ENSMUSG00000005986	ENSMUSG00000005986.15	ANKRD13D	Ankrd13d	protein_coding	10.0045	0.211465	0.44503	0.475171	0.634665	NA
ENSMUSG00000005994	ENSMUSG00000005994.14	TYRP1	Tyrp1	protein_coding	11.7246	0.199877	0.37421	0.53413	0.593252	0.827801
ENSMUSG00000006005	ENSMUSG00000006005.17	TPR	Tpr	protein_coding	6407.53	-0.139597	0.0529085	-2.63846	0.00832847	0.0886391
ENSMUSG00000006007	ENSMUSG00000006007.14	PDC	Pdc	protein_coding	18.9246	-0.312182	0.365886	-0.853221	0.393537	0.699175
ENSMUSG00000006010	ENSMUSG00000006010.14	ODR4	Odr4	protein_coding	1009.8	-0.13047	0.0712703	-1.83064	0.0671545	0.293351
ENSMUSG00000006014	ENSMUSG00000006014.16	PRG4	Prg4	protein_coding	486.559	0.858878	0.565274	1.5194	0.128662	0.41227
ENSMUSG00000006019	ENSMUSG00000006019.15	DHX34	Dhx34	protein_coding	241.356	-0.0865776	0.0897315	-0.964851	0.334619	0.649806
ENSMUSG00000006021	ENSMUSG00000006021.5	KPTN	Kptn	protein_coding	266.708	-0.15006	0.0831806	-1.80403	0.0712265	0.302414
ENSMUSG00000006024	ENSMUSG00000006024.13	NAPA	Napa	protein_coding	3553.62	-0.125476	0.123191	-1.01855	0.308416	0.628255
ENSMUSG00000006050	ENSMUSG00000006050.11	SRA1	Sra1	protein_coding	777.818	-0.0708763	0.07938	-0.892874	0.371925	0.681264
ENSMUSG00000006056	ENSMUSG00000006056.13	CALCOCO2	Calcoco2	protein_coding	0	NA	NA	NA	NA	NA
ENSMUSG00000006058	ENSMUSG00000006058.10	SNF8	Snf8	protein_coding	447.691	0.0291837	0.069555	0.419577	0.674795	0.869599
ENSMUSG00000006095	ENSMUSG00000006095.12	TBCB	Tbcb	protein_coding	350.832	-0.172006	0.0738906	-2.32785	0.01992	0.149088
ENSMUSG00000006127	ENSMUSG00000006127.9	INPP5K	Inpp5k	protein_coding	946.301	-0.150573	0.07192	-2.09362	0.0362938	0.209904
ENSMUSG00000006134	ENSMUSG00000006134.3	CRKL	Crkl	protein_coding	1473.65	0.0353162	0.064649	0.546276	0.584876	0.823519
ENSMUSG00000006143	ENSMUSG00000006143.12	UPK3BL1	Upk3bl	protein_coding	5.38577	-0.0119646	0.718617	-0.0166495	0.986716	NA
ENSMUSG00000006143	ENSMUSG00000006143.12	UPK3BL2	Upk3bl	protein_coding	5.38577	-0.0119646	0.718617	-0.0166495	0.986716	NA
ENSMUSG00000006143	ENSMUSG00000006143.12	POLR2J3	Upk3bl	protein_coding	5.38577	-0.0119646	0.718617	-0.0166495	0.986716	NA
ENSMUSG00000006143	ENSMUSG00000006143.12	AC105052.1	Upk3bl	protein_coding	5.38577	-0.0119646	0.718617	-0.0166495	0.986716	NA
ENSMUSG00000006154	ENSMUSG00000006154.13	EPS8L1	Eps8l1	protein_coding	168.472	0.402002	0.527677	0.761833	0.44616	0.73779
ENSMUSG00000006169	ENSMUSG00000006169.19	CLINT1	Clint1	protein_coding	1840.17	-0.0573495	0.0706208	-0.812078	0.416747	0.715696
ENSMUSG00000006179	ENSMUSG00000006179.9	PRSS16	Prss16	protein_coding	0.0840426	0.529836	3.11654	0.170008	0.865004	NA
ENSMUSG00000006191	ENSMUSG00000006191.17	CDKAL1	Cdkal1	protein_coding	1253.34	0.16075	0.0687264	2.33899	0.0193361	0.146621
ENSMUSG00000006205	ENSMUSG00000006205.13	HTRA1	Htra1	protein_coding	837.153	0.336161	0.127444	2.63771	0.00834684	0.0886653
ENSMUSG00000006215	ENSMUSG00000006215.12	ZBTB17	Zbtb17	protein_coding	894.453	-0.0570412	0.0646925	-0.881729	0.377923	0.685642
ENSMUSG00000006216	ENSMUSG00000006216.10	CLCNKA	Clcnkb	protein_coding	8.8205	-0.253501	0.406609	-0.623452	0.532988	NA
ENSMUSG00000006216	ENSMUSG00000006216.10	CLCNKB	Clcnkb	protein_coding	8.8205	-0.253501	0.406609	-0.623452	0.532988	NA
ENSMUSG00000006218	ENSMUSG00000006218.4	FAM131C	Fam131c	protein_coding	0.506845	0.0509517	1.97132	0.0258465	0.97938	NA
ENSMUSG00000006219	ENSMUSG00000006219.12	FBLIM1	Fblim1	protein_coding	33.3211	0.321004	0.32669	0.982595	0.325807	0.643227
ENSMUSG00000006221	ENSMUSG00000006221.7	HSPB7	Hspb7	protein_coding	8033.54	0.0347978	0.473207	0.0735361	0.94138	0.979198
ENSMUSG00000006235	ENSMUSG00000006235.6	EPOR	Epor	protein_coding	6.25238	0.0942184	0.51111	0.184341	0.853746	NA
ENSMUSG00000006241	ENSMUSG00000006241.16	CCDC159	Ccdc159	protein_coding	11.5803	0.373981	0.33708	1.10947	0.267228	0.591246
ENSMUSG00000006262	ENSMUSG00000006262.15	MOB1B	Mob1b	protein_coding	1737.59	0.10602	0.0725675	1.46098	0.144021	0.434864
ENSMUSG00000006269	ENSMUSG00000006269.7	ATP6V1B1	Atp6v1b1	protein_coding	6.61217	-0.37526	0.482522	-0.777706	0.436742	NA
ENSMUSG00000006270	ENSMUSG00000006270.7	VAX1	Vax1	protein_coding	0.086154	0.529836	3.11654	0.170008	0.865004	NA
ENSMUSG00000006273	ENSMUSG00000006273.14	ATP6V1B2	Atp6v1b2	protein_coding	1880.05	0.122109	0.0632447	1.93074	0.0535157	0.259357
ENSMUSG00000006276	ENSMUSG00000006276.10	EPS15L1	Eps15l1	protein_coding	947.116	-0.00504865	0.0653864	-0.0772127	0.938454	0.978666
ENSMUSG00000006281	ENSMUSG00000006281.8	TEP1	Tep1	protein_coding	1026.65	-0.0341965	0.0525611	-0.650606	0.515301	0.781127
ENSMUSG00000006288	ENSMUSG00000006288.8	TTC5	Ttc5	protein_coding	158.074	-0.00477799	0.0947235	-0.0504415	0.959771	0.985347
ENSMUSG00000006289	ENSMUSG00000006289.14	OSGEP	Osgep	protein_coding	799.669	0.0356066	0.0710529	0.501127	0.616282	0.841024
ENSMUSG00000006299	ENSMUSG00000006299.13	AAMP	Aamp	protein_coding	1791.57	-0.151161	0.0592404	-2.55166	0.0107212	0.102786
ENSMUSG00000006301	ENSMUSG00000006301.17	TMBIM1	Tmbim1	protein_coding	1694.77	0.0941734	0.0537305	1.7527	0.0796538	0.322629
ENSMUSG00000006304	ENSMUSG00000006304.14	ARPC2	Arpc2	protein_coding	1391.29	-0.0767868	0.0460188	-1.6686	0.0951976	0.353603
ENSMUSG00000006307	ENSMUSG00000006307.16	KMT2B	Kmt2b	protein_coding	1349.88	-0.0844364	0.0568265	-1.48586	0.137316	0.425485
ENSMUSG00000006310	ENSMUSG00000006310.10	ZBTB32	Zbtb32	protein_coding	7.78753	-0.312984	0.404526	-0.773705	0.439105	NA
ENSMUSG00000006311	ENSMUSG00000006311.8	ETV2	Etv2	protein_coding	0.0810236	-0.431949	3.11654	-0.138599	0.889767	NA
ENSMUSG00000006313	ENSMUSG00000006313.5	UPK1A	Upk1a	protein_coding	2.71744	-0.747993	0.86896	-0.860791	0.389353	NA
ENSMUSG00000006315	ENSMUSG00000006315.9	TMEM147	Tmem147	protein_coding	1596.86	-0.202902	0.058457	-3.47096	0.000518604	0.0147217
ENSMUSG00000006333	ENSMUSG00000006333.14	RPS9	Rps9	protein_coding	4681.21	-0.0505495	0.0523593	-0.965435	0.334327	0.649556
ENSMUSG00000006335	ENSMUSG00000006335.16	TFPT	Tfpt	protein_coding	192.329	-0.144117	0.0990876	-1.45444	0.145825	0.437802
ENSMUSG00000006342	ENSMUSG00000006342.15	SUSD2	Susd2	protein_coding	66.573	0.0773184	0.14862	0.520243	0.602894	0.833642
ENSMUSG00000006344	ENSMUSG00000006344.17	GGT5	Ggt5	protein_coding	183.617	-0.253773	0.123247	-2.05906	0.0394885	0.218915
ENSMUSG00000006345	ENSMUSG00000006345.10	GGTLC2	Ggt1	protein_coding	11.4947	-0.266686	0.317754	-0.839285	0.401309	0.705413
ENSMUSG00000006345	ENSMUSG00000006345.10	GGTLC1	Ggt1	protein_coding	11.4947	-0.266686	0.317754	-0.839285	0.401309	0.705413
ENSMUSG00000006345	ENSMUSG00000006345.10	GGT1	Ggt1	protein_coding	11.4947	-0.266686	0.317754	-0.839285	0.401309	0.705413
ENSMUSG00000006345	ENSMUSG00000006345.10	GGT2	Ggt1	protein_coding	11.4947	-0.266686	0.317754	-0.839285	0.401309	0.705413
ENSMUSG00000006345	ENSMUSG00000006345.10	GGTLC3	Ggt1	protein_coding	11.4947	-0.266686	0.317754	-0.839285	0.401309	0.705413
ENSMUSG00000006356	ENSMUSG00000006356.10	CRIP2	Crip2	protein_coding	382.456	0.0163853	0.119328	0.137314	0.890783	0.96013
ENSMUSG00000006360	ENSMUSG00000006360.11	AL928654.3	Crip1	protein_coding	317.382	-0.0143588	0.184394	-0.0778703	0.937931	0.978357
ENSMUSG00000006360	ENSMUSG00000006360.11	CRIP1	Crip1	protein_coding	317.382	-0.0143588	0.184394	-0.0778703	0.937931	0.978357
ENSMUSG00000006362	ENSMUSG00000006362.16	CBFA2T3	Cbfa2t3	protein_coding	865.158	0.0460616	0.0894395	0.515003	0.606551	0.836347
ENSMUSG00000006369	ENSMUSG00000006369.14	FBLN1	Fbln1	protein_coding	313.974	0.254094	0.195142	1.3021	0.192883	0.503671
ENSMUSG00000006373	ENSMUSG00000006373.10	PGRMC1	Pgrmc1	protein_coding	245.497	-0.0321277	0.131891	-0.243594	0.807545	0.930932
ENSMUSG00000006378	ENSMUSG00000006378.15	GCAT	Gcat	protein_coding	228.447	-0.078944	0.124324	-0.634986	0.525438	0.788062
ENSMUSG00000006386	ENSMUSG00000006386.15	TEK	Tek	protein_coding	725.79	0.0920697	0.12225	0.753129	0.451373	0.741132
ENSMUSG00000006389	ENSMUSG00000006389.13	MPL	Mpl	protein_coding	1.43521	0.948666	1.1982	0.791742	0.428511	NA
ENSMUSG00000006390	ENSMUSG00000006390.15	ELOVL1	Elovl1	protein_coding	100.381	0.0842841	0.178148	0.473113	0.636132	0.850346
ENSMUSG00000006392	ENSMUSG00000006392.16	MED8	Med8	protein_coding	575.099	-0.0935215	0.0621129	-1.50567	0.132152	0.418255
ENSMUSG00000006395	ENSMUSG00000006395.16	HYI	Hyi	polymorphic_pseudogene	40.1547	-0.162322	0.215633	-0.752772	0.451587	0.741411
ENSMUSG00000006398	ENSMUSG00000006398.15	CDC20	Cdc20	protein_coding	7.69358	0.25799	0.738858	0.349174	0.726959	NA
ENSMUSG00000006403	ENSMUSG00000006403.13	ADAMTS4	Adamts4	protein_coding	33.0596	0.850146	0.317933	2.67398	0.0074957	0.0830538
ENSMUSG00000006411	ENSMUSG00000006411.12	NECTIN4	Nectin4	protein_coding	5.30256	-0.0703662	0.573246	-0.122751	0.902305	NA
ENSMUSG00000006412	ENSMUSG00000006412.10	PFDN2	Pfdn2	protein_coding	773.828	-0.111172	0.0801767	-1.38658	0.165568	0.465564
ENSMUSG00000006418	ENSMUSG00000006418.17	RNF114	Rnf114	protein_coding	1006.25	-0.317053	0.093692	-3.38399	0.0007144	0.0185478
ENSMUSG00000006423	ENSMUSG00000006423.15	CXorf56	C330007P06Rik	protein_coding	506.026	0.0758892	0.0791055	0.959342	0.337386	0.651458
ENSMUSG00000006435	ENSMUSG00000006435.15	NEURL1	Neurl1a	protein_coding	6545.53	-0.0424697	0.0415713	-1.02161	0.306964	0.627039
ENSMUSG00000006442	ENSMUSG00000006442.10	SRM	Srm	protein_coding	165.846	-0.364549	0.123884	-2.94267	0.00325392	0.0495888
ENSMUSG00000006445	ENSMUSG00000006445.3	EPHA2	Epha2	protein_coding	105.383	-0.278832	0.152644	-1.82668	0.0677483	0.294604
ENSMUSG00000006456	ENSMUSG00000006456.10	RBM14	Rbm14	protein_coding	477.742	0.0958294	0.087721	1.09243	0.274642	0.598933
ENSMUSG00000006457	ENSMUSG00000006457.3	ACTN3	Actn3	protein_coding	298498	-0.263467	0.136502	-1.93014	0.0535901	0.259417
ENSMUSG00000006463	ENSMUSG00000006463.13	ZDHHC24	Zdhhc24	protein_coding	86.9819	0.0253437	0.193409	0.131037	0.895746	0.962488
ENSMUSG00000006464	ENSMUSG00000006464.8	AP002748.5	Bbs1	protein_coding	85.6081	0.0322011	0.159839	0.20146	0.840339	0.943174
ENSMUSG00000006464	ENSMUSG00000006464.8	BBS1	Bbs1	protein_coding	85.6081	0.0322011	0.159839	0.20146	0.840339	0.943174
ENSMUSG00000006469	ENSMUSG00000006469.13	SLC34A3	Slc34a3	protein_coding	0.656004	2.20322	1.77935	1.23822	0.215634	NA
ENSMUSG00000006471	ENSMUSG00000006471.18	NDOR1	Ndor1	protein_coding	256.476	0.0191358	0.100615	0.190188	0.849162	0.946304
ENSMUSG00000006476	ENSMUSG00000006476.19	NSMF	Nsmf	protein_coding	292.231	0.0338339	0.143663	0.23551	0.813813	0.933134
ENSMUSG00000006488	ENSMUSG00000006488.17	PRL	Prl7a1	protein_coding	0	NA	NA	NA	NA	NA
ENSMUSG00000006490	ENSMUSG00000006490.3	PRL	Prl8a9	protein_coding	0	NA	NA	NA	NA	NA
ENSMUSG00000006494	ENSMUSG00000006494.11	PDK1	Pdk1	protein_coding	2844.24	0.058202	0.106967	0.544112	0.586365	0.823936
ENSMUSG00000006498	ENSMUSG00000006498.16	PTBP1	Ptbp1	protein_coding	471.771	-0.062655	0.0982413	-0.637766	0.523626	0.786469
ENSMUSG00000006517	ENSMUSG00000006517.5	MVD	Mvd	protein_coding	110.016	0.34406	0.153107	2.24719	0.0246277	0.170085
ENSMUSG00000006519	ENSMUSG00000006519.11	CYBA	Cyba	protein_coding	81.7552	-0.0156002	0.142248	-0.109669	0.912672	0.968083
ENSMUSG00000006522	ENSMUSG00000006522.17	ITIH3	Itih3	protein_coding	2.53203	1.07893	1.0033	1.07538	0.282207	NA
ENSMUSG00000006526	ENSMUSG00000006526.13	STIMATE-MUSTN1	Tmem110	protein_coding	330.3	-0.0444695	0.116819	-0.380669	0.703449	0.885272
ENSMUSG00000006526	ENSMUSG00000006526.13	STIMATE	Tmem110	protein_coding	330.3	-0.0444695	0.116819	-0.380669	0.703449	0.885272
ENSMUSG00000006527	ENSMUSG00000006527.16	SFMBT1	Sfmbt1	protein_coding	955.254	-0.0303359	0.0591127	-0.513187	0.60782	0.837199
ENSMUSG00000006529	ENSMUSG00000006529.16	ITIH1	Itih1	protein_coding	0.25724	0.529844	2.53248	0.209219	0.834277	NA
ENSMUSG00000006538	ENSMUSG00000006538.12	IHH	Ihh	protein_coding	3.35523	0.496908	0.704379	0.705454	0.480528	NA
ENSMUSG00000006542	ENSMUSG00000006542.13	PRKAG3	Prkag3	protein_coding	3770.7	0.274066	0.166489	1.64615	0.0997333	0.36161
ENSMUSG00000006546	ENSMUSG00000006546.3	CRYBA2	Cryba2	protein_coding	29.8414	-0.628649	0.365317	-1.72083	0.085281	0.334797
ENSMUSG00000006567	ENSMUSG00000006567.11	ATP7B	Atp7b	protein_coding	2.13772	-0.633218	0.807851	-0.78383	0.43314	NA
ENSMUSG00000006574	ENSMUSG00000006574.15	SLC4A1	Slc4a1	protein_coding	42.9931	0.404911	0.716567	0.565071	0.572026	0.815648
ENSMUSG00000006575	ENSMUSG00000006575.14	RUNDC3A	Rundc3a	protein_coding	14.8137	0.293526	0.354309	0.828448	0.407417	0.710176
ENSMUSG00000006576	ENSMUSG00000006576.16	SLC4A3	Slc4a3	protein_coding	144.43	0.129963	0.134562	0.965822	0.334133	0.649556
ENSMUSG00000006585	ENSMUSG00000006585.3	CDT1	Cdt1	protein_coding	14.447	0.362538	0.312597	1.15976	0.246145	0.56727
ENSMUSG00000006586	ENSMUSG00000006586.15	RUNX1T1	Runx1t1	protein_coding	134.604	0.280793	0.171419	1.63805	0.101411	0.363862
ENSMUSG00000006587	ENSMUSG00000006587.6	SNAI3	Snai3	protein_coding	150.125	0.283682	0.206467	1.37398	0.169448	0.471018
ENSMUSG00000006589	ENSMUSG00000006589.8	APRT	Aprt	protein_coding	271.641	-0.158679	0.0852757	-1.86077	0.0627761	0.282383
ENSMUSG00000006599	ENSMUSG00000006599.13	GTF2H1	Gtf2h1	protein_coding	600.195	0.0960817	0.110297	0.871115	0.383691	0.690562
ENSMUSG00000006611	ENSMUSG00000006611.15	HFE	Hfe	protein_coding	671.73	-0.197814	0.127225	-1.55484	0.119985	0.397665
ENSMUSG00000006638	ENSMUSG00000006638.14	ABHD1	Abhd1	processed_transcript	17.5963	0.24901	0.375859	0.66251	0.507644	0.776064
ENSMUSG00000006641	ENSMUSG00000006641.12	SLC5A6	Slc5a6	protein_coding	192.574	0.042177	0.124031	0.340051	0.733818	0.897673
ENSMUSG00000006642	ENSMUSG00000006642.3	TCF23	Tcf23	protein_coding	7.6862	0.209912	0.471799	0.444919	0.656378	NA
ENSMUSG00000006649	ENSMUSG00000006649.17	NPHS1	Nphs1	protein_coding	1.38723	-0.501555	1.21608	-0.412435	0.68002	NA
ENSMUSG00000006651	ENSMUSG00000006651.8	APLP1	Aplp1	protein_coding	33.402	0.318758	0.382924	0.832433	0.405164	0.708759
ENSMUSG00000006673	ENSMUSG00000006673.14	QRICH1	Qrich1	protein_coding	1645.55	-0.106384	0.0572184	-1.85927	0.0629893	0.282875
ENSMUSG00000006675	ENSMUSG00000006675.10	P4HTM	P4htm	protein_coding	76.1572	-0.202172	0.148667	-1.3599	0.173862	0.478041
ENSMUSG00000006676	ENSMUSG00000006676.16	USP19	Usp19	protein_coding	6485.94	-0.173054	0.0382104	-4.52898	5.93e-06	0.000619363
ENSMUSG00000006678	ENSMUSG00000006678.6	POLA1	Pola1	protein_coding	119.567	0.159213	0.13051	1.21993	0.222491	0.53958
ENSMUSG00000006699	ENSMUSG00000006699.17	CDC42	Cdc42	protein_coding	4547.39	-0.140764	0.0418467	-3.3638	0.000768766	0.0194777
ENSMUSG00000006705	ENSMUSG00000006705.12	PKNOX1	Pknox1	protein_coding	365.988	-0.123987	0.0871231	-1.42312	0.154701	0.449687
ENSMUSG00000006711	ENSMUSG00000006711.15	KIAA0319	D130043K22Rik	protein_coding	3.84365	0.101873	0.872163	0.116806	0.907014	NA
ENSMUSG00000006715	ENSMUSG00000006715.11	GMNN	Gmnn	protein_coding	79.1042	0.454443	0.233307	1.94783	0.0514348	0.253162
ENSMUSG00000006717	ENSMUSG00000006717.7	ACOT13	Acot13	protein_coding	1396.22	0.0113654	0.0918156	0.123785	0.901486	0.96297
ENSMUSG00000006724	ENSMUSG00000006724.12	CYP27B1	Cyp27b1	protein_coding	1.30668	-1.11386	1.0836	-1.02792	0.303987	NA
ENSMUSG00000006728	ENSMUSG00000006728.12	CDK4	Cdk4	protein_coding	578.118	-0.0675064	0.0632847	-1.06671	0.286103	0.608503
ENSMUSG00000006731	ENSMUSG00000006731.10	B4GALNT1	B4galnt1	protein_coding	18.1492	0.108356	0.330791	0.327567	0.743239	0.902091
ENSMUSG00000006732	ENSMUSG00000006732.14	METTL1	Mettl1	protein_coding	301.84	-0.200893	0.117626	-1.7079	0.0876548	0.339193
ENSMUSG00000006736	ENSMUSG00000006736.9	TSPAN31	Tspan31	protein_coding	587.16	-0.0946688	0.0669131	-1.4148	0.157127	0.452647
ENSMUSG00000006740	ENSMUSG00000006740.13	KIF5B	Kif5b	protein_coding	6394.47	-0.0378814	0.0461039	-0.821652	0.411275	0.711937
ENSMUSG00000006763	ENSMUSG00000006763.14	SAAL1	Saal1	protein_coding	137.166	0.20165	0.128785	1.56579	0.117398	0.393365
ENSMUSG00000006764	ENSMUSG00000006764.8	TPH2	Tph2	protein_coding	0.831236	-0.511878	1.44472	-0.354311	0.723106	NA
ENSMUSG00000006777	ENSMUSG00000006777.7	KRT23	Krt23	protein_coding	0.245416	-1.40127	2.56461	-0.546387	0.5848	NA
ENSMUSG00000006782	ENSMUSG00000006782.16	CNP	Cnp	protein_coding	269.519	0.274179	0.143668	1.90841	0.0563381	0.266772
ENSMUSG00000006784	ENSMUSG00000006784.14	TTC25	Ttc25	protein_coding	39.4944	1.59719	0.4829	3.30749	0.00094137	0.0218304
ENSMUSG00000006800	ENSMUSG00000006800.14	SULF2	Sulf2	protein_coding	386.772	0.0083314	0.121049	0.0688266	0.945128	0.980732
ENSMUSG00000006818	ENSMUSG00000006818.4	SOD2	Sod2	protein_coding	9301.09	-0.021534	0.080728	-0.266748	0.789664	0.924463
ENSMUSG00000006850	ENSMUSG00000006850.7	TMCO6	Tmco6	protein_coding	172.889	-0.234888	0.146287	-1.60567	0.108347	0.37762
ENSMUSG00000006906	ENSMUSG00000006906.10	STAMBP	Stambp	protein_coding	247.292	-0.0108566	0.128005	-0.0848143	0.932409	0.976119
ENSMUSG00000006920	ENSMUSG00000006920.14	EZH1	Ezh1	protein_coding	1482.36	-0.316707	0.0663213	-4.77534	1.79e-06	0.000260841
ENSMUSG00000006930	ENSMUSG00000006930.15	HAP1	Hap1	protein_coding	11.457	0.811503	0.49825	1.62871	0.103375	0.367207
ENSMUSG00000006931	ENSMUSG00000006931.15	P3H4	P3h4	protein_coding	85.2294	1.58e-05	0.206681	7.65e-05	0.999939	0.999939
ENSMUSG00000006932	ENSMUSG00000006932.17	CTNNB1	Ctnnb1	protein_coding	6128.15	-0.116497	0.031628	-3.68335	0.00023019	0.00827694
ENSMUSG00000006941	ENSMUSG00000006941.5	EIF1B	Eif1b	protein_coding	596.787	-0.223922	0.0844091	-2.65281	0.0079824	0.0864416
ENSMUSG00000006948	ENSMUSG00000006948.7	KLK4	Klk4	protein_coding	0	NA	NA	NA	NA	NA
ENSMUSG00000006958	ENSMUSG00000006958.13	CHRD	Chrd	protein_coding	111.412	0.301906	0.168059	1.79643	0.0724263	0.306186
ENSMUSG00000006998	ENSMUSG00000006998.15	PSMD2	Psmd2	protein_coding	8390.46	-0.136473	0.0808323	-1.68835	0.0913436	0.345701
ENSMUSG00000007029	ENSMUSG00000007029.16	VARS1	Vars	protein_coding	1684.14	-0.137284	0.0778141	-1.76425	0.0776898	0.318099
ENSMUSG00000007030	ENSMUSG00000007030.8	VWA7	Vwa7	protein_coding	620.676	-0.437103	0.0930513	-4.69744	2.63e-06	0.000352373
ENSMUSG00000007033	ENSMUSG00000007033.4	HSPA1L	Hspa1l	protein_coding	841.298	-0.0265664	0.114629	-0.231759	0.816725	0.934422
ENSMUSG00000007034	ENSMUSG00000007034.15	SLC44A4	Slc44a4	protein_coding	5.05654	-0.18562	0.657703	-0.282225	0.777771	NA
ENSMUSG00000007035	ENSMUSG00000007035.15	MSH5	Msh5	protein_coding	7.3532	0.384945	0.456255	0.843706	0.398834	NA
ENSMUSG00000007035	ENSMUSG00000007035.15	MSH5-SAPCD1	Msh5	protein_coding	7.3532	0.384945	0.456255	0.843706	0.398834	NA
ENSMUSG00000007036	ENSMUSG00000007036.15	ABHD16A	Abhd16a	protein_coding	2148.44	-0.202614	0.0751744	-2.69525	0.00703354	0.0796753
ENSMUSG00000007038	ENSMUSG00000007038.5	NEU1	Neu1	protein_coding	460.555	-0.132232	0.0629382	-2.10098	0.0356424	0.207934
ENSMUSG00000007039	ENSMUSG00000007039.12	DDAH2	Ddah2	protein_coding	119.882	-0.115419	0.124029	-0.93058	0.352071	0.665155
ENSMUSG00000007041	ENSMUSG00000007041.9	CLIC1	Clic1	protein_coding	157.522	-0.0163745	0.156567	-0.104584	0.916706	0.969232
ENSMUSG00000007050	ENSMUSG00000007050.17	LSM2	Lsm2	protein_coding	153.139	-0.132216	0.126199	-1.04768	0.294786	0.617197
ENSMUSG00000007080	ENSMUSG00000007080.14	POLE	Pole	protein_coding	189.152	-0.296559	0.13629	-2.17594	0.0295596	0.188526
ENSMUSG00000007097	ENSMUSG00000007097.14	ATP1A2	Atp1a2	protein_coding	51876.4	-0.0706737	0.125436	-0.563426	0.573145	0.816236
ENSMUSG00000007107	ENSMUSG00000007107.6	ATP1A4	Atp1a4	protein_coding	14.4526	0.935507	0.322356	2.90209	0.00370683	0.0532002
ENSMUSG00000007122	ENSMUSG00000007122.11	CASQ1	Casq1	protein_coding	80209.6	-0.118237	0.0869133	-1.3604	0.173703	0.477856
ENSMUSG00000007207	ENSMUSG00000007207.10	STX1A	Stx1a	protein_coding	15.7053	-0.287259	0.295452	-0.97227	0.330916	0.646773
ENSMUSG00000007279	ENSMUSG00000007279.14	SCUBE2	Scube2	protein_coding	49.7017	0.023674	0.358967	0.0659503	0.947417	0.980992
ENSMUSG00000007338	ENSMUSG00000007338.9	MRPL49	Mrpl49	protein_coding	553.455	-0.0935857	0.0558996	-1.67417	0.0940963	0.351338
ENSMUSG00000007379	ENSMUSG00000007379.15	DENND2C	Dennd2c	protein_coding	306.645	0.233915	0.158505	1.47576	0.140009	0.428903
ENSMUSG00000007411	ENSMUSG00000007411.16	MARK3	Mark3	protein_coding	2351.75	-0.0666765	0.0503048	-1.32545	0.185022	0.49338
ENSMUSG00000007415	ENSMUSG00000007415.15	GATAD1	Gatad1	protein_coding	1914.99	-0.0407068	0.0571444	-0.71235	0.476248	0.75743
ENSMUSG00000007440	ENSMUSG00000007440.10	PCDHA4	Pcdha11	protein_coding	0.795586	-1.21854	1.84224	-0.661442	0.508329	NA
ENSMUSG00000007458	ENSMUSG00000007458.14	M6PR	M6pr	protein_coding	860.566	-0.0410104	0.059819	-0.685574	0.492982	0.768044
ENSMUSG00000007476	ENSMUSG00000007476.18	LRRC8A	Lrrc8a	protein_coding	985.331	0.016607	0.119221	0.139297	0.889216	0.959481
ENSMUSG00000007480	ENSMUSG00000007480.3	MC5R	Mc5r	protein_coding	112.485	-0.153276	0.145034	-1.05682	0.290592	0.61262
ENSMUSG00000007564	ENSMUSG00000007564.14	PPP2R1A	Ppp2r1a	protein_coding	2642.2	-0.165169	0.0512093	-3.22537	0.00125812	0.0266613
ENSMUSG00000007570	ENSMUSG00000007570.15	FANCE	Fance	protein_coding	232.322	-0.110832	0.089855	-1.23345	0.217408	0.534331
ENSMUSG00000007589	ENSMUSG00000007589.9	TINF2	Tinf2	protein_coding	399.678	-0.168757	0.0883325	-1.91047	0.0560721	0.266145
ENSMUSG00000007591	ENSMUSG00000007591.15	TSSK4	Tssk4	protein_coding	2.05395	-0.298521	0.987269	-0.30237	0.76237	NA
ENSMUSG00000007594	ENSMUSG00000007594.10	HAPLN4	Hapln4	protein_coding	4.9566	0.327984	0.791801	0.414225	0.678709	NA
ENSMUSG00000007603	ENSMUSG00000007603.8	DUS3L	Dus3l	protein_coding	426.883	-0.0101856	0.0786225	-0.129551	0.896922	0.962536
ENSMUSG00000007603	ENSMUSG00000007603.8	AC011499.1	Dus3l	protein_coding	426.883	-0.0101856	0.0786225	-0.129551	0.896922	0.962536
ENSMUSG00000007610	ENSMUSG00000007610.15	GTPBP3	Gtpbp3	protein_coding	273.23	-0.0777108	0.101253	-0.767488	0.442791	0.735746
ENSMUSG00000007613	ENSMUSG00000007613.15	TGFBR1	Tgfbr1	protein_coding	1801.85	0.129748	0.104866	1.23728	0.215983	0.532553
ENSMUSG00000007617	ENSMUSG00000007617.18	HOMER1	Homer1	protein_coding	5277.64	0.0916576	0.0987333	0.928336	0.353234	0.666232
ENSMUSG00000007646	ENSMUSG00000007646.13	RAD51C	Rad51c	protein_coding	18.4073	-0.0216433	0.327627	-0.0660606	0.94733	0.980992
ENSMUSG00000007653	ENSMUSG00000007653.12	GABRB2	Gabrb2	protein_coding	15.7452	0.415087	0.458379	0.905555	0.365171	0.676228
ENSMUSG00000007655	ENSMUSG00000007655.16	CAV1	Cav1	protein_coding	2414.57	0.0883048	0.130888	0.674657	0.499894	0.772049
ENSMUSG00000007656	ENSMUSG00000007656.13	ARPP19	Arpp19	protein_coding	1155.74	-0.142865	0.0897538	-1.59174	0.111444	0.383331
ENSMUSG00000007659	ENSMUSG00000007659.18	BCL2L1	Bcl2l1	protein_coding	649.19	0.410081	0.159683	2.5681	0.0102259	0.0997531
ENSMUSG00000007670	ENSMUSG00000007670.9	KHSRP	Khsrp	protein_coding	1284.35	-0.0889617	0.0506501	-1.7564	0.0790209	0.321154
ENSMUSG00000007682	ENSMUSG00000007682.6	DIO2	Dio2	protein_coding	92.3713	0.510501	0.627034	0.814152	0.415558	0.71527
ENSMUSG00000007721	ENSMUSG00000007721.6	CCDC124	Ccdc124	protein_coding	1124.44	-0.200395	0.0696739	-2.87618	0.00402515	0.0561774
ENSMUSG00000007739	ENSMUSG00000007739.10	CCT4	Cct4	protein_coding	2581.29	-0.105657	0.0421209	-2.50843	0.0121268	0.110017
ENSMUSG00000007777	ENSMUSG00000007777.9	TRAPPC2	0610009B22Rik	protein_coding	465.842	-0.152982	0.0656965	-2.32861	0.0198795	0.149013
ENSMUSG00000007783	ENSMUSG00000007783.10	CPT1C	Cpt1c	protein_coding	60.0905	-0.141221	0.193772	-0.728802	0.466123	0.749763
ENSMUSG00000007805	ENSMUSG00000007805.4	TWIST2	Twist2	protein_coding	30.0147	-0.0549739	0.198419	-0.277059	0.781735	0.920932
ENSMUSG00000007812	ENSMUSG00000007812.16	ZNF655	Zfp655	protein_coding	633.62	-0.188773	0.0881329	-2.14192	0.0322002	0.197252
ENSMUSG00000007815	ENSMUSG00000007815.13	RHOA	Rhoa	protein_coding	3010.96	-0.0501586	0.0419623	-1.19533	0.23196	0.550301
ENSMUSG00000007817	ENSMUSG00000007817.14	ZMIZ1	Zmiz1	protein_coding	2942.22	0.00595667	0.0725126	0.0821466	0.93453	0.97695
ENSMUSG00000007833	ENSMUSG00000007833.15	ALDH16A1	Aldh16a1	protein_coding	233.282	-0.0405989	0.0832592	-0.48762	0.625819	0.846093
ENSMUSG00000007836	ENSMUSG00000007836.6	HNRNPA0	Hnrnpa0	protein_coding	1267.88	-0.0557544	0.0476909	-1.16908	0.242372	0.563056
ENSMUSG00000007837	ENSMUSG00000007837.11	PRRG2	Prrg2	protein_coding	174.031	0.0662825	0.125443	0.528389	0.59723	0.830443
ENSMUSG00000007850	ENSMUSG00000007850.16	HNRNPH1	Hnrnph1	protein_coding	2800.3	-0.0782997	0.0711274	-1.10084	0.270967	0.595423
ENSMUSG00000007867	ENSMUSG00000007867.9	IFT43	Ift43	protein_coding	104.11	-0.0866756	0.132828	-0.652542	0.514052	0.780343
ENSMUSG00000007872	ENSMUSG00000007872.3	ID3	Id3	protein_coding	242.846	-0.291775	0.112962	-2.58294	0.00979616	0.0981119
ENSMUSG00000007877	ENSMUSG00000007877.2	TCAP	Tcap	protein_coding	28089.5	-0.654634	0.164685	-3.97507	7.04e-05	0.00369929
ENSMUSG00000007880	ENSMUSG00000007880.16	ARID1A	Arid1a	protein_coding	2847.04	-0.0509906	0.0617158	-0.826217	0.408681	0.711156
ENSMUSG00000007888	ENSMUSG00000007888.15	CRLF1	Crlf1	protein_coding	60.7427	-0.272125	0.21118	-1.28859	0.197541	0.50892
ENSMUSG00000007891	ENSMUSG00000007891.16	CTSD	Ctsd	protein_coding	15383.7	-0.0771781	0.0568613	-1.3573	0.174684	0.479713
ENSMUSG00000007891	ENSMUSG00000007891.16	AC068580.4	Ctsd	protein_coding	15383.7	-0.0771781	0.0568613	-1.3573	0.174684	0.479713
ENSMUSG00000007892	ENSMUSG00000007892.8	RPLP1	Rplp1	protein_coding	5987.18	-0.0817343	0.0643059	-1.27102	0.203721	0.51716
ENSMUSG00000007907	ENSMUSG00000007907.4	CABS1	Cabs1	protein_coding	0	NA	NA	NA	NA	NA
ENSMUSG00000007908	ENSMUSG00000007908.14	HMGCLL1	Hmgcll1	protein_coding	13.0851	-0.164375	0.361917	-0.454179	0.6497	0.857717
ENSMUSG00000007944	ENSMUSG00000007944.8	TTC9B	Ttc9b	protein_coding	6.37856	0.449209	0.51636	0.869953	0.384326	NA
ENSMUSG00000007946	ENSMUSG00000007946.11	PHOX2A	Phox2a	protein_coding	2.28206	2.19102	0.879563	2.49103	0.0127373	NA
ENSMUSG00000007950	ENSMUSG00000007950.9	ABHD8	Abhd8	protein_coding	558.555	-0.262129	0.0882343	-2.97083	0.00296992	0.046539
ENSMUSG00000007987	ENSMUSG00000007987.12	IFT22	Ift22	protein_coding	101.197	-0.233592	0.148402	-1.57405	0.115476	0.389833
ENSMUSG00000007989	ENSMUSG00000007989.7	FZD3	Fzd3	protein_coding	43.5035	0.342836	0.296935	1.15459	0.24826	0.569942
ENSMUSG00000008028	ENSMUSG00000008028.15	C19orf81	1700008O03Rik	protein_coding	0.593843	-0.350553	1.69819	-0.206428	0.836457	NA
ENSMUSG00000008035	ENSMUSG00000008035.12	MID1IP1	Mid1ip1	protein_coding	727.393	0.948209	0.42835	2.21363	0.0268542	0.179857
ENSMUSG00000008036	ENSMUSG00000008036.11	AP2S1	Ap2s1	protein_coding	474.845	-0.0101254	0.071806	-0.141011	0.887861	0.959478
ENSMUSG00000008090	ENSMUSG00000008090.14	FGFRL1	Fgfrl1	protein_coding	585.588	0.0426091	0.183012	0.232822	0.8159	0.934135
ENSMUSG00000008129	ENSMUSG00000008129.14	BRME1	4930432K21Rik	protein_coding	11.3376	-0.313501	0.333012	-0.941412	0.346494	0.660161
ENSMUSG00000008136	ENSMUSG00000008136.14	FHL2	Fhl2	protein_coding	30.9769	0.700073	0.507143	1.38043	0.167456	0.468339
ENSMUSG00000008140	ENSMUSG00000008140.17	EMC10	Emc10	protein_coding	1047.04	-0.0312171	0.0527402	-0.591903	0.553916	0.805185
ENSMUSG00000008153	ENSMUSG00000008153.11	CLSTN3	Clstn3	protein_coding	44.1188	0.532546	0.397522	1.33966	0.180355	0.487299
ENSMUSG00000008167	ENSMUSG00000008167.14	FBXW9	Fbxw9	protein_coding	42.6387	-0.11819	0.267295	-0.44217	0.658366	0.862078
ENSMUSG00000008193	ENSMUSG00000008193.13	AC020909.1	Spib	protein_coding	12.0257	1.14501	0.415221	2.75758	0.00582303	0.0713268
ENSMUSG00000008193	ENSMUSG00000008193.13	SPIB	Spib	protein_coding	12.0257	1.14501	0.415221	2.75758	0.00582303	0.0713268
ENSMUSG00000008200	ENSMUSG00000008200.14	FNBP4	Fnbp4	protein_coding	778.644	0.30732	0.0607021	5.06276	4.13e-07	8.57e-05
ENSMUSG00000008206	ENSMUSG00000008206.16	CERS4	Cers4	protein_coding	149.093	2.45e-05	0.130169	0.000188586	0.99985	0.999939
ENSMUSG00000008226	ENSMUSG00000008226.14	SCRN3	Scrn3	protein_coding	2055.5	-0.21487	0.0750844	-2.86171	0.00421364	0.0578899
ENSMUSG00000008301	ENSMUSG00000008301.11	PHAX	Phax	protein_coding	423.39	-0.174813	0.0681915	-2.56356	0.0103605	0.100699
ENSMUSG00000008305	ENSMUSG00000008305.18	TLE1	Tle1	protein_coding	854.994	0.323374	0.12678	2.55066	0.0107518	0.102844
ENSMUSG00000008318	ENSMUSG00000008318.10	RELT	Relt	protein_coding	590.764	0.476252	0.115415	4.12642	3.68e-05	0.00229622
ENSMUSG00000008333	ENSMUSG00000008333.12	SNRPB2	Snrpb2	protein_coding	418.146	-0.197107	0.111253	-1.77169	0.0764458	0.315209
ENSMUSG00000008348	ENSMUSG00000008348.9	UBC	Ubc	protein_coding	32415.5	-0.00176531	0.127558	-0.0138393	0.988958	0.995448
ENSMUSG00000008373	ENSMUSG00000008373.16	PRPF31	Prpf31	protein_coding	399.64	-0.0722601	0.101582	-0.711349	0.476868	0.758079
ENSMUSG00000008384	ENSMUSG00000008384.8	SERTAD1	Sertad1	protein_coding	165.379	-0.273684	0.140729	-1.94476	0.0518037	0.254304
ENSMUSG00000008393	ENSMUSG00000008393.9	CARHSP1	Carhsp1	protein_coding	322.868	-0.0691378	0.145529	-0.47508	0.63473	0.849787
ENSMUSG00000008398	ENSMUSG00000008398.15	ELK3	Elk3	protein_coding	352.675	0.161485	0.150709	1.0715	0.283943	0.606519
ENSMUSG00000008429	ENSMUSG00000008429.8	HERPUD2	Herpud2	protein_coding	2077.57	-0.0668856	0.072618	-0.921061	0.357018	0.669871
ENSMUSG00000008435	ENSMUSG00000008435.15	RDH13	Rdh13	protein_coding	560.954	0.196338	0.110839	1.77137	0.0764989	0.31535
ENSMUSG00000008438	ENSMUSG00000008438.3	ADAM21	Adam21	protein_coding	10.1684	0.44657	0.374239	1.19327	0.232762	NA
ENSMUSG00000008450	ENSMUSG00000008450.8	NUTF2	Nutf2	protein_coding	1180.52	-0.0774187	0.0590129	-1.3119	0.189555	0.499348
ENSMUSG00000008461	ENSMUSG00000008461.6	FUT1	Fut1	protein_coding	0.843258	-0.487654	1.47456	-0.330711	0.740863	NA
ENSMUSG00000008475	ENSMUSG00000008475.13	ARPC5	Arpc5	protein_coding	334.772	0.0350134	0.0929051	0.376872	0.706268	0.886278
ENSMUSG00000008482	ENSMUSG00000008482.8	RNF151	Rnf151	protein_coding	0.31997	-1.78732	2.40851	-0.742086	0.458035	NA
ENSMUSG00000008489	ENSMUSG00000008489.18	ELAVL2	Elavl2	protein_coding	2.75865	0.851003	0.935301	0.909871	0.362891	NA
ENSMUSG00000008496	ENSMUSG00000008496.19	POU2F2	Pou2f2	protein_coding	21.5584	-0.068197	0.317837	-0.214566	0.830106	0.938971
ENSMUSG00000008540	ENSMUSG00000008540.11	MGST1	Mgst1	protein_coding	290.856	0.347356	0.481055	0.722071	0.470251	0.752978
ENSMUSG00000008575	ENSMUSG00000008575.17	NFIB	Nfib	protein_coding	9420.29	-0.0324799	0.0445432	-0.729178	0.465893	0.749661
ENSMUSG00000008590	ENSMUSG00000008590.4	HTR3B	Htr3b	protein_coding	0	NA	NA	NA	NA	NA
ENSMUSG00000008601	ENSMUSG00000008601.12	RAB25	Rab25	protein_coding	2.1531	0.958006	0.865378	1.10704	0.268278	NA
ENSMUSG00000008604	ENSMUSG00000008604.11	UBQLN4	Ubqln4	protein_coding	3306.57	-0.173734	0.0540356	-3.21518	0.00130362	0.0270393
ENSMUSG00000008658	ENSMUSG00000008658.16	RBFOX1	Rbfox1	protein_coding	7429.28	-0.259871	0.113103	-2.29766	0.0215814	0.15623
ENSMUSG00000008668	ENSMUSG00000008668.14	RPS18	Rps18	protein_coding	3324.06	-0.0472687	0.0876794	-0.539109	0.589812	0.825588
ENSMUSG00000008683	ENSMUSG00000008683.16	RPS15A	Rps15a	protein_coding	2504.86	-0.012488	0.080399	-0.155326	0.876564	0.955787
ENSMUSG00000008690	ENSMUSG00000008690.15	NCAPH2	Ncaph2	protein_coding	1626.68	-0.0910185	0.0476028	-1.91204	0.0558709	0.265696
ENSMUSG00000008730	ENSMUSG00000008730.17	HIPK1	Hipk1	protein_coding	3796.42	0.0427619	0.0509115	0.839925	0.40095	0.705005
ENSMUSG00000008734	ENSMUSG00000008734.9	GPRC5B	Gprc5b	protein_coding	810.024	-0.0502705	0.12789	-0.393077	0.694263	0.88064
ENSMUSG00000008763	ENSMUSG00000008763.16	MAN1A2	Man1a2	protein_coding	1033.08	0.105494	0.0694137	1.51978	0.128565	0.41204
ENSMUSG00000008789	ENSMUSG00000008789.10	CEACAM4	Ceacam5	protein_coding	0	NA	NA	NA	NA	NA
ENSMUSG00000008813	ENSMUSG00000008813.13	TPPP2	Tppp2	protein_coding	11.6747	0.0974142	0.49133	0.198266	0.842837	0.944449
ENSMUSG00000008822	ENSMUSG00000008822.15	ACYP1	Acyp1	protein_coding	411.289	0.0404552	0.111178	0.363876	0.715951	0.890081
ENSMUSG00000008845	ENSMUSG00000008845.9	CD163	Cd163	protein_coding	745.053	0.160836	0.130512	1.23235	0.217818	0.534761
ENSMUSG00000008855	ENSMUSG00000008855.17	HDAC5	Hdac5	protein_coding	2141.87	-0.0740131	0.0641997	-1.15286	0.248969	0.5707
ENSMUSG00000008859	ENSMUSG00000008859.8	RALA	Rala	protein_coding	919.899	0.0499988	0.0492922	1.01433	0.310423	0.630335
ENSMUSG00000008874	ENSMUSG00000008874.3	CLEC3A	Clec3a	protein_coding	2.43187	1.19656	1.16556	1.02659	0.304612	NA
ENSMUSG00000008892	ENSMUSG00000008892.12	VDAC3	Vdac3	protein_coding	10341.3	-0.12943	0.0475381	-2.72266	0.0064758	0.0756642
ENSMUSG00000008932	ENSMUSG00000008932.9	SLC1A7	Slc1a7	protein_coding	7.99699	-1.47175	0.450637	-3.26593	0.00109105	NA
ENSMUSG00000008958	ENSMUSG00000008958.14	VPS72	Vps72	protein_coding	915.424	-0.153881	0.0910153	-1.69071	0.0908912	0.34504
ENSMUSG00000008976	ENSMUSG00000008976.16	GABPA	Gabpa	protein_coding	1321.03	0.0352824	0.0576307	0.612216	0.540395	0.796421
ENSMUSG00000008999	ENSMUSG00000008999.7	BMP7	Bmp7	protein_coding	26.4764	-0.0827288	0.267135	-0.309688	0.756798	0.908668
ENSMUSG00000009013	ENSMUSG00000009013.5	DYNLL1	Dynll1	protein_coding	696.689	0.122395	0.150238	0.814676	0.415258	0.71493
ENSMUSG00000009030	ENSMUSG00000009030.14	PDCL	Pdcl	protein_coding	337.918	0.185881	0.0857438	2.16786	0.0301692	0.19116
ENSMUSG00000009035	ENSMUSG00000009035.15	TMEM184B	Tmem184b	protein_coding	965.317	0.258665	0.0736249	3.51328	0.000442604	0.0130497
ENSMUSG00000009047	ENSMUSG00000009047.3	KRTAP13-3	Gm5965	protein_coding	0	NA	NA	NA	NA	NA
ENSMUSG00000009070	ENSMUSG00000009070.14	RSPH14	Rsph14	protein_coding	0.421688	0.556806	1.99661	0.278876	0.78034	NA
ENSMUSG00000009073	ENSMUSG00000009073.16	NF2	Nf2	protein_coding	3273.49	-0.0926245	0.0455844	-2.03193	0.0421603	0.227027
ENSMUSG00000009075	ENSMUSG00000009075.2	CABP7	Cabp7	protein_coding	21.4057	0.637999	0.342307	1.86382	0.0623466	0.281207
ENSMUSG00000009076	ENSMUSG00000009076.10	ZMAT5	Zmat5	protein_coding	260.961	-0.15597	0.0868286	-1.7963	0.0724466	0.306195
ENSMUSG00000009079	ENSMUSG00000009079.16	EWSR1	Ewsr1	protein_coding	1810.77	-0.0969334	0.0559492	-1.73253	0.08318	0.330174
ENSMUSG00000009090	ENSMUSG00000009090.17	AP1B1	Ap1b1	protein_coding	1711.07	-0.0437143	0.0667687	-0.654712	0.512653	0.779446
ENSMUSG00000009092	ENSMUSG00000009092.5	DERL3	Derl3	protein_coding	10.6383	0.231672	0.324341	0.714287	0.47505	0.756313
ENSMUSG00000009093	ENSMUSG00000009093.7	GSTT4	Gstt4	protein_coding	0	NA	NA	NA	NA	NA
ENSMUSG00000009097	ENSMUSG00000009097.9	TBX1	Tbx1	protein_coding	1094.38	-0.114573	0.0791208	-1.44808	0.147595	0.439708
ENSMUSG00000009108	ENSMUSG00000009108.15	GNAT2	Gnat2	protein_coding	7.12902	0.169723	0.483601	0.350956	0.725621	NA
ENSMUSG00000009112	ENSMUSG00000009112.4	BCL2L13	Bcl2l13	protein_coding	3998.48	-0.00738401	0.0516917	-0.142847	0.886411	0.958847
ENSMUSG00000009114	ENSMUSG00000009114.17	C21orf58	2610028H24Rik	protein_coding	13.5943	2.00403	0.63605	3.15074	0.00162855	0.0315998
ENSMUSG00000009115	ENSMUSG00000009115.5	SPATC1L	Spatc1l	protein_coding	1.36245	1.27605	1.24018	1.02892	0.303517	NA
ENSMUSG00000009145	ENSMUSG00000009145.6	DQX1	Dqx1	protein_coding	16.3688	-0.0125333	0.289044	-0.0433611	0.965414	0.986852
ENSMUSG00000009185	ENSMUSG00000009185.2	CCL8	Ccl8	protein_coding	2.52268	0.272424	0.907659	0.300139	0.764071	NA
ENSMUSG00000009207	ENSMUSG00000009207.15	LNPK	Lnpk	protein_coding	1814.46	0.00800242	0.063715	0.125597	0.900051	0.962668
ENSMUSG00000009210	ENSMUSG00000009210.10	PRR29	Prr29	protein_coding	61.5921	0.0524252	0.152186	0.344481	0.730485	0.896645
ENSMUSG00000009214	ENSMUSG00000009214.9	MYMK	Mymk	protein_coding	1.18237	0.476886	1.27577	0.373801	0.708552	NA
ENSMUSG00000009216	ENSMUSG00000009216.7	FAM163B	Fam163b	protein_coding	7.34313	0.793645	0.551865	1.43811	0.150402	NA
ENSMUSG00000009246	ENSMUSG00000009246.14	TRPM5	Trpm5	protein_coding	3.47629	-0.217263	0.615904	-0.352754	0.724273	NA
ENSMUSG00000009248	ENSMUSG00000009248.6	ASCL2	Ascl2	protein_coding	0.324604	0.0489503	2.44166	0.020048	0.984005	NA
ENSMUSG00000009281	ENSMUSG00000009281.6	RARRES2	Rarres2	protein_coding	322.837	0.0624665	0.117442	0.531894	0.5948	0.829226
ENSMUSG00000009291	ENSMUSG00000009291.13	PTTG1IP	Pttg1ip	protein_coding	592.189	0.00380899	0.0864541	0.044058	0.964858	0.986753
ENSMUSG00000009292	ENSMUSG00000009292.18	TRPM2	Trpm2	protein_coding	8.23519	0.259332	0.469964	0.551813	0.581077	NA
ENSMUSG00000009293	ENSMUSG00000009293.17	UBE2G2	Ube2g2	protein_coding	1779.06	-0.0149195	0.0675093	-0.220999	0.825093	0.93701
ENSMUSG00000009350	ENSMUSG00000009350.13	MPO	Mpo	protein_coding	0.405832	-2.12608	2.88801	-0.736174	0.461625	NA
ENSMUSG00000009356	ENSMUSG00000009356.12	LPO	Lpo	protein_coding	0.0812022	-0.431949	3.11654	-0.138599	0.889767	NA
ENSMUSG00000009376	ENSMUSG00000009376.15	MET	Met	protein_coding	1227.35	-0.216431	0.112201	-1.92896	0.0537359	0.260047
ENSMUSG00000009378	ENSMUSG00000009378.3	SLC16A12	Slc16a12	protein_coding	27.0522	0.297792	0.286511	1.03937	0.298632	0.620078
ENSMUSG00000009394	ENSMUSG00000009394.13	SYN2	Syn2	protein_coding	29.635	0.12326	0.220843	0.558131	0.576755	0.818545
ENSMUSG00000009406	ENSMUSG00000009406.13	ELK1	Elk1	protein_coding	413.369	-0.0735152	0.0908646	-0.809063	0.418479	0.716765
ENSMUSG00000009418	ENSMUSG00000009418.15	NAV1	Nav1	protein_coding	1314.61	0.0527223	0.116167	0.453849	0.649938	0.857963
ENSMUSG00000009470	ENSMUSG00000009470.17	TNPO1	Tnpo1	protein_coding	2535.42	0.00175461	0.0798908	0.0219626	0.982478	0.992913
ENSMUSG00000009471	ENSMUSG00000009471.4	MYOD1	Myod1	protein_coding	532.569	-0.155284	0.156672	-0.991136	0.321619	0.639408
ENSMUSG00000009487	ENSMUSG00000009487.10	OTOG	Otog	protein_coding	25.7509	0.230583	0.482191	0.478198	0.632509	0.848902
ENSMUSG00000009535	ENSMUSG00000009535.13	RNMT	Rnmt	protein_coding	1219.32	-0.24015	0.111946	-2.14523	0.0319342	0.196301
ENSMUSG00000009545	ENSMUSG00000009545.14	KCNQ1	Kcnq1	protein_coding	28.2688	0.393978	0.233168	1.68967	0.0910902	0.34559
ENSMUSG00000009549	ENSMUSG00000009549.14	SRP14	Srp14	protein_coding	1218.4	-0.108311	0.076154	-1.42227	0.154949	0.449861
ENSMUSG00000009555	ENSMUSG00000009555.16	CDK9	Cdk9	protein_coding	571.768	-0.0242096	0.0717288	-0.337516	0.735728	0.898171
ENSMUSG00000009563	ENSMUSG00000009563.16	TOR2A	Tor2a	protein_coding	138.632	0.109225	0.109206	1.00017	0.317227	0.635824
ENSMUSG00000009566	ENSMUSG00000009566.12	FPGS	Fpgs	protein_coding	219.702	0.165305	0.157236	1.05132	0.293113	0.615923
ENSMUSG00000009569	ENSMUSG00000009569.14	MRTFB	Mrtfb	protein_coding	3095.05	0.0922435	0.138282	0.667068	0.504729	0.774235
ENSMUSG00000009575	ENSMUSG00000009575.14	CBX5	Cbx5	protein_coding	2837.32	0.00643321	0.0515361	0.124829	0.900659	0.962668
ENSMUSG00000009580	ENSMUSG00000009580.15	ODAM	Odam	protein_coding	0	NA	NA	NA	NA	NA
ENSMUSG00000009585	ENSMUSG00000009585.18	APOBEC3H	Apobec3	protein_coding	180.154	0.345389	0.156205	2.21112	0.0270274	0.18026
ENSMUSG00000009588	ENSMUSG00000009588.9	ST6GALNAC1	St6galnac1	protein_coding	2.83021	-0.639601	0.733107	-0.872453	0.382961	NA
ENSMUSG00000009596	ENSMUSG00000009596.9	TAF7L	Taf7l	protein_coding	1.0071	1.06476	1.45257	0.733019	0.463547	NA
ENSMUSG00000009614	ENSMUSG00000009614.16	SARDH	Sardh	protein_coding	68.426	0.121633	0.218745	0.55605	0.578177	0.819405
ENSMUSG00000009621	ENSMUSG00000009621.18	VAV2	Vav2	protein_coding	152.114	0.439529	0.231138	1.90159	0.0572252	0.268765
ENSMUSG00000009628	ENSMUSG00000009628.14	TEX15	Tex15	protein_coding	5.98079	0.291259	0.447625	0.650676	0.515256	NA
ENSMUSG00000009630	ENSMUSG00000009630.10	PPP2CB	Ppp2cb	protein_coding	707.784	-0.0790356	0.0679168	-1.16371	0.244541	0.565913
ENSMUSG00000009633	ENSMUSG00000009633.3	G0S2	G0s2	protein_coding	486.938	1.34685	0.558635	2.41097	0.01591	0.129827
ENSMUSG00000009640	ENSMUSG00000009640.11	DMAP1	Dmap1	protein_coding	334.876	-0.0920165	0.0761986	-1.20759	0.227206	0.544505
ENSMUSG00000009646	ENSMUSG00000009646.13	PLA2G12B	Pla2g12b	protein_coding	0.0844303	-0.431949	3.11654	-0.138599	0.889767	NA
ENSMUSG00000009647	ENSMUSG00000009647.13	MCU	Mcu	protein_coding	1458.27	-0.11574	0.0765236	-1.51247	0.130414	0.415101
ENSMUSG00000009654	ENSMUSG00000009654.4	OIT3	Oit3	protein_coding	2.56179	-0.464546	0.958554	-0.484632	0.627937	NA
ENSMUSG00000009670	ENSMUSG00000009670.11	TEX11	Tex11	protein_coding	0.401319	-1.27093	2.9286	-0.43397	0.66431	NA
ENSMUSG00000009681	ENSMUSG00000009681.10	BCR	Bcr	protein_coding	344.186	0.0362448	0.106699	0.339691	0.734089	0.897673
ENSMUSG00000009731	ENSMUSG00000009731.4	KCND1	Kcnd1	protein_coding	13.6977	0.370747	0.330565	1.12156	0.262051	0.586069
ENSMUSG00000009733	ENSMUSG00000009733.9	TFCP2	Tfcp2	protein_coding	409.014	-0.0462578	0.0786187	-0.588381	0.556276	0.805974
ENSMUSG00000009734	ENSMUSG00000009734.18	POU6F2	Pou6f2	protein_coding	0.237947	0.529843	2.58451	0.205007	0.837566	NA
ENSMUSG00000009739	ENSMUSG00000009739.17	POU6F1	Pou6f1	protein_coding	693.565	-0.16278	0.0731001	-2.22681	0.02596	0.175729
ENSMUSG00000009741	ENSMUSG00000009741.15	UBP1	Ubp1	protein_coding	828.861	0.105176	0.067654	1.55462	0.120037	0.397665
ENSMUSG00000009772	ENSMUSG00000009772.15	NUAK2	Nuak2	protein_coding	45.9343	0.0378328	0.233204	0.16223	0.871124	0.954157
ENSMUSG00000009828	ENSMUSG00000009828.15	CILK1	Ick	protein_coding	348.811	0.148075	0.0875779	1.69078	0.090879	0.34504
ENSMUSG00000009863	ENSMUSG00000009863.14	SDHB	Sdhb	protein_coding	8216.75	0.0292012	0.174939	0.166922	0.867431	0.952549
ENSMUSG00000009876	ENSMUSG00000009876.13	COX4I2	Cox4i2	protein_coding	20.9782	0.165339	0.323667	0.510831	0.609469	0.838056
ENSMUSG00000009894	ENSMUSG00000009894.15	SNAP47	Snap47	protein_coding	600.802	-0.0742821	0.0656314	-1.13181	0.257716	0.581906
ENSMUSG00000009900	ENSMUSG00000009900.7	WNT3A	Wnt3a	protein_coding	0	NA	NA	NA	NA	NA
ENSMUSG00000009905	ENSMUSG00000009905.5	KDSR	Kdsr	protein_coding	321.461	-0.0535812	0.113541	-0.471909	0.636992	0.850668
ENSMUSG00000009907	ENSMUSG00000009907.17	VPS4B	Vps4b	protein_coding	724.144	0.0669134	0.0818622	0.81739	0.413706	0.713771
ENSMUSG00000009941	ENSMUSG00000009941.10	NXF2B	Nxf2	protein_coding	0.412904	-0.435677	2.00051	-0.217782	0.827599	NA
ENSMUSG00000009941	ENSMUSG00000009941.10	NXF2	Nxf2	protein_coding	0.412904	-0.435677	2.00051	-0.217782	0.827599	NA
ENSMUSG00000009995	ENSMUSG00000009995.17	TAZ	Taz	protein_coding	1099.86	0.00499703	0.0409985	0.121883	0.902991	0.963302
ENSMUSG00000010021	ENSMUSG00000010021.13	KIF19	Kif19a	protein_coding	21.4449	0.188869	0.33195	0.56897	0.569377	0.81413
ENSMUSG00000010025	ENSMUSG00000010025.19	ALDH3A2	Aldh3a2	protein_coding	376.71	0.0554922	0.0705011	0.787111	0.431217	0.727175
ENSMUSG00000010044	ENSMUSG00000010044.12	ZMYND10	Zmynd10	protein_coding	4.60421	1.21789	0.712012	1.71049	0.0871746	NA
ENSMUSG00000010045	ENSMUSG00000010045.2	TMEM115	Tmem115	protein_coding	565.983	-0.0570983	0.0636762	-0.896697	0.369881	0.679519
ENSMUSG00000010047	ENSMUSG00000010047.12	HYAL2	Hyal2	protein_coding	299.824	-0.0352686	0.0877638	-0.401858	0.687789	0.876448
ENSMUSG00000010048	ENSMUSG00000010048.10	IFRD2	Ifrd2	protein_coding	1039.49	-0.196827	0.0704167	-2.79517	0.00518726	0.0661563
ENSMUSG00000010051	ENSMUSG00000010051.15	HYAL1	Hyal1	protein_coding	89.2979	0.0718987	0.194686	0.369306	0.7119	0.888703
ENSMUSG00000010054	ENSMUSG00000010054.4	TUSC2	Tusc2	protein_coding	976.441	-0.177844	0.0961253	-1.85012	0.0642958	0.286063
ENSMUSG00000010057	ENSMUSG00000010057.8	NPRL2	Nprl2	protein_coding	241.552	0.0426315	0.0745059	0.57219	0.567193	0.812981
ENSMUSG00000010064	ENSMUSG00000010064.15	SLC38A3	Slc38a3	protein_coding	1505.25	0.106835	0.230369	0.463757	0.642822	0.854046
ENSMUSG00000010066	ENSMUSG00000010066.15	CACNA2D2	Cacna2d2	protein_coding	27.1924	0.168394	0.31773	0.529991	0.596118	0.829971
ENSMUSG00000010067	ENSMUSG00000010067.13	RASSF1	Rassf1	protein_coding	337.481	-0.325389	0.0914664	-3.55747	0.000374444	0.0117904
ENSMUSG00000010080	ENSMUSG00000010080.15	EPN3	Epn3	protein_coding	3.53756	-0.711862	0.590344	-1.20584	0.227879	NA
ENSMUSG00000010086	ENSMUSG00000010086.17	RNF112	Rnf112	protein_coding	5.52934	0.365635	0.814025	0.449169	0.653309	NA
ENSMUSG00000010095	ENSMUSG00000010095.13	SLC3A2	Slc3a2	protein_coding	875.07	-0.0741172	0.0693318	-1.06902	0.28506	0.608012
ENSMUSG00000010097	ENSMUSG00000010097.13	NXF1	Nxf1	protein_coding	1915.26	0.0324123	0.0565061	0.573608	0.566233	0.812529
ENSMUSG00000010110	ENSMUSG00000010110.17	STX5	Stx5a	protein_coding	574.71	0.0884321	0.060601	1.45925	0.144496	0.435556
ENSMUSG00000010122	ENSMUSG00000010122.14	SLC47A1	Slc47a1	protein_coding	443.548	-0.110288	0.198671	-0.555128	0.578807	0.81973
ENSMUSG00000010136	ENSMUSG00000010136.14	PIFO	Pifo	protein_coding	6.62498	2.68463	0.627987	4.27497	1.91e-05	NA
ENSMUSG00000010142	ENSMUSG00000010142.12	TNFRSF13B	Tnfrsf13b	protein_coding	12.4353	-0.515658	0.310072	-1.66302	0.0963075	0.355931
ENSMUSG00000010154	ENSMUSG00000010154.7	SPIRE2	Spire2	protein_coding	2.8352	0.200607	0.834545	0.240379	0.810037	NA
ENSMUSG00000010175	ENSMUSG00000010175.13	PROX1	Prox1	protein_coding	169.492	0.0433571	0.251799	0.172189	0.863289	0.951278
ENSMUSG00000010205	ENSMUSG00000010205.11	AC011511.4	Raver1	protein_coding	855.911	-0.0870264	0.0528227	-1.64752	0.0994513	0.361327
ENSMUSG00000010205	ENSMUSG00000010205.11	RAVER1	Raver1	protein_coding	855.911	-0.0870264	0.0528227	-1.64752	0.0994513	0.361327
ENSMUSG00000010277	ENSMUSG00000010277.7	KIAA0100	2610507B11Rik	protein_coding	18985.5	-0.0482358	0.0491116	-0.982167	0.326018	0.643376
ENSMUSG00000010290	ENSMUSG00000010290.7	C2orf49	AI597479	protein_coding	824.658	0.0393651	0.0697688	0.564222	0.572603	0.815958
ENSMUSG00000010307	ENSMUSG00000010307.7	TMEM86A	Tmem86a	protein_coding	81.5245	-0.481705	0.177661	-2.71137	0.00670055	0.0770517
ENSMUSG00000010311	ENSMUSG00000010311.15	OPTC	Optc	protein_coding	1.16139	0.467297	1.33043	0.351237	0.72541	NA
ENSMUSG00000010342	ENSMUSG00000010342.16	TEX14	Tex14	protein_coding	3.10468	0.134049	0.658698	0.203507	0.838739	NA
ENSMUSG00000010358	ENSMUSG00000010358.13	IFI35	Ifi35	protein_coding	197.553	0.215755	0.107605	2.00507	0.0449557	0.235173
ENSMUSG00000010362	ENSMUSG00000010362.9	RDM1	Rdm1	protein_coding	400.48	-0.136922	0.0780567	-1.75414	0.0794071	0.322098
ENSMUSG00000010376	ENSMUSG00000010376.15	NEDD8	Nedd8	protein_coding	852.077	-0.0890719	0.0594205	-1.49901	0.133871	0.420658
ENSMUSG00000010392	ENSMUSG00000010392.8	GOSR1	Gosr1	protein_coding	804.308	0.0357206	0.0791332	0.451398	0.651702	0.859072
ENSMUSG00000010406	ENSMUSG00000010406.12	MRPL52	Mrpl52	protein_coding	430.866	-0.208112	0.0803964	-2.58857	0.0096375	0.0971302
ENSMUSG00000010435	ENSMUSG00000010435.7	SPACA7	Spaca7	protein_coding	0	NA	NA	NA	NA	NA
ENSMUSG00000010453	ENSMUSG00000010453.12	KANSL3	Kansl3	protein_coding	1742.47	-0.0641809	0.0887989	-0.722767	0.469823	0.752585
ENSMUSG00000010461	ENSMUSG00000010461.15	EYA4	Eya4	protein_coding	2418.3	0.187038	0.1309	1.42886	0.153044	0.447137
ENSMUSG00000010476	ENSMUSG00000010476.14	EBF3	Ebf3	protein_coding	457.813	0.227265	0.13302	1.7085	0.0875439	0.339142
ENSMUSG00000010505	ENSMUSG00000010505.16	MYT1	Myt1	protein_coding	1.82028	-1.34715	1.2329	-1.09267	0.27454	NA
ENSMUSG00000010517	ENSMUSG00000010517.7	FAF1	Faf1	protein_coding	3061.51	-0.0965788	0.0739884	-1.30532	0.191783	0.502288
ENSMUSG00000010538	ENSMUSG00000010538.14	TSACC	Tsacc	protein_coding	28.5246	-0.226393	0.23372	-0.968651	0.332719	0.648479
ENSMUSG00000010554	ENSMUSG00000010554.14	METTL16	Mettl16	protein_coding	812.905	0.0445618	0.0719523	0.619325	0.535703	0.793493
ENSMUSG00000010592	ENSMUSG00000010592.8	DAZ4	Dazl	protein_coding	13.3906	-0.327702	0.33068	-0.990993	0.321689	0.639408
ENSMUSG00000010592	ENSMUSG00000010592.8	DAZ3	Dazl	protein_coding	13.3906	-0.327702	0.33068	-0.990993	0.321689	0.639408
ENSMUSG00000010592	ENSMUSG00000010592.8	DAZ1	Dazl	protein_coding	13.3906	-0.327702	0.33068	-0.990993	0.321689	0.639408
ENSMUSG00000010592	ENSMUSG00000010592.8	DAZ2	Dazl	protein_coding	13.3906	-0.327702	0.33068	-0.990993	0.321689	0.639408
ENSMUSG00000010601	ENSMUSG00000010601.14	APOL2	Apol7a	protein_coding	0.405653	-0.426655	1.76657	-0.241516	0.809155	NA
ENSMUSG00000010601	ENSMUSG00000010601.14	APOL3	Apol7a	protein_coding	0.405653	-0.426655	1.76657	-0.241516	0.809155	NA
ENSMUSG00000010601	ENSMUSG00000010601.14	APOL1	Apol7a	protein_coding	0.405653	-0.426655	1.76657	-0.241516	0.809155	NA
ENSMUSG00000010601	ENSMUSG00000010601.14	APOL4	Apol7a	protein_coding	0.405653	-0.426655	1.76657	-0.241516	0.809155	NA
ENSMUSG00000010607	ENSMUSG00000010607.8	PIGY	Pigyl	protein_coding	265.469	-0.0656196	0.113117	-0.580104	0.561844	0.81003
ENSMUSG00000010608	ENSMUSG00000010608.15	RBM25	Rbm25	protein_coding	2713.14	0.21205	0.0553644	3.83008	0.000128101	0.00563644
ENSMUSG00000010609	ENSMUSG00000010609.15	AL391628.1	Psen2	protein_coding	193.673	-0.153511	0.0945643	-1.62335	0.104514	0.369128
ENSMUSG00000010609	ENSMUSG00000010609.15	PSEN2	Psen2	protein_coding	193.673	-0.153511	0.0945643	-1.62335	0.104514	0.369128
ENSMUSG00000010651	ENSMUSG00000010651.4	ACAA1	Acaa1b	protein_coding	16.2641	0.648574	0.593546	1.09271	0.274521	0.598811
ENSMUSG00000010660	ENSMUSG00000010660.3	PLCD1	Plcd1	protein_coding	294.17	-0.0259295	0.0996216	-0.26028	0.794648	0.926457
ENSMUSG00000010663	ENSMUSG00000010663.4	FADS1	Fads1	protein_coding	396.454	0.31126	0.121825	2.55497	0.0106197	0.102106
ENSMUSG00000010721	ENSMUSG00000010721.15	LMBR1	Lmbr1	protein_coding	738.835	-0.168488	0.069212	-2.43438	0.0149172	0.125398
ENSMUSG00000010751	ENSMUSG00000010751.15	TNFRSF10B	Tnfrsf22	protein_coding	107.516	0.491413	0.200848	2.44669	0.0144173	0.122926
ENSMUSG00000010751	ENSMUSG00000010751.15	TNFRSF10D	Tnfrsf22	protein_coding	107.516	0.491413	0.200848	2.44669	0.0144173	0.122926
ENSMUSG00000010751	ENSMUSG00000010751.15	TNFRSF10C	Tnfrsf22	protein_coding	107.516	0.491413	0.200848	2.44669	0.0144173	0.122926
ENSMUSG00000010755	ENSMUSG00000010755.17	CARS1	Cars	protein_coding	1142.74	-0.102394	0.0719923	-1.42229	0.154943	0.449861
ENSMUSG00000010760	ENSMUSG00000010760.5	PHLDA2	Phlda2	protein_coding	0.162367	-0.91284	3.11654	-0.292902	0.769597	NA
ENSMUSG00000010796	ENSMUSG00000010796.11	ASZ1	Asz1	protein_coding	0.0835384	0.529836	3.11654	0.170008	0.865004	NA
ENSMUSG00000010797	ENSMUSG00000010797.6	WNT2	Wnt2	protein_coding	7.19392	0.146902	0.554769	0.264799	0.791164	NA
ENSMUSG00000010803	ENSMUSG00000010803.13	GABRA1	Gabra1	protein_coding	8.86291	-0.391847	0.713116	-0.549485	0.582673	NA
ENSMUSG00000010825	ENSMUSG00000010825.17	GRID2IP	Grid2ip	protein_coding	1.33781	0.425633	1.31131	0.324587	0.745494	NA
ENSMUSG00000010830	ENSMUSG00000010830.8	KDELR3	Kdelr3	protein_coding	66.7508	0.0539656	0.15284	0.353086	0.724024	0.893672
ENSMUSG00000010841	ENSMUSG00000010841.13	CFAP97D1	Cfap97d1	protein_coding	0	NA	NA	NA	NA	NA
ENSMUSG00000010911	ENSMUSG00000010911.12	APIP	Apip	protein_coding	410.207	-0.035652	0.0932891	-0.382167	0.702337	0.884856
ENSMUSG00000010914	ENSMUSG00000010914.10	PDHX	Pdhx	protein_coding	1769.86	-0.0620116	0.0884146	-0.701373	0.48307	0.761685
ENSMUSG00000010936	ENSMUSG00000010936.11	VAC14	Vac14	protein_coding	797.412	0.00296227	0.114197	0.0259401	0.979305	0.991822
ENSMUSG00000011008	ENSMUSG00000011008.13	MCOLN2	Mcoln2	protein_coding	6.23292	0.385819	0.545617	0.707124	0.479489	NA
ENSMUSG00000011034	ENSMUSG00000011034.6	SLC5A1	Slc5a1	protein_coding	2.83816	0.230898	0.66123	0.349194	0.726943	NA
ENSMUSG00000011096	ENSMUSG00000011096.17	AKT1S1	Akt1s1	protein_coding	3034.04	-0.196795	0.0741518	-2.65394	0.0079557	0.0863762
ENSMUSG00000011114	ENSMUSG00000011114.18	TBRG1	Tbrg1	protein_coding	698.13	-0.134739	0.0930821	-1.44753	0.147749	0.439778
ENSMUSG00000011118	ENSMUSG00000011118.4	PANX3	Panx3	protein_coding	0.0832284	-0.431949	3.11654	-0.138599	0.889767	NA
ENSMUSG00000011148	ENSMUSG00000011148.14	ADSS1	Adssl1	protein_coding	25393.2	-0.272307	0.0528838	-5.14916	2.62e-07	6.25e-05
ENSMUSG00000011154	ENSMUSG00000011154.17	CFAP161	Cfap161	protein_coding	0.0835384	0.529836	3.11654	0.170008	0.865004	NA
ENSMUSG00000011158	ENSMUSG00000011158.8	BRF1	Brf1	protein_coding	664.216	0.00739736	0.0506787	0.145966	0.883948	0.957663
ENSMUSG00000011171	ENSMUSG00000011171.11	VIPR2	Vipr2	protein_coding	48.7722	-0.124983	0.308491	-0.405144	0.685371	0.875573
ENSMUSG00000011179	ENSMUSG00000011179.8	ODC1	Odc1	protein_coding	2130.37	0.328144	0.141094	2.3257	0.0200344	0.149283
ENSMUSG00000011254	ENSMUSG00000011254.16	THG1L	Thg1l	protein_coding	93.0246	0.157866	0.145914	1.08191	0.279292	0.602805
ENSMUSG00000011257	ENSMUSG00000011257.19	PABPC4	Pabpc4	protein_coding	9789.87	0.0371197	0.0446812	0.830768	0.406105	0.709005
ENSMUSG00000011263	ENSMUSG00000011263.16	EXOC3L2	Exoc3l2	protein_coding	57.9232	-0.720079	0.181113	-3.97585	7.01e-05	0.00369888
ENSMUSG00000011267	ENSMUSG00000011267.8	ZNF296	Zfp296	protein_coding	18.9939	-0.0595178	0.284284	-0.20936	0.834167	0.94054
ENSMUSG00000011305	ENSMUSG00000011305.11	PLIN5	Plin5	protein_coding	432.4	0.567109	0.360788	1.57186	0.115982	0.3905
ENSMUSG00000011306	ENSMUSG00000011306.7	SUGP1	Sugp1	protein_coding	594.202	-0.149402	0.0754797	-1.97937	0.0477749	0.242721
ENSMUSG00000011349	ENSMUSG00000011349.5	DMRTC2	Dmrtc2	protein_coding	0	NA	NA	NA	NA	NA
ENSMUSG00000011382	ENSMUSG00000011382.8	DHDH	Dhdh	protein_coding	2418.25	-0.201959	0.116635	-1.73154	0.0833558	0.330475
ENSMUSG00000011463	ENSMUSG00000011463.5	CPB1	Cpb1	protein_coding	0.996214	1.65377	1.30834	1.26402	0.206223	NA
ENSMUSG00000011486	ENSMUSG00000011486.14	SLC25A41	Slc25a41	protein_coding	0.328861	-1.82054	2.98251	-0.610404	0.541594	NA
ENSMUSG00000011589	ENSMUSG00000011589.8	FSD1	Fsd1	protein_coding	1.26774	1.08302	1.20563	0.898298	0.369027	NA
ENSMUSG00000011632	ENSMUSG00000011632.7	PINLYP	Pinlyp	protein_coding	0.160476	0.048945	3.11654	0.0157049	0.98747	NA
ENSMUSG00000011658	ENSMUSG00000011658.15	FUZ	Fuz	protein_coding	569.601	-0.102451	0.0618142	-1.6574	0.0974377	0.357978
ENSMUSG00000011751	ENSMUSG00000011751.16	SPTBN4	Sptbn4	protein_coding	4.70734	-0.319606	0.801482	-0.398769	0.690063	NA
ENSMUSG00000011752	ENSMUSG00000011752.6	PGAM1	Pgam1	protein_coding	475.258	0.132717	0.0941983	1.40891	0.158863	0.455762
ENSMUSG00000011752	ENSMUSG00000011752.6	PGAM4	Pgam1	protein_coding	475.258	0.132717	0.0941983	1.40891	0.158863	0.455762
ENSMUSG00000011831	ENSMUSG00000011831.16	EVI5	Evi5	protein_coding	778.599	-0.027255	0.0760275	-0.358489	0.719977	0.891326
ENSMUSG00000011832	ENSMUSG00000011832.15	EVI5L	Evi5l	protein_coding	688.711	0.0234636	0.0697309	0.336489	0.736503	0.89873
ENSMUSG00000011837	ENSMUSG00000011837.4	SNAPC2	Snapc2	protein_coding	259.82	-0.0190709	0.0773026	-0.246705	0.805137	0.930377
ENSMUSG00000011877	ENSMUSG00000011877.13	GIT1	Git1	protein_coding	1359.29	-0.104428	0.0588746	-1.77374	0.0761068	0.314432
ENSMUSG00000011884	ENSMUSG00000011884.13	GLTP	Gltp	protein_coding	181.502	-0.119194	0.135344	-0.880674	0.378494	0.685921
ENSMUSG00000011958	ENSMUSG00000011958.17	BNIP2	Bnip2	protein_coding	2071.03	-0.1273	0.0425273	-2.99338	0.0027591	0.0444862
ENSMUSG00000011960	ENSMUSG00000011960.12	CCNT1	Ccnt1	protein_coding	1203.66	0.0234967	0.0488621	0.480877	0.630604	0.848413
ENSMUSG00000012017	ENSMUSG00000012017.3	SCARF2	Scarf2	protein_coding	194.749	-0.138146	0.140053	-0.986387	0.323943	0.641593
ENSMUSG00000012042	ENSMUSG00000012042.8	C4orf17	4930579F01Rik	protein_coding	0.168085	1.01073	3.11654	0.324312	0.745702	NA
ENSMUSG00000012076	ENSMUSG00000012076.8	BRMS1L	Brms1l	protein_coding	536.198	-0.111178	0.0682767	-1.62834	0.103452	0.367302
ENSMUSG00000012114	ENSMUSG00000012114.16	MED15	Med15	protein_coding	599.335	-0.107822	0.0536521	-2.00965	0.0444683	0.233735
ENSMUSG00000012117	ENSMUSG00000012117.13	DHDDS	Dhdds	protein_coding	391.349	-0.0278189	0.112952	-0.24629	0.805458	0.930509
ENSMUSG00000012123	ENSMUSG00000012123.17	CRYBG2	Crybg2	protein_coding	1.65789	-1.19879	1.01966	-1.17568	0.239724	NA
ENSMUSG00000012126	ENSMUSG00000012126.16	UBXN11	Ubxn11	protein_coding	49.0247	0.0722626	0.193584	0.373287	0.708935	0.887553
ENSMUSG00000012187	ENSMUSG00000012187.13	MOGAT1	Mogat1	protein_coding	5.99816	0.881467	0.86339	1.02094	0.307284	NA
ENSMUSG00000012211	ENSMUSG00000012211.13	TEX22	Tex22	protein_coding	2.29403	0.220868	0.830155	0.266056	0.790196	NA
ENSMUSG00000012282	ENSMUSG00000012282.2	WNT8A	Wnt8a	protein_coding	0	NA	NA	NA	NA	NA
ENSMUSG00000012296	ENSMUSG00000012296.16	TJAP1	Tjap1	protein_coding	815.993	-0.114707	0.0560426	-2.04679	0.0406792	0.222353
ENSMUSG00000012350	ENSMUSG00000012350.15	EHF	Ehf	protein_coding	10.1729	-0.12491	0.387064	-0.322711	0.746914	NA
ENSMUSG00000012396	ENSMUSG00000012396.12	NANOG	Nanog	protein_coding	0	NA	NA	NA	NA	NA
ENSMUSG00000012396	ENSMUSG00000012396.12	NANOGP8	Nanog	protein_coding	0	NA	NA	NA	NA	NA
ENSMUSG00000012405	ENSMUSG00000012405.16	RPL15	Rpl15	protein_coding	5699.11	-0.0639511	0.0725755	-0.881167	0.378228	0.685684
ENSMUSG00000012422	ENSMUSG00000012422.14	TMEM167A	Tmem167	protein_coding	799.26	0.0235791	0.0800159	0.294681	0.768238	0.914491
ENSMUSG00000012428	ENSMUSG00000012428.9	STEAP4	Steap4	protein_coding	784.667	-0.0571653	0.0755362	-0.756793	0.449174	0.73941
ENSMUSG00000012429	ENSMUSG00000012429.9	MPLKIP	Mplkip	protein_coding	217.087	0.153465	0.116951	1.31221	0.189448	0.499173
ENSMUSG00000012443	ENSMUSG00000012443.3	KIF11	Kif11	protein_coding	31.0862	0.608112	0.448245	1.35665	0.174892	0.480006
ENSMUSG00000012483	ENSMUSG00000012483.4	RPA3	Rpa3	protein_coding	61.2579	-0.143797	0.183679	-0.782873	0.433702	0.72894
ENSMUSG00000012519	ENSMUSG00000012519.14	MLKL	Mlkl	protein_coding	26.8129	0.371448	0.343747	1.08059	0.279881	0.603216
ENSMUSG00000012520	ENSMUSG00000012520.10	PHOX2B	Phox2b	protein_coding	0.0812022	-0.431949	3.11654	-0.138599	0.889767	NA
ENSMUSG00000012535	ENSMUSG00000012535.14	TNPO3	Tnpo3	protein_coding	2100.54	-0.0280902	0.0547646	-0.512926	0.608003	0.837312
ENSMUSG00000012705	ENSMUSG00000012705.16	RETN	Retn	protein_coding	224.067	0.247069	0.689728	0.358213	0.720184	0.891384
ENSMUSG00000012777	ENSMUSG00000012777.14	ACP4	Acp4	protein_coding	0.736859	3.03812	2.5642	1.18482	0.236088	NA
ENSMUSG00000012819	ENSMUSG00000012819.15	CDH23	Cdh23	protein_coding	289.242	-0.00336625	0.157156	-0.0214198	0.982911	0.992913
ENSMUSG00000012848	ENSMUSG00000012848.15	RPS5	Rps5	protein_coding	4865.8	-0.157739	0.0774349	-2.03705	0.0416449	0.225396
ENSMUSG00000012889	ENSMUSG00000012889.8	PODNL1	Podnl1	protein_coding	6.69672	0.888393	0.43062	2.06306	0.0391073	NA
ENSMUSG00000013033	ENSMUSG00000013033.16	ADGRL1	Adgrl1	protein_coding	1229.66	-0.12295	0.157356	-0.781344	0.4346	0.729277
ENSMUSG00000013076	ENSMUSG00000013076.17	AMOTL1	Amotl1	protein_coding	29099	0.0582834	0.12153	0.47958	0.631526	0.848589
ENSMUSG00000013089	ENSMUSG00000013089.15	ETV5	Etv5	protein_coding	586.507	-0.0479164	0.143307	-0.334362	0.738107	0.899435
ENSMUSG00000013091	ENSMUSG00000013091.5	TMEM190	Tmem190	protein_coding	1.5597	-1.08731	1.10585	-0.98323	0.325494	NA
ENSMUSG00000013150	ENSMUSG00000013150.15	GFOD2	Gfod2	protein_coding	247.095	0.263185	0.0970655	2.71142	0.00669953	0.0770517
ENSMUSG00000013155	ENSMUSG00000013155.10	ENKD1	Enkd1	protein_coding	20.1757	-0.183425	0.295879	-0.619933	0.535302	0.793319
ENSMUSG00000013158	ENSMUSG00000013158.6	C16orf86	4933405L10Rik	protein_coding	2.18582	0.270018	0.949679	0.284326	0.776161	NA
ENSMUSG00000013160	ENSMUSG00000013160.7	ATP6V0D1	Atp6v0d1	protein_coding	793.749	-0.166136	0.0747232	-2.22335	0.026192	0.17668
ENSMUSG00000013236	ENSMUSG00000013236.17	PTPRS	Ptprs	protein_coding	1913.53	-0.045187	0.119284	-0.378817	0.704824	0.886244
ENSMUSG00000013275	ENSMUSG00000013275.9	SLC41A1	Slc41a1	protein_coding	2151.87	0.208983	0.21068	0.991947	0.321223	0.639147
ENSMUSG00000013353	ENSMUSG00000013353.10	SIGLECL1	4931406B18Rik	protein_coding	0	NA	NA	NA	NA	NA
ENSMUSG00000013367	ENSMUSG00000013367.5	IGLON5	Iglon5	protein_coding	14.2494	-0.743172	0.375414	-1.9796	0.047748	0.242659
ENSMUSG00000013415	ENSMUSG00000013415.9	IGF2BP1	Igf2bp1	protein_coding	0.393665	-0.406757	2.41501	-0.168429	0.866246	NA
ENSMUSG00000013418	ENSMUSG00000013418.8	B4GALNT2	B4galnt2	protein_coding	1.06371	-1.12219	1.43986	-0.779372	0.435761	NA
ENSMUSG00000013419	ENSMUSG00000013419.7	ZBTB47	Zfp651	protein_coding	5863.31	-0.158291	0.0780836	-2.0272	0.042642	0.228339
ENSMUSG00000013465	ENSMUSG00000013465.19	NELFB	Nelfb	protein_coding	669.681	-0.0587042	0.0679064	-0.864487	0.38732	0.694105
ENSMUSG00000013483	ENSMUSG00000013483.14	CARD14	Card14	protein_coding	20.8459	0.542554	0.311488	1.74182	0.0815408	0.327416
ENSMUSG00000013495	ENSMUSG00000013495.15	TMEM175	Tmem175	protein_coding	247.815	-0.00331231	0.08791	-0.0376783	0.969944	0.988508
ENSMUSG00000013523	ENSMUSG00000013523.13	BCAS1	Bcas1	protein_coding	24.1101	-0.0573577	0.329808	-0.173913	0.861934	0.950606
ENSMUSG00000013539	ENSMUSG00000013539.13	TANGO2	Tango2	protein_coding	994.477	0.10975	0.150138	0.730991	0.464785	0.748887
ENSMUSG00000013584	ENSMUSG00000013584.5	ALDH1A2	Aldh1a2	protein_coding	19.3738	-0.0872816	0.411455	-0.212129	0.832006	0.939752
ENSMUSG00000013593	ENSMUSG00000013593.12	NDUFS2	Ndufs2	protein_coding	12155	0.0327565	0.0786259	0.416612	0.676963	0.870544
ENSMUSG00000013611	ENSMUSG00000013611.14	SNX31	Snx31	protein_coding	0.830533	0.623618	1.62577	0.383583	0.701288	NA
ENSMUSG00000013622	ENSMUSG00000013622.15	ATRAID	Atraid	protein_coding	730.348	-0.107163	0.0624463	-1.71609	0.0861456	0.337083
ENSMUSG00000013629	ENSMUSG00000013629.16	CAD	Cad	protein_coding	632.521	0.0393969	0.0976704	0.403365	0.68668	0.876026
ENSMUSG00000013643	ENSMUSG00000013643.13	LYPD8	Lypd8	protein_coding	0.0778589	-0.431949	3.11654	-0.138599	0.889767	NA
ENSMUSG00000013643	ENSMUSG00000013643.13	CR589904.2	Lypd8	protein_coding	0.0778589	-0.431949	3.11654	-0.138599	0.889767	NA
ENSMUSG00000013646	ENSMUSG00000013646.17	SH3BP5L	Sh3bp5l	protein_coding	696.767	-0.134589	0.0628594	-2.14111	0.0322654	0.197252
ENSMUSG00000013662	ENSMUSG00000013662.5	ATAD1	Atad1	protein_coding	2222.03	0.0224864	0.0630597	0.356589	0.7214	0.891887
ENSMUSG00000013663	ENSMUSG00000013663.7	PTEN	Pten	protein_coding	3682.46	0.0730913	0.0486942	1.50103	0.133349	0.419955
ENSMUSG00000013668	ENSMUSG00000013668.9	C10orf120	4933402N03Rik	protein_coding	0	NA	NA	NA	NA	NA
ENSMUSG00000013698	ENSMUSG00000013698.12	PEA15	Pea15a	protein_coding	824.951	-0.0183548	0.116768	-0.157191	0.875094	0.95546
ENSMUSG00000013701	ENSMUSG00000013701.13	TIMM23B	Timm23	protein_coding	4857.82	-0.154952	0.0717381	-2.15997	0.030775	0.193152
ENSMUSG00000013701	ENSMUSG00000013701.13	TIMM23	Timm23	protein_coding	4857.82	-0.154952	0.0717381	-2.15997	0.030775	0.193152
ENSMUSG00000013707	ENSMUSG00000013707.3	TNFAIP8L2	Tnfaip8l2	protein_coding	20.7012	-0.455457	0.304974	-1.49343	0.135324	0.42292
ENSMUSG00000013736	ENSMUSG00000013736.16	TRNT1	Trnt1	protein_coding	523.331	-0.0271923	0.0714475	-0.380592	0.703506	0.885272
ENSMUSG00000013766	ENSMUSG00000013766.11	AL662899.1	Ly6g6e	protein_coding	0.410623	-1.33026	1.95887	-0.679093	0.497079	NA
ENSMUSG00000013766	ENSMUSG00000013766.11	LY6G6E	Ly6g6e	protein_coding	0.410623	-1.33026	1.95887	-0.679093	0.497079	NA
ENSMUSG00000013787	ENSMUSG00000013787.15	EHMT2	Ehmt2	protein_coding	1292.67	-0.0941187	0.0541531	-1.73801	0.0822089	0.328286
ENSMUSG00000013822	ENSMUSG00000013822.7	ELOF1	Elof1	protein_coding	482.9	-0.175767	0.0812997	-2.16196	0.0306213	0.192845
ENSMUSG00000013833	ENSMUSG00000013833.15	MED16	Med16	protein_coding	668.257	-0.18869	0.0872849	-2.16177	0.0306361	0.192845
ENSMUSG00000013846	ENSMUSG00000013846.10	ST3GAL1	St3gal1	protein_coding	999.319	0.176715	0.0989924	1.78513	0.0742398	0.311015
ENSMUSG00000013858	ENSMUSG00000013858.14	TMEM259	Tmem259	protein_coding	1820.82	-0.111566	0.0721044	-1.54728	0.121795	0.400874
ENSMUSG00000013878	ENSMUSG00000013878.18	RNF170	Rnf170	protein_coding	1100.21	-0.025179	0.05913	-0.425825	0.670235	0.868186
ENSMUSG00000013921	ENSMUSG00000013921.15	CLIP3	Clip3	protein_coding	157.574	0.0979472	0.149579	0.654819	0.512584	0.779446
ENSMUSG00000013936	ENSMUSG00000013936.12	MYL2	Myl2	protein_coding	2950.52	-0.17152	1.07329	-0.159807	0.873033	0.955157
ENSMUSG00000013973	ENSMUSG00000013973.12	DEDD	Dedd	protein_coding	910.342	-0.092699	0.0841918	-1.10105	0.270877	0.595412
ENSMUSG00000013974	ENSMUSG00000013974.3	MCEMP1	Mcemp1	protein_coding	0.73038	-0.980033	1.36567	-0.717623	0.47299	NA
ENSMUSG00000013997	ENSMUSG00000013997.10	NIT1	Nit1	protein_coding	731.581	0.0395857	0.0834338	0.474457	0.635174	0.849949
ENSMUSG00000014030	ENSMUSG00000014030.15	PAX5	Pax5	protein_coding	2.43824	0.588174	1.02712	0.572646	0.566884	NA
ENSMUSG00000014039	ENSMUSG00000014039.17	PRDM15	Prdm15	protein_coding	426.05	-0.0734198	0.0871357	-0.842591	0.399457	0.703619
ENSMUSG00000014074	ENSMUSG00000014074.17	RNF168	Rnf168	protein_coding	480.54	0.050674	0.0799657	0.633696	0.526279	0.788476
ENSMUSG00000014075	ENSMUSG00000014075.15	AC069257.3	Tctex1d2	protein_coding	81.0439	-0.093537	0.145757	-0.641732	0.521047	0.784927
ENSMUSG00000014075	ENSMUSG00000014075.15	DYNLT2B	Tctex1d2	protein_coding	81.0439	-0.093537	0.145757	-0.641732	0.521047	0.784927
ENSMUSG00000014077	ENSMUSG00000014077.13	CHP1	Chp1	protein_coding	2758.12	-0.0274833	0.0432151	-0.635966	0.524798	0.787457
ENSMUSG00000014158	ENSMUSG00000014158.12	TRPV4	Trpv4	protein_coding	82.4264	0.130944	0.179186	0.730775	0.464917	0.749027
ENSMUSG00000014164	ENSMUSG00000014164.15	KLHL3	Klhl3	protein_coding	64.5671	0.265169	0.235291	1.12699	0.259748	0.584441
ENSMUSG00000014195	ENSMUSG00000014195.15	DNAJC7	Dnajc7	protein_coding	1746.44	-0.15058	0.0643939	-2.33843	0.019365	0.146774
ENSMUSG00000014198	ENSMUSG00000014198.15	ZNF385C	Zfp385c	protein_coding	16.1786	0.506899	0.314858	1.60993	0.107414	0.375566
ENSMUSG00000014226	ENSMUSG00000014226.10	CACYBP	Cacybp	protein_coding	1311.34	0.030901	0.0846433	0.365074	0.715056	0.88963
ENSMUSG00000014232	ENSMUSG00000014232.14	CLUAP1	Cluap1	protein_coding	186.371	-0.280245	0.0880565	-3.18256	0.00145979	0.0294423
ENSMUSG00000014243	ENSMUSG00000014243.5	ZSWIM7	Zswim7	protein_coding	354.693	-0.0331273	0.0923506	-0.358713	0.71981	0.891326
ENSMUSG00000014245	ENSMUSG00000014245.8	PIGL	Pigl	protein_coding	76.2126	-0.0273291	0.140716	-0.194214	0.846008	0.945665
ENSMUSG00000014294	ENSMUSG00000014294.4	NDUFA2	Ndufa2	protein_coding	2098.28	-0.15766	0.0841894	-1.87268	0.061112	0.278607
ENSMUSG00000014301	ENSMUSG00000014301.13	PAM16	Pam16	protein_coding	562.312	-0.166228	0.0652626	-2.54707	0.0108632	0.103376
ENSMUSG00000014303	ENSMUSG00000014303.13	GLIS2	Glis2	protein_coding	206.126	-0.158397	0.115719	-1.3688	0.171061	0.47369
ENSMUSG00000014313	ENSMUSG00000014313.15	COX6C	Cox6c	protein_coding	6966.33	-0.0140008	0.117301	-0.119358	0.904992	0.96434
ENSMUSG00000014329	ENSMUSG00000014329.14	BICC1	Bicc1	protein_coding	671.369	0.0427224	0.0963197	0.443547	0.65737	0.861397
ENSMUSG00000014349	ENSMUSG00000014349.7	UBE2Z	Ube2z	protein_coding	974.465	0.0165426	0.0497749	0.332348	0.739626	0.900146
ENSMUSG00000014351	ENSMUSG00000014351.12	GIP	Gip	protein_coding	0	NA	NA	NA	NA	NA
ENSMUSG00000014353	ENSMUSG00000014353.14	TMEM87B	Tmem87b	protein_coding	836.221	-0.0158853	0.0713103	-0.222763	0.82372	0.936648
ENSMUSG00000014355	ENSMUSG00000014355.10	ANAPC1	Anapc1	protein_coding	2639.26	-0.0927955	0.0433462	-2.1408	0.0322902	0.197252
ENSMUSG00000014361	ENSMUSG00000014361.5	MERTK	Mertk	protein_coding	150.651	0.246589	0.125088	1.97133	0.0486858	0.245485
ENSMUSG00000014402	ENSMUSG00000014402.15	TSG101	Tsg101	protein_coding	1107.68	-0.0729271	0.0807912	-0.902661	0.366706	0.677643
ENSMUSG00000014418	ENSMUSG00000014418.16	HPS5	Hps5	protein_coding	893.479	0.129564	0.0820672	1.57876	0.114391	0.387624
ENSMUSG00000014426	ENSMUSG00000014426.8	MAP3K4	Map3k4	protein_coding	2022.84	-0.0405842	0.0550493	-0.737234	0.46098	0.746498
ENSMUSG00000014444	ENSMUSG00000014444.17	PIEZO1	Piezo1	protein_coding	1233.03	0.14362	0.130485	1.10066	0.271045	0.59547
ENSMUSG00000014453	ENSMUSG00000014453.4	BLK	Blk	protein_coding	0.712648	1.67722	1.66859	1.00517	0.314814	NA
ENSMUSG00000014470	ENSMUSG00000014470.4	RNF166	Rnf166	protein_coding	714.942	-0.159005	0.077175	-2.06032	0.0393677	0.218463
ENSMUSG00000014496	ENSMUSG00000014496.8	ANKRD28	Ankrd28	protein_coding	4047.41	-0.135957	0.0483617	-2.81125	0.00493499	0.0640399
ENSMUSG00000014498	ENSMUSG00000014498.9	ANKRD52	Ankrd52	protein_coding	3651.76	0.00154252	0.0721238	0.0213871	0.982937	0.992913
ENSMUSG00000014503	ENSMUSG00000014503.14	PKD2L2	Pkd2l2	protein_coding	66.6127	-0.022666	0.163685	-0.138473	0.889867	0.95966
ENSMUSG00000014504	ENSMUSG00000014504.16	SRP19	Srp19	protein_coding	583.671	-0.0729823	0.0610035	-1.19636	0.231555	0.549866
ENSMUSG00000014542	ENSMUSG00000014542.3	CLEC4F	Clec4f	protein_coding	0	NA	NA	NA	NA	NA
ENSMUSG00000014547	ENSMUSG00000014547.10	WDFY2	Wdfy2	protein_coding	880.926	0.111046	0.0706043	1.57279	0.115767	0.390245
ENSMUSG00000014550	ENSMUSG00000014550.14	RBSN	Rbsn	protein_coding	1045.81	-0.0200335	0.0536139	-0.373663	0.708655	0.887404
ENSMUSG00000014551	ENSMUSG00000014551.8	MRPS25	Mrps25	protein_coding	946.68	-0.0628277	0.0483416	-1.29966	0.193717	0.504902
ENSMUSG00000014554	ENSMUSG00000014554.13	DGUOK	Dguok	protein_coding	330.215	0.0223417	0.0719661	0.310448	0.75622	0.908203
ENSMUSG00000014592	ENSMUSG00000014592.20	CAMTA1	Camta1	protein_coding	656.925	0.0947998	0.157715	0.601082	0.547785	0.800499
ENSMUSG00000014599	ENSMUSG00000014599.10	CSF1	Csf1	protein_coding	480.211	-0.0643732	0.110385	-0.583172	0.559778	0.808455
ENSMUSG00000014601	ENSMUSG00000014601.13	STRIP1	Strip1	protein_coding	817.427	0.0380572	0.0671743	0.566545	0.571024	0.815052
ENSMUSG00000014602	ENSMUSG00000014602.15	KIF1A	Kif1a	protein_coding	102.371	0.33651	0.275503	1.22144	0.221919	0.539002
ENSMUSG00000014603	ENSMUSG00000014603.2	ALX3	Alx3	protein_coding	0.176506	1.01073	3.11654	0.324312	0.745702	NA
ENSMUSG00000014606	ENSMUSG00000014606.14	SLC25A11	Slc25a11	protein_coding	5426.32	-0.0122387	0.107548	-0.113798	0.909398	0.966264
ENSMUSG00000014609	ENSMUSG00000014609.16	CHRNE	Chrne	protein_coding	237.108	-0.45183	0.126633	-3.56803	0.000359681	0.0114835
ENSMUSG00000014633	ENSMUSG00000014633.15	AC009070.1	Cmc2	protein_coding	337.721	0.145176	0.0883525	1.64315	0.100352	0.362394
ENSMUSG00000014668	ENSMUSG00000014668.15	CHFR	Chfr	protein_coding	555.502	-0.0510544	0.0872618	-0.585072	0.558499	0.807891
ENSMUSG00000014686	ENSMUSG00000014686.8	CEACAM16	Ceacam16	protein_coding	0.652261	-0.658031	1.68224	-0.391163	0.695677	NA
ENSMUSG00000014704	ENSMUSG00000014704.10	HOXA2	Hoxa2	protein_coding	21.2179	0.448696	0.328825	1.36454	0.172397	0.475542
ENSMUSG00000014725	ENSMUSG00000014725.16	ADAM28	Adam28	protein_coding	0.738294	-1.64989	1.44368	-1.14284	0.253104	NA
ENSMUSG00000014747	ENSMUSG00000014747.6	ANKRD53	Ankrd53	protein_coding	4.04575	0.445955	0.597366	0.746536	0.455344	NA
ENSMUSG00000014748	ENSMUSG00000014748.13	AC007040.2	Tex261	protein_coding	1761.68	-0.134307	0.0512658	-2.61983	0.00879748	0.0915879
ENSMUSG00000014748	ENSMUSG00000014748.13	TEX261	Tex261	protein_coding	1761.68	-0.134307	0.0512658	-2.61983	0.00879748	0.0915879
ENSMUSG00000014763	ENSMUSG00000014763.7	FAM120B	Fam120b	protein_coding	775.87	0.0158275	0.0711048	0.222594	0.823851	0.936678
ENSMUSG00000014767	ENSMUSG00000014767.16	TBP	Tbp	protein_coding	382.826	0.0203379	0.0860572	0.236331	0.813176	0.933067
ENSMUSG00000014769	ENSMUSG00000014769.9	PSMB1	Psmb1	protein_coding	1880.03	-0.165782	0.0631088	-2.62692	0.00861612	0.0904341
ENSMUSG00000014771	ENSMUSG00000014771.12	PDCD2	Pdcd2	protein_coding	229.88	-0.159162	0.0904878	-1.75893	0.0785891	0.3201
ENSMUSG00000014773	ENSMUSG00000014773.13	DLL1	Dll1	protein_coding	212.682	0.335046	0.201832	1.66003	0.0969085	0.357091
ENSMUSG00000014776	ENSMUSG00000014776.7	NOL3	Nol3	protein_coding	1322.9	-0.0506108	0.067738	-0.747155	0.45497	0.743163
ENSMUSG00000014778	ENSMUSG00000014778.10	FHOD1	Fhod1	protein_coding	1345.38	-0.189309	0.0934391	-2.02602	0.042763	0.228698
ENSMUSG00000014782	ENSMUSG00000014782.16	PLEKHG4	Plekhg4	protein_coding	3.57986	-1.00211	0.632839	-1.58352	0.113303	NA
ENSMUSG00000014786	ENSMUSG00000014786.8	SLC9A5	Slc9a5	protein_coding	49.7755	-0.10183	0.276151	-0.368749	0.712315	0.888711
ENSMUSG00000014791	ENSMUSG00000014791.10	ELMO3	Elmo3	protein_coding	83.1043	0.137567	0.13262	1.0373	0.299596	0.620703
ENSMUSG00000014813	ENSMUSG00000014813.9	STC1	Stc1	protein_coding	35.1582	0.309957	0.262789	1.17949	0.238204	0.557812
ENSMUSG00000014837	ENSMUSG00000014837.15	KIAA0895L	4931428F04Rik	protein_coding	49.2954	0.258823	0.204741	1.26415	0.206177	0.520403
ENSMUSG00000014846	ENSMUSG00000014846.12	TPPP3	Tppp3	protein_coding	947.847	1.39621	0.301633	4.62884	3.68e-06	0.000448782
ENSMUSG00000014850	ENSMUSG00000014850.15	MSH3	Msh3	protein_coding	668.749	0.0134134	0.0796205	0.168467	0.866216	0.952182
ENSMUSG00000014852	ENSMUSG00000014852.16	ADAMTS13	Adamts13	protein_coding	0.819618	-1.18581	1.62326	-0.730511	0.465078	NA
ENSMUSG00000014856	ENSMUSG00000014856.12	TMEM208	Tmem208	protein_coding	259.694	-0.0546776	0.0832989	-0.656403	0.511565	0.778563
ENSMUSG00000014859	ENSMUSG00000014859.9	E2F4	E2f4	protein_coding	1004.44	-0.0701548	0.102892	-0.681827	0.495348	0.770035
ENSMUSG00000014867	ENSMUSG00000014867.9	SURF4	Surf4	protein_coding	3403.11	-0.122982	0.0516352	-2.38176	0.0172303	0.136985
ENSMUSG00000014873	ENSMUSG00000014873.15	SURF2	Surf2	protein_coding	276.117	-0.0560111	0.0918321	-0.609929	0.541909	0.796686
ENSMUSG00000014905	ENSMUSG00000014905.4	DNAJB9	Dnajb9	protein_coding	994.475	-0.404349	0.0743476	-5.43862	5.37e-08	1.8e-05
ENSMUSG00000014907	ENSMUSG00000014907.10	NAF1	Naf1	protein_coding	250.389	-0.0437836	0.104494	-0.419008	0.67521	0.869599
ENSMUSG00000014932	ENSMUSG00000014932.15	YES1	Yes1	protein_coding	467.576	0.0287561	0.0767717	0.374566	0.707983	0.88704
ENSMUSG00000014956	ENSMUSG00000014956.15	PPP1CB	Ppp1cb	protein_coding	12300.7	-0.126674	0.0664098	-1.90747	0.0564602	0.266897
ENSMUSG00000014959	ENSMUSG00000014959.12	GORASP2	Gorasp2	protein_coding	2320.54	-0.213487	0.0606455	-3.52024	0.000431149	0.0128729
ENSMUSG00000014980	ENSMUSG00000014980.14	TSEN15	Tsen15	protein_coding	319.757	0.0315844	0.0968576	0.326091	0.744355	0.902636
ENSMUSG00000015001	ENSMUSG00000015001.17	OC90	Oc90	protein_coding	0.983609	1.61781	1.33713	1.20991	0.226312	NA
ENSMUSG00000015001	ENSMUSG00000015001.17	AC100868.1	Oc90	protein_coding	0.983609	1.61781	1.33713	1.20991	0.226312	NA
ENSMUSG00000015002	ENSMUSG00000015002.18	EFR3A	Efr3a	protein_coding	2113.51	0.00157308	0.0434052	0.0362417	0.97109	0.988832
ENSMUSG00000015013	ENSMUSG00000015013.9	TRAPPC2L	Trappc2l	protein_coding	365.828	-0.140174	0.0998837	-1.40338	0.160505	0.457537
ENSMUSG00000015016	ENSMUSG00000015016.8	ACSF3	Acsf3	protein_coding	386.986	0.124079	0.106366	1.16652	0.243404	0.564297
ENSMUSG00000015023	ENSMUSG00000015023.7	DDX19A	Ddx19a	protein_coding	950.93	-0.171594	0.0670664	-2.55857	0.0105103	0.101345
ENSMUSG00000015027	ENSMUSG00000015027.11	GALNS	Galns	protein_coding	37.7205	-0.197205	0.247269	-0.797534	0.425141	0.722378
ENSMUSG00000015053	ENSMUSG00000015053.14	GATA2	Gata2	protein_coding	158.476	0.0260059	0.16186	0.160668	0.872355	0.954816
ENSMUSG00000015083	ENSMUSG00000015083.11	C8G	C8g	protein_coding	32.5022	0.284408	0.205528	1.3838	0.166421	0.46705
ENSMUSG00000015085	ENSMUSG00000015085.8	ENTPD2	Entpd2	protein_coding	252.882	-0.018617	0.118697	-0.156846	0.875366	0.95546
ENSMUSG00000015087	ENSMUSG00000015087.14	RABL6	Rabl6	protein_coding	3542.53	-0.150588	0.074727	-2.01517	0.0438867	0.232222
ENSMUSG00000015090	ENSMUSG00000015090.13	PTGDS	Ptgds	protein_coding	73.0073	-1.38833	0.916429	-1.51494	0.129789	0.414213
ENSMUSG00000015090	ENSMUSG00000015090.13	AL807752.7	Ptgds	protein_coding	73.0073	-1.38833	0.916429	-1.51494	0.129789	0.414213
ENSMUSG00000015092	ENSMUSG00000015092.9	EDF1	Edf1	protein_coding	1711.32	-0.0478792	0.0464512	-1.03074	0.302662	0.622821
ENSMUSG00000015093	ENSMUSG00000015093.15	CLIC3	Clic3	protein_coding	8.78038	-0.542344	0.40488	-1.33952	0.180403	NA
ENSMUSG00000015094	ENSMUSG00000015094.16	NPDC1	Npdc1	protein_coding	237.56	0.0708348	0.0836769	0.846527	0.397259	0.701168
ENSMUSG00000015095	ENSMUSG00000015095.12	FBXW5	Fbxw5	protein_coding	2110.93	-0.146057	0.0729841	-2.00122	0.045369	0.235507
ENSMUSG00000015112	ENSMUSG00000015112.15	SLC25A13	Slc25a13	protein_coding	35.3086	1.21497	0.454534	2.67301	0.00751748	0.0831848
ENSMUSG00000015120	ENSMUSG00000015120.15	UBE2I	Ube2i	protein_coding	951.046	-0.013181	0.0558056	-0.236195	0.813281	0.933067
ENSMUSG00000015126	ENSMUSG00000015126.9	TSR3	Tsr3	protein_coding	280.974	-0.0849225	0.113839	-0.745987	0.455675	0.743461
ENSMUSG00000015127	ENSMUSG00000015127.14	UNKL	Unkl	protein_coding	281.622	0.0830664	0.0886638	0.936869	0.348826	0.662092
ENSMUSG00000015133	ENSMUSG00000015133.17	LRRK1	Lrrk1	protein_coding	421.234	-0.0236792	0.103177	-0.2295	0.81848	0.935078
ENSMUSG00000015134	ENSMUSG00000015134.15	ALDH1A3	Aldh1a3	protein_coding	52.9905	0.129046	0.235424	0.548144	0.583593	0.823155
ENSMUSG00000015143	ENSMUSG00000015143.15	ACTN1	Actn1	protein_coding	291.969	0.0802115	0.13591	0.590181	0.555069	0.805481
ENSMUSG00000015149	ENSMUSG00000015149.14	SIRT2	Sirt2	protein_coding	2462.44	-0.154548	0.0632716	-2.44261	0.0145817	0.123571
ENSMUSG00000015165	ENSMUSG00000015165.16	HNRNPL	Hnrnpl	protein_coding	2515.27	0.0586893	0.0848769	0.691464	0.489274	0.766109
ENSMUSG00000015176	ENSMUSG00000015176.10	NOLC1	Nolc1	protein_coding	972.198	-0.0381091	0.0918434	-0.414936	0.678189	0.871371
ENSMUSG00000015189	ENSMUSG00000015189.12	CASD1	Casd1	protein_coding	970.401	-0.0541523	0.0643825	-0.841103	0.40029	0.704437
ENSMUSG00000015202	ENSMUSG00000015202.13	AL357075.4	Cnksr3	protein_coding	190.304	0.130372	0.137955	0.945032	0.344643	0.658336
ENSMUSG00000015202	ENSMUSG00000015202.13	CNKSR3	Cnksr3	protein_coding	190.304	0.130372	0.137955	0.945032	0.344643	0.658336
ENSMUSG00000015214	ENSMUSG00000015214.14	MTMR1	Mtmr1	protein_coding	1581.04	0.0178738	0.0581387	0.307434	0.758513	0.909454
ENSMUSG00000015217	ENSMUSG00000015217.11	HMGB3	Hmgb3	protein_coding	162.271	0.156172	0.163647	0.954323	0.33992	0.653418
ENSMUSG00000015222	ENSMUSG00000015222.17	MAP2	Map2	protein_coding	143.238	0.0509171	0.222105	0.229248	0.818676	0.935078
ENSMUSG00000015224	ENSMUSG00000015224.10	CYP2J2	Cyp2j9	protein_coding	46.4317	0.175485	0.234396	0.748669	0.454056	0.743022
ENSMUSG00000015242	ENSMUSG00000015242.14	NIPSNAP3A	Nipsnap3a	protein_coding	0	NA	NA	NA	NA	NA
ENSMUSG00000015243	ENSMUSG00000015243.4	ABCA1	Abca1	protein_coding	2246.79	0.0285479	0.143532	0.198895	0.842345	0.944327
ENSMUSG00000015247	ENSMUSG00000015247.10	NIPSNAP3A	Nipsnap3b	protein_coding	26.856	0.300098	0.231831	1.29447	0.195502	0.506605
ENSMUSG00000015289	ENSMUSG00000015289.4	LAGE3	Lage3	protein_coding	328.097	-0.187146	0.0823271	-2.27321	0.0230137	0.162358
ENSMUSG00000015290	ENSMUSG00000015290.15	UBL4A	Ubl4a	protein_coding	1999.25	-0.0466281	0.0843483	-0.552805	0.580397	0.820754
ENSMUSG00000015291	ENSMUSG00000015291.10	GDI1	Gdi1	protein_coding	1069.32	-0.10225	0.0552837	-1.84954	0.0643795	0.286182
ENSMUSG00000015305	ENSMUSG00000015305.6	SASH1	Sash1	protein_coding	1092.2	0.332543	0.140282	2.37054	0.0177621	0.139507
ENSMUSG00000015312	ENSMUSG00000015312.9	GADD45B	Gadd45b	protein_coding	528.125	-0.436454	0.328944	-1.32683	0.184564	0.492721
ENSMUSG00000015314	ENSMUSG00000015314.10	SLAMF6	Slamf6	protein_coding	1.9911	-0.191275	0.827817	-0.231059	0.817269	NA
ENSMUSG00000015316	ENSMUSG00000015316.11	SLAMF1	Slamf1	protein_coding	1.54632	-0.104182	1.16631	-0.0893263	0.928823	NA
ENSMUSG00000015335	ENSMUSG00000015335.16	ZDHHC12	Zdhhc12	protein_coding	52.8681	-0.371169	0.196516	-1.88875	0.0589255	0.273428
ENSMUSG00000015337	ENSMUSG00000015337.5	ENDOG	Endog	protein_coding	761.441	0.00829393	0.102108	0.0812272	0.935261	0.97721
ENSMUSG00000015340	ENSMUSG00000015340.10	CYBB	Cybb	protein_coding	120.511	-0.0361416	0.15975	-0.226239	0.821015	0.935904
ENSMUSG00000015341	ENSMUSG00000015341.17	GOLGA7	Golga7	protein_coding	782.166	-0.0412637	0.0557413	-0.740272	0.459135	0.745531
ENSMUSG00000015342	ENSMUSG00000015342.6	XK	Xk	protein_coding	490.453	-0.0141116	0.13321	-0.105935	0.915634	0.968984
ENSMUSG00000015354	ENSMUSG00000015354.8	PCOLCE2	Pcolce2	protein_coding	243.085	0.0334961	0.130401	0.25687	0.797279	0.927386
ENSMUSG00000015355	ENSMUSG00000015355.13	CD48	Cd48	protein_coding	24.2882	0.132609	0.297882	0.445172	0.656195	0.860719
ENSMUSG00000015357	ENSMUSG00000015357.10	CLPX	Clpx	protein_coding	2182.02	-0.180634	0.0824632	-2.19048	0.0284891	0.184986
ENSMUSG00000015363	ENSMUSG00000015363.13	TRABD	Trabd	protein_coding	1007.95	-0.11566	0.0503117	-2.29887	0.0215123	0.156006
ENSMUSG00000015365	ENSMUSG00000015365.15	MOV10L1	Mov10l1	protein_coding	0.251399	0.529844	2.54767	0.207972	0.835251	NA
ENSMUSG00000015377	ENSMUSG00000015377.10	DENND6B	Dennd6b	protein_coding	415.742	-0.0621561	0.0983197	-0.632184	0.527267	0.788965
ENSMUSG00000015396	ENSMUSG00000015396.4	CD83	Cd83	protein_coding	38.6246	0.149014	0.300847	0.495314	0.620379	0.843279
ENSMUSG00000015401	ENSMUSG00000015401.12	AC097625.1	Cltrn	protein_coding	12.282	-0.248763	0.35522	-0.700306	0.483737	0.761876
ENSMUSG00000015401	ENSMUSG00000015401.12	CLTRN	Cltrn	protein_coding	12.282	-0.248763	0.35522	-0.700306	0.483737	0.761876
ENSMUSG00000015405	ENSMUSG00000015405.15	ACE2	Ace2	protein_coding	13.2066	0.255267	0.391889	0.651376	0.514804	0.780882
ENSMUSG00000015437	ENSMUSG00000015437.5	GZMH	Gzmb	protein_coding	0.172776	1.01073	3.11654	0.324312	0.745702	NA
ENSMUSG00000015441	ENSMUSG00000015441.4	GZMH	Gzmf	protein_coding	0	NA	NA	NA	NA	NA
ENSMUSG00000015443	ENSMUSG00000015443.9	GZMH	Gzmn	protein_coding	0	NA	NA	NA	NA	NA
ENSMUSG00000015452	ENSMUSG00000015452.14	AGER	Ager	protein_coding	5.14581	0.526935	0.520536	1.01229	0.311398	NA
ENSMUSG00000015461	ENSMUSG00000015461.15	ATF6B	Atf6b	protein_coding	241.803	0.0942564	0.0859118	1.09713	0.272585	0.597172
ENSMUSG00000015467	ENSMUSG00000015467.14	EGFL8	Egfl8	protein_coding	14.8275	0.678654	0.316711	2.14282	0.0321276	0.1972
ENSMUSG00000015474	ENSMUSG00000015474.16	PPT2-EGFL8	Ppt2	protein_coding	806.828	-0.120438	0.0769974	-1.56418	0.117776	0.394057
ENSMUSG00000015474	ENSMUSG00000015474.16	PPT2	Ppt2	protein_coding	806.828	-0.120438	0.0769974	-1.56418	0.117776	0.394057
ENSMUSG00000015476	ENSMUSG00000015476.6	PRRT1	Prrt1	protein_coding	15.0366	0.370026	0.374206	0.988829	0.322747	0.640437
ENSMUSG00000015478	ENSMUSG00000015478.13	RNF5	Rnf5	protein_coding	370.822	0.0400104	0.0715224	0.55941	0.575882	0.818115
ENSMUSG00000015484	ENSMUSG00000015484.3	FAM163A	Fam163a	protein_coding	0.841116	0.649321	1.48477	0.437322	0.661878	NA
ENSMUSG00000015488	ENSMUSG00000015488.14	CACFD1	Cacfd1	protein_coding	1111.97	-0.291637	0.0597438	-4.88146	1.05e-06	0.000177845
ENSMUSG00000015501	ENSMUSG00000015501.10	HIVEP2	Hivep2	protein_coding	5341.5	-0.182241	0.0842088	-2.16416	0.0304523	0.192293
ENSMUSG00000015519	ENSMUSG00000015519.12	C6orf58	2310057J18Rik	protein_coding	0	NA	NA	NA	NA	NA
ENSMUSG00000015522	ENSMUSG00000015522.18	ARNT	Arnt	protein_coding	2566.31	-0.159403	0.0535761	-2.97527	0.00292733	0.0460876
ENSMUSG00000015533	ENSMUSG00000015533.9	ITGA2	Itga2	protein_coding	93.8619	0.143981	0.186039	0.773927	0.438974	0.733255
ENSMUSG00000015536	ENSMUSG00000015536.14	MOCS2	Mocs2	protein_coding	871.515	-0.105257	0.076253	-1.38036	0.167476	0.468339
ENSMUSG00000015542	ENSMUSG00000015542.17	NAT9	Nat9	protein_coding	212.675	-0.18332	0.117361	-1.56202	0.118284	0.394912
ENSMUSG00000015568	ENSMUSG00000015568.16	LPL	Lpl	protein_coding	15313.2	0.692485	0.422174	1.64028	0.100946	0.363285
ENSMUSG00000015575	ENSMUSG00000015575.14	ATP6V0E1	Atp6v0e	protein_coding	265.712	-0.00496247	0.0888948	-0.0558241	0.955482	0.983723
ENSMUSG00000015579	ENSMUSG00000015579.4	NKX2-5	Nkx2-5	protein_coding	0	NA	NA	NA	NA	NA
ENSMUSG00000015597	ENSMUSG00000015597.16	ZNF318	Zfp318	protein_coding	924.193	-0.0775067	0.0678426	-1.14245	0.253267	0.576218
ENSMUSG00000015599	ENSMUSG00000015599.9	TTBK1	Ttbk1	protein_coding	19.4616	0.543712	0.299048	1.81814	0.0690422	0.297369
ENSMUSG00000015605	ENSMUSG00000015605.5	SRF	Srf	protein_coding	2910.58	-0.0205043	0.061425	-0.33381	0.738523	0.899782
ENSMUSG00000015619	ENSMUSG00000015619.10	GATA3	Gata3	protein_coding	9.33352	-0.130816	0.419524	-0.311821	0.755176	NA
ENSMUSG00000015627	ENSMUSG00000015627.5	GATA5	Gata5	protein_coding	0	NA	NA	NA	NA	NA
ENSMUSG00000015647	ENSMUSG00000015647.9	LAMA5	Lama5	protein_coding	1473.14	-0.0863775	0.0647305	-1.33442	0.182068	0.488866
ENSMUSG00000015652	ENSMUSG00000015652.9	STEAP1B	Steap1	protein_coding	1.5564	0.82286	0.957204	0.85965	0.389982	NA
ENSMUSG00000015652	ENSMUSG00000015652.9	STEAP1	Steap1	protein_coding	1.5564	0.82286	0.957204	0.85965	0.389982	NA
ENSMUSG00000015653	ENSMUSG00000015653.13	STEAP2	Steap2	protein_coding	43.8977	-0.000478558	0.183106	-0.00261355	0.997915	0.999289
ENSMUSG00000015656	ENSMUSG00000015656.17	HSPA8	Hspa8	protein_coding	38923.8	0.0867029	0.117471	0.73808	0.460466	0.746249
ENSMUSG00000015659	ENSMUSG00000015659.12	SERAC1	Serac1	protein_coding	592.842	-0.000141935	0.0733476	-0.00193509	0.998456	0.999671
ENSMUSG00000015665	ENSMUSG00000015665.8	AWAT1	Awat1	protein_coding	0.588417	-1.17986	1.67911	-0.702671	0.482261	NA
ENSMUSG00000015668	ENSMUSG00000015668.13	PDZD11	Pdzd11	protein_coding	159.048	-0.110628	0.113122	-0.977954	0.328097	0.644686
ENSMUSG00000015671	ENSMUSG00000015671.11	PSMA2	Psma2	protein_coding	1672.9	-0.194531	0.0522569	-3.72258	0.000197195	0.00754352
ENSMUSG00000015672	ENSMUSG00000015672.4	MRPL32	Mrpl32	protein_coding	489.354	-0.108794	0.0808277	-1.346	0.178302	0.485047
ENSMUSG00000015697	ENSMUSG00000015697.14	SETDB1	Setdb1	protein_coding	769.28	-0.0540156	0.0568277	-0.950515	0.341851	0.655481
ENSMUSG00000015702	ENSMUSG00000015702.13	ANXA9	Anxa9	protein_coding	11.4687	0.0898038	0.414954	0.216418	0.828662	0.938237
ENSMUSG00000015709	ENSMUSG00000015709.9	ARNT2	Arnt2	protein_coding	101.789	-0.223991	0.249093	-0.899227	0.368532	0.678875
ENSMUSG00000015711	ENSMUSG00000015711.8	PRUNE1	Prune1	protein_coding	2466.9	-0.341574	0.0614983	-5.55421	2.79e-08	1.08e-05
ENSMUSG00000015714	ENSMUSG00000015714.11	CERS2	Cers2	protein_coding	577.404	0.0370233	0.0692512	0.534623	0.592911	0.827669
ENSMUSG00000015721	ENSMUSG00000015721.18	NLRP5	Nlrp5	protein_coding	0	NA	NA	NA	NA	NA
ENSMUSG00000015733	ENSMUSG00000015733.13	CAPZA2	Capza2	protein_coding	8074.7	-0.105862	0.0999223	-1.05945	0.289396	0.61172
ENSMUSG00000015745	ENSMUSG00000015745.9	PLEKHO1	Plekho1	protein_coding	150.275	0.0694256	0.177716	0.390655	0.696053	0.881466
ENSMUSG00000015747	ENSMUSG00000015747.5	VPS45	Vps45	protein_coding	214.701	-0.0185034	0.0959857	-0.192773	0.847137	0.945881
ENSMUSG00000015748	ENSMUSG00000015748.13	PRPF3	Prpf3	protein_coding	416.882	-0.0507089	0.101291	-0.500628	0.616633	0.841257
ENSMUSG00000015749	ENSMUSG00000015749.12	ANP32E	Anp32e	protein_coding	2455.83	-0.142059	0.0758506	-1.87288	0.0610849	0.278607
ENSMUSG00000015750	ENSMUSG00000015750.15	APH1A	Aph1a	protein_coding	955.787	-0.0360185	0.0834137	-0.431806	0.665882	0.86602
ENSMUSG00000015755	ENSMUSG00000015755.16	TAB2	Tab2	protein_coding	6283.67	-0.208623	0.0855078	-2.43982	0.0146947	0.124151
ENSMUSG00000015757	ENSMUSG00000015757.10	PPIL4	Ppil4	protein_coding	587.877	-0.0668902	0.0662962	-1.00896	0.312993	0.63112
ENSMUSG00000015759	ENSMUSG00000015759.11	CNIH1	Cnih1	protein_coding	1204.07	0.00772813	0.07212	0.107157	0.914665	0.968877
ENSMUSG00000015766	ENSMUSG00000015766.14	EPS8	Eps8	protein_coding	320.913	-0.171095	0.0989663	-1.72882	0.0838419	0.331387
ENSMUSG00000015776	ENSMUSG00000015776.12	MED22	Med22	protein_coding	346.276	-0.181536	0.0804101	-2.25762	0.0239691	0.166915
ENSMUSG00000015787	ENSMUSG00000015787.15	ABO	Abo	protein_coding	0	NA	NA	NA	NA	NA
ENSMUSG00000015790	ENSMUSG00000015790.16	SURF1	Surf1	protein_coding	438.121	-0.144012	0.0703896	-2.04593	0.0407633	0.222605
ENSMUSG00000015804	ENSMUSG00000015804.14	MED28	Med28	protein_coding	711.564	-0.115053	0.0756179	-1.5215	0.128134	0.411482
ENSMUSG00000015806	ENSMUSG00000015806.12	QDPR	Qdpr	protein_coding	917.9	0.0217254	0.0948483	0.229054	0.818827	0.935078
ENSMUSG00000015812	ENSMUSG00000015812.8	GNRH1	Gnrh1	protein_coding	3.82701	0.430061	0.602798	0.713442	0.475572	NA
ENSMUSG00000015829	ENSMUSG00000015829.13	TNR	Tnr	protein_coding	10.0391	-0.175034	0.545318	-0.320976	0.748229	NA
ENSMUSG00000015837	ENSMUSG00000015837.15	SQSTM1	Sqstm1	protein_coding	12411.4	-0.332079	0.0474837	-6.99353	2.68e-12	5.6e-09
ENSMUSG00000015839	ENSMUSG00000015839.6	NFE2L2	Nfe2l2	protein_coding	1301.26	-0.258694	0.119713	-2.16095	0.0306989	0.19303
ENSMUSG00000015843	ENSMUSG00000015843.10	RXRG	Rxrg	protein_coding	1575.38	0.0461371	0.13958	0.330543	0.74099	0.900902
ENSMUSG00000015846	ENSMUSG00000015846.14	RXRA	Rxra	protein_coding	7515.86	-0.152395	0.0889157	-1.71393	0.086542	0.337764
ENSMUSG00000015850	ENSMUSG00000015850.11	ADAMTSL4	Adamtsl4	protein_coding	809.293	0.0666433	0.230191	0.289513	0.772189	0.916388
ENSMUSG00000015854	ENSMUSG00000015854.7	CD5L	Cd5l	protein_coding	0.0840426	0.529836	3.11654	0.170008	0.865004	NA
ENSMUSG00000015869	ENSMUSG00000015869.16	PRPSAP1	Prpsap1	protein_coding	228.367	0.149583	0.082728	1.80813	0.0705862	0.301297
ENSMUSG00000015879	ENSMUSG00000015879.8	FAM184B	Fam184b	protein_coding	19.2102	0.304347	0.270974	1.12316	0.26137	0.585457
ENSMUSG00000015880	ENSMUSG00000015880.13	NCAPG	Ncapg	protein_coding	7.06186	0.099303	0.642036	0.154669	0.877082	NA
ENSMUSG00000015882	ENSMUSG00000015882.17	LCORL	Lcorl	protein_coding	364.07	0.333477	0.0687458	4.85087	1.23e-06	0.000197623
ENSMUSG00000015889	ENSMUSG00000015889.8	LTA4H	Lta4h	protein_coding	622.47	-0.032199	0.061783	-0.521163	0.602253	0.833401
ENSMUSG00000015890	ENSMUSG00000015890.2	AMDHD1	Amdhd1	protein_coding	0.494124	-1.65039	1.91784	-0.860545	0.389489	NA
ENSMUSG00000015932	ENSMUSG00000015932.8	DSTN	Dstn	protein_coding	566.037	0.059091	0.0856997	0.689513	0.490501	0.766723
ENSMUSG00000015937	ENSMUSG00000015937.15	MACROH2A1	H2afy	protein_coding	1436.06	-0.091663	0.072871	-1.25788	0.208436	0.523358
ENSMUSG00000015942	ENSMUSG00000015942.9	GTF2IRD2B	Gtf2ird2	protein_coding	274.161	-0.0080948	0.126955	-0.0637614	0.94916	0.981229
ENSMUSG00000015942	ENSMUSG00000015942.9	GTF2IRD2	Gtf2ird2	protein_coding	274.161	-0.0080948	0.126955	-0.0637614	0.94916	0.981229
ENSMUSG00000015943	ENSMUSG00000015943.11	BOLA1	Bola1	protein_coding	295.289	-0.271631	0.100357	-2.70665	0.0067966	0.0777817
ENSMUSG00000015944	ENSMUSG00000015944.9	CASTOR2	Castor2	protein_coding	3950.03	0.0545139	0.101729	0.535872	0.592047	0.827262
ENSMUSG00000015947	ENSMUSG00000015947.10	FCGR1A	Fcgr1	protein_coding	15.2252	0.0132034	0.34951	0.0377769	0.969866	0.988488
ENSMUSG00000015947	ENSMUSG00000015947.10	FCGR1B	Fcgr1	protein_coding	15.2252	0.0132034	0.34951	0.0377769	0.969866	0.988488
ENSMUSG00000015950	ENSMUSG00000015950.13	NCF1	Ncf1	protein_coding	86.8158	0.237396	0.172404	1.37698	0.16852	0.469571
ENSMUSG00000015957	ENSMUSG00000015957.12	WNT11	Wnt11	protein_coding	145.71	-0.050429	0.185921	-0.271239	0.786207	0.92298
ENSMUSG00000015961	ENSMUSG00000015961.8	ADSS2	Adss	protein_coding	362.295	0.0151248	0.0934595	0.161832	0.871438	0.95425
ENSMUSG00000015962	ENSMUSG00000015962.5	C1orf100	1700016C15Rik	protein_coding	2.64887	0.247462	0.833741	0.29681	0.766612	NA
ENSMUSG00000015966	ENSMUSG00000015966.17	IL17RB	Il17rb	protein_coding	18.822	0.153537	0.274095	0.560157	0.575372	0.817845
ENSMUSG00000015968	ENSMUSG00000015968.17	CACNA1D	Cacna1d	protein_coding	27.4564	0.184412	0.255062	0.723007	0.469676	0.752565
ENSMUSG00000015970	ENSMUSG00000015970.19	CHDH	Chdh	protein_coding	38.3229	0.526866	0.338412	1.55688	0.119499	0.397283
ENSMUSG00000015971	ENSMUSG00000015971.5	ACTR8	Actr8	protein_coding	917.239	-0.233015	0.0711366	-3.2756	0.00105438	0.0236318
ENSMUSG00000015980	ENSMUSG00000015980.14	LRRC27	Lrrc27	protein_coding	34.3666	0.49189	0.290139	1.69536	0.0900068	0.344216
ENSMUSG00000015981	ENSMUSG00000015981.12	STK32C	Stk32c	protein_coding	9.01109	-0.134003	0.405756	-0.330256	0.741206	NA
ENSMUSG00000015994	ENSMUSG00000015994.10	FNTA	Fnta	protein_coding	1787.06	-0.105814	0.0602296	-1.75684	0.0789449	0.320923
ENSMUSG00000016018	ENSMUSG00000016018.4	MTREX	Mtrex	protein_coding	1730.85	-0.162189	0.0643176	-2.52168	0.0116795	0.107652
ENSMUSG00000016024	ENSMUSG00000016024.9	LBP	Lbp	protein_coding	208.189	0.0335398	0.227281	0.14757	0.882682	0.957287
ENSMUSG00000016028	ENSMUSG00000016028.10	CELSR1	Celsr1	protein_coding	29.9836	0.324609	0.266019	1.22025	0.222372	0.53958
ENSMUSG00000016087	ENSMUSG00000016087.13	FLI1	Fli1	protein_coding	358.765	-0.077684	0.134651	-0.576927	0.563988	0.811189
ENSMUSG00000016128	ENSMUSG00000016128.14	STARD13	Stard13	protein_coding	431.264	-0.0322049	0.116838	-0.275637	0.782827	0.921263
ENSMUSG00000016150	ENSMUSG00000016150.15	TENM1	Tenm1	protein_coding	5.20342	0.186705	0.742308	0.25152	0.801412	NA
ENSMUSG00000016179	ENSMUSG00000016179.11	CAMK1G	Camk1g	protein_coding	4.34177	0.284592	0.787913	0.361197	0.717952	NA
ENSMUSG00000016181	ENSMUSG00000016181.9	UTP25	Diexf	protein_coding	363	-0.0257731	0.0898536	-0.286834	0.774239	0.91765
ENSMUSG00000016194	ENSMUSG00000016194.14	HSD11B1	Hsd11b1	protein_coding	101.091	-0.238056	0.215413	-1.10512	0.269109	0.593133
ENSMUSG00000016200	ENSMUSG00000016200.14	SYT14	Syt14	protein_coding	15.0042	0.843215	0.44588	1.89112	0.0586078	0.272674
ENSMUSG00000016239	ENSMUSG00000016239.11	LONRF3	Lonrf3	protein_coding	83.9113	0.700522	0.232616	3.0115	0.00259965	0.0430784
ENSMUSG00000016252	ENSMUSG00000016252.7	ATP5F1E	Atp5e	protein_coding	5283.8	-0.091077	0.0967177	-0.941678	0.346357	0.660123
ENSMUSG00000016253	ENSMUSG00000016253.12	NELFCD	Nelfcd	protein_coding	535.804	-0.0885728	0.0582267	-1.52117	0.128217	0.411482
ENSMUSG00000016255	ENSMUSG00000016255.5	TUBB1	Tubb1	protein_coding	3.0859	-0.0359661	0.81451	-0.0441568	0.964779	NA
ENSMUSG00000016256	ENSMUSG00000016256.10	CTSZ	Ctsz	protein_coding	500.174	-0.0406142	0.0840775	-0.483056	0.629056	0.848005
ENSMUSG00000016257	ENSMUSG00000016257.15	PRELID3B	Prelid3b	protein_coding	997.244	0.153661	0.056362	2.72632	0.00640453	0.0754179
ENSMUSG00000016262	ENSMUSG00000016262.14	SERTAD4	Sertad4	protein_coding	97.7125	-0.162244	0.201001	-0.807182	0.419561	0.717801
ENSMUSG00000016308	ENSMUSG00000016308.12	UBE2A	Ube2a	protein_coding	612.041	-0.0198558	0.0812757	-0.244302	0.806997	0.930851
ENSMUSG00000016319	ENSMUSG00000016319.3	SLC25A5	Slc25a5	protein_coding	859.85	0.207598	0.0972559	2.13455	0.0327974	0.198415
ENSMUSG00000016327	ENSMUSG00000016327.9	ATP1B4	Atp1b4	protein_coding	232.68	-0.134697	0.241526	-0.557693	0.577054	0.818627
ENSMUSG00000016344	ENSMUSG00000016344.14	PPDPF	Ppdpf	protein_coding	504.066	-0.0854485	0.0620259	-1.37763	0.168319	0.469563
ENSMUSG00000016346	ENSMUSG00000016346.17	KCNQ2	Kcnq2	protein_coding	15.3379	0.768036	0.559479	1.37277	0.169824	0.471513
ENSMUSG00000016349	ENSMUSG00000016349.10	EEF1A2	Eef1a2	protein_coding	46006.7	-0.127094	0.0590547	-2.15214	0.031386	0.194939
ENSMUSG00000016356	ENSMUSG00000016356.18	COL20A1	Col20a1	protein_coding	96.9286	0.10993	0.175826	0.625218	0.531828	0.791461
ENSMUSG00000016382	ENSMUSG00000016382.15	PLS3	Pls3	protein_coding	475.24	0.00279225	0.119627	0.0233413	0.981378	0.992688
ENSMUSG00000016386	ENSMUSG00000016386.15	MPPED2	Mpped2	protein_coding	65.655	0.0150459	0.575335	0.0261515	0.979136	0.991771
ENSMUSG00000016409	ENSMUSG00000016409.4	NKAP	Nkap	protein_coding	440.041	-0.114729	0.079268	-1.44736	0.147796	0.439778
ENSMUSG00000016427	ENSMUSG00000016427.7	NDUFA1	Ndufa1	protein_coding	1592.35	-0.0242953	0.0793299	-0.306257	0.759409	0.909946
ENSMUSG00000016458	ENSMUSG00000016458.14	WT1	Wt1	protein_coding	0.396504	-0.415894	2.01443	-0.206457	0.836434	NA
ENSMUSG00000016477	ENSMUSG00000016477.18	E2F3	E2f3	protein_coding	858.916	0.0210452	0.0733351	0.286973	0.774133	0.917647
ENSMUSG00000016481	ENSMUSG00000016481.15	CR1	Cr1l	protein_coding	1367.25	0.00558526	0.0498685	0.112	0.910824	0.967232
ENSMUSG00000016487	ENSMUSG00000016487.15	PPFIBP1	Ppfibp1	protein_coding	1893.32	-0.264551	0.070791	-3.73707	0.000186177	0.00729012
ENSMUSG00000016493	ENSMUSG00000016493.13	CD46	Cd46	protein_coding	278.685	0.360635	0.101849	3.54088	0.000398795	0.0122571
ENSMUSG00000016494	ENSMUSG00000016494.9	CD34	Cd34	protein_coding	1548.69	0.146346	0.172963	0.84611	0.397491	0.701505
ENSMUSG00000016495	ENSMUSG00000016495.12	PLGRKT	Plgrkt	protein_coding	256.253	-0.0258362	0.0901168	-0.286697	0.774344	0.917688
ENSMUSG00000016496	ENSMUSG00000016496.7	CD274	Cd274	protein_coding	87.8619	-0.099739	0.253951	-0.392749	0.694505	0.88064
ENSMUSG00000016498	ENSMUSG00000016498.9	PDCD1LG2	Pdcd1lg2	protein_coding	0.251624	1.50418	3.11403	0.483033	0.629072	NA
ENSMUSG00000016503	ENSMUSG00000016503.16	GTF3A	Gtf3a	protein_coding	629.614	-0.0263186	0.0974347	-0.270116	0.787071	0.923432
ENSMUSG00000016510	ENSMUSG00000016510.11	MTIF3	Mtif3	protein_coding	350.993	0.0300885	0.0819776	0.367034	0.713594	0.889267
ENSMUSG00000016520	ENSMUSG00000016520.7	LNX2	Lnx2	protein_coding	159.238	0.112218	0.154334	0.727113	0.467157	0.750599
ENSMUSG00000016524	ENSMUSG00000016524.12	IL19	Il19	protein_coding	0	NA	NA	NA	NA	NA
ENSMUSG00000016526	ENSMUSG00000016526.8	DYRK3	Dyrk3	protein_coding	1.74157	-0.351761	1.18086	-0.297886	0.76579	NA
ENSMUSG00000016528	ENSMUSG00000016528.10	MAPKAPK2	Mapkapk2	protein_coding	6859.18	-0.0178061	0.0773923	-0.230076	0.818033	0.935022
ENSMUSG00000016529	ENSMUSG00000016529.5	IL10	Il10	protein_coding	0.428155	2.2494	2.8529	0.788461	0.430427	NA
ENSMUSG00000016534	ENSMUSG00000016534.15	LAMP2	Lamp2	protein_coding	2824.49	0.0790865	0.0567452	1.39371	0.163405	0.462289
ENSMUSG00000016541	ENSMUSG00000016541.10	ATXN10	Atxn10	protein_coding	748.896	-0.0840262	0.0926465	-0.906955	0.36443	0.675305
ENSMUSG00000016552	ENSMUSG00000016552.13	FOXRED2	Foxred2	protein_coding	71.6455	0.0277499	0.253036	0.109668	0.912673	0.968083
ENSMUSG00000016554	ENSMUSG00000016554.9	EIF3D	Eif3d	protein_coding	1277.04	-0.142478	0.0440251	-3.2363	0.00121091	0.0259611
ENSMUSG00000016559	ENSMUSG00000016559.14	H3-2	H3f3b	protein_coding	1307.89	-0.0892898	0.060319	-1.48029	0.138795	0.426936
ENSMUSG00000016619	ENSMUSG00000016619.10	NUP50	Nup50	protein_coding	709.455	-0.168521	0.0996698	-1.69079	0.0908762	0.34504
ENSMUSG00000016624	ENSMUSG00000016624.15	PHF21B	Phf21b	protein_coding	14.3824	0.293467	0.332563	0.882441	0.377538	0.685412
ENSMUSG00000016626	ENSMUSG00000016626.10	NLRP14	Nlrp14	protein_coding	0	NA	NA	NA	NA	NA
ENSMUSG00000016637	ENSMUSG00000016637.7	IFT27	Ift27	protein_coding	150.502	-0.0618805	0.169948	-0.364115	0.715772	0.890049
ENSMUSG00000016664	ENSMUSG00000016664.15	PACSIN2	Pacsin2	protein_coding	1537.76	0.11277	0.131539	0.857313	0.391272	0.697225
ENSMUSG00000016757	ENSMUSG00000016757.11	TTLL12	Ttll12	protein_coding	296.784	0.138019	0.0820636	1.68185	0.0925983	0.348076
ENSMUSG00000016758	ENSMUSG00000016758.4	BIK	Bik	protein_coding	12.598	0.28077	0.415137	0.676333	0.49883	0.771247
ENSMUSG00000016763	ENSMUSG00000016763.15	SCUBE1	Scube1	protein_coding	13.7236	0.630679	0.399654	1.57806	0.114551	0.387946
ENSMUSG00000016831	ENSMUSG00000016831.12	TOX4	Tox4	protein_coding	2975.39	-0.0681535	0.080091	-0.850951	0.394797	0.699629
ENSMUSG00000016833	ENSMUSG00000016833.14	MRPS18C	Mrps18c	protein_coding	359.736	-0.0434738	0.075007	-0.579597	0.562187	0.810098
ENSMUSG00000016918	ENSMUSG00000016918.15	SULF1	Sulf1	protein_coding	491.99	0.225648	0.147549	1.52931	0.126189	0.408337
ENSMUSG00000016921	ENSMUSG00000016921.14	SRSF6	Srsf6	protein_coding	1940.34	0.0875686	0.0461944	1.89566	0.0580056	0.271212
ENSMUSG00000016933	ENSMUSG00000016933.17	PLCG1	Plcg1	protein_coding	1090.42	0.111178	0.0496472	2.23936	0.0251327	0.171728
ENSMUSG00000016940	ENSMUSG00000016940.18	KCTD2	Kctd2	protein_coding	435.232	0.106084	0.0805581	1.31686	0.187885	0.497275
ENSMUSG00000016942	ENSMUSG00000016942.6	TMPRSS6	Tmprss6	protein_coding	5.4512	0.22221	0.484521	0.458618	0.646508	NA
ENSMUSG00000016946	ENSMUSG00000016946.5	KCTD5	Kctd5	protein_coding	264.797	-0.0465482	0.117561	-0.395949	0.692142	0.879512
ENSMUSG00000016982	ENSMUSG00000016982.6	POM121L2	Pom121l2	protein_coding	0.162404	-0.91284	3.11654	-0.292902	0.769597	NA
ENSMUSG00000016984	ENSMUSG00000016984.7	ETAA1	Etaa1	protein_coding	102.028	0.350019	0.150497	2.32575	0.0200317	0.149283
ENSMUSG00000016995	ENSMUSG00000016995.17	MATN4	Matn4	protein_coding	23.9859	0.416913	0.307173	1.35726	0.174699	0.479713
ENSMUSG00000017002	ENSMUSG00000017002.14	SLPI	Slpi	protein_coding	0.403957	1.38044	1.95449	0.706294	0.480005	NA
ENSMUSG00000017003	ENSMUSG00000017003.7	SEMG2	Svs3a	protein_coding	0	NA	NA	NA	NA	NA
ENSMUSG00000017003	ENSMUSG00000017003.7	SEMG1	Svs3a	protein_coding	0	NA	NA	NA	NA	NA
ENSMUSG00000017007	ENSMUSG00000017007.9	RBPJL	Rbpjl	protein_coding	1.50913	0.694956	1.27773	0.543901	0.58651	NA
ENSMUSG00000017009	ENSMUSG00000017009.3	SDC4	Sdc4	protein_coding	1253.19	0.287083	0.100886	2.8456	0.00443273	0.0598186
ENSMUSG00000017049	ENSMUSG00000017049.4	CCDC70	Ccdc70	protein_coding	0	NA	NA	NA	NA	NA
ENSMUSG00000017057	ENSMUSG00000017057.9	IL13RA1	Il13ra1	protein_coding	106.969	0.0304966	0.154184	0.197793	0.843207	0.944471
ENSMUSG00000017064	ENSMUSG00000017064.4	PRL	Prl5a1	protein_coding	0	NA	NA	NA	NA	NA
ENSMUSG00000017119	ENSMUSG00000017119.19	NBR1	Nbr1	protein_coding	3603.7	-0.0536183	0.0393946	-1.36106	0.173496	0.477506
ENSMUSG00000017132	ENSMUSG00000017132.17	CYTH1	Cyth1	protein_coding	1326.82	0.0703171	0.0969666	0.725168	0.468349	0.751444
ENSMUSG00000017144	ENSMUSG00000017144.8	RND3	Rnd3	protein_coding	182.193	0.100877	0.143771	0.701649	0.482898	0.76156
ENSMUSG00000017146	ENSMUSG00000017146.12	BRCA1	Brca1	protein_coding	11.8349	0.22862	0.398158	0.574193	0.565837	0.812498
ENSMUSG00000017165	ENSMUSG00000017165.1	GAST	Gast	protein_coding	0	NA	NA	NA	NA	NA
ENSMUSG00000017167	ENSMUSG00000017167.6	CNTNAP1	Cntnap1	protein_coding	76.4346	0.589726	0.146874	4.01519	5.94e-05	0.00327763
ENSMUSG00000017176	ENSMUSG00000017176.17	NT5C3B	Nt5c3b	protein_coding	122.18	-0.00585459	0.122176	-0.0479192	0.961781	0.986024
ENSMUSG00000017188	ENSMUSG00000017188.3	COA3	Coa3	protein_coding	728.546	-0.0665588	0.0720715	-0.923511	0.355741	0.668539
ENSMUSG00000017195	ENSMUSG00000017195.15	ZPBP2	Zpbp2	protein_coding	0.155718	-0.91284	3.11654	-0.292902	0.769597	NA
ENSMUSG00000017210	ENSMUSG00000017210.14	MED24	Med24	protein_coding	1666.09	-0.0284479	0.0612588	-0.464388	0.64237	0.853905
ENSMUSG00000017211	ENSMUSG00000017211.14	GSDMA	Gsdma2	protein_coding	0	NA	NA	NA	NA	NA
ENSMUSG00000017221	ENSMUSG00000017221.14	PSMD3	Psmd3	protein_coding	3295.62	-0.144483	0.0471233	-3.06606	0.00216899	0.0383763
ENSMUSG00000017264	ENSMUSG00000017264.16	EXOSC10	Exosc10	protein_coding	733.391	-0.0999838	0.0622039	-1.60736	0.107976	0.376812
ENSMUSG00000017286	ENSMUSG00000017286.15	GLOD4	Glod4	protein_coding	423.665	0.0124861	0.072799	0.171515	0.863819	0.951516
ENSMUSG00000017288	ENSMUSG00000017288.15	VPS53	Vps53	protein_coding	803.99	-0.0685777	0.0697209	-0.983603	0.325311	0.642877
ENSMUSG00000017291	ENSMUSG00000017291.13	TAOK1	Taok1	protein_coding	7461.91	0.0144187	0.0433292	0.33277	0.739308	0.900142
ENSMUSG00000017299	ENSMUSG00000017299.13	DNTTIP1	Dnttip1	protein_coding	307.257	-0.0588109	0.0996663	-0.590078	0.555138	0.805512
ENSMUSG00000017300	ENSMUSG00000017300.9	TNNC2	Tnnc2	protein_coding	153917	-0.217454	0.0615083	-3.53536	0.00040722	0.0124021
ENSMUSG00000017307	ENSMUSG00000017307.15	ACOT8	Acot8	protein_coding	111.396	0.0365501	0.112611	0.324569	0.745507	0.903187
ENSMUSG00000017309	ENSMUSG00000017309.11	CD300LG	Cd300lg	protein_coding	511.312	-0.066028	0.104991	-0.628894	0.529418	0.790507
ENSMUSG00000017310	ENSMUSG00000017310.7	SPINT4	Spint4	protein_coding	0	NA	NA	NA	NA	NA
ENSMUSG00000017311	ENSMUSG00000017311.15	PYY	Pyy	protein_coding	0	NA	NA	NA	NA	NA
ENSMUSG00000017314	ENSMUSG00000017314.12	MPP2	Mpp2	protein_coding	69.7791	0.0834431	0.195346	0.427155	0.669266	0.867819
ENSMUSG00000017344	ENSMUSG00000017344.4	AC002094.3	Vtn	protein_coding	334.066	-0.0611145	0.149683	-0.408294	0.683058	0.874347
ENSMUSG00000017344	ENSMUSG00000017344.4	VTN	Vtn	protein_coding	334.066	-0.0611145	0.149683	-0.408294	0.683058	0.874347
ENSMUSG00000017376	ENSMUSG00000017376.15	NLK	Nlk	protein_coding	552.118	0.0275144	0.0980179	0.280708	0.778934	0.919521
ENSMUSG00000017386	ENSMUSG00000017386.10	TRAF4	Traf4	protein_coding	125.615	0.295457	0.135666	2.17783	0.029419	0.188029
ENSMUSG00000017390	ENSMUSG00000017390.15	ALDOC	Aldoc	protein_coding	27.6951	-0.0330754	0.414203	-0.0798531	0.936354	0.977372
ENSMUSG00000017400	ENSMUSG00000017400.10	STAC2	Stac2	protein_coding	7.19859	0.961473	0.468684	2.05143	0.0402251	NA
ENSMUSG00000017404	ENSMUSG00000017404.12	RPL19	Rpl19	protein_coding	3874.2	-0.0999806	0.0539524	-1.85313	0.0638644	0.284902
ENSMUSG00000017405	ENSMUSG00000017405.14	NEK8	Nek8	protein_coding	25.4134	0.106641	0.231739	0.460176	0.64539	0.855529
ENSMUSG00000017412	ENSMUSG00000017412.15	CACNB4	Cacnb4	protein_coding	60.8699	0.213001	0.199429	1.06805	0.285496	0.608493
ENSMUSG00000017412	ENSMUSG00000017412.15	AC068547.1	Cacnb4	protein_coding	60.8699	0.213001	0.199429	1.06805	0.285496	0.608493
ENSMUSG00000017417	ENSMUSG00000017417.14	PLXDC1	Plxdc1	protein_coding	97.321	0.100071	0.184195	0.543292	0.586929	0.823971
ENSMUSG00000017418	ENSMUSG00000017418.13	ARL5B	Arl5b	protein_coding	1175.01	0.00481673	0.0623414	0.0772637	0.938414	0.978666
ENSMUSG00000017421	ENSMUSG00000017421.18	ZNF207	Zfp207	protein_coding	1697.53	-0.0178698	0.0728012	-0.245461	0.8061	0.930709
ENSMUSG00000017428	ENSMUSG00000017428.16	PSMD11	Psmd11	protein_coding	4280.5	-0.174711	0.0586491	-2.97893	0.00289261	0.0457563
ENSMUSG00000017446	ENSMUSG00000017446.14	C1QTNF1	C1qtnf1	protein_coding	304.592	-0.144898	0.146032	-0.992233	0.321084	0.639127
ENSMUSG00000017453	ENSMUSG00000017453.4	PIPOX	Pipox	protein_coding	4.12299	-0.908829	0.604685	-1.50298	0.132845	NA
ENSMUSG00000017466	ENSMUSG00000017466.9	TIMP2	Timp2	protein_coding	3134.25	-0.107836	0.110922	-0.972179	0.330961	0.646773
ENSMUSG00000017478	ENSMUSG00000017478.15	ZC3H18	Zc3h18	protein_coding	1401.66	-0.0316681	0.0596114	-0.531243	0.59525	0.829527
ENSMUSG00000017485	ENSMUSG00000017485.11	TOP2B	Top2b	protein_coding	2761.15	0.0986403	0.0517113	1.90752	0.0564531	0.266897
ENSMUSG00000017491	ENSMUSG00000017491.9	RARB	Rarb	protein_coding	257.516	0.0583525	0.131928	0.442305	0.658269	0.862034
ENSMUSG00000017493	ENSMUSG00000017493.12	IGFBP4	Igfbp4	protein_coding	1157.35	-0.0274679	0.120476	-0.227995	0.81965	0.935453
ENSMUSG00000017499	ENSMUSG00000017499.15	CDC6	Cdc6	protein_coding	6.65712	0.930661	0.465273	2.00025	0.0454736	NA
ENSMUSG00000017548	ENSMUSG00000017548.15	SUZ12	Suz12	protein_coding	1004.09	0.0114766	0.0551964	0.207923	0.835289	0.940856
ENSMUSG00000017550	ENSMUSG00000017550.14	ATAD5	Atad5	protein_coding	107.145	0.0267797	0.120991	0.221337	0.82483	0.936966
ENSMUSG00000017561	ENSMUSG00000017561.16	CRLF3	Crlf3	protein_coding	169.455	0.0956008	0.116333	0.821788	0.411198	0.711937
ENSMUSG00000017588	ENSMUSG00000017588.2	KRT27	Krt27	protein_coding	0.413338	-1.32115	1.7117	-0.771833	0.440213	NA
ENSMUSG00000017607	ENSMUSG00000017607.9	TNS4	Tns4	protein_coding	6.93929	-0.50614	0.444471	-1.13875	0.254808	NA
ENSMUSG00000017615	ENSMUSG00000017615.12	TNFAIP1	Tnfaip1	protein_coding	2465.14	-0.163099	0.0677576	-2.40709	0.0160802	0.130769
ENSMUSG00000017631	ENSMUSG00000017631.18	ABR	Abr	protein_coding	549.702	0.110083	0.124592	0.883552	0.376938	0.684826
ENSMUSG00000017639	ENSMUSG00000017639.13	RAB11FIP4	Rab11fip4	protein_coding	33.2375	0.387827	0.306607	1.2649	0.205908	0.52009
ENSMUSG00000017652	ENSMUSG00000017652.16	CD40	Cd40	protein_coding	8.37701	-0.371875	0.443289	-0.838901	0.401525	NA
ENSMUSG00000017664	ENSMUSG00000017664.16	SLC35C2	Slc35c2	protein_coding	467.871	-0.11921	0.097251	-1.2258	0.220274	0.537353
ENSMUSG00000017667	ENSMUSG00000017667.9	ZNF334	Zfp334	protein_coding	305.419	-0.202624	0.08851	-2.28928	0.0220633	0.15819
ENSMUSG00000017670	ENSMUSG00000017670.16	ELMO2	Elmo2	protein_coding	668.052	0.0495983	0.0656734	0.755226	0.450113	0.740194
ENSMUSG00000017677	ENSMUSG00000017677.11	WSB1	Wsb1	protein_coding	342.712	0.819626	0.130624	6.27471	3.5e-10	2.53e-07
ENSMUSG00000017679	ENSMUSG00000017679.16	TTPAL	Ttpal	protein_coding	350.091	0.0617586	0.123911	0.498409	0.618196	0.841966
ENSMUSG00000017686	ENSMUSG00000017686.16	RHOT1	Rhot1	protein_coding	1658.79	-0.0440093	0.0595795	-0.738664	0.460111	0.746205
ENSMUSG00000017688	ENSMUSG00000017688.14	HNF4G	Hnf4g	protein_coding	0.574116	1.24164	1.90212	0.652765	0.513908	NA
ENSMUSG00000017692	ENSMUSG00000017692.8	RHBDL3	Rhbdl3	protein_coding	221.301	0.833946	0.122609	6.80166	1.03e-11	1.57e-08
ENSMUSG00000017697	ENSMUSG00000017697.3	ADA	Ada	protein_coding	13.5798	-0.427937	0.296212	-1.4447	0.148542	0.440904
ENSMUSG00000017707	ENSMUSG00000017707.9	SERINC3	Serinc3	protein_coding	4452.27	-0.0788759	0.0723178	-1.09068	0.275412	0.59936
ENSMUSG00000017715	ENSMUSG00000017715.11	PGS1	Pgs1	protein_coding	672.366	-0.0144683	0.0537964	-0.268945	0.787972	0.923483
ENSMUSG00000017716	ENSMUSG00000017716.15	BIRC5	Birc5	protein_coding	5.28472	0.85889	0.531099	1.61719	0.105837	NA
ENSMUSG00000017718	ENSMUSG00000017718.15	AFMID	Afmid	protein_coding	115.493	-0.117033	0.174616	-0.67023	0.502711	0.773273
ENSMUSG00000017720	ENSMUSG00000017720.2	TP53TG5	Trp53tg5	protein_coding	0.566165	0.446835	1.69581	0.263494	0.79217	NA
ENSMUSG00000017721	ENSMUSG00000017721.15	PIGT	Pigt	protein_coding	919.256	-0.192661	0.0673592	-2.86021	0.00423367	0.0579915
ENSMUSG00000017723	ENSMUSG00000017723.11	WFDC2	Wfdc2	protein_coding	3.77724	-0.325784	0.659196	-0.494214	0.621155	NA
ENSMUSG00000017724	ENSMUSG00000017724.14	ETV4	Etv4	protein_coding	48.0071	0.0658147	0.248655	0.264683	0.791254	0.924701
ENSMUSG00000017733	ENSMUSG00000017733.4	EPPIN-WFDC6	Eppin	protein_coding	0	NA	NA	NA	NA	NA
ENSMUSG00000017733	ENSMUSG00000017733.4	EPPIN	Eppin	protein_coding	0	NA	NA	NA	NA	NA
ENSMUSG00000017734	ENSMUSG00000017734.15	DBNDD2	Dbndd2	protein_coding	398.93	-0.212985	0.128321	-1.65979	0.0969569	0.357091
ENSMUSG00000017737	ENSMUSG00000017737.2	MMP9	Mmp9	protein_coding	169.067	-0.327984	0.268464	-1.22171	0.221818	0.538913
ENSMUSG00000017740	ENSMUSG00000017740.17	SLC12A5	Slc12a5	protein_coding	64.3568	-0.079246	0.231646	-0.342099	0.732276	0.8973
ENSMUSG00000017747	ENSMUSG00000017747.13	GHDC	Ghdc	protein_coding	176.416	0.130708	0.114994	1.13665	0.255686	0.578964
ENSMUSG00000017754	ENSMUSG00000017754.13	PLTP	Pltp	protein_coding	460.609	-0.0715513	0.190375	-0.375844	0.707033	0.886575
ENSMUSG00000017756	ENSMUSG00000017756.9	SLC12A7	Slc12a7	protein_coding	316.079	0.196686	0.136304	1.44299	0.149023	0.441315
ENSMUSG00000017760	ENSMUSG00000017760.15	CTSA	Ctsa	protein_coding	1938.04	-0.0586041	0.0510905	-1.14707	0.251354	0.573583
ENSMUSG00000017764	ENSMUSG00000017764.2	ZSWIM1	Zswim1	protein_coding	244.971	-0.117875	0.0864887	-1.3629	0.172915	0.476392
ENSMUSG00000017765	ENSMUSG00000017765.17	SLC12A4	Slc12a4	protein_coding	366.079	0.0527131	0.206903	0.254771	0.7989	0.928253
ENSMUSG00000017767	ENSMUSG00000017767.3	SPATA25	Spata25	protein_coding	3.73012	0.109139	0.581931	0.187546	0.851233	NA
ENSMUSG00000017774	ENSMUSG00000017774.19	MYO1C	Myo1c	protein_coding	1882.79	-0.0637804	0.0511343	-1.24731	0.212283	0.528181
ENSMUSG00000017776	ENSMUSG00000017776.15	CRK	Crk	protein_coding	2621.67	-0.0462372	0.0691499	-0.668652	0.503718	0.773544
ENSMUSG00000017778	ENSMUSG00000017778.14	COX7C	Cox7c	protein_coding	5247.66	-0.0649259	0.101861	-0.6374	0.523864	0.78669
ENSMUSG00000017781	ENSMUSG00000017781.17	PITPNA	Pitpna	protein_coding	2871.74	-0.109881	0.114401	-0.960486	0.33681	0.651037
ENSMUSG00000017801	ENSMUSG00000017801.15	MLX	Mlx	protein_coding	294.014	-0.0942148	0.0891166	-1.05721	0.290416	0.612542
ENSMUSG00000017802	ENSMUSG00000017802.14	RETREG3	Retreg3	protein_coding	1301.68	-0.0836903	0.0418852	-1.99809	0.045707	0.236601
ENSMUSG00000017817	ENSMUSG00000017817.11	JPH2	Jph2	protein_coding	32404.1	-0.214058	0.0914467	-2.34079	0.0192428	0.146245
ENSMUSG00000017830	ENSMUSG00000017830.15	DHX58	Dhx58	protein_coding	27.0317	0.378726	0.289952	1.30617	0.191496	0.501997
ENSMUSG00000017831	ENSMUSG00000017831.7	RAB5A	Rab5a	protein_coding	1469.9	-0.122353	0.0474976	-2.57598	0.00999576	0.0989983
ENSMUSG00000017832	ENSMUSG00000017832.2	HSPB9	Hspb9	protein_coding	2.58213	0.136016	0.707403	0.192276	0.847526	NA
ENSMUSG00000017837	ENSMUSG00000017837.12	NKIRAS2	Nkiras2	protein_coding	420.504	-0.252982	0.0965092	-2.62133	0.00875877	0.0914148
ENSMUSG00000017843	ENSMUSG00000017843.14	PPP2R5C	Ppp2r5c	protein_coding	3063.03	-0.0103886	0.0403405	-0.257524	0.796774	0.927214
ENSMUSG00000017858	ENSMUSG00000017858.12	IFT52	Ift52	protein_coding	452.246	-0.148503	0.0719067	-2.06522	0.0389022	0.216663
ENSMUSG00000017861	ENSMUSG00000017861.11	MYBL2	Mybl2	protein_coding	9.92238	0.08748	0.45836	0.190855	0.84864	NA
ENSMUSG00000017868	ENSMUSG00000017868.16	SGK2	Sgk2	protein_coding	4.31882	-0.634514	0.567654	-1.11778	0.263659	NA
ENSMUSG00000017897	ENSMUSG00000017897.18	EYA2	Eya2	protein_coding	47.0786	-0.614584	0.225781	-2.72203	0.00648825	0.0757567
ENSMUSG00000017922	ENSMUSG00000017922.14	PRL	Prl3c1	protein_coding	0	NA	NA	NA	NA	NA
ENSMUSG00000017929	ENSMUSG00000017929.13	B4GALT5	B4galt5	protein_coding	473.222	0.13105	0.0957247	1.36902	0.170991	0.473654
ENSMUSG00000017943	ENSMUSG00000017943.15	GDAP1L1	Gdap1l1	protein_coding	4.26295	-0.219646	0.67789	-0.324014	0.745928	NA
ENSMUSG00000017950	ENSMUSG00000017950.16	HNF4A	Hnf4a	protein_coding	16.332	-0.282505	0.308943	-0.914425	0.360494	0.672516
ENSMUSG00000017969	ENSMUSG00000017969.13	PTGIS	Ptgis	protein_coding	54.2585	-0.396597	0.171613	-2.31099	0.0208332	0.152643
ENSMUSG00000017978	ENSMUSG00000017978.18	CADPS2	Cadps2	protein_coding	36.0993	0.160215	0.222396	0.720405	0.471276	0.753681
ENSMUSG00000017999	ENSMUSG00000017999.16	DDX27	Ddx27	protein_coding	336.885	-0.0133574	0.108134	-0.123527	0.90169	0.96297
ENSMUSG00000018001	ENSMUSG00000018001.18	CYTH3	Cyth3	protein_coding	622.12	0.145567	0.116571	1.24874	0.21176	0.527901
ENSMUSG00000018008	ENSMUSG00000018008.8	CYTH4	Cyth4	protein_coding	134.489	0.0940642	0.198115	0.474795	0.634933	0.84983
ENSMUSG00000018012	ENSMUSG00000018012.11	RAC3	Rac3	protein_coding	11.9908	0.0911871	0.389725	0.233978	0.815002	0.933875
ENSMUSG00000018040	ENSMUSG00000018040.9	RRP7A	Rrp7a	protein_coding	714.392	0.0675008	0.0895542	0.753742	0.451004	0.740954
ENSMUSG00000018042	ENSMUSG00000018042.18	CYB5R3	Cyb5r3	protein_coding	833.089	-0.00886812	0.110089	-0.0805544	0.935796	0.977278
ENSMUSG00000018068	ENSMUSG00000018068.13	INTS2	Ints2	protein_coding	298.463	0.266225	0.107285	2.48149	0.0130836	0.1155
ENSMUSG00000018076	ENSMUSG00000018076.12	MED13L	Med13l	protein_coding	3141.33	-0.0616757	0.0502936	-1.22631	0.220081	0.53719
ENSMUSG00000018126	ENSMUSG00000018126.15	BAIAP2L2	Baiap2l2	protein_coding	52.4939	-0.298201	0.24355	-1.2244	0.220803	0.538011
ENSMUSG00000018143	ENSMUSG00000018143.10	MAFK	Mafk	protein_coding	809.865	-0.351058	0.146251	-2.40038	0.0163781	0.132419
ENSMUSG00000018160	ENSMUSG00000018160.15	MED1	Med1	protein_coding	2356.86	-0.0121179	0.0486121	-0.249278	0.803145	0.930087
ENSMUSG00000018166	ENSMUSG00000018166.8	ERBB3	Erbb3	protein_coding	238.933	0.00847686	0.180634	0.0469283	0.96257	0.986284
ENSMUSG00000018167	ENSMUSG00000018167.10	STARD3	Stard3	protein_coding	325.523	-0.355221	0.122745	-2.89398	0.0038039	0.0539028
ENSMUSG00000018168	ENSMUSG00000018168.8	IKZF3	Ikzf3	protein_coding	5.49004	0.489762	0.603004	0.812204	0.416674	NA
ENSMUSG00000018169	ENSMUSG00000018169.12	MFNG	Mfng	protein_coding	71.0124	-0.103711	0.264053	-0.392767	0.694492	0.88064
ENSMUSG00000018171	ENSMUSG00000018171.9	VMP1	Vmp1	protein_coding	1485.03	0.0421317	0.088225	0.477548	0.632972	0.849113
ENSMUSG00000018189	ENSMUSG00000018189.12	UCHL5	Uchl5	protein_coding	574.935	-0.0938421	0.0785372	-1.19487	0.232136	0.550463
ENSMUSG00000018199	ENSMUSG00000018199.8	RO60	Trove2	protein_coding	477.162	0.129982	0.0793371	1.63835	0.101349	0.36385
ENSMUSG00000018209	ENSMUSG00000018209.15	STK4	Stk4	protein_coding	582.181	0.00801153	0.0763759	0.104896	0.916458	0.969229
ENSMUSG00000018238	ENSMUSG00000018238.6	GDF9	Gdf9	protein_coding	8.40713	0.0397334	0.460936	0.0862016	0.931306	NA
ENSMUSG00000018239	ENSMUSG00000018239.9	ZCCHC10	Zcchc10	protein_coding	97.6728	0.00370381	0.145402	0.0254729	0.979678	0.992129
ENSMUSG00000018259	ENSMUSG00000018259.13	PRL	Prl8a2	protein_coding	0	NA	NA	NA	NA	NA
ENSMUSG00000018263	ENSMUSG00000018263.11	TBX5	Tbx5	protein_coding	41.3993	0.0596882	0.292257	0.204232	0.838172	0.942133
ENSMUSG00000018286	ENSMUSG00000018286.6	PSMB6	Psmb6	protein_coding	2679.11	-0.154747	0.053086	-2.91503	0.00355652	0.0520709
ENSMUSG00000018287	ENSMUSG00000018287.12	SPAG7	Spag7	protein_coding	1207.75	-0.157945	0.0568944	-2.7761	0.00550146	0.0686443
ENSMUSG00000018293	ENSMUSG00000018293.4	PFN1	Pfn1	protein_coding	2943.92	-0.0905243	0.0840829	-1.07661	0.281656	0.604137
ENSMUSG00000018322	ENSMUSG00000018322.10	TOMM34	Tomm34	protein_coding	358.713	-0.115062	0.0800018	-1.43824	0.150365	0.443247
ENSMUSG00000018326	ENSMUSG00000018326.9	YWHAB	Ywhab	protein_coding	1587.32	-0.11977	0.0575936	-2.07957	0.0375646	0.213315
ENSMUSG00000018334	ENSMUSG00000018334.18	KSR1	Ksr1	protein_coding	7727.26	0.0547424	0.108056	0.506609	0.612429	0.839499
ENSMUSG00000018339	ENSMUSG00000018339.11	GPX3	Gpx3	protein_coding	9156.54	-0.520542	0.182543	-2.85161	0.00434979	0.0591288
ENSMUSG00000018340	ENSMUSG00000018340.13	ANXA6	Anxa6	protein_coding	5646.22	-0.0950933	0.0546254	-1.74083	0.081714	0.327603
ENSMUSG00000018341	ENSMUSG00000018341.12	IL12RB2	Il12rb2	protein_coding	3.35835	-0.496156	1.01576	-0.488458	0.625226	NA
ENSMUSG00000018347	ENSMUSG00000018347.16	ZNF18	Zkscan6	protein_coding	80.2468	0.169259	0.132672	1.27577	0.202037	0.515183
ENSMUSG00000018362	ENSMUSG00000018362.14	KPNA2	Kpna2	protein_coding	402.977	-0.259567	0.111283	-2.33251	0.019674	0.148309
ENSMUSG00000018363	ENSMUSG00000018363.16	SMURF2	Smurf2	protein_coding	1537.6	0.0505581	0.0594806	0.849992	0.395329	0.700128
ENSMUSG00000018372	ENSMUSG00000018372.13	CEP95	Cep95	protein_coding	160.238	-0.132696	0.127413	-1.04146	0.297662	0.619423
ENSMUSG00000018377	ENSMUSG00000018377.10	VEZF1	Vezf1	protein_coding	5557.5	-0.245353	0.0903896	-2.71439	0.0066397	0.0767213
ENSMUSG00000018378	ENSMUSG00000018378.13	CUEDC1	Cuedc1	protein_coding	5687.18	-0.195966	0.113774	-1.72242	0.0849932	0.334075
ENSMUSG00000018379	ENSMUSG00000018379.17	SRSF1	Srsf1	protein_coding	2042.3	0.0976259	0.0649142	1.50392	0.132601	0.418763
ENSMUSG00000018381	ENSMUSG00000018381.15	ABI3	Abi3	protein_coding	234.402	-0.0386119	0.14728	-0.262167	0.793193	0.925735
ENSMUSG00000018387	ENSMUSG00000018387.12	SHROOM1	Shroom1	protein_coding	17.6666	0.118002	0.264939	0.445392	0.656037	0.860719
ENSMUSG00000018395	ENSMUSG00000018395.19	KIF3A	Kif3a	protein_coding	185.388	0.0157807	0.104992	0.150304	0.880525	0.956433
ENSMUSG00000018398	ENSMUSG00000018398.18	SEPTIN8	2008-09-01	protein_coding	630.113	0.11129	0.0792732	1.40388	0.160354	0.45753
ENSMUSG00000018401	ENSMUSG00000018401.17	MTMR4	Mtmr4	protein_coding	680.582	-0.194182	0.0753926	-2.57561	0.0100064	0.0989983
ENSMUSG00000018405	ENSMUSG00000018405.7	MRM1	Mrm1	protein_coding	196.582	0.470095	0.184362	2.54985	0.010777	0.102966
ENSMUSG00000018411	ENSMUSG00000018411.17	MAPT	Mapt	protein_coding	3243.76	-0.0540638	0.0856609	-0.631138	0.52795	0.789494
ENSMUSG00000018412	ENSMUSG00000018412.16	KANSL1	Kansl1	protein_coding	1703.54	-0.00329826	0.0438506	-0.0752159	0.940043	0.979014
ENSMUSG00000018415	ENSMUSG00000018415.14	GID4	Gid4	protein_coding	4702.95	-0.167786	0.0739156	-2.26997	0.0232092	0.163044
ENSMUSG00000018417	ENSMUSG00000018417.14	MYO1B	Myo1b	protein_coding	499.799	0.0997138	0.0858763	1.16113	0.245588	0.566856
ENSMUSG00000018425	ENSMUSG00000018425.18	DHX40	Dhx40	protein_coding	661.231	-0.188152	0.0620585	-3.03185	0.00243056	0.0414046
ENSMUSG00000018427	ENSMUSG00000018427.7	YPEL2	Ypel2	protein_coding	627.461	0.647931	0.140496	4.61174	3.99e-06	0.000465998
ENSMUSG00000018428	ENSMUSG00000018428.15	AKAP1	Akap1	protein_coding	2776.87	0.0426331	0.148297	0.287485	0.773741	0.917384
ENSMUSG00000018433	ENSMUSG00000018433.14	NOL11	Nol11	protein_coding	651.243	0.0720368	0.0712361	1.01124	0.311902	0.63086
ENSMUSG00000018442	ENSMUSG00000018442.13	DERL2	Derl2	protein_coding	413.55	0.0742517	0.0714736	1.03887	0.298866	0.620268
ENSMUSG00000018446	ENSMUSG00000018446.8	C1QBP	C1qbp	protein_coding	1615.45	-0.110841	0.0707337	-1.56701	0.117111	0.392938
ENSMUSG00000018449	ENSMUSG00000018449.12	RPAIN	Rpain	protein_coding	121.965	0.0151132	0.159133	0.0949719	0.924337	0.97223
ENSMUSG00000018451	ENSMUSG00000018451.6	AC055839.2	6330403K07Rik	protein_coding	8.60526	-0.566008	0.697054	-0.812	0.416791	NA
[truncated: 22,265 more rows]
