# Supplementary material for: Mammalian and Invertebrate Models as Complementary Tools for Gaining Mechanistic Insight on Muscle Responses to Spaceflight
Source: Int J Mol Sci. 2021 Aug 31;22(17):9470. doi: 10.3390/ijms22179470 (PMC8430797; doi:10.3390/ijms22179470)
Supplement: Supplementary file 1 [file ijms-22-09470-s001.zip › Supplementary material/Table_S1_DEGs_RR1_EDL_SpaceFlight_vs_Ground_Control_GLDS99_Public.xlsx]

## Sheet: RR1 EDL DEGs
ENSEMBL	SYMBOL	GENENAME	REFSEQ	ENTREZID	Log2fc_(FLT)v(GC)	Adj.p.value_(FLT)v(GC)
ENSMUSG00000118229	Lncbate10	brown adipose tissue enriched long noncoding RNA 10	NR_045419	442846	6.14974	1.36505e-09
ENSMUSG00000019942	Cdk1	cyclin-dependent kinase 1	NM_007659	12534	3.37288	0.000227552
ENSMUSG00000021250	Fos	FBJ osteosarcoma oncogene	NM_010234	14281	3.11582	2.15252e-09
ENSMUSG00000117713	Gm46637	predicted gene, 46637	XM_017318028	108168397	3.05777	1.59649e-12
ENSMUSG00000049723	Mmp12	matrix metallopeptidase 12	NM_001320076	17381	3.03655	0.000113234
ENSMUSG00000027338	Prnd	prion like protein doppel	NM_001126338	26434	2.959	0.0025193
ENSMUSG00000046828	Mettl21e	methyltransferase like 21E	NM_207281	403183	2.89085	2.29666e-15
ENSMUSG00000043760	Pkhd1	polycystic kidney and hepatic disease 1	NM_153179	241035	2.69995	0.000867501
ENSMUSG00000015880	Ncapg	non-SMC condensin I complex, subunit G	NM_019438	54392	2.65712	0.00128685
ENSMUSG00000025221	Kcnip2	Kv channel-interacting protein 2	NM_001276358	80906	2.60873	2.51574e-13
ENSMUSG00000105096	Gbp10	guanylate-binding protein 10	NM_001039646	626578	2.449	5.26998e-50
ENSMUSG00000003545	Fosb	FBJ osteosarcoma oncogene B	NM_001347586	14282	2.42821	4.9732e-06
ENSMUSG00000050276	Mrgprg	MAS-related GPR, member G	NM_203492	381974	2.3813	0.0043363
ENSMUSG00000020914	Top2a	topoisomerase (DNA) II alpha	NM_011623	21973	2.3811	0.000818712
ENSMUSG00000020734	Grin2c	glutamate receptor, ionotropic, NMDA2C (epsilon 3)	NM_010350	14813	2.32973	1.89716e-11
ENSMUSG00000069310	Hist1h3c	histone cluster 1, H3c	NM_175653	319148	2.26808	6.26425e-05
ENSMUSG00000050578	Mmp13	matrix metallopeptidase 13	NM_008607	17386	2.25721	0.00188525
ENSMUSG00000027379	Bub1	BUB1, mitotic checkpoint serine/threonine kinase	NM_001113179	12235	2.19665	0.0378459
ENSMUSG00000035963	Odf3l2	outer dense fiber of sperm tails 3-like 2	NM_001033473	382384	2.11761	0.00759662
ENSMUSG00000042489	Clspn	claspin	NM_175554	269582	2.04526	0.000761252
ENSMUSG00000027715	Ccna2	cyclin A2	NM_009828	12428	2.02562	0.000241613
ENSMUSG00000057346	Apol9a	apolipoprotein L 9a	NM_001162883	223672	2.02101	0.014628
ENSMUSG00000026628	Atf3	activating transcription factor 3	NM_007498	11910	2.00931	9.34662e-08
ENSMUSG00000061991	Hist1h2af	histone cluster 1, H2af	NM_175661	319173	1.99716	3.26465e-05
ENSMUSG00000072596	Ear2	eosinophil-associated, ribonuclease A family, member 2	NM_007895	13587	1.99631	0.000537654
ENSMUSG00000041431	Ccnb1	cyclin B1	NM_172301	268697	1.98398	0.0351607
ENSMUSG00000046598	Bdh1	3-hydroxybutyrate dehydrogenase, type 1	NM_001122683	71911	1.9752	6.238e-44
ENSMUSG00000052485	Tmem171	transmembrane protein 171	NM_001025606	380863	1.95368	0.00201585
ENSMUSG00000037548	H2-DMb2	histocompatibility 2, class II, locus Mb2	NM_010388	15000	1.95165	0.000106286
ENSMUSG00000085162	Gm12295	predicted gene 12295	NR_040280	327946	1.93542	0.000302386
ENSMUSG00000033952	Aspm	abnormal spindle microtubule assembly	NM_009791	12316	1.91176	0.00211135
ENSMUSG00000114279	Hist1h2bm	histone cluster 1, H2bm	NM_178200	319186	1.90988	0.00284756
ENSMUSG00000037725	Ckap2	cytoskeleton associated protein 2	NM_001004140	80986	1.89743	7.39956e-05
ENSMUSG00000038418	Egr1	early growth response 1	NM_007913	13653	1.88219	0.000251647
ENSMUSG00000069515	Lyz1	lysozyme 1	NM_013590	17110	1.87976	3.35587e-10
ENSMUSG00000030911	Zp2	zona pellucida glycoprotein 2	NM_011775	22787	1.84215	0.0047717
ENSMUSG00000071324	Armc2	armadillo repeat containing 2	NM_001034858	213402	1.84168	2.93452e-06
ENSMUSG00000006403	Adamts4	a disintegrin-like and metallopeptidase (reprolysin type) with thrombospondin type 1 motif, 4	NM_172845	240913	1.84142	6.50334e-17
ENSMUSG00000062727	Hist1h2bk	histone cluster 1, H2bk	NM_175665	319184	1.84018	0.0111789
ENSMUSG00000036067	Slc2a6	solute carrier family 2 (facilitated glucose transporter), member 6	NM_001177627	227659	1.82965	0.00328687
ENSMUSG00000032218	Ccnb2	cyclin B2	NM_007630	12442	1.81735	0.00770259
ENSMUSG00000069267	Hist1h3b	histone cluster 1, H3b	NM_178203	319150	1.81057	0.00182222
ENSMUSG00000031004	Mki67	antigen identified by monoclonal antibody Ki 67	NM_001081117	17345	1.80034	0.0251679
ENSMUSG00000048327	Ckap2l	cytoskeleton associated protein 2-like	NM_181589	70466	1.75527	0.00916266
ENSMUSG00000091649	Phf11b	PHD finger protein 11B	NM_001164327	236451	1.75395	0.000424004
ENSMUSG00000043415	Otud1	OTU domain containing 1	NM_027715	71198	1.72848	3.37425e-07
ENSMUSG00000031762	Mt2	metallothionein 2	NM_008630	17750	1.72595	1.29487e-05
ENSMUSG00000044162	Tnip3	TNFAIP3 interacting protein 3	NM_001001495	414084	1.7206	0.0431695
ENSMUSG00000037010	Apln	apelin	NM_013912	30878	1.68714	1.59082e-06
ENSMUSG00000075256	Cerkl	ceramide kinase-like	NM_001033295	228094	1.6797	0.00361821
ENSMUSG00000023905	Tnfrsf12a	tumor necrosis factor receptor superfamily, member 12a	NM_001161746	27279	1.6761	0.00254349
ENSMUSG00000041498	Kif14	kinesin family member 14	NM_001081258	381293	1.67608	0.0204939
ENSMUSG00000025473	Adam8	a disintegrin and metallopeptidase domain 8	NM_001291066	11501	1.67101	9.12256e-05
ENSMUSG00000034311	Kif4	kinesin family member 4	NM_008446	16571	1.65959	0.0105958
ENSMUSG00000040485	Lrrc52	leucine rich repeat containing 52	NM_001013382	240899	1.65757	1.41441e-18
ENSMUSG00000041798	Gck	glucokinase	NM_001287386	103988	1.64957	0.0326318
ENSMUSG00000047205	Dusp18	dual specificity phosphatase 18	NM_173745	75219	1.62515	6.35601e-10
ENSMUSG00000104713	Gbp6	guanylate binding protein 6	NM_194336	100702	1.60247	4.34891e-19
ENSMUSG00000069272	Hist1h2ae	histone cluster 1, H2ae	NM_178187	319166	1.59202	1.39598e-05
ENSMUSG00000020897	Aurkb	aurora kinase B	NM_011496	20877	1.56758	0.00884934
ENSMUSG00000027326	Knl1	kinetochore scaffold 1	NM_001362732	76464	1.56692	0.0450755
ENSMUSG00000023017	Asic1	acid-sensing (proton-gated) ion channel 1	NM_001289791	11419	1.5534	0.0243107
ENSMUSG00000099906	Lincmd1	long intergenic non-protein coding RNA of muscle differentiation 1	NR_131249	105661730	1.54818	0.0141032
ENSMUSG00000036596	Cpz	carboxypeptidase Z	NM_153107	242939	1.54682	0.0130465
ENSMUSG00000027577	Chrna4	cholinergic receptor, nicotinic, alpha polypeptide 4	NM_015730	11438	1.53672	8.95808e-12
ENSMUSG00000049303	Syt12	synaptotagmin XII	NM_134164	171180	1.52684	1.09866e-07
ENSMUSG00000005233	Spc25	SPC25, NDC80 kinetochore complex component, homolog (S. cerevisiae)	NM_001199123	66442	1.52017	0.0110791
ENSMUSG00000005202	Shbg	sex hormone binding globulin	NM_011367	20415	1.49788	0.0196243
ENSMUSG00000070637	Srarp	steroid receptor associated and regulated protein	NM_001033374	277744	1.49588	0.00996369
ENSMUSG00000091971	Hspa1a	heat shock protein 1A	NM_010479	193740	1.48983	6.50334e-17
ENSMUSG00000038943	Prc1	protein regulator of cytokinesis 1	NM_001285997	233406	1.48221	0.0532297
ENSMUSG00000053687	Dpep2	dipeptidase 2	NM_001301204	319446	1.47865	0.0129538
ENSMUSG00000090877	Hspa1b	heat shock protein 1B	NM_010478	15511	1.46528	1.33886e-18
ENSMUSG00000054196	Cthrc1	collagen triple helix repeat containing 1	NM_001364812	68588	1.46368	0.00293042
ENSMUSG00000029664	Tfpi2	tissue factor pathway inhibitor 2	NM_009364	21789	1.44308	0.0398161
ENSMUSG00000012443	Kif11	kinesin family member 11	NM_010615	16551	1.42011	1.13322e-05
ENSMUSG00000061615	Hist1h2ab	histone cluster 1, H2ab	NM_175660	319172	1.41887	0.0242334
ENSMUSG00000052631	Sh2d6	SH2 domain containing 6	XM_006506833	71130	1.39702	0.039763
ENSMUSG00000101355	Hist1h3h	histone cluster 1, H3h	NM_178206	319152	1.39493	0.00205592
ENSMUSG00000037705	Tecta	tectorin alpha	NM_001324548	21683	1.38863	4.50013e-16
ENSMUSG00000069265	Hist1h3a	histone cluster 1, H3a	NM_013550	360198	1.38551	0.0124419
ENSMUSG00000095217	Hist1h2bn	histone cluster 1, H2bn	NM_178201	319187	1.38275	0.00053045
ENSMUSG00000035105	Egln3	egl-9 family hypoxia-inducible factor 3	NM_028133	112407	1.37356	1.34685e-33
ENSMUSG00000025189	Cnnm1	cyclin M1	NM_031396	83674	1.37163	0.0187057
ENSMUSG00000024871	Doc2g	double C2, gamma	NM_021791	60425	1.36568	1.97414e-06
ENSMUSG00000022129	Dct	dopachrome tautomerase	NM_010024	13190	1.36292	0.0192744
ENSMUSG00000047415	Gpr68	G protein-coupled receptor 68	NM_001177673	238377	1.34276	0.0546655
ENSMUSG00000024056	Ndc80	NDC80 kinetochore complex component	NM_023294	67052	1.33502	0.0210865
ENSMUSG00000087006	Gm13889	predicted gene 13889	NM_001145034	620695	1.32628	0.00464422
ENSMUSG00000109372	Gm19410	predicted gene, 19410	XM_006509234	100502846	1.32431	3.58871e-07
ENSMUSG00000033730	Egr3	early growth response 3	NM_001289925	13655	1.32387	1.0007e-06
ENSMUSG00000023067	Cdkn1a	cyclin-dependent kinase inhibitor 1A (P21)	NM_001111099	12575	1.32184	0.000128156
ENSMUSG00000046997	Spsb4	splA/ryanodine receptor domain and SOCS box containing 4	NM_145134	211949	1.32134	8.9474e-08
ENSMUSG00000054293	P2ry10b	purinergic receptor P2Y, G-protein coupled 10B	NM_001122595	213438	1.32036	0.0168887
ENSMUSG00000028718	Stil	Scl/Tal1 interrupting locus	NM_001304551	20460	1.30434	0.0540934
ENSMUSG00000041827	Oasl1	2'-5' oligoadenylate synthetase-like 1	NM_001359945	231655	1.30398	0.013981
ENSMUSG00000031765	Mt1	metallothionein 1	NM_013602	17748	1.2982	7.0101e-09
ENSMUSG00000001131	Timp1	tissue inhibitor of metalloproteinase 1	NM_001044384	21857	1.29773	0.000360818
ENSMUSG00000015533	Itga2	integrin alpha 2	NM_008396	16398	1.28316	9.41225e-05
ENSMUSG00000043155	Hpdl	4-hydroxyphenylpyruvate dioxygenase-like	NM_146256	242642	1.27978	1.41288e-07
ENSMUSG00000026315	Serpinb8	serine (or cysteine) peptidase inhibitor, clade B, member 8	NM_001159748	20725	1.2723	5.77189e-05
ENSMUSG00000090053	Palm2	paralemmin 2	NM_172868	242481	1.27137	0.0478107
ENSMUSG00000040152	Thbs1	thrombospondin 1	NM_001313914	21825	1.26705	1.48867e-12
ENSMUSG00000046179	E2f8	E2F transcription factor 8	NM_001013368	108961	1.26658	0.000734269
ENSMUSG00000079243	Xirp1	xin actin-binding repeat containing 1	NM_001081339	22437	1.26011	8.08458e-06
ENSMUSG00000025900	Rp1	retinitis pigmentosa 1 (human)	NM_001195662	19888	1.25958	3.82492e-11
ENSMUSG00000087579	Hectd2os	Hectd2, opposite strand	NR_033510	668215	1.24373	0.00310921
ENSMUSG00000007682	Dio2	deiodinase, iodothyronine, type II	NM_010050	13371	1.23568	0.000294255
ENSMUSG00000049539	Hist1h1a	histone cluster 1, H1a	NM_030609	80838	1.23539	5.42532e-06
ENSMUSG00000038543	BC028528	cDNA sequence BC028528	NM_001346514	229600	1.22864	0.00137964
ENSMUSG00000026979	Psd4	pleckstrin and Sec7 domain containing 4	NM_001355231	215632	1.2256	0.00652538
ENSMUSG00000067279	Ppp1r3c	protein phosphatase 1, regulatory subunit 3C	NM_016854	53412	1.2239	2.43729e-06
ENSMUSG00000031880	Rrad	Ras-related associated with diabetes	NM_019662	56437	1.21962	4.27804e-08
ENSMUSG00000002076	Hsf2bp	heat shock transcription factor 2 binding protein	NM_028902	74377	1.21671	0.0192248
ENSMUSG00000036040	Adamtsl2	ADAMTS-like 2	NM_029981	77794	1.20716	1.82657e-08
ENSMUSG00000074480	Mex3a	mex3 RNA binding family member A	NM_001029890	72640	1.20156	0.000307032
ENSMUSG00000037474	Dtl	denticleless E3 ubiquitin protein ligase	NM_001305233	76843	1.19556	0.00227113
ENSMUSG00000042734	Ttc9	tetratricopeptide repeat domain 9	NM_001033149	69480	1.19131	9.30907e-12
ENSMUSG00000043230	Fam124b	family with sequence similarity 124, member B	NM_173425	241128	1.18367	0.000312155
ENSMUSG00000026077	Npas2	neuronal PAS domain protein 2	NM_008719	18143	1.18283	0.0128874
ENSMUSG00000026479	Lamc2	laminin, gamma 2	NM_008485	16782	1.18184	0.000512129
ENSMUSG00000003355	Fkbp11	FK506 binding protein 11	NM_001357893	66120	1.1783	0.0353667
ENSMUSG00000025804	Ccr1	chemokine (C-C motif) receptor 1	NM_009912	12768	1.17677	0.0093965
ENSMUSG00000042436	Mfap4	microfibrillar-associated protein 4	NM_001347545	76293	1.17664	0.00101591
ENSMUSG00000089942	Pira2	paired-Ig-like receptor A2	NM_011089	18725	1.1751	0.0230662
ENSMUSG00000025498	Irf7	interferon regulatory factor 7	NM_001252600	54123	1.16943	0.0169568
ENSMUSG00000006398	Cdc20	cell division cycle 20	NM_023223	107995	1.16644	0.0346223
ENSMUSG00000022602	Arc	activity regulated cytoskeletal-associated protein	NM_001276684	11838	1.16618	0.000316917
ENSMUSG00000006784	Ttc25	tetratricopeptide repeat domain 25	NM_001363174	74407	1.1633	0.0440873
ENSMUSG00000030789	Itgax	integrin alpha X	NM_001363984	16411	1.15097	0.00419619
ENSMUSG00000027750	Postn	periostin, osteoblast specific factor	NM_001198765	50706	1.1476	1.25679e-07
ENSMUSG00000029121	Crmp1	collapsin response mediator protein 1	NM_001136058	12933	1.14234	0.0411876
ENSMUSG00000030683	Sez6l2	seizure related 6 homolog like 2	NM_001252566	233878	1.13343	0.0361509
ENSMUSG00000035692	Isg15	ISG15 ubiquitin-like modifier	NM_015783	100038882	1.12799	0.00223442
ENSMUSG00000020423	Btg2	B cell translocation gene 2, anti-proliferative	NM_007570	12227	1.10772	0.000142646
ENSMUSG00000022951	Rcan1	regulator of calcineurin 1	NM_001081549	54720	1.10718	6.95158e-12
ENSMUSG00000058773	Hist1h1b	histone cluster 1, H1b	NM_020034	56702	1.09761	0.0103145
ENSMUSG00000023800	Tiam2	T cell lymphoma invasion and metastasis 2	NM_001122998	24001	1.09656	1.3837e-09
ENSMUSG00000018927	Ccl6	chemokine (C-C motif) ligand 6	NM_009139	20305	1.08017	6.50334e-17
ENSMUSG00000052776	Oas1a	2'-5' oligoadenylate synthetase 1A	NM_145211	246730	1.07972	0.0310582
ENSMUSG00000042254	Cilp	cartilage intermediate layer protein, nucleotide pyrophosphohydrolase	NM_001364527	214425	1.07781	6.45623e-14
ENSMUSG00000001228	Uhrf1	ubiquitin-like, containing PHD and RING finger domains, 1	NM_001111078	18140	1.07274	0.00487506
ENSMUSG00000002020	Ltbp2	latent transforming growth factor beta binding protein 2	NM_013589	16997	1.07099	0.0238389
ENSMUSG00000056749	Nfil3	nuclear factor, interleukin 3, regulated	NM_017373	18030	1.06963	3.66267e-08
ENSMUSG00000027560	Dok5	docking protein 5	NM_001163686	76829	1.0639	1.82914e-15
ENSMUSG00000032715	Trib3	tribbles pseudokinase 3	NM_144554	228775	1.06186	0.00143313
ENSMUSG00000029283	Cdc7	cell division cycle 7 (S. cerevisiae)	NM_001271566	12545	1.05986	0.0395926
ENSMUSG00000069300	Hist1h2bj	histone cluster 1, H2bj	NM_178198	319183	1.05778	0.00161899
ENSMUSG00000037139	Myom3	myomesin family, member 3	NM_001085509	242702	1.05463	2.37207e-17
ENSMUSG00000037196	Pacrg	PARK2 co-regulated	NM_027032	69310	1.05441	2.32744e-07
ENSMUSG00000069301	Hist1h2ag	histone cluster 1, H2ag	NM_178186	319167	1.04965	0.0450815
ENSMUSG00000028098	Rnf115	ring finger protein 115	NM_026406	67845	1.0435	0.000620395
ENSMUSG00000060093	Hist1h4a	histone cluster 1, H4a	NM_178192	326619	1.03176	0.010723
ENSMUSG00000112023	Lilr4b	leukocyte immunoglobulin-like receptor, subfamily B, member 4B	NM_001291892	14727	1.02476	0.00639117
ENSMUSG00000031304	Il2rg	interleukin 2 receptor, gamma chain	NM_001308535	16186	1.02415	0.00310857
ENSMUSG00000029337	Fgf5	fibroblast growth factor 5	NM_001277268	14176	1.0241	0.0440096
ENSMUSG00000039232	Stx11	syntaxin 11	NM_001163590	74732	1.01764	0.00114758
ENSMUSG00000070348	Ccnd1	cyclin D1	NM_007631	12443	1.01394	0.00558097
ENSMUSG00000022018	Rgcc	regulator of cell cycle	NM_025427	66214	1.01277	0.0050116
ENSMUSG00000033777	Tlr13	toll-like receptor 13	NM_205820	279572	1.00636	0.010548
ENSMUSG00000059326	Csf2ra	colony stimulating factor 2 receptor, alpha, low-affinity (granulocyte-macrophage)	NM_009970	12982	1.00625	0.00341629
ENSMUSG00000026525	Opn3	opsin 3	NM_010098	13603	0.995949	0.0470829
ENSMUSG00000061100	Retnla	resistin like alpha	NM_020509	57262	0.988937	0.00460013
ENSMUSG00000022797	Tfrc	transferrin receptor	NM_001357298	22042	0.987267	0.00205592
ENSMUSG00000006221	Hspb7	heat shock protein family, member 7 (cardiovascular)	NM_013868	29818	0.980792	0.00391678
ENSMUSG00000037996	Slc24a2	solute carrier family 24 (sodium/potassium/calcium exchanger), member 2	NM_001110240	76376	0.979496	0.00145019
ENSMUSG00000020684	Rasl10b	RAS-like, family 10, member B	NM_001013386	276952	0.977404	0.000825076
ENSMUSG00000076431	Sox4	SRY (sex determining region Y)-box 4	NM_009238	20677	0.976414	9.89284e-09
ENSMUSG00000019997	Ccn2	cellular communication network factor 2	NM_010217	14219	0.974181	1.56344e-08
ENSMUSG00000058385	Hist1h2bg	histone cluster 1, H2bg	NM_178196	319181	0.973588	3.71921e-05
ENSMUSG00000025059	Gk	glycerol kinase	NM_001294138	14933	0.970927	0.00040106
ENSMUSG00000026833	Olfm1	olfactomedin 1	NM_001038612	56177	0.970364	7.45641e-09
ENSMUSG00000030022	Adamts9	a disintegrin-like and metallopeptidase (reprolysin type) with thrombospondin type 1 motif, 9	NM_175314	101401	0.97024	6.84998e-08
ENSMUSG00000020641	Rsad2	radical S-adenosyl methionine domain containing 2	NM_021384	58185	0.968571	0.0346555
ENSMUSG00000020900	Myh10	myosin, heavy polypeptide 10, non-muscle	NM_175260	77579	0.966023	2.66892e-09
ENSMUSG00000112117	Rmst	rhabdomyosarcoma 2 associated transcript (non-coding RNA)	NR_028262	110333	0.965814	0.00480469
ENSMUSG00000046805	Mpeg1	macrophage expressed gene 1	NM_010821	17476	0.964331	0.0478367
ENSMUSG00000021388	Aspn	asporin	NM_001172481	66695	0.961968	0.000102622
ENSMUSG00000006014	Prg4	proteoglycan 4 (megakaryocyte stimulating factor, articular superficial zone protein)	NM_001110146	96875	0.960544	0.0110998
ENSMUSG00000038624	Nepn	nephrocan	NM_025684	66650	0.958229	0.000554493
ENSMUSG00000015112	Slc25a13	solute carrier family 25 (mitochondrial carrier, adenine nucleotide translocator), member 13	NM_001177572	50799	0.956228	4.28127e-05
ENSMUSG00000014813	Stc1	stanniocalcin 1	NM_009285	20855	0.953503	0.00201442
ENSMUSG00000038147	Cd84	CD84 antigen	NM_001252472	12523	0.95022	0.0218774
ENSMUSG00000051726	Kcnf1	potassium voltage-gated channel, subfamily F, member 1	NM_201531	382571	0.942996	0.0449648
ENSMUSG00000044364	Tmem74b	transmembrane protein 74B	NM_001160363	108832	0.942051	0.00534832
ENSMUSG00000022440	C1qtnf6	C1q and tumor necrosis factor related protein 6	NM_001204152	72709	0.941614	9.33548e-05
ENSMUSG00000040441	Slc26a10	solute carrier family 26, member 10	NM_177615	216441	0.939014	5.96268e-05
ENSMUSG00000028836	Slc30a2	solute carrier family 30 (zinc transporter), member 2	NM_001039677	230810	0.938514	2.53968e-05
ENSMUSG00000024300	Myo1f	myosin IF	NM_053214	17916	0.937873	0.007284
ENSMUSG00000002204	Napsa	napsin A aspartic peptidase	NM_008437	16541	0.930427	0.0285656
ENSMUSG00000055116	Arntl	aryl hydrocarbon receptor nuclear translocator-like	NM_001243048	11865	0.926594	0.000419129
ENSMUSG00000033581	Igf2bp2	insulin-like growth factor 2 mRNA binding protein 2	NM_183029	319765	0.925754	0.0483937
ENSMUSG00000028989	Angptl7	angiopoietin-like 7	NM_001039554	654812	0.925388	3.68243e-05
ENSMUSG00000039542	Ncam1	neural cell adhesion molecule 1	NM_001081445	17967	0.92424	0.0214638
ENSMUSG00000068196	Col8a1	collagen, type VIII, alpha 1	NM_007739	12837	0.924027	4.15202e-11
ENSMUSG00000029675	Eln	elastin	NM_007925	13717	0.923892	8.35226e-09
ENSMUSG00000075031	Hist1h2bb	histone cluster 1, H2bb	NM_175664	319178	0.921181	0.00299619
ENSMUSG00000067916	Zfp991	zinc finger protein 991	NM_001083918	666532	0.919663	0.0252482
ENSMUSG00000001473	Tubb6	tubulin, beta 6 class V	NM_026473	67951	0.915448	1.24717e-11
ENSMUSG00000042724	Map3k9	mitogen-activated protein kinase kinase kinase 9	NM_001174107	338372	0.913975	0.00238057
ENSMUSG00000051855	Mest	mesoderm specific transcript	NM_001252292	17294	0.91076	0.00058329
ENSMUSG00000053141	Ptprt	protein tyrosine phosphatase, receptor type, T	NM_001291149	19281	0.909952	0.00130991
ENSMUSG00000065087	Snord22	small nucleolar RNA, C/D box 22	NR_004445	100127111	0.905574	0.00511399
ENSMUSG00000079017	Ifi27l2a	interferon, alpha-inducible protein 27 like 2A	NM_001281830	76933	0.90395	0.0279816
ENSMUSG00000085272	Sbk3	SH3 domain binding kinase family, member 3	NM_001200041	381835	0.901083	0.0102392
ENSMUSG00000038732	Mboat1	membrane bound O-acyltransferase domain containing 1	NM_153546	218121	0.900688	0.00112098
ENSMUSG00000031778	Cx3cl1	chemokine (C-X3-C motif) ligand 1	NM_009142	20312	0.900481	1.01608e-07
ENSMUSG00000024042	Sik1	salt inducible kinase 1	NM_010831	17691	0.899839	3.86955e-06
ENSMUSG00000021678	F2rl1	coagulation factor II (thrombin) receptor-like 1	NM_007974	14063	0.899636	0.00127898
ENSMUSG00000074623	Gm826	predicted gene 826	NM_001033411	329554	0.897773	0.00801687
ENSMUSG00000079428	Tceal7	transcription elongation factor A (SII)-like 7	NM_001127169	100040972	0.895702	0.00162124
ENSMUSG00000048478	Spata33	spermatogenesis associated 33	NM_177279	320869	0.894261	0.0145794
ENSMUSG00000066829	Zfp810	zinc finger protein 810	NM_145612	235050	0.892105	0.012715
ENSMUSG00000024190	Dusp1	dual specificity phosphatase 1	NM_013642	19252	0.88933	8.55707e-11
ENSMUSG00000037568	Vash2	vasohibin 2	NM_144879	226841	0.888608	0.0442739
ENSMUSG00000061414	Cracr2a	calcium release activated channel regulator 2A	NM_001033464	381812	0.887483	0.0348618
ENSMUSG00000048376	F2r	coagulation factor II (thrombin) receptor	NM_010169	14062	0.88712	4.93796e-10
ENSMUSG00000028444	Cntfr	ciliary neurotrophic factor receptor	NM_001136056	12804	0.885671	1.4629e-05
ENSMUSG00000030246	Ldhb	lactate dehydrogenase B	NM_001302765	16832	0.884356	1.46666e-14
ENSMUSG00000040972	Igsf21	immunoglobulin superfamily, member 21	NM_198610	230868	0.883868	0.0396989
ENSMUSG00000001627	Ifrd1	interferon-related developmental regulator 1	NM_013562	15982	0.881438	0.00293463
ENSMUSG00000024610	Cd74	CD74 antigen (invariant polypeptide of major histocompatibility complex, class II antigen-associated)	NM_001042605	16149	0.87951	0.0341993
ENSMUSG00000025453	Nnt	nicotinamide nucleotide transhydrogenase	NM_001308506	18115	0.8785	1.11782e-10
ENSMUSG00000026360	Rgs2	regulator of G-protein signaling 2	NM_009061	19735	0.877859	0.000672995
ENSMUSG00000028339	Col15a1	collagen, type XV, alpha 1	NM_009928	12819	0.864606	1.55578e-05
ENSMUSG00000055044	Pdlim1	PDZ and LIM domain 1 (elfin)	NM_016861	54132	0.8645	8.90141e-14
ENSMUSG00000040812	Agbl2	ATP/GTP binding protein-like 2	NM_001356533	271813	0.86025	0.0104893
ENSMUSG00000021091	Serpina3n	serine (or cysteine) peptidase inhibitor, clade A, member 3N	NM_009252	20716	0.859677	0.0221523
ENSMUSG00000026610	Esrrg	estrogen-related receptor gamma	NM_001243792	26381	0.859493	1.0312e-13
ENSMUSG00000025129	Ppp1r27	protein phosphatase 1, regulatory subunit 27	NM_026814	68701	0.854632	4.47319e-05
ENSMUSG00000066361	Serpina3c	serine (or cysteine) peptidase inhibitor, clade A, member 3C	NM_008458	16625	0.85273	0.00223442
ENSMUSG00000029798	Herc6	hect domain and RLD 6	NM_025992	67138	0.847882	0.00439788
ENSMUSG00000017677	Wsb1	WD repeat and SOCS box-containing 1	NM_001042565	78889	0.846903	2.65503e-09
ENSMUSG00000037379	Spon2	spondin 2, extracellular matrix protein	NM_133903	100689	0.845227	0.0489222
ENSMUSG00000040594	Ranbp17	RAN binding protein 17	NM_001362875	66011	0.843413	0.0499299
ENSMUSG00000038451	Spsb2	splA/ryanodine receptor domain and SOCS box containing 2	NM_001306050	14794	0.835161	4.51604e-05
ENSMUSG00000043085	Tmem82	transmembrane protein 82	NM_145987	213989	0.83455	0.0549122
ENSMUSG00000044469	Tnfaip8l1	tumor necrosis factor, alpha-induced protein 8-like 1	NM_025566	66443	0.83289	0.00736886
ENSMUSG00000090698	Apold1	apolipoprotein L domain containing 1	NM_001109914	381823	0.831704	0.000552507
ENSMUSG00000073535	Gm5532	predicted gene 5532	NR_132128	433367	0.831182	0.000174198
ENSMUSG00000020732	Rab37	RAB37, member RAS oncogene family	NM_001163753	58222	0.828429	0.0107999
ENSMUSG00000026475	Rgs16	regulator of G-protein signaling 16	NM_011267	19734	0.82752	0.0214943
ENSMUSG00000021255	Esrrb	estrogen related receptor, beta	NM_001159500	26380	0.827072	2.70625e-08
ENSMUSG00000037818	Abhd18	abhydrolase domain containing 18	NM_026622	269423	0.825602	3.39764e-06
ENSMUSG00000003779	Kif20a	kinesin family member 20A	NM_001166406	19348	0.82515	0.00859736
ENSMUSG00000049625	Tifab	TRAF-interacting protein with forkhead-associated domain, family member B	NM_001168615	212937	0.823313	0.0204464
ENSMUSG00000048772	Tmem53	transmembrane protein 53	NM_001285812	68777	0.822944	0.000651871
ENSMUSG00000017724	Etv4	ets variant 4	NM_001316365	18612	0.82152	0.00129569
ENSMUSG00000031502	Col4a1	collagen, type IV, alpha 1	NM_009931	12826	0.814496	0.00290638
ENSMUSG00000027955	Gask1b	golgi associated kinase 1B	NM_133187	68659	0.812255	3.16923e-06
ENSMUSG00000030889	Vwa3a	von Willebrand factor A domain containing 3A	NM_177697	233813	0.811171	0.0535035
ENSMUSG00000078502	Gm13212	predicted gene 13212	NM_001013808	433801	0.808933	0.0245948
ENSMUSG00000047344	Lancl3	LanC lantibiotic synthetase component C-like 3 (bacterial)	NM_173414	236285	0.808637	0.0178062
ENSMUSG00000049871	Nlrc3	NLR family, CARD domain containing 3	NM_001081280	268857	0.807195	0.000139312
ENSMUSG00000004031	Brinp2	bone morphogenic protein/retinoic acid inducible neural-specific 2	NM_207583	240843	0.804668	0.00684586
ENSMUSG00000027322	Siglec1	sialic acid binding Ig-like lectin 1, sialoadhesin	NM_011426	20612	0.804643	0.0293434
ENSMUSG00000030107	Usp18	ubiquitin specific peptidase 18	NM_011909	24110	0.804171	0.0054092
ENSMUSG00000020102	Slc16a7	solute carrier family 16 (monocarboxylic acid transporters), member 7	NM_001358496	20503	0.803896	0.0305765
ENSMUSG00000022206	Npr3	natriuretic peptide receptor 3	NM_001039181	18162	0.803564	2.28645e-06
ENSMUSG00000037855	Zfp365	zinc finger protein 365	NM_178679	216049	0.795176	5.79847e-05
ENSMUSG00000053835	H2-T24	histocompatibility 2, T region locus 24	NM_008207	15042	0.794449	0.0261179
ENSMUSG00000063021	Hist1h2ak	histone cluster 1, H2ak	NM_178183	319169	0.791221	0.0441709
ENSMUSG00000027077	Smtnl1	smoothelin-like 1	NM_024230	68678	0.790227	1.69684e-12
ENSMUSG00000041930	Fam222a	family with sequence similarity 222, member A	NM_001004180	433940	0.787403	5.76568e-05
ENSMUSG00000018593	Sparc	secreted acidic cysteine rich glycoprotein	NM_001290817	20692	0.787118	5.97724e-05
ENSMUSG00000028445	Enho	energy homeostasis associated	NM_027147	69638	0.786663	4.70878e-07
ENSMUSG00000021367	Edn1	endothelin 1	NM_010104	13614	0.786216	0.000676208
ENSMUSG00000050640	Tmem150c	transmembrane protein 150C	NM_182841	231503	0.78478	0.0116846
ENSMUSG00000021256	Vash1	vasohibin 1	NM_177354	238328	0.780363	4.61135e-07
ENSMUSG00000032724	Abtb2	ankyrin repeat and BTB (POZ) domain containing 2	NM_178890	99382	0.779051	2.01083e-09
ENSMUSG00000024737	Slc15a3	solute carrier family 15, member 3	NM_023044	65221	0.778614	0.0194329
ENSMUSG00000014846	Tppp3	tubulin polymerization-promoting protein family member 3	NM_026481	67971	0.774989	1.48434e-05
ENSMUSG00000031503	Col4a2	collagen, type IV, alpha 2	NM_009932	12827	0.77234	9.26826e-05
ENSMUSG00000033849	B3galt2	UDP-Gal:betaGlcNAc beta 1,3-galactosyltransferase, polypeptide 2	NM_020025	26878	0.771717	4.95725e-05
ENSMUSG00000033450	Tagap	T cell activation Rho GTPase activating protein	NM_145968	72536	0.767448	0.0444838
ENSMUSG00000007279	Scube2	signal peptide, CUB domain, EGF-like 2	NM_020052	56788	0.764999	0.00985401
ENSMUSG00000035021	Baz1a	bromodomain adjacent to zinc finger domain 1A	NM_013815	217578	0.764922	0.000569108
ENSMUSG00000035566	Pcdh17	protocadherin 17	NM_001013753	219228	0.764166	0.0061831
ENSMUSG00000021750	Fam107a	family with sequence similarity 107, member A	NM_001360337	268709	0.76037	0.0136784
ENSMUSG00000064023	Klk8	kallikrein related-peptidase 8	NM_001324398	259277	0.757949	0.020925
ENSMUSG00000061878	Sphk1	sphingosine kinase 1	NM_001172472	20698	0.757261	0.0315373
ENSMUSG00000031595	Pdgfrl	platelet-derived growth factor receptor-like	NM_026840	68797	0.756326	0.000512057
ENSMUSG00000065701	Rny1	RNA, Y1 small cytoplasmic, Ro-associated	NR_004419	19872	0.755058	0.0201085
ENSMUSG00000020658	Efr3b	EFR3 homolog B	NM_001082483	668212	0.751697	3.44627e-09
ENSMUSG00000022504	Ciita	class II transactivator	NM_001243760	12265	0.751378	0.0469359
ENSMUSG00000005103	Wdr1	WD repeat domain 1	NM_011715	22388	0.750395	5.49614e-19
ENSMUSG00000033355	Rtp4	receptor transporter protein 4	NM_023386	67775	0.748324	0.0174559
ENSMUSG00000049866	Arl4c	ADP-ribosylation factor-like 4C	NM_177305	320982	0.747853	0.00105553
ENSMUSG00000024529	Lox	lysyl oxidase	NM_001286181	16948	0.745133	0.000108658
ENSMUSG00000002324	Rec8	REC8 meiotic recombination protein	NM_001360389	56739	0.744836	0.0465332
ENSMUSG00000005057	Sh2b2	SH2B adaptor protein 2	NM_001302938	23921	0.744552	1.39598e-05
ENSMUSG00000026536	Ifi211	interferon activated gene 211	NM_001033450	381308	0.744057	0.000174971
ENSMUSG00000079555	Haus3	HAUS augmin-like complex, subunit 3	NM_146159	231123	0.741814	0.00207092
ENSMUSG00000004035	Gstm7	glutathione S-transferase, mu 7	NM_001356351	68312	0.74094	1.35427e-07
ENSMUSG00000056091	St3gal5	ST3 beta-galactoside alpha-2,3-sialyltransferase 5	NM_001035228	20454	0.739052	4.99908e-06
ENSMUSG00000022376	Adcy8	adenylate cyclase 8	NM_001291903	11514	0.737578	0.0230928
ENSMUSG00000048007	Timm8a1	translocase of inner mitochondrial membrane 8A1	NM_013898	30058	0.736926	1.45417e-07
ENSMUSG00000009876	Cox4i2	cytochrome c oxidase subunit 4I2	NM_053091	84682	0.732388	0.000551835
ENSMUSG00000034459	Ifit1	interferon-induced protein with tetratricopeptide repeats 1	NM_008331	15957	0.727226	0.0471132
ENSMUSG00000020649	Rrm2	ribonucleotide reductase M2	NM_009104	20135	0.722968	0.00130834
ENSMUSG00000025592	Dach2	dachshund family transcription factor 2	NM_001142570	93837	0.721158	0.00307199
ENSMUSG00000001493	Meox1	mesenchyme homeobox 1	NM_010791	17285	0.720888	0.00351828
ENSMUSG00000034205	Loxl2	lysyl oxidase-like 2	NM_033325	94352	0.720205	0.000113234
ENSMUSG00000048279	Sacs	sacsin	NM_015788	50720	0.720166	5.64377e-07
ENSMUSG00000020638	Cmpk2	cytidine monophosphate (UMP-CMP) kinase 2, mitochondrial	NM_020557	22169	0.718592	0.0114853
ENSMUSG00000048442	Smim5	small integral membrane protein 5	NM_183259	66528	0.718161	0.0276624
ENSMUSG00000025041	Nt5c2	5'-nucleotidase, cytosolic II	NM_001164363	76952	0.717004	1.89019e-23
ENSMUSG00000063531	Sema3e	sema domain, immunoglobulin domain (Ig), short basic domain, secreted, (semaphorin) 3E	NM_011348	20349	0.714143	0.0219516
ENSMUSG00000036304	Zdhhc23	zinc finger, DHHC domain containing 23	NM_001007460	332175	0.711518	2.49902e-14
ENSMUSG00000050106	Tmc8	transmembrane channel-like gene family 8	NM_001195088	217356	0.711363	0.0339605
ENSMUSG00000112739	Gm20597	predicted gene, 20597	NR_037973	100502868	0.711216	0.0315394
ENSMUSG00000027360	Hdc	histidine decarboxylase	NM_008230	15186	0.710874	0.0169568
ENSMUSG00000038642	Ctss	cathepsin S	NM_001267695	13040	0.710777	0.00412558
ENSMUSG00000042622	Maff	v-maf musculoaponeurotic fibrosarcoma oncogene family, protein F (avian)	NM_001304830	17133	0.709627	0.00289792
ENSMUSG00000053158	Fes	feline sarcoma oncogene	NM_010194	14159	0.706883	0.00533322
ENSMUSG00000042115	Klhdc8a	kelch domain containing 8A	NM_144810	213417	0.706825	0.00223422
ENSMUSG00000022995	Enah	ENAH actin regulator	NM_001083120	13800	0.706165	0.000377605
ENSMUSG00000072620	Slfn2	schlafen 2	NM_011408	20556	0.70611	0.0441709
ENSMUSG00000013584	Aldh1a2	aldehyde dehydrogenase family 1, subfamily A2	NM_009022	19378	0.705618	0.00413698
ENSMUSG00000001334	Fndc5	fibronectin type III domain containing 5	NM_027402	384061	0.704514	2.33189e-16
ENSMUSG00000079105	C7	complement component 7	NM_001243837	109828	0.703697	0.0141032
ENSMUSG00000026042	Col5a2	collagen, type V, alpha 2	NM_007737	12832	0.702375	0.0192248
ENSMUSG00000031639	Tlr3	toll-like receptor 3	NM_001357316	142980	0.702128	0.0127317
ENSMUSG00000110156	Gm42067	predicted gene, 42067	XR_879485	105246846	0.701311	0.00174824
ENSMUSG00000031628	Casp3	caspase 3	NM_001284409	12367	0.700141	0.0123806
ENSMUSG00000004891	Nes	nestin	NM_016701	18008	0.699449	5.67298e-12
ENSMUSG00000020143	Dock2	dedicator of cyto-kinesis 2	NM_033374	94176	0.696832	0.0106026
ENSMUSG00000033576	Apol6	apolipoprotein L 6	NM_001163621	71939	0.695993	2.65066e-06
ENSMUSG00000021423	Ly86	lymphocyte antigen 86	NM_010745	17084	0.695305	0.039873
ENSMUSG00000026443	Lrrn2	leucine rich repeat protein 2, neuronal	NM_010732	16980	0.693654	0.00837105
ENSMUSG00000055675	Kbtbd11	kelch repeat and BTB (POZ) domain containing 11	NM_029116	74901	0.691493	0.0141157
ENSMUSG00000015217	Hmgb3	high mobility group box 3	NM_001293623	15354	0.690286	7.70426e-10
ENSMUSG00000039853	Trim14	tripartite motif-containing 14	NM_029077	74735	0.688909	0.0157045
ENSMUSG00000022488	Nckap1l	NCK associated protein 1 like	NM_153505	105855	0.683717	0.0231119
ENSMUSG00000067455	Hist1h4j	histone cluster 1, H4j	NM_178210	319159	0.683011	0.0400746
ENSMUSG00000028771	Ptpn12	protein tyrosine phosphatase, non-receptor type 12	NM_001356590	19248	0.68237	2.35051e-08
ENSMUSG00000027999	Pla2g12a	phospholipase A2, group XIIA	NM_001286948	66350	0.681327	1.44848e-10
ENSMUSG00000028480	Glipr2	GLI pathogenesis-related 2	NM_027450	384009	0.681105	0.00278548
ENSMUSG00000021969	Zdhhc20	zinc finger, DHHC domain containing 20	NM_001360097	75965	0.680285	0.000398892
ENSMUSG00000019437	Tlcd1	TLC domain containing 1	NM_001291235	68385	0.678377	0.0077622
ENSMUSG00000000555	Itga5	integrin alpha 5 (fibronectin receptor alpha)	NM_001314041	16402	0.676941	9.38704e-10
ENSMUSG00000046186	Cd109	CD109 antigen	NM_153098	235505	0.675872	4.63949e-05
ENSMUSG00000027716	Trpc3	transient receptor potential cation channel, subfamily C, member 3	NM_019510	22065	0.674231	5.47174e-06
ENSMUSG00000001865	Cpa3	carboxypeptidase A3, mast cell	NM_007753	12873	0.673626	0.00270574
ENSMUSG00000019828	Grm1	glutamate receptor, metabotropic 1	NM_001114333	14816	0.672369	0.0243268
ENSMUSG00000020846	Rflnb	refilin B	NM_029658	76566	0.668998	5.46933e-05
ENSMUSG00000030786	Itgam	integrin alpha M	NM_001082960	16409	0.668563	0.0105957
ENSMUSG00000034361	Cpne2	copine II	NM_153507	234577	0.668269	0.00635036
ENSMUSG00000030787	Lyve1	lymphatic vessel endothelial hyaluronan receptor 1	NM_053247	114332	0.668197	3.80518e-05
ENSMUSG00000033948	Zswim5	zinc finger SWIM-type containing 5	NM_001029912	74464	0.666841	0.0283781
ENSMUSG00000038600	Atp6v0a4	ATPase, H+ transporting, lysosomal V0 subunit A4	NM_080467	140494	0.666767	0.0113504
ENSMUSG00000086040	Wipf3	WAS/WASL interacting protein family, member 3	NM_001167860	330319	0.666487	7.39695e-13
ENSMUSG00000002603	Tgfb1	transforming growth factor, beta 1	NM_011577	21803	0.666035	8.49403e-05
ENSMUSG00000062151	Unc13c	unc-13 homolog C	NM_001081153	208898	0.664644	0.0141359
ENSMUSG00000040998	Npnt	nephronectin	NM_001029836	114249	0.66282	0.000200116
ENSMUSG00000039208	Metrnl	meteorin, glial cell differentiation regulator-like	NM_144797	210029	0.662408	5.90881e-10
ENSMUSG00000025597	Klhl4	kelch-like 4	NM_001290477	237010	0.660903	0.00435017
ENSMUSG00000079419	Ms4a6c	membrane-spanning 4-domains, subfamily A, member 6C	NM_001166376	73656	0.660638	0.0245732
ENSMUSG00000001123	Lgals9	lectin, galactose binding, soluble 9	NM_001159301	16859	0.660012	4.33801e-05
ENSMUSG00000043068	Fam89a	family with sequence similarity 89, member A	NM_001081120	69627	0.65875	0.0273711
ENSMUSG00000030921	Trim30a	tripartite motif-containing 30A	NM_001357467	20128	0.65844	0.00380152
ENSMUSG00000069266	Hist1h4b	histone cluster 1, H4b	NM_178193	326620	0.65743	0.0524459
ENSMUSG00000001128	Cfp	complement factor properdin	NM_008823	18636	0.657177	0.00498168
ENSMUSG00000090124	Ugt1a7c	UDP glucuronosyltransferase 1 family, polypeptide A7C	NM_201642	394432	0.656495	0.0331749
ENSMUSG00000004665	Cnn2	calponin 2	NM_007725	12798	0.656065	0.00609076
ENSMUSG00000063142	Kcnma1	potassium large conductance calcium-activated channel, subfamily M, alpha member 1	NM_001253358	16531	0.655087	2.35334e-30
ENSMUSG00000021057	Akap5	A kinase (PRKA) anchor protein 5	NM_001101471	238276	0.654897	0.0441161
ENSMUSG00000018427	Ypel2	yippee like 2	NM_001005341	77864	0.654289	0.00102906
ENSMUSG00000004872	Pax3	paired box 3	NM_001159520	18505	0.653916	0.0127286
ENSMUSG00000021728	Emb	embigin	NM_010330	13723	0.652806	0.00388979
ENSMUSG00000031838	Ifi30	interferon gamma inducible protein 30	NM_023065	65972	0.649899	4.52051e-07
ENSMUSG00000032515	Csrnp1	cysteine-serine-rich nuclear protein 1	NM_001357560	215418	0.649421	8.8039e-05
ENSMUSG00000021223	Papln	papilin, proteoglycan-like sulfated glycoprotein	NM_001205343	170721	0.648167	0.0378362
ENSMUSG00000034641	Cd300ld	CD300 molecule like family member d	NM_145437	217305	0.645648	0.00209683
ENSMUSG00000041633	Kctd12b	potassium channel tetramerisation domain containing 12b	NM_175429	207474	0.641627	0.0078668
ENSMUSG00000009394	Syn2	synapsin II	NM_001111015	20965	0.641235	0.0060232
ENSMUSG00000000290	Itgb2	integrin beta 2	NM_008404	16414	0.640502	0.0125939
ENSMUSG00000028773	Fabp3	fatty acid binding protein 3, muscle and heart	NM_010174	14077	0.640347	0.0425385
ENSMUSG00000024030	Abcg1	ATP binding cassette subfamily G member 1	NM_009593	11307	0.638927	0.00840786
ENSMUSG00000054752	Fsd1l	fibronectin type III and SPRY domain containing 1-like	NM_001195284	319636	0.638564	0.00141233
ENSMUSG00000027435	Cd93	CD93 antigen	NM_010740	17064	0.638026	0.000526451
ENSMUSG00000002055	Spag5	sperm associated antigen 5	NM_017407	54141	0.636792	0.0121633
ENSMUSG00000068335	Dok1	docking protein 1	NM_001291799	13448	0.636057	0.000206479
ENSMUSG00000104896	Rnu3b4	U3B small nuclear RNA 4	NR_002843	19861	0.636038	0.0230983
ENSMUSG00000046841	Ckap4	cytoskeleton-associated protein 4	NM_175451	216197	0.630264	8.56911e-06
ENSMUSG00000015568	Lpl	lipoprotein lipase	NM_008509	16956	0.627513	7.06967e-07
ENSMUSG00000026623	Lpgat1	lysophosphatidylglycerol acyltransferase 1	NM_001134829	226856	0.626202	1.58095e-10
ENSMUSG00000004098	Col5a3	collagen, type V, alpha 3	NM_001317388	53867	0.624246	0.0475979
ENSMUSG00000031286	Glt28d2	glycosyltransferase 28 domain containing 2	NM_177130	320302	0.623661	1.02925e-06
ENSMUSG00000022449	Adamts20	a disintegrin-like and metallopeptidase (reprolysin type) with thrombospondin type 1 motif, 20	NM_001164785	223838	0.623517	0.00372246
ENSMUSG00000090272	Mndal	myeloid nuclear differentiation antigen like	NM_001170853	100040462	0.620119	0.0245315
ENSMUSG00000060063	Alox5ap	arachidonate 5-lipoxygenase activating protein	NM_001308462	11690	0.619897	0.000867501
ENSMUSG00000058818	Pirb	paired Ig-like receptor B	NM_001357394	18733	0.61783	0.012715
ENSMUSG00000050335	Lgals3	lectin, galactose binding, soluble 3	NM_001145953	16854	0.617415	0.0009804
ENSMUSG00000028035	Dnajb4	DnaJ heat shock protein family (Hsp40) member B4	NM_001356363	67035	0.614756	3.24935e-06
ENSMUSG00000065822	Snord15a	small nucleolar RNA, C/D box 15A	NR_002172	449630	0.612287	0.000142424
ENSMUSG00000033446	Lpar6	lysophosphatidic acid receptor 6	NM_175116	67168	0.61184	0.00237953
ENSMUSG00000030747	Dgat2	diacylglycerol O-acyltransferase 2	NM_026384	67800	0.610882	0.00204541
ENSMUSG00000005124	Ccn4	cellular communication network factor 4	NM_018865	22402	0.610245	0.0506514
ENSMUSG00000030047	Arhgap25	Rho GTPase activating protein 25	NM_001037727	232201	0.610091	0.0223844
ENSMUSG00000046034	Otulin	OTU deubiquitinase with linear linkage specificity	NM_001013792	432940	0.609601	1.02925e-06
ENSMUSG00000019947	Arid5b	AT rich interactive domain 5B (MRF1-like)	NM_023598	71371	0.608717	0.00350488
ENSMUSG00000040747	Cd53	CD53 antigen	NM_007651	12508	0.606029	0.00499675
ENSMUSG00000020038	Cry1	cryptochrome 1 (photolyase-like)	NM_007771	12952	0.605282	0.000307032
ENSMUSG00000054435	Gimap4	GTPase, IMAP family member 4	NM_001243199	107526	0.604698	0.00237232
ENSMUSG00000039629	Strip2	striatin interacting protein 2	NM_001037740	320609	0.604585	0.00868285
ENSMUSG00000031111	Igsf1	immunoglobulin superfamily, member 1	NM_177591	209268	0.604054	0.0132474
ENSMUSG00000033196	Myh2	myosin, heavy polypeptide 2, skeletal muscle, adult	NM_001039545	17882	0.602816	0.000264121
ENSMUSG00000044317	Gpr4	G protein-coupled receptor 4	NM_175668	319197	0.602215	0.00343713
ENSMUSG00000037185	Krt80	keratin 80	NM_028770	74127	0.602089	2.0455e-07
ENSMUSG00000019122	Ccl9	chemokine (C-C motif) ligand 9	NM_011338	20308	0.602078	0.0326498
ENSMUSG00000026069	Il1rl1	interleukin 1 receptor-like 1	NM_001025602	17082	0.600339	0.0165009
ENSMUSG00000031906	Smpd3	sphingomyelin phosphodiesterase 3, neutral	NM_021491	58994	0.599172	0.0205139
ENSMUSG00000028116	Myoz2	myozenin 2	NM_001355462	59006	0.593802	1.88223e-08
ENSMUSG00000031375	Bgn	biglycan	NM_007542	12111	0.593074	2.07347e-08
ENSMUSG00000023087	Noct	nocturnin	NM_009834	12457	0.592115	0.00135387
ENSMUSG00000035914	Cd276	CD276 antigen	NM_133983	102657	0.590495	0.000291168
ENSMUSG00000020928	Higd1b	HIG1 domain family, member 1B	NM_001357580	75689	0.590187	0.00664637
ENSMUSG00000021994	Wnt5a	wingless-type MMTV integration site family, member 5A	NM_001256224	22418	0.590037	0.000132672
ENSMUSG00000078496	Zfp982	zinc finger protein 982	NM_001039209	195531	0.589	0.0195889
ENSMUSG00000112640	Gm32687	predicted gene, 32687	XM_006514359	102635315	0.588946	0.0221156
ENSMUSG00000030222	Rerg	RAS-like, estrogen-regulated, growth-inhibitor	NM_001164212	232441	0.586181	0.00113834
ENSMUSG00000027765	P2ry1	purinergic receptor P2Y, G-protein coupled 1	NM_001282016	18441	0.580941	7.45641e-09
ENSMUSG00000015980	Lrrc27	leucine rich repeat containing 27	NM_001143755	76612	0.579592	0.0490639
ENSMUSG00000035226	Rims4	regulating synaptic membrane exocytosis 4	NM_183023	241770	0.577322	0.00105255
ENSMUSG00000037408	Cnnm4	cyclin M4	NM_033570	94220	0.575376	4.35636e-14
ENSMUSG00000038034	Igsf8	immunoglobulin superfamily, member 8	NM_080419	140559	0.574935	4.56473e-05
ENSMUSG00000037242	Clic4	chloride intracellular channel 4 (mitochondrial)	NM_013885	29876	0.574782	3.8312e-09
ENSMUSG00000035561	Aldh1b1	aldehyde dehydrogenase 1 family, member B1	NM_028270	72535	0.573838	0.030353
ENSMUSG00000029591	Ung	uracil DNA glycosylase	NM_001040691	22256	0.573794	9.5882e-05
ENSMUSG00000053475	Tnfaip6	tumor necrosis factor alpha induced protein 6	NM_009398	21930	0.573636	0.0411876
ENSMUSG00000000440	Pparg	peroxisome proliferator activated receptor gamma	NM_001127330	19016	0.570447	0.0262827
ENSMUSG00000025006	Sorbs1	sorbin and SH3 domain containing 1	NM_001034962	20411	0.570051	2.03568e-07
ENSMUSG00000049551	Fzd9	frizzled class receptor 9	NM_010246	14371	0.569226	2.29215e-05
ENSMUSG00000039474	Wfs1	wolframin ER transmembrane glycoprotein	NM_011716	22393	0.56797	6.57244e-11
ENSMUSG00000054252	Fgfr3	fibroblast growth factor receptor 3	NM_001163215	14184	0.567107	0.00936178
ENSMUSG00000047485	Klhl34	kelch-like 34	NM_001081667	245683	0.566608	3.5378e-05
ENSMUSG00000032997	Chpf	chondroitin polymerizing factor	NM_001001565	74241	0.566311	5.70699e-06
ENSMUSG00000029223	Uchl1	ubiquitin carboxy-terminal hydrolase L1	NM_011670	22223	0.565916	0.00124247
ENSMUSG00000030218	Mgp	matrix Gla protein	NM_008597	17313	0.565611	1.37276e-05
ENSMUSG00000031799	Tpm4	tropomyosin 4	NM_001001491	326618	0.564807	0.000223655
ENSMUSG00000051177	Plcb1	phospholipase C, beta 1	NM_001145830	18795	0.563678	0.000446027
ENSMUSG00000021062	Rab15	RAB15, member RAS oncogene family	NM_001347405	104886	0.562196	0.00364703
ENSMUSG00000031673	Cdh11	cadherin 11	NM_009866	12552	0.561436	0.0169568
ENSMUSG00000033039	Micall1	microtubule associated monooxygenase, calponin and LIM domain containing -like 1	NM_177461	27008	0.558611	0.00130991
ENSMUSG00000037552	Plekhg2	pleckstrin homology domain containing, family G (with RhoGef domain) member 2	NM_001083912	101497	0.55583	0.000454113
ENSMUSG00000041945	Mfsd9	major facilitator superfamily domain containing 9	NM_172499	211798	0.555346	0.00777325
ENSMUSG00000026135	Zfp142	zinc finger protein 142	NM_001310668	77264	0.554699	0.00481929
ENSMUSG00000026938	Fcna	ficolin A	NM_007995	14133	0.553359	0.0396941
ENSMUSG00000011179	Odc1	ornithine decarboxylase, structural 1	NM_013614	18263	0.551066	1.09383e-05
ENSMUSG00000005410	Mcm5	minichromosome maintenance complex component 5	NM_001302540	17218	0.550803	0.0371092
ENSMUSG00000051335	Gfod1	glucose-fructose oxidoreductase domain containing 1	NM_001033399	328232	0.550612	4.06039e-05
ENSMUSG00000037868	Egr2	early growth response 2	NM_001347458	13654	0.550377	0.0512191
ENSMUSG00000070427	Il18bp	interleukin 18 binding protein	NM_001363982	16068	0.549879	0.0262827
ENSMUSG00000037016	Frem2	Fras1 related extracellular matrix protein 2	NM_172862	242022	0.54985	0.00520587
ENSMUSG00000022462	Slc38a2	solute carrier family 38, member 2	NM_001355633	67760	0.549656	1.0297e-05
ENSMUSG00000026784	Pdss1	prenyl (solanesyl) diphosphate synthase, subunit 1	NM_001355467	56075	0.547001	8.58089e-05
ENSMUSG00000027230	Creb3l1	cAMP responsive element binding protein 3-like 1	NM_011957	26427	0.54235	0.0143314
ENSMUSG00000025355	Mmp19	matrix metallopeptidase 19	NM_001164197	58223	0.540678	0.0283554
ENSMUSG00000114456	Hist1h2bh	histone cluster 1, H2bh	NM_178197	319182	0.540623	0.0183383
ENSMUSG00000061731	Ext1	exostoses (multiple) 1	NM_010162	14042	0.540241	5.12427e-05
ENSMUSG00000027078	Ube2l6	ubiquitin-conjugating enzyme E2L 6	NM_019949	56791	0.538562	0.00143673
ENSMUSG00000031351	Zfp185	zinc finger protein 185	NM_001109043	22673	0.537906	0.0538617
ENSMUSG00000037613	Tnfrsf23	tumor necrosis factor receptor superfamily, member 23	NM_001308111	79201	0.536116	0.00105255
ENSMUSG00000029167	Ppargc1a	peroxisome proliferative activated receptor, gamma, coactivator 1 alpha	NM_008904	19017	0.535795	0.000441787
ENSMUSG00000029581	Fscn1	fascin actin-bundling protein 1	NM_007984	14086	0.535331	0.0120862
ENSMUSG00000071064	Zfp827	zinc finger protein 827	NM_001294279	622675	0.53522	3.71921e-05
ENSMUSG00000031781	Ciapin1	cytokine induced apoptosis inhibitor 1	NM_134141	109006	0.534803	0.00091192
ENSMUSG00000040321	Zfp770	zinc finger protein 770	NM_175466	228491	0.53475	1.78176e-05
ENSMUSG00000032902	Slc16a1	solute carrier family 16 (monocarboxylic acid transporters), member 1	NM_009196	20501	0.534243	2.04226e-05
ENSMUSG00000029482	Aacs	acetoacetyl-CoA synthetase	NM_030210	78894	0.534124	0.042317
ENSMUSG00000048707	Tprn	taperin	NM_175286	97031	0.53301	0.000500517
ENSMUSG00000036752	Tubb4b	tubulin, beta 4B class IVB	NM_146116	227613	0.532534	5.013e-06
ENSMUSG00000021270	Hsp90aa1	heat shock protein 90, alpha (cytosolic), class A member 1	NM_010480	15519	0.532389	3.79054e-05
ENSMUSG00000024665	Fads2	fatty acid desaturase 2	NM_019699	56473	0.532254	0.000109141
ENSMUSG00000050071	Bex1	brain expressed X-linked 1	NM_009052	19716	0.532239	0.00130175
ENSMUSG00000057967	Fgf18	fibroblast growth factor 18	NM_008005	14172	0.531851	0.0246629
ENSMUSG00000022332	Khdrbs3	KH domain containing, RNA binding, signal transduction associated 3	NM_010158	13992	0.531488	1.90007e-06
ENSMUSG00000027254	Map1a	microtubule-associated protein 1 A	NM_001173506	17754	0.530806	0.00578709
ENSMUSG00000020589	Fam49a	family with sequence similarity 49, member A	NM_001146119	76820	0.530514	6.08729e-07
ENSMUSG00000042605	Atxn2	ataxin 2	NM_001359153	20239	0.52734	8.1541e-06
ENSMUSG00000038267	Slc22a23	solute carrier family 22, member 23	NM_001033167	73102	0.526629	0.00150042
ENSMUSG00000019796	Lrp11	low density lipoprotein receptor-related protein 11	NM_001359742	237253	0.525434	0.016246
ENSMUSG00000030878	Cdr2	cerebellar degeneration-related 2	NM_001354986	12585	0.525276	0.012084
ENSMUSG00000039220	Ppp1r10	protein phosphatase 1, regulatory subunit 10	NM_001163818	52040	0.525173	0.00313465
ENSMUSG00000020205	Phlda1	pleckstrin homology like domain, family A, member 1	NM_009344	21664	0.524864	1.46668e-06
ENSMUSG00000008136	Fhl2	four and a half LIM domains 2	NM_001289533	14200	0.524418	0.0303344
ENSMUSG00000081058	Hist2h3c2	histone cluster 2, H3c2	NM_054045	97114	0.524043	0.000322098
ENSMUSG00000026110	Mgat4a	mannoside acetylglucosaminyltransferase 4, isoenzyme A	NM_001290801	269181	0.523116	0.00023243
ENSMUSG00000026342	Slc35f5	solute carrier family 35, member F5	NM_001356294	74150	0.523089	5.98687e-06
ENSMUSG00000024736	Tmem132a	transmembrane protein 132A	NM_133804	98170	0.520914	1.16086e-07
ENSMUSG00000040950	Mgl2	macrophage galactose N-acetyl-galactosamine specific lectin 2	NM_145137	216864	0.520324	0.0041621
ENSMUSG00000027533	Fabp5	fatty acid binding protein 5, epidermal	NM_001272097	16592	0.520172	0.000789257
ENSMUSG00000034595	Ppp1r18	protein phosphatase 1, regulatory subunit 18	NM_001146710	76448	0.51834	0.00058613
ENSMUSG00000040183	Ankrd6	ankyrin repeat domain 6	NM_001012450	140577	0.518327	0.0142367
ENSMUSG00000009378	Slc16a12	solute carrier family 16 (monocarboxylic acid transporters), member 12	NM_172838	240638	0.517883	0.0201096
ENSMUSG00000041476	Smpx	small muscle protein, X-linked	NM_001252591	66106	0.517367	1.70462e-09
ENSMUSG00000040711	Sh3pxd2b	SH3 and PX domains 2B	NM_177364	268396	0.51587	0.000172548
ENSMUSG00000033544	Angptl1	angiopoietin-like 1	NM_028333	72713	0.515122	0.00206382
ENSMUSG00000010830	Kdelr3	KDEL (Lys-Asp-Glu-Leu) endoplasmic reticulum protein retention receptor 3	NM_134090	105785	0.513908	0.00686103
ENSMUSG00000057880	Abat	4-aminobutyrate aminotransferase	NM_001170978	268860	0.513846	2.61624e-06
ENSMUSG00000025422	Agap2	ArfGAP with GTPase domain, ankyrin repeat and PH domain 2	NM_001033263	216439	0.513748	0.0179765
ENSMUSG00000022225	Cma1	chymase 1, mast cell	NM_010780	17228	0.513669	0.000421234
ENSMUSG00000028063	Lmna	lamin A	NM_001002011	16905	0.513646	9.18767e-13
ENSMUSG00000036943	Rab8b	RAB8B, member RAS oncogene family	NM_173413	235442	0.512457	4.49216e-07
ENSMUSG00000006519	Cyba	cytochrome b-245, alpha polypeptide	NM_001301284	13057	0.512421	0.00256024
ENSMUSG00000034570	Inpp5j	inositol polyphosphate 5-phosphatase J	NM_172439	170835	0.512238	0.00568674
ENSMUSG00000038370	Pcp4l1	Purkinje cell protein 4-like 1	NM_025557	66425	0.511573	0.0069137
ENSMUSG00000089774	Slc5a3	solute carrier family 5 (inositol transporters), member 3	NM_017391	53881	0.51155	0.00100507
ENSMUSG00000079523	Tmsb10	thymosin, beta 10	NM_001039392	19240	0.511334	0.000726112
ENSMUSG00000051341	Zfp52	zinc finger protein 52	NM_144515	22710	0.510834	0.00446918
ENSMUSG00000045414	Dipk2a	divergent protein kinase domain 2A	NM_001033145	68861	0.50868	0.0167907
ENSMUSG00000024713	Pcsk5	proprotein convertase subtilisin/kexin type 5	NM_001163144	18552	0.508404	0.00238902
ENSMUSG00000024558	Mapk4	mitogen-activated protein kinase 4	NM_001360936	225724	0.50819	0.0191358
ENSMUSG00000022364	Tbc1d31	TBC1 domain family, member 31	NM_001081396	210544	0.507936	0.00800806
ENSMUSG00000027204	Fbn1	fibrillin 1	NM_007993	14118	0.507116	0.00621595
ENSMUSG00000028261	Ndufaf4	NADH:ubiquinone oxidoreductase complex assembly factor 4	NM_026742	68493	0.507009	2.25942e-06
ENSMUSG00000020774	Aspa	aspartoacylase	NM_023113	11484	0.50686	0.00147549
ENSMUSG00000026308	Klhl30	kelch-like 30	NM_027551	70788	0.505569	0.0019522
ENSMUSG00000051343	Rab11fip5	RAB11 family interacting protein 5 (class I)	NM_001003955	52055	0.505132	6.21193e-07
ENSMUSG00000030208	Emp1	epithelial membrane protein 1	NM_001288627	13730	0.504937	0.00217865
ENSMUSG00000024011	Pi16	peptidase inhibitor 16	NM_023734	74116	0.504146	0.00106254
ENSMUSG00000031448	Adprhl1	ADP-ribosylhydrolase like 1	NM_172750	234072	0.502042	2.89247e-11
ENSMUSG00000045248	Med26	mediator complex subunit 26	NM_027485	70625	0.501493	0.00775215
ENSMUSG00000065353	Snora73b	small nucleolar RNA, H/ACA box 73b	NR_028513	100306945	0.501439	0.00327439
ENSMUSG00000026547	Tagln2	transgelin 2	NM_178598	21346	0.500992	0.00961146
ENSMUSG00000033361	Prrg3	proline rich Gla (G-carboxyglutamic acid) 3 (transmembrane)	NM_001081135	208748	0.500814	0.020925
ENSMUSG00000024427	Spry4	sprouty RTK signaling antagonist 4	NM_011898	24066	0.500365	0.00175876
ENSMUSG00000037887	Dusp8	dual specificity phosphatase 8	NM_008748	18218	0.499075	0.000485947
ENSMUSG00000020532	Acaca	acetyl-Coenzyme A carboxylase alpha	NM_133360	107476	0.497774	0.000145259
ENSMUSG00000026409	Pfkfb2	6-phosphofructo-2-kinase/fructose-2,6-biphosphatase 2	NM_001162415	18640	0.497626	1.10806e-07
ENSMUSG00000037523	Mavs	mitochondrial antiviral signaling protein	NM_001206382	228607	0.497012	3.37642e-07
ENSMUSG00000039405	Prss23	protease, serine 23	NM_001360752	76453	0.496732	6.24548e-06
ENSMUSG00000039376	Synpo2l	synaptopodin 2-like	NM_001310431	68760	0.496476	6.17005e-08
ENSMUSG00000057315	Arhgap24	Rho GTPase activating protein 24	NM_001286468	231532	0.496101	6.12891e-07
ENSMUSG00000027086	Fastkd1	FAST kinase domains 1	NM_177244	320720	0.495592	0.000262737
ENSMUSG00000021614	Vcan	versican	NM_001081249	13003	0.495184	0.0112115
ENSMUSG00000024843	Chka	choline kinase alpha	NM_001025566	12660	0.49454	0.00558097
ENSMUSG00000074971	Fibin	fin bud initiation factor homolog (zebrafish)	NM_026271	67606	0.494111	0.0151862
ENSMUSG00000027076	Timm10	translocase of inner mitochondrial membrane 10	NM_013899	30059	0.49366	0.000370104
ENSMUSG00000022831	Hcls1	hematopoietic cell specific Lyn substrate 1	NM_008225	15163	0.491764	0.0321685
ENSMUSG00000021998	Lcp1	lymphocyte cytosolic protein 1	NM_001247984	18826	0.491566	0.00930152
ENSMUSG00000044167	Foxo1	forkhead box O1	NM_019739	56458	0.490419	0.0190168
ENSMUSG00000050549	Fam241a	family with sequence similarity 241, member A	NM_027482	70617	0.490382	0.00511641
ENSMUSG00000022711	Pmm2	phosphomannomutase 2	NM_001362485	54128	0.488187	1.16936e-06
ENSMUSG00000020277	Pfkl	phosphofructokinase, liver, B-type	NM_001358793	18641	0.487614	2.69627e-05
ENSMUSG00000039485	Tspyl4	TSPY-like 4	NM_030203	72480	0.485705	0.00838005
ENSMUSG00000004698	Hdac9	histone deacetylase 9	NM_001271386	79221	0.484688	0.00223442
ENSMUSG00000030847	Bag3	BCL2-associated athanogene 3	NM_013863	29810	0.484344	2.11989e-07
ENSMUSG00000026761	Orc4	origin recognition complex, subunit 4	NM_001177313	26428	0.482874	0.0247346
ENSMUSG00000009772	Nuak2	NUAK family, SNF1-like kinase, 2	NM_001195025	74137	0.482145	0.0276643
ENSMUSG00000028581	Laptm5	lysosomal-associated protein transmembrane 5	NM_010686	16792	0.481389	0.0497809
ENSMUSG00000041936	Agrn	agrin	NM_001369026	11603	0.481203	0.0202327
ENSMUSG00000001995	Sipa1l2	signal-induced proliferation-associated 1 like 2	NM_001081337	244668	0.480302	8.97618e-11
ENSMUSG00000024084	Qpct	glutaminyl-peptide cyclotransferase (glutaminyl cyclase)	NM_001316729	70536	0.480047	0.0201737
ENSMUSG00000032802	Srxn1	sulfiredoxin 1 homolog (S. cerevisiae)	NM_029688	76650	0.479275	0.00293042
ENSMUSG00000041920	Slc16a6	solute carrier family 16 (monocarboxylic acid transporters), member 6	NM_001029842	104681	0.478748	0.0167528
ENSMUSG00000047766	Lrrc49	leucine rich repeat containing 49	NM_001146046	102747	0.478069	3.99607e-05
ENSMUSG00000044786	Zfp36	zinc finger protein 36	NM_011756	22695	0.477947	0.000373624
ENSMUSG00000008435	Rdh13	retinol dehydrogenase 13 (all-trans and 9-cis)	NM_001290409	108841	0.477914	4.79562e-05
ENSMUSG00000021706	Zfyve16	zinc finger, FYVE domain containing 16	NM_173392	218441	0.476566	7.97581e-06
ENSMUSG00000031167	Rbm3	RNA binding motif (RNP1, RRM) protein 3	NM_001166409	19652	0.475945	0.00168812
ENSMUSG00000030089	Slc41a3	solute carrier family 41, member 3	NM_001037493	71699	0.475453	3.71497e-11
ENSMUSG00000027500	Stmn2	stathmin-like 2	NM_025285	20257	0.475336	0.00139328
ENSMUSG00000025986	Slc39a10	solute carrier family 39 (zinc transporter), member 10	NM_001356416	227059	0.473566	0.0161447
ENSMUSG00000020241	Col6a2	collagen, type VI, alpha 2	NM_001347207	12834	0.472454	0.0390072
ENSMUSG00000068566	Myadm	myeloid-associated differentiation marker	NM_001093764	50918	0.471009	0.0311885
ENSMUSG00000038007	Acer2	alkaline ceramidase 2	NM_001290541	230379	0.470676	0.00580305
ENSMUSG00000029673	Auts2	autism susceptibility candidate 2	NM_001363480	319974	0.468399	0.000275895
ENSMUSG00000073375	Lrrc30	leucine rich repeat containing 30	NM_001033340	240131	0.467752	0.0141359
ENSMUSG00000025137	Pcyt2	phosphate cytidylyltransferase 2, ethanolamine	NM_001347615	68671	0.467079	4.94594e-07
ENSMUSG00000036019	Tmtc2	transmembrane and tetratricopeptide repeat containing 2	NM_177368	278279	0.466576	0.0342562
ENSMUSG00000069516	Lyz2	lysozyme 2	NM_017372	17105	0.465008	0.00404699
ENSMUSG00000041773	Enc1	ectodermal-neural cortex 1	NM_007930	13803	0.464913	7.88296e-06
ENSMUSG00000041731	Pgm5	phosphoglucomutase 5	NM_175013	226041	0.464405	3.17383e-07
ENSMUSG00000002900	Lamb1	laminin B1	NM_008482	16777	0.463751	0.000132672
ENSMUSG00000019863	Qrsl1	glutaminyl-tRNA synthase (glutamine-hydrolyzing)-like 1	NM_001081054	76563	0.46348	1.45417e-07
ENSMUSG00000070436	Serpinh1	serine (or cysteine) peptidase inhibitor, clade H, member 1	NM_001111043	12406	0.462383	0.00553015
ENSMUSG00000032968	Inha	inhibin alpha	NM_001329843	16322	0.461997	0.00256722
ENSMUSG00000060206	Zfp462	zinc finger protein 462	NM_172867	242466	0.461566	0.001853
ENSMUSG00000054034	Tceal5	transcription elongation factor A (SII)-like 5	NM_001365117	331532	0.461399	0.000389866
ENSMUSG00000004951	Hspb1	heat shock protein 1	NM_013560	15507	0.461257	0.0204568
ENSMUSG00000039126	Prune2	prune homolog 2	NM_181348	353211	0.461187	0.0192248
ENSMUSG00000024440	Pcdh12	protocadherin 12	NM_017378	53601	0.461146	0.0296576
ENSMUSG00000064966	Snord15b	small nucleolar RNA, C/D box 14B	NR_002173	449631	0.460303	0.00446014
ENSMUSG00000026564	Dusp27	dual specificity phosphatase 27 (putative)	NM_001033344	240892	0.46017	0.0013684
ENSMUSG00000026655	Fam107b	family with sequence similarity 107, member B	NM_025626	66540	0.459996	0.0209016
ENSMUSG00000041313	Slc7a1	solute carrier family 7 (cationic amino acid transporter, y+ system), member 1	NM_001301424	11987	0.459593	9.04696e-05
ENSMUSG00000070462	Tlnrd1	talin rod domain containing 1	NM_030705	80889	0.459033	3.5807e-06
ENSMUSG00000025408	Ddit3	DNA-damage inducible transcript 3	NM_001290183	13198	0.458511	0.00479888
ENSMUSG00000010663	Fads1	fatty acid desaturase 1	NM_146094	76267	0.458256	0.000127454
ENSMUSG00000031659	Adcy7	adenylate cyclase 7	NM_001037723	11513	0.456845	0.0014549
ENSMUSG00000018405	Mrm1	mitochondrial rRNA methyltransferase 1	NM_145433	217038	0.45649	0.0183383
ENSMUSG00000027907	S100a11	S100 calcium binding protein A11	NM_016740	20195	0.455006	0.00115167
ENSMUSG00000044026	Slc35g1	solute carrier family 35, member G1	NM_175507	240660	0.454987	0.0359268
ENSMUSG00000026028	Trak2	trafficking protein, kinesin binding 2	NM_172406	70827	0.454561	5.51721e-15
ENSMUSG00000021365	Nedd9	neural precursor cell expressed, developmentally down-regulated gene 9	NM_001111324	18003	0.4541	0.00186735
ENSMUSG00000005087	Cd44	CD44 antigen	NM_001039150	12505	0.453706	0.0537681
ENSMUSG00000032349	Elovl5	ELOVL family member 5, elongation of long chain fatty acids (yeast)	NM_134255	68801	0.453069	0.000678351
ENSMUSG00000029552	Tes	testis derived transcript	NM_011570	21753	0.452584	0.0441092
ENSMUSG00000027195	Hsd17b12	hydroxysteroid (17-beta) dehydrogenase 12	NM_019657	56348	0.452014	0.000187081
ENSMUSG00000037692	Ahdc1	AT hook, DNA binding motif, containing 1	NM_146155	230793	0.451927	0.000401458
ENSMUSG00000035840	Lysmd3	LysM, putative peptidoglycan-binding, domain containing 3	NM_030257	80289	0.448697	1.81235e-05
ENSMUSG00000045246	Kcng4	potassium voltage-gated channel, subfamily G, member 4	NM_001357210	66733	0.448558	0.000630159
ENSMUSG00000028195	Ccn1	cellular communication network factor 1	NM_010516	16007	0.44848	0.0169516
ENSMUSG00000038623	Tm6sf1	transmembrane 6 superfamily member 1	NM_001291282	107769	0.448315	0.00349289
ENSMUSG00000037601	Nme1	NME/NM23 nucleoside diphosphate kinase 1	NM_008704	18102	0.44827	0.00370363
ENSMUSG00000024456	Diaph1	diaphanous related formin 1	NM_001305980	13367	0.447276	7.67561e-06
ENSMUSG00000054720	Lrrc8c	leucine rich repeat containing 8 family, member C	NM_133897	100604	0.447033	0.00284089
ENSMUSG00000028232	Tmem68	transmembrane protein 68	NM_028097	72098	0.446791	0.00868515
ENSMUSG00000038217	Tlcd2	TLC domain containing 2	NM_001291156	380712	0.445295	0.0019198
ENSMUSG00000029089	Pacrgl	PARK2 co-regulated-like	NM_025755	66768	0.444863	0.0240761
ENSMUSG00000020015	Cdk17	cyclin-dependent kinase 17	NM_146239	237459	0.444692	0.00242406
ENSMUSG00000036862	Dchs1	dachsous cadherin related 1	NM_001162943	233651	0.443544	0.00653463
ENSMUSG00000026837	Col5a1	collagen, type V, alpha 1	NM_015734	12831	0.441997	0.0320322
ENSMUSG00000075229	Ccdc58	coiled-coil domain containing 58	NM_001159421	381045	0.441683	6.5481e-05
ENSMUSG00000013936	Myl2	myosin, light polypeptide 2, regulatory, cardiac, slow	NM_010861	17906	0.441079	0.00385584
ENSMUSG00000062075	Lmnb2	lamin B2	NM_001347140	16907	0.440594	0.00722306
ENSMUSG00000036707	Cab39	calcium binding protein 39	NM_001355046	12283	0.440526	5.36336e-08
ENSMUSG00000035891	Cerk	ceramide kinase	NM_145475	223753	0.439515	2.72966e-06
ENSMUSG00000067931	Zfp948	zinc finger protein 948	NM_001002008	381066	0.439122	0.0116018
ENSMUSG00000016382	Pls3	plastin 3 (T-isoform)	NM_001166453	102866	0.438949	1.89994e-05
ENSMUSG00000040624	Plekhg1	pleckstrin homology domain containing, family G (with RhoGef domain) member 1	NM_001033253	213783	0.438915	0.0164806
ENSMUSG00000039286	Fndc3b	fibronectin type III domain containing 3B	NM_001356953	72007	0.438597	2.09725e-08
ENSMUSG00000025790	Slco3a1	solute carrier organic anion transporter family, member 3a1	NM_001038643	108116	0.437801	0.00033355
ENSMUSG00000056260	Lrif1	ligand dependent nuclear receptor interacting factor 1	NM_001039478	321000	0.437185	0.0371807
ENSMUSG00000051495	Irf2bp2	interferon regulatory factor 2 binding protein 2	NM_001164598	270110	0.436659	0.00237953
ENSMUSG00000025742	Prps2	phosphoribosyl pyrophosphate synthetase 2	NM_001313758	110639	0.436553	0.049563
ENSMUSG00000000693	Loxl3	lysyl oxidase-like 3	NM_013586	16950	0.436269	0.0288654
ENSMUSG00000025776	Crispld1	cysteine-rich secretory protein LCCL domain containing 1	NM_001356551	83691	0.435116	0.00280666
ENSMUSG00000022510	Trp63	transformation related protein 63	NM_001127259	22061	0.434521	0.000307032
ENSMUSG00000039989	Cbx4	chromobox 4	NM_007625	12418	0.433456	0.0378703
ENSMUSG00000041040	Fam117b	family with sequence similarity 117, member B	NM_001037725	72750	0.432765	0.00104932
ENSMUSG00000034006	Pqlc1	PQ loop repeat containing 1	NM_001164420	66943	0.432419	8.45737e-06
ENSMUSG00000032267	Usp28	ubiquitin specific peptidase 28	NM_001359739	235323	0.432123	0.0400428
ENSMUSG00000030116	Mfap5	microfibrillar associated protein 5	NM_001347434	50530	0.432045	0.00342274
ENSMUSG00000036446	Lum	lumican	NM_008524	17022	0.431772	0.0373182
ENSMUSG00000030352	Tspan9	tetraspanin 9	NM_001356301	109246	0.431612	0.000755824
ENSMUSG00000027580	Helz2	helicase with zinc finger 2, transcriptional coactivator	NM_183162	229003	0.431547	0.0140141
ENSMUSG00000055639	Dach1	dachshund family transcription factor 1	NM_001038610	13134	0.431233	0.00802847
ENSMUSG00000052681	Rap1b	RAS related protein 1b	NM_024457	215449	0.430847	1.38982e-05
ENSMUSG00000057604	Lmcd1	LIM and cysteine-rich domains 1	NM_144799	30937	0.43047	0.0128265
ENSMUSG00000026355	Mcm6	minichromosome maintenance complex component 6	NM_001313695	17219	0.429994	0.0303344
ENSMUSG00000022500	Litaf	LPS-induced TN factor	NM_019980	56722	0.429952	0.00123117
ENSMUSG00000053012	Krcc1	lysine-rich coiled-coil 1	NM_001354706	57896	0.429245	0.000119889
ENSMUSG00000031767	Nudt7	nudix (nucleoside diphosphate linked moiety X)-type motif 7	NM_001290180	67528	0.428324	0.000188308
ENSMUSG00000056515	Rab31	RAB31, member RAS oncogene family	NM_133685	106572	0.428048	1.10077e-05
ENSMUSG00000016194	Hsd11b1	hydroxysteroid 11-beta dehydrogenase 1	NM_001044751	15483	0.427422	0.00319038
ENSMUSG00000028967	Errfi1	ERBB receptor feedback inhibitor 1	NM_001356323	74155	0.427035	0.00113401
ENSMUSG00000064363	ND4	NADH dehydrogenase subunit 4	NP_904337	17719	0.426873	0.0102342
ENSMUSG00000064351	COX1	cytochrome c oxidase subunit I	NP_904330	17708	0.42622	2.33585e-06
ENSMUSG00000042549	Map2k3os	mitogen-activated protein kinase kinase 3, opposite strand	NM_025293	24082	0.425596	0.00452668
ENSMUSG00000033767	Tmem131l	transmembrane 131 like	NM_172681	229473	0.424689	0.0238643
ENSMUSG00000022816	Fstl1	follistatin-like 1	NM_008047	14314	0.424688	0.00770427
ENSMUSG00000045377	Tmem88	transmembrane protein 88	NM_025915	67020	0.424536	0.0137715
ENSMUSG00000052727	Map1b	microtubule-associated protein 1B	NM_008634	17755	0.423965	0.00580399
ENSMUSG00000030718	Ppme1	protein phosphatase methylesterase 1	NM_028292	72590	0.423835	0.00216833
ENSMUSG00000040280	Ndufa4l2	Ndufa4, mitochondrial complex associated like 2	NM_001098789	407790	0.423189	0.00780498
ENSMUSG00000031352	Hccs	holocytochrome c synthetase	NM_001331049	15159	0.422181	6.24305e-08
ENSMUSG00000020032	Nuak1	NUAK family, SNF1-like kinase, 1	NM_001004363	77976	0.421945	1.68354e-08
ENSMUSG00000060802	B2m	beta-2 microglobulin	NM_009735	12010	0.420851	0.0203916
ENSMUSG00000000489	Pdgfb	platelet derived growth factor, B polypeptide	NM_011057	18591	0.420512	0.00147286
ENSMUSG00000033685	Ucp2	uncoupling protein 2 (mitochondrial, proton carrier)	NM_011671	22228	0.420155	0.00987324
ENSMUSG00000048706	Lurap1l	leucine rich adaptor protein 1-like	NM_026821	52829	0.419966	0.023113
ENSMUSG00000034926	Dhcr24	24-dehydrocholesterol reductase	NM_053272	74754	0.41976	0.032379
ENSMUSG00000000753	Serpinf1	serine (or cysteine) peptidase inhibitor, clade F, member 1	NM_011340	20317	0.419074	0.0362299
ENSMUSG00000025938	Slco5a1	solute carrier organic anion transporter family, member 5A1	NM_172841	240726	0.418267	0.000204035
ENSMUSG00000041263	Rusc1	RUN and SH3 domain containing 1	NM_001083807	72296	0.418135	0.00124894
ENSMUSG00000071076	Jund	jun D proto-oncogene	NM_001286944	16478	0.416895	1.95842e-09
ENSMUSG00000025732	Mcrip2	MAPK regulated corepressor interacting protein 2	NM_026633	68241	0.416541	0.00412558
ENSMUSG00000038252	Ncapd2	non-SMC condensin I complex, subunit D2	NM_146171	68298	0.416475	0.00972525
ENSMUSG00000024781	Lipa	lysosomal acid lipase A	NM_001111100	16889	0.416442	0.00123426
ENSMUSG00000021079	Timm9	translocase of inner mitochondrial membrane 9	NM_001024853	30056	0.416307	0.00186735
ENSMUSG00000032470	Mras	muscle and microspikes RAS	NM_008624	17532	0.416253	0.0167979
ENSMUSG00000031827	Cotl1	coactosin-like 1 (Dictyostelium)	NM_028071	72042	0.414811	0.0196566
ENSMUSG00000037405	Icam1	intercellular adhesion molecule 1	NM_010493	15894	0.414727	0.0242523
ENSMUSG00000047497	Adamts12	a disintegrin-like and metallopeptidase (reprolysin type) with thrombospondin type 1 motif, 12	NM_175501	239337	0.413949	0.0400905
ENSMUSG00000043587	Pxylp1	2-phosphoxylose phosphatase 1	NM_001289645	235534	0.411919	0.0490639
ENSMUSG00000041577	Prelp	proline arginine-rich end leucine-rich repeat	NM_054077	116847	0.411536	0.0382518
ENSMUSG00000026014	Raph1	Ras association (RalGDS/AF-6) and pleckstrin homology domains 1	NM_001045513	77300	0.411276	0.00139328
ENSMUSG00000051000	Fam160a1	family with sequence similarity 160, member A1	NM_172682	229488	0.411026	1.66072e-06
ENSMUSG00000105827	Hist2h2bb	histone cluster 2, H2bb	NM_175666	319189	0.410931	0.0151862
ENSMUSG00000005483	Dnajb1	DnaJ heat shock protein family (Hsp40) member B1	NM_001308227	81489	0.410357	0.0100523
ENSMUSG00000029001	Fbxo44	F-box protein 44	NM_001161851	230903	0.41026	0.00759662
ENSMUSG00000042246	Tmc7	transmembrane channel-like gene family 7	NM_172476	209760	0.410206	1.17315e-05
ENSMUSG00000030782	Tgfb1i1	transforming growth factor beta 1 induced transcript 1	NM_001289550	21804	0.409613	0.0419991
ENSMUSG00000032503	Arpp21	cyclic AMP-regulated phosphoprotein, 21	NM_001177615	74100	0.408883	0.00162124
ENSMUSG00000035621	Midn	midnolin	NM_001305798	59090	0.408487	6.06123e-07
ENSMUSG00000089281	Scarna6	small Cajal body-specific RNA 6	NR_028519	100217415	0.408201	0.00621595
ENSMUSG00000001119	Col6a1	collagen, type VI, alpha 1	NM_009933	12833	0.408187	0.0426045
ENSMUSG00000041025	Iffo2	intermediate filament family orphan 2	NM_001205173	212632	0.407547	0.00442459
ENSMUSG00000038302	Afg1l	AFG1 like ATPase	NM_001359297	215951	0.407012	4.49216e-07
ENSMUSG00000006517	Mvd	mevalonate (diphospho) decarboxylase	NM_138656	192156	0.406602	0.00925084
ENSMUSG00000036905	C1qb	complement component 1, q subcomponent, beta polypeptide	NM_009777	12260	0.40609	0.0173278
ENSMUSG00000090210	Itga10	integrin, alpha 10	NM_001081053	213119	0.405803	0.0524603
ENSMUSG00000024210	Ip6k3	inositol hexaphosphate kinase 3	NM_173027	271424	0.405669	0.00849659
ENSMUSG00000030259	Rassf8	Ras association (RalGDS/AF-6) domain family (N-terminal) member 8	NM_027760	71323	0.405354	5.27279e-07
ENSMUSG00000000915	Hip1r	huntingtin interacting protein 1 related	NM_145070	29816	0.40533	0.0519082
ENSMUSG00000048911	Rnf24	ring finger protein 24	NM_178607	51902	0.405068	0.00330156
ENSMUSG00000027712	Anxa5	annexin A5	NM_009673	11747	0.404991	9.42785e-06
ENSMUSG00000022404	Slc25a17	solute carrier family 25 (mitochondrial carrier, peroxisomal membrane protein), member 17	NM_011399	20524	0.404491	0.00615352
ENSMUSG00000031007	Atp6ap2	ATPase, H+ transporting, lysosomal accessory protein 2	NM_027439	70495	0.404159	1.29112e-07
ENSMUSG00000032135	Mcam	melanoma cell adhesion molecule	NM_001359530	84004	0.403599	0.0395926
ENSMUSG00000029802	Abcg2	ATP binding cassette subfamily G member 2 (Junior blood group)	NM_001355477	26357	0.403594	0.00111184
ENSMUSG00000071369	Map3k5	mitogen-activated protein kinase kinase kinase 5	NM_008580	26408	0.403437	8.79627e-05
ENSMUSG00000053560	Ier2	immediate early response 2	NM_010499	15936	0.403206	0.0171011
ENSMUSG00000064341	ND1	NADH dehydrogenase subunit 1	NP_904328	17716	0.402851	0.0262587
ENSMUSG00000029860	Zyx	zyxin	NM_001289617	22793	0.402263	3.11925e-08
ENSMUSG00000021196	Pfkp	phosphofructokinase, platelet	NM_001291071	56421	0.400798	0.00357943
ENSMUSG00000074781	Ube2n	ubiquitin-conjugating enzyme E2N	NM_080560	93765	0.400459	0.000227279
ENSMUSG00000042595	Fam199x	family with sequence similarity 199, X-linked	NM_146261	245622	0.400444	0.00102173
ENSMUSG00000069305	Hist1h4n	histone cluster 1, H4n	NM_175657	319161	0.400198	0.0326068
ENSMUSG00000026062	Slc9a2	solute carrier family 9 (sodium/hydrogen exchanger), member 2	NM_001033289	226999	0.400175	8.38195e-12
ENSMUSG00000038344	Txlng	taxilin gamma	NM_001290776	353170	0.400001	0.00858221
ENSMUSG00000020740	Gga3	golgi associated, gamma adaptin ear containing, ARF binding protein 3	NM_001252067	260302	0.399614	0.0362299
ENSMUSG00000000567	Sox9	SRY (sex determining region Y)-box 9	NM_011448	20682	0.399485	0.00415487
ENSMUSG00000009687	Fxyd5	FXYD domain-containing ion transport regulator 5	NM_001111073	18301	0.398935	0.0489222
ENSMUSG00000079592	C1qtnf5	C1q and tumor necrosis factor related protein 5	NM_001040631	235312	0.398722	0.031111
ENSMUSG00000062825	Actg1	actin, gamma, cytoplasmic 1	NM_001313923	11465	0.39756	0.000494974
ENSMUSG00000031486	Adgra2	adhesion G protein-coupled receptor A2	NM_054044	78560	0.396983	0.000118973
ENSMUSG00000016494	Cd34	CD34 antigen	NM_001111059	12490	0.396316	0.00195434
ENSMUSG00000057054	Inca1	inhibitor of CDK, cyclin A1 interacting protein 1	NM_001252482	103844	0.395072	0.0251679
ENSMUSG00000026384	Ptpn4	protein tyrosine phosphatase, non-receptor type 4	NM_019933	19258	0.394844	3.41994e-08
ENSMUSG00000025813	Homer2	homer scaffolding protein 2	NM_001164086	26557	0.394649	0.000191489
ENSMUSG00000045664	Cdc42ep2	CDC42 effector protein (Rho GTPase binding) 2	NM_026772	104252	0.394378	0.0022909
ENSMUSG00000020077	Srgn	serglycin	NM_001358965	19073	0.393618	0.00104733
ENSMUSG00000029163	Emilin1	elastin microfibril interfacer 1	NM_133918	100952	0.391127	0.00611517
ENSMUSG00000039316	Rftn1	raftlin lipid raft linker 1	NM_181397	76438	0.390987	0.00226328
ENSMUSG00000070639	Lrrc8b	leucine rich repeat containing 8 family, member B	NM_001033550	433926	0.390644	0.0109051
ENSMUSG00000056201	Cfl1	cofilin 1, non-muscle	NM_007687	12631	0.390616	1.38032e-05
ENSMUSG00000029135	Fosl2	fos-like antigen 2	NM_008037	14284	0.390314	0.0141079
ENSMUSG00000007659	Bcl2l1	BCL2-like 1	NM_001289716	12048	0.390082	0.0200022
ENSMUSG00000048058	Ldlrad3	low density lipoprotein receptor class A domain containing 3	NM_001290784	241576	0.38926	0.00664598
ENSMUSG00000024501	Dpysl3	dihydropyrimidinase-like 3	NM_001136086	22240	0.388484	0.0304624
ENSMUSG00000025225	Nfkb2	nuclear factor of kappa light polypeptide gene enhancer in B cells 2, p49/p100	NM_001177369	18034	0.387903	5.62855e-06
ENSMUSG00000021877	Arf4	ADP-ribosylation factor 4	NM_007479	11843	0.387648	0.00375183
ENSMUSG00000064289	Tank	TRAF family member-associated Nf-kappa B activator	NM_001164071	21353	0.3871	4.10948e-06
ENSMUSG00000024486	Hbegf	heparin-binding EGF-like growth factor	NM_010415	15200	0.387099	0.0542072
ENSMUSG00000046768	Rhoj	ras homolog family member J	NM_023275	80837	0.386981	6.20316e-05
ENSMUSG00000027293	Ehd4	EH-domain containing 4	NM_133838	98878	0.386347	0.00749817
ENSMUSG00000078486	Perm1	PPARGC1 and ESRR induced regulator, muscle 1	NM_172417	74183	0.3851	0.00115236
ENSMUSG00000063286	Gm8995	predicted gene 8995	XR_001778251	668139	0.385094	0.0440455
ENSMUSG00000025492	Ifitm3	interferon induced transmembrane protein 3	NM_025378	66141	0.384655	0.0220176
ENSMUSG00000017144	Rnd3	Rho family GTPase 3	NM_028810	74194	0.383635	0.0160761
ENSMUSG00000016319	Slc25a5	solute carrier family 25 (mitochondrial carrier, adenine nucleotide translocator), member 5	NM_007451	11740	0.3835	0.000119419
ENSMUSG00000027861	Casq2	calsequestrin 2	NM_001355663	12373	0.383104	0.00536729
ENSMUSG00000021831	Ero1l	ERO1-like (S. cerevisiae)	NM_015774	50527	0.382452	0.0246608
ENSMUSG00000003476	Crhr2	corticotropin releasing hormone receptor 2	NM_001288618	12922	0.382212	5.8354e-07
ENSMUSG00000059708	Akap17b	A kinase (PRKA) anchor protein 17B	NM_001081956	338351	0.382169	0.00259478
ENSMUSG00000031681	Smad1	SMAD family member 1	NM_008539	17125	0.381746	7.90929e-05
ENSMUSG00000022587	Ly6e	lymphocyte antigen 6 complex, locus E	NM_001164036	17069	0.38059	0.0150904
ENSMUSG00000039168	Dap	death-associated protein	NM_146057	223453	0.380455	0.0016512
ENSMUSG00000026888	Grb14	growth factor receptor bound protein 14	NM_016719	50915	0.38014	0.0252598
ENSMUSG00000026656	Fcgr2b	Fc receptor, IgG, low affinity IIb	NM_001077189	14130	0.380105	0.0491282
ENSMUSG00000091337	Eid1	EP300 interacting inhibitor of differentiation 1	NM_025613	58521	0.379568	5.55441e-05
ENSMUSG00000066150	Slc31a1	solute carrier family 31, member 1	NM_175090	20529	0.377988	0.000494974
ENSMUSG00000037458	Azin1	antizyme inhibitor 1	NM_001102458	54375	0.37784	0.00805114
ENSMUSG00000021458	Aopep	aminopeptidase O	NM_001289924	72061	0.37698	0.0143491
ENSMUSG00000008318	Relt	RELT tumor necrosis factor receptor	NM_001358914	320100	0.376478	0.00739496
ENSMUSG00000031740	Mmp2	matrix metallopeptidase 2	NM_008610	17390	0.37624	0.0393992
ENSMUSG00000049641	Vgll2	vestigial like family member 2	NM_001300957	215031	0.376138	3.86955e-06
ENSMUSG00000064225	Paqr9	progestin and adipoQ receptor family member IX	NM_198414	75552	0.374807	7.75945e-05
ENSMUSG00000020169	Best3	bestrophin 3	NM_001007583	382427	0.373259	0.0035463
ENSMUSG00000036565	Ttyh3	tweety family member 3	NM_001308039	78339	0.373113	0.0100523
ENSMUSG00000028128	F3	coagulation factor III	NM_010171	14066	0.372954	0.019013
ENSMUSG00000040852	Plekhh2	pleckstrin homology domain containing, family H (with MyTH4 domain) member 2	NM_001357986	213556	0.372502	0.0281654
ENSMUSG00000070327	Rnf213	ring finger protein 213	NM_001040005	672511	0.370733	0.0168827
ENSMUSG00000028698	Pik3r3	phosphoinositide-3-kinase regulatory subunit 3	NM_001355584	18710	0.370491	5.57606e-06
ENSMUSG00000041079	Rwdd2b	RWD domain containing 2B	NM_016924	53858	0.370479	0.0326212
ENSMUSG00000026858	Miga2	mitoguardin 2	NM_001242407	108958	0.370091	0.0123454
ENSMUSG00000034109	Golim4	golgi integral membrane protein 4	NM_001291069	73124	0.368288	0.0328911
ENSMUSG00000026478	Lamc1	laminin, gamma 1	NM_010683	226519	0.368262	0.00027038
ENSMUSG00000033287	Kctd17	potassium channel tetramerisation domain containing 17	NM_001081367	72844	0.367342	0.0310841
ENSMUSG00000039109	F13a1	coagulation factor XIII, A1 subunit	NM_001166391	74145	0.366661	0.00403481
ENSMUSG00000031207	Msn	moesin	NM_010833	17698	0.366379	0.00639247
ENSMUSG00000063821	Dupd1	dual specificity phosphatase and pro isomerase domain containing 1	NM_001013826	435391	0.366011	0.0410077
ENSMUSG00000037531	Mrpl47	mitochondrial ribosomal protein L47	NM_029017	74600	0.365843	0.000708776
ENSMUSG00000039005	Tlr4	toll-like receptor 4	NM_021297	21898	0.36556	0.0311266
ENSMUSG00000070047	Fat1	FAT atypical cadherin 1	NM_001081286	14107	0.365015	4.31658e-06
ENSMUSG00000025486	Sirt3	sirtuin 3	NM_001127351	64384	0.364775	9.24372e-05
ENSMUSG00000020134	Peli1	pellino 1	NM_023324	67245	0.364761	0.000214935
ENSMUSG00000024538	Ppic	peptidylprolyl isomerase C	NM_008908	19038	0.364177	0.0223065
ENSMUSG00000017344	Vtn	vitronectin	NM_011707	22370	0.364004	0.00147736
ENSMUSG00000070972	Dnajc25	DnaJ heat shock protein family (Hsp40) member C25	NM_001033165	72429	0.363832	0.000113331
ENSMUSG00000030403	Vasp	vasodilator-stimulated phosphoprotein	NM_001282021	22323	0.363693	0.0183237
ENSMUSG00000032009	Sesn3	sestrin 3	NM_030261	75747	0.363693	1.69247e-05
ENSMUSG00000001525	Tubb5	tubulin, beta 5 class I	NM_011655	22154	0.363511	1.83684e-07
ENSMUSG00000027099	Mtx2	metaxin 2	NM_016804	53375	0.363376	0.00411764
ENSMUSG00000065947	ND4L	NADH dehydrogenase subunit 4L	NP_904336	17720	0.363233	0.0141157
ENSMUSG00000038375	Trp53inp2	transformation related protein 53 inducible nuclear protein 2	NM_178111	68728	0.36248	5.27279e-07
ENSMUSG00000037461	Ints7	integrator complex subunit 7	NM_001306203	77065	0.362396	0.000632984
ENSMUSG00000020053	Igf1	insulin-like growth factor 1	NM_001111274	16000	0.36174	0.0306817
ENSMUSG00000026672	Optn	optineurin	NM_001356487	71648	0.361729	0.00840786
ENSMUSG00000036256	Igfbp7	insulin-like growth factor binding protein 7	NM_001159518	29817	0.361452	0.00959904
ENSMUSG00000088088	Rmrp	RNA component of mitochondrial RNAase P	NR_001460	19782	0.36039	0.00329645
ENSMUSG00000031538	Plat	plasminogen activator, tissue	NM_008872	18791	0.359861	0.00266285
ENSMUSG00000022668	Gtpbp8	GTP-binding protein 8 (putative)	NM_001159329	66067	0.359716	0.0192248
ENSMUSG00000024539	Ptpn2	protein tyrosine phosphatase, non-receptor type 2	NM_001127177	19255	0.35971	0.00135357
ENSMUSG00000024594	Prrc1	proline-rich coiled-coil 1	NM_028447	73137	0.359379	4.12843e-06
ENSMUSG00000031480	Thsd1	thrombospondin, type I, domain 1	NM_001205253	56229	0.359276	0.0517287
ENSMUSG00000030220	Arhgdib	Rho, GDP dissociation inhibitor (GDI) beta	NM_001301301	11857	0.358907	0.00635943
ENSMUSG00000032285	Dnaja4	DnaJ heat shock protein family (Hsp40) member A4	NM_001357875	58233	0.35856	0.0169233
ENSMUSG00000032235	Ice2	interactor of little elongation complex ELL subunit 2	NM_145618	93697	0.358557	0.030353
ENSMUSG00000033161	Atp1a1	ATPase, Na+/K+ transporting, alpha 1 polypeptide	NM_144900	11928	0.357639	3.65527e-07
ENSMUSG00000005397	Nid1	nidogen 1	NM_010917	18073	0.357409	0.0516978
ENSMUSG00000036282	Naa30	N(alpha)-acetyltransferase 30, NatC catalytic subunit	NM_001081430	70646	0.356898	0.0213144
ENSMUSG00000016918	Sulf1	sulfatase 1	NM_001198565	240725	0.356118	0.00220096
ENSMUSG00000074001	Klhl40	kelch-like 40	NM_028202	72330	0.356035	0.000913778
ENSMUSG00000099250	Rn7s2	7S RNA 2	NR_052008	103949	0.355504	0.0175995
ENSMUSG00000020538	Srebf1	sterol regulatory element binding transcription factor 1	NM_001313979	20787	0.354502	0.0228748
ENSMUSG00000003573	Homer3	homer scaffolding protein 3	NM_001146153	26558	0.354226	0.053886
ENSMUSG00000042215	Bag2	BCL2-associated athanogene 2	NM_145392	213539	0.354079	1.39421e-05
ENSMUSG00000087679	Tmem250-ps	transmembrane protein 250, pseudogene	NM_001256521	109299	0.354033	8.48698e-05
ENSMUSG00000007041	Clic1	chloride intracellular channel 1	NM_033444	114584	0.353224	0.0235763
ENSMUSG00000042190	Cmklr1	chemokine-like receptor 1	NM_001359060	14747	0.353153	0.00152471
ENSMUSG00000029804	Herc3	hect domain and RLD 3	NM_001361966	73998	0.352983	0.000815467
ENSMUSG00000001910	Nacc1	nucleus accumbens associated 1, BEN and BTB (POZ) domain containing	NM_025788	66830	0.35225	1.60424e-06
ENSMUSG00000063889	Crem	cAMP responsive element modulator	NM_001110850	12916	0.352138	0.00249937
ENSMUSG00000008475	Arpc5	actin related protein 2/3 complex, subunit 5	NM_026369	67771	0.351938	0.00558097
ENSMUSG00000032449	Slc25a36	solute carrier family 25, member 36	NM_138756	192287	0.350717	0.0283259
ENSMUSG00000023079	Gtf2ird1	general transcription factor II I repeat domain-containing 1	NM_001081462	57080	0.349544	0.00770427
ENSMUSG00000030199	Etv6	ets variant 6	NM_001303102	14011	0.349508	0.00108458
ENSMUSG00000026627	Tmem206	transmembrane protein 206	NM_025864	66950	0.348295	0.0391061
ENSMUSG00000038178	Slc43a2	solute carrier family 43, member 2	NM_001199283	215113	0.34825	0.00192342
ENSMUSG00000002233	Rhoc	ras homolog family member C	NM_001291859	11853	0.348243	0.000843496
ENSMUSG00000054690	Emcn	endomucin	NM_001163522	59308	0.347646	0.00699852
ENSMUSG00000015656	Hspa8	heat shock protein 8	NM_001364480	15481	0.346577	0.000715235
ENSMUSG00000059498	Fcgr3	Fc receptor, IgG, low affinity III	NM_001356511	14131	0.345806	0.024877
ENSMUSG00000042804	Gpr153	G protein-coupled receptor 153	NM_178406	100129	0.345528	0.00136495
ENSMUSG00000024048	Myl12a	myosin, light chain 12A, regulatory, non-sarcomeric	NM_001357820	67268	0.344782	2.83598e-06
ENSMUSG00000028414	Fktn	fukutin	NM_001363126	246179	0.344293	0.00313237
ENSMUSG00000024678	Ms4a4d	membrane-spanning 4-domains, subfamily A, member 4D	NM_025658	66607	0.344247	0.00529075
ENSMUSG00000044080	S100a1	S100 calcium binding protein A1	NM_011309	20193	0.3438	0.00205592
ENSMUSG00000024955	Esrra	estrogen related receptor, alpha	NM_007953	26379	0.343733	0.000353839
ENSMUSG00000001700	Gramd3	GRAM domain containing 3	NM_001360917	107022	0.342697	0.00503818
ENSMUSG00000018770	Atp5g3	ATP synthase, H+ transporting, mitochondrial F0 complex, subunit C3 (subunit 9)	NM_001301721	228033	0.342189	8.54179e-08
ENSMUSG00000022894	Adamts5	a disintegrin-like and metallopeptidase (reprolysin type) with thrombospondin type 1 motif, 5 (aggrecanase-2)	NM_011782	23794	0.342037	0.0120862
ENSMUSG00000028961	Pgd	phosphogluconate dehydrogenase	NM_001081274	110208	0.342013	1.2249e-05
ENSMUSG00000039741	Bahcc1	BAH domain and coiled-coil containing 1	NM_001347621	268515	0.341705	0.0192131
ENSMUSG00000032103	Pus3	pseudouridine synthase 3	NM_023292	67049	0.341407	0.00916776
ENSMUSG00000028719	Cmpk1	cytidine monophosphate (UMP-CMP) kinase 1	NM_025647	66588	0.340769	0.0180087
ENSMUSG00000029158	Yipf7	Yip1 domain family, member 7	NM_023784	75581	0.340483	5.47174e-06
ENSMUSG00000014498	Ankrd52	ankyrin repeat domain 52	NM_172790	237615	0.340391	9.42171e-06
ENSMUSG00000024277	Mapre2	microtubule-associated protein, RP/EB family, member 2	NM_001162941	212307	0.339589	0.000831492
ENSMUSG00000027864	Ptgfrn	prostaglandin F2 receptor negative regulator	NM_011197	19221	0.339116	0.0183383
ENSMUSG00000026566	Mpzl1	myelin protein zero-like 1	NM_001001880	68481	0.339108	0.00739568
ENSMUSG00000036918	Ttc7	tetratricopeptide repeat domain 7	NM_028639	225049	0.33902	0.00449324
ENSMUSG00000027351	Spred1	sprouty protein with EVH-1 domain 1, related sequence	NM_001277256	114715	0.339004	0.00614913
ENSMUSG00000074743	Thbd	thrombomodulin	NM_009378	21824	0.339001	5.72607e-06
ENSMUSG00000026341	Actr3	ARP3 actin-related protein 3	NM_001205385	74117	0.337866	7.55851e-07
ENSMUSG00000079834	Tmlhe	trimethyllysine hydroxylase, epsilon	NM_138758	192289	0.336419	0.0390914
ENSMUSG00000027951	Adar	adenosine deaminase, RNA-specific	NM_001038587	56417	0.336365	0.0208085
ENSMUSG00000054404	Slfn5	schlafen 5	NM_183201	327978	0.336331	0.0061613
ENSMUSG00000027439	Gzf1	GDNF-inducible zinc finger protein 1	NM_001355689	74533	0.336214	0.000630792
ENSMUSG00000047819	Tigd4	tigger transposable element derived 4	NM_207278	403175	0.335172	0.0472033
ENSMUSG00000064367	ND5	NADH dehydrogenase subunit 5	NP_904338	17721	0.33499	0.0150465
ENSMUSG00000020741	Cluh	clustered mitochondria (cluA/CLU1) homolog	NM_001081158	74148	0.33487	0.000590926
ENSMUSG00000032314	Etfa	electron transferring flavoprotein, alpha polypeptide	NM_145615	110842	0.334788	2.61624e-06
ENSMUSG00000070284	Gmppb	GDP-mannose pyrophosphorylase B	NM_001357682	331026	0.334305	0.0260253
ENSMUSG00000046572	Zfp518b	zinc finger protein 518B	NM_001081144	100515	0.334156	0.000497231
ENSMUSG00000028843	Sh3bgrl3	SH3 domain binding glutamic acid-rich protein-like 3	NM_080559	73723	0.333933	0.0305063
ENSMUSG00000016664	Pacsin2	protein kinase C and casein kinase substrate in neurons 2	NM_001159509	23970	0.333859	0.00132455
ENSMUSG00000027803	Wwtr1	WW domain containing transcription regulator 1	NM_001168281	97064	0.333704	1.80703e-06
ENSMUSG00000028907	Utp11	UTP11 small subunit processome component	NM_026031	67205	0.333541	0.00227249
ENSMUSG00000020290	Xpo1	exportin 1	NM_001035226	103573	0.333126	0.00865812
ENSMUSG00000020189	Osbpl8	oxysterol binding protein-like 8	NM_001003717	237542	0.332321	2.27232e-05
ENSMUSG00000033931	Rbm34	RNA binding motif protein 34	NM_172762	52202	0.331653	0.0538151
ENSMUSG00000022508	Bcl6	B cell leukemia/lymphoma 6	NM_001348026	12053	0.331556	0.0230954
ENSMUSG00000064370	CYTB	cytochrome b	NP_904340	17711	0.331408	0.0151007
ENSMUSG00000025402	Nab2	Ngfi-A binding protein 2	NM_001122895	17937	0.331396	0.0418131
ENSMUSG00000020349	Ppp2ca	protein phosphatase 2 (formerly 2A), catalytic subunit, alpha isoform	NM_019411	19052	0.331384	6.21193e-07
ENSMUSG00000031146	Plp2	proteolipid protein 2	NM_019755	18824	0.330369	0.00994764
ENSMUSG00000001089	Luzp1	leucine zipper protein 1	NM_024452	269593	0.32929	9.23076e-08
ENSMUSG00000045438	Cox19	cytochrome c oxidase assembly protein 19	NM_197980	68033	0.328895	6.72963e-05
ENSMUSG00000043943	Naalad2	N-acetylated alpha-linked acidic dipeptidase 2	NM_001357399	72560	0.328412	0.0424978
ENSMUSG00000032264	Zw10	zw10 kinetochore protein	NM_012039	26951	0.328356	4.36735e-05
ENSMUSG00000028763	Hspg2	perlecan (heparan sulfate proteoglycan 2)	NM_008305	15530	0.328295	0.0420077
ENSMUSG00000033825	Tpsb2	tryptase beta 2	NM_010781	17229	0.327708	0.0269249
ENSMUSG00000102805	Arfip1	ADP-ribosylation factor interacting protein 1	NM_001081093	99889	0.327438	0.00626612
ENSMUSG00000016534	Lamp2	lysosomal-associated membrane protein 2	NM_001017959	16784	0.327191	4.54376e-07
ENSMUSG00000022184	Fbxo4	F-box protein 4	NM_134099	106052	0.327021	0.0411876
ENSMUSG00000046603	Tcaim	T cell activation inhibitor, mitochondrial	NM_001013405	382117	0.325531	3.5518e-11
ENSMUSG00000032434	Cmtm6	CKLF-like MARVEL transmembrane domain containing 6	NM_026036	67213	0.325447	0.000493465
ENSMUSG00000025647	Shisa5	shisa family member 5	NM_001284332	66940	0.32533	0.0440429
ENSMUSG00000022094	Slc39a14	solute carrier family 39 (zinc transporter), member 14	NM_001135151	213053	0.325277	0.0362922
ENSMUSG00000047719	Ubiad1	UbiA prenyltransferase domain containing 1	NM_027873	71707	0.325232	0.00375183
ENSMUSG00000038807	Rap1gap2	RAP1 GTPase activating protein 2	NM_001015046	380711	0.325066	0.0123778
ENSMUSG00000020309	Chac2	ChaC, cation transport regulator 2	NM_001290667	68044	0.324966	0.00347744
ENSMUSG00000025809	Itgb1	integrin beta 1 (fibronectin receptor beta)	NM_010578	16412	0.324216	0.00127009
ENSMUSG00000021277	Traf3	TNF receptor-associated factor 3	NM_001048206	22031	0.323644	0.00201442
ENSMUSG00000025236	Adpgk	ADP-dependent glucokinase	NM_001359282	72141	0.3236	0.0234694
ENSMUSG00000020362	Cnot6	CCR4-NOT transcription complex, subunit 6	NM_001290741	104625	0.323239	3.16923e-06
ENSMUSG00000052040	Klf13	Kruppel-like factor 13	NM_021366	50794	0.323219	1.58911e-05
ENSMUSG00000020321	Mdh1	malate dehydrogenase 1, NAD (soluble)	NM_001316675	17449	0.322896	0.00304769
ENSMUSG00000029722	Agfg2	ArfGAP with FG repeats 2	NM_001303266	231801	0.322579	0.0391853
ENSMUSG00000028410	Dnaja1	DnaJ heat shock protein family (Hsp40) member A1	NM_001164671	15502	0.322572	0.0363481
ENSMUSG00000028023	Pitx2	paired-like homeodomain transcription factor 2	NM_001042502	18741	0.322015	0.000108402
ENSMUSG00000026643	Nmt2	N-myristoyltransferase 2	NM_001290368	18108	0.322001	0.00211135
ENSMUSG00000041870	Ankrd13a	ankyrin repeat domain 13a	NM_026718	68420	0.321781	0.00114758
ENSMUSG00000029765	Plxna4	plexin A4	NM_175750	243743	0.32116	0.000101655
ENSMUSG00000032508	Myd88	myeloid differentiation primary response gene 88	NM_010851	17874	0.320626	0.00557642
ENSMUSG00000027881	Prpf38b	PRP38 pre-mRNA processing factor 38 (yeast) domain containing B	NM_001356292	66921	0.319947	0.0111473
ENSMUSG00000034574	Daam1	dishevelled associated activator of morphogenesis 1	NM_001286452	208846	0.319874	0.000142846
ENSMUSG00000026483	Fam129a	family with sequence similarity 129, member A	NM_022018	63913	0.319795	0.0101396
ENSMUSG00000034520	Gjc1	gap junction protein, gamma 1	NM_001159382	14615	0.319742	0.00753533
ENSMUSG00000070372	Capza1	capping protein (actin filament) muscle Z-line, alpha 1	NM_001355044	12340	0.319653	0.00258843
ENSMUSG00000061244	Exoc5	exocyst complex component 5	NM_207214	105504	0.319481	0.00235751
ENSMUSG00000064210	Ano6	anoctamin 6	NM_001253813	105722	0.319428	2.42509e-05
ENSMUSG00000095115	Itpripl2	inositol 1,4,5-triphosphate receptor interacting protein-like 2	NM_001033380	319622	0.318954	0.0223265
ENSMUSG00000029373	Pf4	platelet factor 4	NM_019932	56744	0.318848	0.0406548
ENSMUSG00000025287	Acot9	acyl-CoA thioesterase 9	NM_001313718	56360	0.318746	0.0108208
ENSMUSG00000024079	Eif2ak2	eukaryotic translation initiation factor 2-alpha kinase 2	NM_011163	19106	0.318575	0.0522382
ENSMUSG00000021413	Prpf4b	pre-mRNA processing factor 4B	NM_013830	19134	0.318212	1.06394e-05
ENSMUSG00000038400	Pmepa1	prostate transmembrane protein, androgen induced 1	NM_022995	65112	0.318082	0.015364
ENSMUSG00000020019	Ntn4	netrin 4	NM_021320	57764	0.317892	0.00810316
ENSMUSG00000026238	Ptma	prothymosin alpha	NM_001360830	19231	0.317444	7.88244e-05
ENSMUSG00000061119	Prcp	prolylcarboxypeptidase (angiotensinase C)	NM_028243	72461	0.317192	0.0446836
ENSMUSG00000032860	P2ry2	purinergic receptor P2Y, G-protein coupled 2	NM_001302346	18442	0.317152	0.00304769
ENSMUSG00000029683	Lmod2	leiomodin 2 (cardiac)	NM_053098	93677	0.316412	0.0242073
ENSMUSG00000028577	Plaa	phospholipase A2, activating protein	NM_172695	18786	0.316353	2.51807e-05
ENSMUSG00000022297	Fzd6	frizzled class receptor 6	NM_001162494	14368	0.316279	0.00400076
ENSMUSG00000022906	Parp9	poly (ADP-ribose) polymerase family, member 9	NM_030253	80285	0.315599	0.0526898
ENSMUSG00000024122	Pdpk1	3-phosphoinositide dependent protein kinase 1	NM_001080773	18607	0.315302	3.94507e-05
ENSMUSG00000030653	Pde2a	phosphodiesterase 2A, cGMP-stimulated	NM_001008548	207728	-22.5308	1.89103e-11
ENSMUSG00000030209	Grin2b	glutamate receptor, ionotropic, NMDA2B (epsilon 2)	NM_001363750	14812	-2.39867	0.0356391
ENSMUSG00000027513	Pck1	phosphoenolpyruvate carboxykinase 1, cytosolic	NM_011044	18534	-2.19598	0.0222711
ENSMUSG00000079620	Muc4	mucin 4	NM_080457	140474	-2.11741	0.00119554
ENSMUSG00000067786	Nnat	neuronatin	NM_001291128	18111	-2.08526	0.000204083
ENSMUSG00000059201	Lep	leptin	NM_008493	16846	-1.86144	0.0298684
ENSMUSG00000059824	Dbp	D site albumin promoter binding protein	NM_016974	13170	-1.79027	0.000418362
ENSMUSG00000044021	Muc19	mucin 19	NM_207243	239611	-1.66395	0.00128873
ENSMUSG00000053963	Stum	mechanosensory transduction mediator	NM_001081227	381310	-1.63422	1.4449e-09
ENSMUSG00000074071	Fam169b	family with sequence similarity 169, member B	NM_001013811	434197	-1.61985	0.00373392
ENSMUSG00000038550	Ciart	circadian associated repressor of transcription	NM_001033302	229599	-1.61369	0.00795878
ENSMUSG00000027313	Chac1	ChaC, cation transport regulator 1	NM_026929	69065	-1.61203	0.0386782
ENSMUSG00000055866	Per2	period circadian clock 2	NM_011066	18627	-1.60919	4.14356e-06
ENSMUSG00000002289	Angptl4	angiopoietin-like 4	NM_020581	57875	-1.5277	0.0381086
ENSMUSG00000025726	Slc28a1	solute carrier family 28 (sodium-coupled nucleoside transporter), member 1	NM_001004184	434203	-1.42669	0.00538781
ENSMUSG00000019577	Pdk4	pyruvate dehydrogenase kinase, isoenzyme 4	NM_013743	27273	-1.42141	0.0376984
ENSMUSG00000032942	Ucp3	uncoupling protein 3 (mitochondrial, proton carrier)	NM_009464	22229	-1.4158	0.0106546
ENSMUSG00000036492	Rnf39	ring finger protein 39	NM_001099632	386454	-1.40981	0.00916266
ENSMUSG00000024972	Lgals12	lectin, galactose binding, soluble 12	NM_001356574	56072	-1.3755	0.0406607
ENSMUSG00000074398	Gm15441	predicted gene 15441	NR_040409	100038464	-1.37423	0.000960778
ENSMUSG00000079165	Sap25	sin3 associated polypeptide	NM_001081962	751865	-1.33397	0.0131807
ENSMUSG00000025479	Cyp2e1	cytochrome P450, family 2, subfamily e, polypeptide 1	NM_021282	13106	-1.3327	0.0509087
ENSMUSG00000022878	Adipoq	adiponectin, C1Q and collagen domain containing	NM_009605	11450	-1.32065	0.0019363
ENSMUSG00000079554	Aox2	aldehyde oxidase 2	NM_001008419	213043	-1.31651	0.0168658
ENSMUSG00000022900	Ildr1	immunoglobulin-like domain containing receptor 1	NM_001285788	106347	-1.28862	0.000212335
ENSMUSG00000028957	Per3	period circadian clock 3	NM_001289877	18628	-1.20373	1.75347e-08
ENSMUSG00000005045	Chd5	chromodomain helicase DNA binding protein 5	NM_001081376	269610	-1.18929	0.0342032
ENSMUSG00000100417	Gm29595	predicted gene 29595	XR_386751	102639746	-1.16783	0.0201866
ENSMUSG00000039081	Zfp503	zinc finger protein 503	NM_145459	218820	-1.13488	0.000723983
ENSMUSG00000028031	Dkk2	dickkopf WNT signaling pathway inhibitor 2	NM_020265	56811	-1.11614	0.0396139
ENSMUSG00000030546	Plin1	perilipin 1	NM_001113471	103968	-1.10693	0.0276225
ENSMUSG00000030278	Cidec	cell death-inducing DFFA-like effector c	NM_001301295	14311	-1.09804	0.0176485
ENSMUSG00000063087	Gm10125	predicted gene 10125	NR_033552	791318	-1.08113	0.0200652
ENSMUSG00000035459	Stab2	stabilin 2	NM_138673	192188	-1.06467	4.80689e-09
ENSMUSG00000022346	Myc	myelocytomatosis oncogene	NM_001177352	17869	-1.03917	6.78569e-09
ENSMUSG00000046709	Mapk10	mitogen-activated protein kinase 10	NM_001081567	26414	-1.03491	0.00938627
ENSMUSG00000018849	Wwc1	WW, C2 and coiled-coil domain containing 1	NM_170779	211652	-1.02691	0.0102387
ENSMUSG00000094526	Gm21451	predicted gene, 21451	XM_006519892	100862072	-1.01328	0.031432
ENSMUSG00000007207	Stx1a	syntaxin 1A (brain)	NM_001359179	20907	-0.981388	0.0412097
ENSMUSG00000075225	Ccdc162	coiled-coil domain containing 162	NM_001177571	75973	-0.972739	0.015075
ENSMUSG00000026773	Pfkfb3	6-phosphofructo-2-kinase/fructose-2,6-biphosphatase 3	NM_001177752	170768	-0.970738	0.0416926
ENSMUSG00000038393	Txnip	thioredoxin interacting protein	NM_001009935	56338	-0.963385	2.65203e-07
ENSMUSG00000015312	Gadd45b	growth arrest and DNA-damage-inducible 45 beta	NM_008655	17873	-0.962883	1.66995e-06
ENSMUSG00000040856	Dlk1	delta like non-canonical Notch ligand 1	NM_001190703	13386	-0.950069	0.0100523
ENSMUSG00000030699	Tbx6	T-box 6	NM_011538	21389	-0.936724	0.0105284
ENSMUSG00000018339	Gpx3	glutathione peroxidase 3	NM_001083929	14778	-0.904127	1.8594e-22
ENSMUSG00000037509	Arhgef4	Rho guanine nucleotide exchange factor (GEF) 4	NM_001368773	226970	-0.899669	0.0179656
ENSMUSG00000034614	Pik3ip1	phosphoinositide-3-kinase interacting protein 1	NM_178149	216505	-0.886957	5.92037e-10
ENSMUSG00000021835	Bmp4	bone morphogenetic protein 4	NM_001316360	12159	-0.878322	3.12107e-07
ENSMUSG00000026594	Ralgps2	Ral GEF with PH domain and SH3 binding motif 2	NM_001159965	78255	-0.866886	5.23628e-06
ENSMUSG00000056973	Ces1d	carboxylesterase 1D	NM_053200	104158	-0.863603	0.00394411
ENSMUSG00000036790	Slitrk2	SLIT and NTRK-like family, member 2	NM_001161431	245450	-0.853001	0.00925084
ENSMUSG00000025735	Rhbdl1	rhomboid like 1	NM_144816	214951	-0.8493	6.1566e-16
ENSMUSG00000007908	Hmgcll1	3-hydroxymethyl-3-methylglutaryl-Coenzyme A lyase-like 1	NM_173731	208982	-0.836128	0.0441505
ENSMUSG00000016028	Celsr1	cadherin, EGF LAG seven-pass G-type receptor 1	NM_009886	12614	-0.833506	0.0376984
ENSMUSG00000028687	Mutyh	mutY DNA glycosylase	NM_001159581	70603	-0.833154	0.0322792
ENSMUSG00000031910	Has3	hyaluronan synthase 3	NM_001331048	15118	-0.832129	0.0132051
ENSMUSG00000033717	Adra2a	adrenergic receptor, alpha 2a	NM_007417	11551	-0.831375	0.00201442
ENSMUSG00000037738	Nek5	NIMA (never in mitosis gene a)-related expressed kinase 5	NM_001347318	330721	-0.830531	0.0064155
ENSMUSG00000041540	Sox5	SRY (sex determining region Y)-box 5	NM_001113559	20678	-0.829211	0.0115493
ENSMUSG00000097767	Miat	myocardial infarction associated transcript (non-protein coding)	NR_003718	330166	-0.815694	0.0518154
ENSMUSG00000030353	Tead4	TEA domain family member 4	NM_001080979	21679	-0.815674	2.37059e-09
ENSMUSG00000039457	Ppl	periplakin	NM_008909	19041	-0.813384	2.3722e-05
ENSMUSG00000027559	Car3	carbonic anhydrase 3	NM_007606	12350	-0.808667	0.0262827
ENSMUSG00000027875	Hmgcs2	3-hydroxy-3-methylglutaryl-Coenzyme A synthase 2	NM_008256	15360	-0.808189	0.0175757
ENSMUSG00000038473	Nos1ap	nitric oxide synthase 1 (neuronal) adaptor protein	NM_001109985	70729	-0.807954	0.0244516
ENSMUSG00000029168	Dpysl5	dihydropyrimidinase-like 5	NM_001356948	65254	-0.804327	0.0255617
ENSMUSG00000079436	Kcnj13	potassium inwardly-rectifying channel, subfamily J, member 13	NM_001110227	100040591	-0.799118	0.0276624
ENSMUSG00000005763	Cd247	CD247 antigen	NM_001113391	12503	-0.779852	0.0513874
ENSMUSG00000074627	Mroh8	maestro heat-like repeat family member 8	NM_001039557	629499	-0.775757	0.0138082
ENSMUSG00000091996	BC049352	cDNA sequence BC049352	NM_001198971	408059	-0.762779	0.0086816
ENSMUSG00000021456	Fbp2	fructose bisphosphatase 2	NM_007994	14120	-0.762371	2.78338e-20
ENSMUSG00000038764	Ptpn3	protein tyrosine phosphatase, non-receptor type 3	NM_011207	545622	-0.757463	9.98433e-06
ENSMUSG00000027075	Slc43a1	solute carrier family 43, member 1	NM_001081349	72401	-0.752966	1.20894e-05
ENSMUSG00000054003	Tdrd9	tudor domain containing 9	NM_029056	74691	-0.750909	0.0168911
ENSMUSG00000036390	Gadd45a	growth arrest and DNA-damage-inducible 45 alpha	NM_007836	13197	-0.74995	3.7291e-12
ENSMUSG00000018554	Ybx2	Y box protein 2	NM_001347634	53422	-0.745292	0.000634658
ENSMUSG00000030380	Mzf1	myeloid zinc finger 1	NM_001290452	109889	-0.738493	0.05472
ENSMUSG00000003273	Car11	carbonic anhydrase 11	NM_001368349	12348	-0.733635	5.03389e-09
ENSMUSG00000003949	Hlf	hepatic leukemia factor	NM_172563	217082	-0.731212	3.7997e-05
ENSMUSG00000022144	Gdnf	glial cell line derived neurotrophic factor	NM_001301332	14573	-0.722991	0.00243855
ENSMUSG00000037465	Klf10	Kruppel-like factor 10	NM_001289471	21847	-0.722886	0.0304624
ENSMUSG00000028280	Gabrr1	gamma-aminobutyric acid (GABA) C receptor, subunit rho 1	NM_008075	14408	-0.722672	0.0374086
ENSMUSG00000028434	Epb41l4b	erythrocyte membrane protein band 4.1 like 4b	NM_001355492	54357	-0.718465	2.48416e-05
ENSMUSG00000042793	Lgr6	leucine-rich repeat-containing G protein-coupled receptor 6	NM_001033409	329252	-0.7172	0.0200022
ENSMUSG00000025574	Tk1	thymidine kinase 1	NM_001271729	21877	-0.713948	2.42509e-05
ENSMUSG00000003051	Elf3	E74-like factor 3	NM_001163131	13710	-0.70658	0.00366165
ENSMUSG00000073700	Klhl21	kelch-like 21	NM_001033352	242785	-0.700812	1.40037e-24
ENSMUSG00000023064	Sncg	synuclein, gamma	NM_011430	20618	-0.699363	0.00751401
ENSMUSG00000022306	Zfpm2	zinc finger protein, multitype 2	NM_001356998	22762	-0.694964	0.00337452
ENSMUSG00000048148	Nwd1	NACHT and WD repeat domain containing 1	NM_001159403	319555	-0.694102	0.0294377
ENSMUSG00000030157	Clec2d	C-type lectin domain family 2, member d	NM_053109	93694	-0.693352	7.35938e-06
ENSMUSG00000022389	Tef	thyrotroph embryonic factor	NM_017376	21685	-0.691907	8.05914e-14
ENSMUSG00000029126	Nsg1	neuron specific gene family member 1	NM_001359090	18196	-0.691479	0.0186702
ENSMUSG00000026770	Il2ra	interleukin 2 receptor, alpha chain	NM_008367	16184	-0.68351	0.0545851
ENSMUSG00000047343	Mettl21c	methyltransferase like 21C	NM_001013799	433294	-0.682036	0.0252482
ENSMUSG00000074063	Osgin1	oxidative stress induced growth inhibitor 1	NM_027950	71839	-0.681207	1.55578e-05
ENSMUSG00000057137	Tmem140	transmembrane protein 140	NM_001368365	68487	-0.673031	1.03091e-06
ENSMUSG00000030727	Rabep2	rabaptin, RAB GTPase binding effector protein 2	NM_030566	70314	-0.670235	2.35755e-07
ENSMUSG00000055523	Gucy2g	guanylate cyclase 2g	NM_001081076	73707	-0.66915	0.0124362
ENSMUSG00000054958	Nt5c1a	5'-nucleotidase, cytosolic IA	NM_001085502	230718	-0.663965	3.70929e-09
ENSMUSG00000021136	Smoc1	SPARC related modular calcium binding 1	NM_001146217	64075	-0.653381	0.00447264
ENSMUSG00000032609	Klhdc8b	kelch domain containing 8B	NM_001359428	78267	-0.648127	0.0127317
ENSMUSG00000032425	Zfp949	zinc finger protein 949	NM_001142943	71640	-0.635865	5.92037e-10
ENSMUSG00000038205	Prkab2	protein kinase, AMP-activated, beta 2 non-catalytic subunit	NM_182997	108097	-0.634671	6.13941e-11
ENSMUSG00000028524	Sgip1	SH3-domain GRB2-like (endophilin) interacting protein 1	NM_001285852	73094	-0.634588	0.0431372
ENSMUSG00000042429	Adora1	adenosine A1 receptor	NM_001008533	11539	-0.632309	0.00532179
ENSMUSG00000070424	Art5	ADP-ribosyltransferase 5	NM_001291354	11875	-0.62919	1.07568e-06
ENSMUSG00000061126	Cyp4f39	cytochrome P450, family 4, subfamily f, polypeptide 39	NM_177307	320997	-0.628716	0.0052509
ENSMUSG00000036856	Wnt4	wingless-type MMTV integration site family, member 4	NM_009523	22417	-0.628056	2.39173e-06
ENSMUSG00000028036	Ptgfr	prostaglandin F receptor	NM_008966	19220	-0.624481	0.000171657
ENSMUSG00000039683	Sdk1	sidekick cell adhesion molecule 1	NM_177879	330222	-0.622456	5.62855e-06
ENSMUSG00000059602	Syn3	synapsin III	NM_001164495	27204	-0.621392	0.053945
ENSMUSG00000085653	Gm15179	predicted gene 15179	NR_037976	100503248	-0.618811	0.000175028
ENSMUSG00000034245	Hdac11	histone deacetylase 11	NM_144919	232232	-0.618305	5.27279e-07
ENSMUSG00000036528	Ppfibp2	PTPRF interacting protein, binding protein 2 (liprin beta 2)	NM_001163557	19024	-0.615964	1.57029e-07
ENSMUSG00000054474	Thnsl2	threonine synthase-like 2 (bacterial)	NM_001033929	232078	-0.615626	1.67598e-08
ENSMUSG00000074505	Fat3	FAT atypical cadherin 3	NM_001080814	270120	-0.615524	0.00392195
ENSMUSG00000063972	Nr6a1	nuclear receptor subfamily 6, group A, member 1	NM_001159548	14536	-0.604256	0.000114075
ENSMUSG00000041653	Pnpla3	patatin-like phospholipase domain containing 3	NM_054088	116939	-0.601252	0.0341109
ENSMUSG00000067653	Ankrd23	ankyrin repeat domain 23	NM_001310521	78321	-0.601112	6.14122e-08
ENSMUSG00000040265	Dnm3	dynamin 3	NM_001038619	103967	-0.600905	0.000144982
ENSMUSG00000035275	Raver2	ribonucleoprotein, PTB-binding 2	NM_183024	242570	-0.598164	0.000210596
ENSMUSG00000052373	Mpp3	membrane protein, palmitoylated 3 (MAGUK p55 subfamily member 3)	NM_007863	13384	-0.592757	1.71851e-05
ENSMUSG00000047787	Flrt1	fibronectin leucine rich transmembrane protein 1	NM_201411	396184	-0.592251	0.000302386
ENSMUSG00000048106	4632415L05Rik	RRS1 ribosome biogenesis regulator homolog pseudogene	NR_027985	70808	-0.591167	0.000419573
ENSMUSG00000032105	Pdzd3	PDZ domain containing 3	NM_133226	170761	-0.586418	0.0349458
ENSMUSG00000078515	Ddi2	DNA-damage inducible protein 2	NM_001017966	68817	-0.582432	8.20149e-08
ENSMUSG00000039936	Pik3cd	phosphatidylinositol-4,5-bisphosphate 3-kinase catalytic subunit delta	NM_001029837	18707	-0.579578	0.00109271
ENSMUSG00000048915	Efna5	ephrin A5	NM_010109	13640	-0.577067	0.0519648
ENSMUSG00000066595	Flvcr1	feline leukemia virus subgroup C cellular receptor 1	NM_001081259	226844	-0.573395	0.0174499
ENSMUSG00000021180	Rps6ka5	ribosomal protein S6 kinase, polypeptide 5	NM_001330702	73086	-0.568701	4.64188e-07
ENSMUSG00000028789	Azin2	antizyme inhibitor 2	NM_001301841	242669	-0.568448	0.000169109
ENSMUSG00000023805	Synj2	synaptojanin 2	NM_001113351	20975	-0.566255	0.00600775
ENSMUSG00000045730	Adrb2	adrenergic receptor, beta 2	NM_007420	11555	-0.563238	1.75347e-08
ENSMUSG00000026768	Itga8	integrin alpha 8	NM_001001309	241226	-0.563093	0.0034924
ENSMUSG00000055884	Fancm	Fanconi anemia, complementation group M	NM_001364447	104806	-0.559474	0.00884934
ENSMUSG00000003934	Efnb3	ephrin B3	NM_007911	13643	-0.559279	0.00371444
ENSMUSG00000020919	Stat5b	signal transducer and activator of transcription 5B	NM_001113563	20851	-0.556919	9.93571e-08
ENSMUSG00000021273	Fdft1	farnesyl diphosphate farnesyl transferase 1	NM_001360211	14137	-0.556709	1.68582e-07
ENSMUSG00000042675	Ypel3	yippee like 3	NM_025347	66090	-0.553512	2.87866e-11
ENSMUSG00000028601	Echdc2	enoyl Coenzyme A hydratase domain containing 2	NM_001254754	52430	-0.553507	7.22512e-06
ENSMUSG00000027470	Mylk2	myosin, light polypeptide kinase 2, skeletal muscle	NM_001081044	228785	-0.552393	7.70677e-08
ENSMUSG00000053411	Cbx7	chromobox 7	NM_144811	52609	-0.548063	6.63748e-14
ENSMUSG00000059895	Ptp4a3	protein tyrosine phosphatase 4a3	NM_001166388	19245	-0.54665	1.59559e-11
ENSMUSG00000014791	Elmo3	engulfment and cell motility 3	NM_172760	234683	-0.546255	0.0164911
ENSMUSG00000091586	Cyp4f17	cytochrome P450, family 4, subfamily f, polypeptide 17	NM_001101445	208285	-0.545732	0.00146939
ENSMUSG00000020937	Plcd3	phospholipase C, delta 3	NM_001361706	72469	-0.544899	0.000207201
ENSMUSG00000008999	Bmp7	bone morphogenetic protein 7	NM_007557	12162	-0.544587	0.0252482
ENSMUSG00000025213	Kazald1	Kazal-type serine peptidase inhibitor domain 1	NM_001362397	107250	-0.543835	8.28937e-05
ENSMUSG00000039623	Ap5z1	adaptor-related protein complex 5, zeta 1 subunit	NM_172725	231855	-0.543358	0.0079922
ENSMUSG00000005474	Myl10	myosin, light chain 10, regulatory	NM_001085387	59310	-0.54288	0.0119109
ENSMUSG00000000120	Ngfr	nerve growth factor receptor (TNFR superfamily, member 16)	NM_033217	18053	-0.539512	0.0329709
ENSMUSG00000045466	Zfp956	zinc finger protein 956	NM_178898	101197	-0.537368	0.000220133
ENSMUSG00000030701	Plekhb1	pleckstrin homology domain containing, family B (evectins) member 1	NM_001163182	27276	-0.536645	7.9238e-18
ENSMUSG00000031958	Ldhd	lactate dehydrogenase D	NM_027570	52815	-0.533671	1.10806e-07
ENSMUSG00000030256	Bhlhe41	basic helix-loop-helix family, member e41	NM_001271768	79362	-0.532635	4.62133e-07
ENSMUSG00000003123	Lipe	lipase, hormone sensitive	NM_001039507	16890	-0.532631	0.00122776
ENSMUSG00000037493	Cib2	calcium and integrin binding family member 2	NM_019686	56506	-0.532609	1.3747e-10
ENSMUSG00000090799	Klhl33	kelch-like 33	NM_001166651	546611	-0.532227	0.000602683
ENSMUSG00000069835	Sat2	spermidine/spermine N1-acetyl transferase 2	NM_001356468	69215	-0.530061	0.00157696
ENSMUSG00000031561	Tenm3	teneurin transmembrane protein 3	NM_001145937	23965	-0.527829	0.000161403
ENSMUSG00000024411	Aqp4	aquaporin 4	NM_001308641	11829	-0.525335	1.12637e-05
ENSMUSG00000061046	Haghl	hydroxyacylglutathione hydrolase-like	NM_001271433	68977	-0.520388	5.90116e-06
ENSMUSG00000031596	Slc7a2	solute carrier family 7 (cationic amino acid transporter, y+ system), member 2	NM_001044740	11988	-0.519473	6.88251e-21
ENSMUSG00000068551	Zfp467	zinc finger protein 467	NM_001085415	68910	-0.514439	2.07347e-08
ENSMUSG00000030616	Sytl2	synaptotagmin-like 2	NM_001040085	83671	-0.514212	0.0080912
ENSMUSG00000025511	Tspan4	tetraspanin 4	NM_001252588	64540	-0.514063	0.00179434
ENSMUSG00000022946	Dop1b	DOP1 leucine zipper like protein B	NM_001357118	70028	-0.513551	0.00155583
ENSMUSG00000041147	Brca2	breast cancer 2, early onset	NM_001081001	12190	-0.510346	0.0418787
ENSMUSG00000040918	Slc19a2	solute carrier family 19 (thiamine transporter), member 2	NM_001276455	116914	-0.510243	1.13931e-08
ENSMUSG00000037106	Fer1l6	fer-1-like 6 (C. elegans)	XM_006521609	631797	-0.509468	0.0104153
ENSMUSG00000019933	Mrln	myoregulin	NM_001304739	69563	-0.507671	0.000289957
ENSMUSG00000050628	Ubald2	UBA-like domain containing 2	NM_176902	319370	-0.506767	8.75363e-09
ENSMUSG00000002012	Pnck	pregnancy upregulated non-ubiquitously expressed CaM kinase	NM_001199351	93843	-0.505554	0.0326498
ENSMUSG00000022550	Adck5	aarF domain containing kinase 5	NM_172960	268822	-0.50337	0.00225683
ENSMUSG00000022419	Deptor	DEP domain containing MTOR-interacting protein	NM_001037937	97998	-0.501539	3.46435e-05
ENSMUSG00000050821	Fam131a	family with sequence similarity 131, member A	NM_133778	78408	-0.501129	3.36161e-08
ENSMUSG00000041679	Lrrc29	leucine rich repeat containing 29	NM_001368408	234684	-0.497982	0.0326074
ENSMUSG00000044921	Rassf9	Ras association (RalGDS/AF-6) domain family (N-terminal) member 9	NM_146240	237504	-0.496342	0.0224224
ENSMUSG00000028179	Cth	cystathionase (cystathionine gamma-lyase)	NM_145953	107869	-0.495984	0.0137715
ENSMUSG00000023912	Slc25a27	solute carrier family 25, member 27	NM_001357122	74011	-0.492674	5.54858e-06
ENSMUSG00000074264	Amy1	amylase 1, salivary	NM_001110505	11722	-0.492064	6.06068e-05
ENSMUSG00000030103	Bhlhe40	basic helix-loop-helix family, member e40	NM_011498	20893	-0.491829	0.0013483
ENSMUSG00000021775	Nr1d2	nuclear receptor subfamily 1, group D, member 2	NM_011584	353187	-0.490262	0.000270758
ENSMUSG00000102440	Pcdhga9	protocadherin gamma subfamily A, 9	NM_033592	93717	-0.489633	0.0140415
ENSMUSG00000034472	Rasd2	RASD family, member 2	NM_029182	75141	-0.485148	0.0479922
ENSMUSG00000032182	Yipf2	Yip1 domain family, member 2	NM_001205157	74766	-0.483444	3.21212e-06
ENSMUSG00000055003	Lrtm2	leucine-rich repeats and transmembrane domains 2	NM_001172207	211187	-0.482795	0.0399622
ENSMUSG00000054640	Slc8a1	solute carrier family 8 (sodium/calcium exchanger), member 1	NM_001112798	20541	-0.47954	3.98596e-12
ENSMUSG00000006464	Bbs1	Bardet-Biedl syndrome 1 (human)	NM_001033128	52028	-0.476294	0.0202327
ENSMUSG00000031099	Smarca1	SWI/SNF related, matrix associated, actin dependent regulator of chromatin, subfamily a, member 1	NM_001290708	93761	-0.475963	0.0411557
ENSMUSG00000046798	Cldn12	claudin 12	NM_001193659	64945	-0.474659	0.000158319
ENSMUSG00000029563	Foxp2	forkhead box P2	NM_001286607	114142	-0.474388	0.002312
ENSMUSG00000045867	Cradd	CASP2 and RIPK1 domain containing adaptor with death domain	NM_001330138	12905	-0.474095	1.16936e-06
ENSMUSG00000025175	Fn3k	fructosamine 3 kinase	NM_001038699	63828	-0.473583	8.68852e-08
ENSMUSG00000027536	Chmp4c	charged multivesicular body protein 4C	NM_025519	66371	-0.473563	0.0486602
ENSMUSG00000006850	Tmco6	transmembrane and coiled-coil domains 6	NM_028036	71983	-0.471476	0.00012025
ENSMUSG00000018334	Ksr1	kinase suppressor of ras 1	NM_001348207	16706	-0.471216	2.35728e-08
ENSMUSG00000031712	Il15	interleukin 15	NM_001254747	16168	-0.471102	0.00130834
ENSMUSG00000055538	Zcchc24	zinc finger, CCHC domain containing 24	NM_001101433	71918	-0.471054	3.5518e-11
ENSMUSG00000026893	Gca	grancalcin	NM_145523	227960	-0.470216	0.00952147
ENSMUSG00000020758	Itgb4	integrin beta 4	NM_001005608	192897	-0.468726	0.0007482
ENSMUSG00000070705	Eid2b	EP300 interacting inhibitor of differentiation 2B	NM_001177427	434156	-0.465718	8.38035e-06
ENSMUSG00000035606	Ky	kyphoscoliosis peptidase	NM_024291	16716	-0.465465	0.00603711
ENSMUSG00000079434	Neu2	neuraminidase 2	NM_001160163	23956	-0.465149	1.84933e-09
ENSMUSG00000037111	Setd7	SET domain containing (lysine methyltransferase) 7	NM_080793	73251	-0.464974	0.000105019
ENSMUSG00000036820	Amdhd2	amidohydrolase domain containing 2	NM_172935	245847	-0.464801	0.000139312
ENSMUSG00000040794	C1qtnf4	C1q and tumor necrosis factor related protein 4	NM_026161	67445	-0.464294	0.0136176
ENSMUSG00000027589	Pcmtd2	protein-L-isoaspartate (D-aspartate) O-methyltransferase domain containing 2	NM_001291211	245867	-0.462587	2.29215e-05
ENSMUSG00000053716	Dusp7	dual specificity phosphatase 7	NM_153459	235584	-0.460208	0.0107283
ENSMUSG00000070604	Vsig10l	V-set and immunoglobulin domain containing 10 like	NM_001290316	75690	-0.459049	0.037061
ENSMUSG00000029153	Ociad2	OCIA domain containing 2	NM_001310636	433904	-0.456034	0.00143313
ENSMUSG00000042961	Egflam	EGF-like, fibronectin type III and laminin G domains	NM_001289496	268780	-0.453953	0.0157647
ENSMUSG00000075289	Carns1	carnosine synthase 1	NM_134148	107239	-0.452844	7.75945e-05
ENSMUSG00000044951	Mylk4	myosin light chain kinase family, member 4	NM_001166030	238564	-0.45199	0.000426588
ENSMUSG00000002831	Plin4	perilipin 4	NM_020568	57435	-0.45153	2.68088e-06
ENSMUSG00000019996	Map7	microtubule-associated protein 7	NM_001198635	17761	-0.451278	0.0040314
ENSMUSG00000038520	Tbc1d17	TBC1 domain family, member 17	NM_001042655	233204	-0.451075	7.23338e-06
ENSMUSG00000037885	Stk35	serine/threonine kinase 35	NM_001038635	67333	-0.448243	8.22967e-06
ENSMUSG00000073643	Wdfy1	WD repeat and FYVE domain containing 1	NM_001111279	69368	-0.446414	0.00657991
ENSMUSG00000063535	Zfp773	zinc finger protein 773	NM_029584	76373	-0.446108	0.0345753
ENSMUSG00000055775	Myh8	myosin, heavy polypeptide 8, skeletal muscle, perinatal	NM_177369	17885	-0.445828	0.00340841
ENSMUSG00000089917	Uckl1	uridine-cytidine kinase 1-like 1	NM_026765	68556	-0.443441	2.83224e-08
ENSMUSG00000024925	Rnaseh2c	ribonuclease H2, subunit C	NM_026616	68209	-0.441071	9.71581e-05
ENSMUSG00000000942	Hoxa4	homeobox A4	NM_008265	15401	-0.438315	0.0371092
ENSMUSG00000023019	Gpd1	glycerol-3-phosphate dehydrogenase 1 (soluble)	NM_010271	14555	-0.433942	1.39109e-09
ENSMUSG00000050954	Zfp169	zinc finger protein 169	NM_001164575	67911	-0.433509	0.0200022
ENSMUSG00000109946	Brd3os	bromodomain containing 3, opposite strand	NM_001360790	100504116	-0.43326	0.0320322
ENSMUSG00000042532	Golga7b	golgi autoantigen, golgin subfamily a, 7B	NM_001141983	71146	-0.432938	0.0353224
ENSMUSG00000039661	Dusp26	dual specificity phosphatase 26 (putative)	NM_001357223	66959	-0.431646	3.42658e-07
ENSMUSG00000071847	Apcdd1	adenomatosis polyposis coli down-regulated 1	NM_133237	494504	-0.430533	0.0403475
ENSMUSG00000020653	Klf11	Kruppel-like factor 11	NM_178357	194655	-0.430374	0.0503419
ENSMUSG00000021928	Ebpl	emopamil binding protein-like	NM_026598	68177	-0.427035	0.00242553
ENSMUSG00000045007	Tubg2	tubulin, gamma 2	NM_134028	103768	-0.426166	0.054562
ENSMUSG00000052949	Rnf157	ring finger protein 157	NM_027258	217340	-0.426141	8.00846e-05
ENSMUSG00000020847	Rph3al	rabphilin 3A-like (without C2 domains)	NM_001291159	380714	-0.426099	5.23054e-08
ENSMUSG00000001138	Cnnm3	cyclin M3	NM_001039551	94218	-0.424632	4.66973e-07
ENSMUSG00000043953	Ccrl2	chemokine (C-C motif) receptor-like 2	NM_001302376	54199	-0.424334	0.00619944
ENSMUSG00000038028	Tigar	Trp53 induced glycolysis repulatory phosphatase	NM_177003	319801	-0.42246	7.80599e-14
ENSMUSG00000029385	Ccng2	cyclin G2	NM_007635	12452	-0.422316	3.68243e-05
ENSMUSG00000022037	Clu	clusterin	NM_013492	12759	-0.420152	0.00149495
ENSMUSG00000042138	Msantd2	Myb/SANT-like DNA-binding domain containing 2	NM_146222	235184	-0.416999	0.0513874
ENSMUSG00000004655	Aqp1	aquaporin 1	NM_007472	11826	-0.416027	0.0339699
ENSMUSG00000046070	Igfals	insulin-like growth factor binding protein, acid labile subunit	NM_001364895	16005	-0.414908	0.00459079
ENSMUSG00000027611	Procr	protein C receptor, endothelial	NM_011171	19124	-0.414139	0.00525229
ENSMUSG00000000253	Gmpr	guanosine monophosphate reductase	NM_025508	66355	-0.413874	3.37642e-07
ENSMUSG00000004952	Rasa4	RAS p21 protein activator 4	NM_001039103	54153	-0.413832	0.000110804
ENSMUSG00000052430	Bmpr1b	bone morphogenetic protein receptor, type 1B	NM_001277216	12167	-0.413617	0.000986773
ENSMUSG00000002266	Zim1	zinc finger, imprinted 1	NM_011769	22776	-0.41357	0.00109548
ENSMUSG00000030494	Rhpn2	rhophilin, Rho GTPase binding protein 2	NM_027897	52428	-0.413203	0.0205139
ENSMUSG00000070420	Zscan25	zinc finger and SCAN domain containing 25	NM_001081431	666311	-0.412908	0.000505368
ENSMUSG00000022817	Itgb5	integrin beta 5	NM_001145884	16419	-0.412723	4.43323e-08
ENSMUSG00000036845	Lin37	lin-37 homolog (C. elegans)	NM_001290569	75660	-0.412599	0.0349458
ENSMUSG00000002996	Hbp1	high mobility group box transcription factor 1	NM_001361928	73389	-0.412435	7.10325e-08
ENSMUSG00000004996	Mri1	methylthioribose-1-phosphate isomerase 1	NM_026423	67873	-0.411135	0.000164217
ENSMUSG00000047793	Sned1	sushi, nidogen and EGF-like domains 1	NM_172463	208777	-0.410929	0.00683218
ENSMUSG00000023764	Sfi1	Sfi1 homolog, spindle assembly associated (yeast)	NM_001363222	78887	-0.410385	0.0472983
ENSMUSG00000060429	Sntb1	syntrophin, basic 1	NM_016667	20649	-0.410334	0.0444453
ENSMUSG00000030486	Zfp108	zinc finger protein 108	NM_018791	54678	-0.409552	0.00280666
ENSMUSG00000048373	Fgfbp1	fibroblast growth factor binding protein 1	NM_001271616	14181	-0.409065	0.0493284
ENSMUSG00000034040	Galnt17	polypeptide N-acetylgalactosaminyltransferase 17	NM_145218	212996	-0.408787	0.00147868
ENSMUSG00000029512	Ulk1	unc-51 like kinase 1	NM_001347394	22241	-0.408781	8.88433e-06
ENSMUSG00000055067	Smyd3	SET and MYND domain containing 3	NM_027188	69726	-0.407536	0.00525229
ENSMUSG00000034586	Hid1	HID1 domain containing	NM_001346774	217310	-0.407451	0.0407028
ENSMUSG00000020534	Shmt1	serine hydroxymethyltransferase 1 (soluble)	NM_009171	20425	-0.407356	0.0278819
ENSMUSG00000039063	Echdc3	enoyl Coenzyme A hydratase domain containing 3	NM_024208	67856	-0.407078	0.00132267
ENSMUSG00000049999	Ppp1r3d	protein phosphatase 1, regulatory subunit 3D	NM_001085501	228966	-0.405783	0.0196954
ENSMUSG00000040562	Gstm2	glutathione S-transferase, mu 2	NM_008183	14863	-0.405456	9.5203e-08
ENSMUSG00000002763	Pex6	peroxisomal biogenesis factor 6	NM_145488	224824	-0.405051	2.5718e-05
ENSMUSG00000073888	Ccl27a	chemokine (C-C motif) ligand 27A	NM_001048179	20301	-0.403792	0.00471346
ENSMUSG00000022309	Angpt1	angiopoietin 1	NM_001286062	11600	-0.403623	0.00488488
ENSMUSG00000016386	Mpped2	metallophosphoesterase domain containing 2	NM_001143683	77015	-0.402686	0.0188672
ENSMUSG00000026694	Eef1aknmt	EEF1A lysine and N-terminal methyltransferase	NM_144877	71449	-0.40265	2.09159e-06
ENSMUSG00000030801	Kat8	K(lysine) acetyltransferase 8	NM_001360699	67773	-0.401128	1.13273e-05
ENSMUSG00000049092	Gpr137c	G protein-coupled receptor 137C	NM_027518	70713	-0.400905	0.013101
ENSMUSG00000010492	Uckl1os	uridine-cytidine kinase 1-like 1, opposite strand	NR_027289	100271841	-0.400825	2.35051e-08
ENSMUSG00000021200	Asb2	ankyrin repeat and SOCS box-containing 2	NM_023049	65256	-0.400782	0.00258035
ENSMUSG00000028033	Kcnq5	potassium voltage-gated channel, subfamily Q, member 5	NM_001160139	226922	-0.399387	0.000500517
ENSMUSG00000021466	Ptch1	patched 1	NM_001328514	19206	-0.398364	5.99094e-05
ENSMUSG00000021820	Camk2g	calcium/calmodulin-dependent protein kinase II gamma	NM_001039138	12325	-0.397858	2.26339e-12
ENSMUSG00000020889	Nr1d1	nuclear receptor subfamily 1, group D, member 1	NM_145434	217166	-0.397716	0.0041621
ENSMUSG00000061393	Acvr2b	activin receptor IIB	NM_001313757	11481	-0.396955	0.00338457
ENSMUSG00000006457	Actn3	actinin alpha 3	NM_013456	11474	-0.39548	5.47174e-06
ENSMUSG00000048826	Dact2	dishevelled-binding antagonist of beta-catenin 2	NM_172826	240025	-0.394981	0.0295237
ENSMUSG00000022270	Retreg1	reticulophagy regulator 1	NM_001034851	66270	-0.394731	0.00259478
ENSMUSG00000043004	Gng2	guanine nucleotide binding protein (G protein), gamma 2	NM_001038637	14702	-0.392813	0.0521874
ENSMUSG00000030269	Mtmr14	myotubularin related protein 14	NM_001362182	97287	-0.392748	3.40753e-06
ENSMUSG00000018167	Stard3	START domain containing 3	NM_021547	59045	-0.39269	0.00775205
ENSMUSG00000026930	Gpsm1	G-protein signalling modulator 1 (AGS3-like, C. elegans)	NM_001199146	67839	-0.392011	0.013196
ENSMUSG00000049670	Morn4	MORN repeat containing 4	NM_198108	226123	-0.391928	0.0363536
ENSMUSG00000052566	Hook2	hook microtubule tethering protein 2	NM_001167991	170833	-0.391812	0.00575636
ENSMUSG00000005362	Crbn	cereblon	NM_021449	58799	-0.39056	2.12056e-08
ENSMUSG00000036160	Surf6	surfeit gene 6	NM_009298	20935	-0.390528	0.000171161
ENSMUSG00000036273	Lrrk2	leucine-rich repeat kinase 2	NM_025730	66725	-0.389569	0.00199063
ENSMUSG00000026173	Plcd4	phospholipase C, delta 4	NM_001081456	18802	-0.388922	0.00664598
ENSMUSG00000033295	Ptprf	protein tyrosine phosphatase, receptor type, F	NM_011213	19268	-0.38853	0.00528799
ENSMUSG00000029464	Gpn3	GPN-loop GTPase 3	NM_024216	68080	-0.38838	0.00168933
ENSMUSG00000106847	Peg13	paternally expressed 13	NR_002864	353342	-0.387852	0.000552863
ENSMUSG00000039976	Tbc1d16	TBC1 domain family, member 16	NM_001347625	207592	-0.387519	0.00172957
ENSMUSG00000023572	Ccndbp1	cyclin D-type binding-protein 1	NM_001355127	17151	-0.387001	1.3175e-05
ENSMUSG00000021134	Srsf5	serine/arginine-rich splicing factor 5	NM_001079694	20384	-0.386824	0.000246928
ENSMUSG00000040410	Fbxl4	F-box and leucine-rich repeat protein 4	NM_172988	269514	-0.386198	0.000227279
ENSMUSG00000031504	Rab20	RAB20, member RAS oncogene family	NM_011227	19332	-0.38602	0.0201305
ENSMUSG00000036611	Eepd1	endonuclease/exonuclease/phosphatase family domain containing 1	NM_026189	67484	-0.38522	2.52256e-06
ENSMUSG00000029097	Trmt44	tRNA methyltransferase 44	NM_030208	78890	-0.384225	0.0195889
ENSMUSG00000029472	Anapc5	anaphase-promoting complex subunit 5	NM_001042491	59008	-0.383761	7.39695e-13
ENSMUSG00000026213	Stk11ip	serine/threonine kinase 11 interacting protein	NM_027886	71728	-0.383615	0.000676208
ENSMUSG00000079278	Tmem233	transmembrane protein 233	NM_001101546	545798	-0.382731	0.00162124
ENSMUSG00000037526	Atg14	autophagy related 14	NM_172599	100504663	-0.382474	0.00148371
ENSMUSG00000020766	Galk1	galactokinase 1	NM_016905	14635	-0.382318	0.0230174
ENSMUSG00000074862	BC025920	zinc finger protein pseudogene	NM_001033363	268319	-0.382317	0.00252839
ENSMUSG00000002058	Unc119	unc-119 lipid binding chaperone	NM_001313985	22248	-0.38181	0.044781
ENSMUSG00000030772	Dkk3	dickkopf WNT signaling pathway inhibitor 3	NM_001360257	50781	-0.381757	0.0385439
ENSMUSG00000026414	Tnnt2	troponin T2, cardiac	NM_001130174	21956	-0.381039	0.044844
ENSMUSG00000005628	Tmod4	tropomodulin 4	NM_016712	50874	-0.379649	2.65066e-06
ENSMUSG00000031808	Slc27a1	solute carrier family 27 (fatty acid transporter), member 1	NM_001357180	26457	-0.379044	0.0174499
ENSMUSG00000025731	Mettl26	methyltransferase like 26	NM_026686	68347	-0.378779	3.41994e-08
ENSMUSG00000027424	Mgme1	mitochondrial genome maintenance exonuclease 1	NM_001289630	74528	-0.378684	0.000842146
ENSMUSG00000060477	Irak2	interleukin-1 receptor-associated kinase 2	NM_001113553	108960	-0.377081	0.0473344
ENSMUSG00000044068	Zrsr1	zinc finger (CCCH type), RNA binding motif and serine/arginine rich 1	NM_011663	22183	-0.377029	8.66465e-10
ENSMUSG00000032652	Crebl2	cAMP responsive element binding protein-like 2	NM_177687	232430	-0.376995	1.25679e-07
ENSMUSG00000031355	Arhgap6	Rho GTPase activating protein 6	NM_001287530	11856	-0.376516	0.00108339
ENSMUSG00000062590	Armc9	armadillo repeat containing 9	NM_001310702	78795	-0.376197	0.0406636
ENSMUSG00000028085	Gatb	glutamyl-tRNA(Gln) amidotransferase, subunit B	NM_144896	229487	-0.373893	0.00189717
ENSMUSG00000032238	Rora	RAR-related orphan receptor alpha	NM_001289916	19883	-0.37323	2.07347e-08
ENSMUSG00000035953	Pip4p1	phosphatidylinositol-4,5-bisphosphate 4-phosphatase 1	NM_001033271	219024	-0.373112	0.000142703
ENSMUSG00000060397	Zfp128	zinc finger protein 128	NM_153802	243833	-0.373088	0.0187817
ENSMUSG00000071793	2610005L07Rik	cadherin 11 pseudogene	NM_001024708	381598	-0.372649	0.0177134
ENSMUSG00000031147	Magix	MAGI family member, X-linked	NM_018832	54634	-0.370824	0.00720714
ENSMUSG00000040820	Hlcs	holocarboxylase synthetase (biotin- [propriony-Coenzyme A-carboxylase (ATP-hydrolysing)] ligase)	NM_001360045	110948	-0.370686	0.000549785
ENSMUSG00000042249	Grk3	G protein-coupled receptor kinase 3	NM_001035531	320129	-0.369477	0.00664533
ENSMUSG00000000532	Acvr1b	activin A receptor, type 1B	NM_007395	11479	-0.368752	0.00474642
ENSMUSG00000001156	Mxd1	MAX dimerization protein 1	NM_010751	17119	-0.368293	0.00140677
ENSMUSG00000026603	Smyd2	SET and MYND domain containing 2	NM_026796	226830	-0.367356	0.000192025
ENSMUSG00000048731	Ggnbp1	gametogenetin binding protein 1	NM_001251881	70772	-0.366821	0.000424304
ENSMUSG00000015711	Prune1	prune exopolyphosphatase	NM_173347	229589	-0.366746	4.21311e-14
ENSMUSG00000061086	Myl4	myosin, light polypeptide 4	NM_001355754	17896	-0.366559	0.000993925
ENSMUSG00000048249	Crebrf	CREB3 regulatory factor	NM_029870	77128	-0.366439	0.000217413
ENSMUSG00000032594	Ip6k1	inositol hexaphosphate kinase 1	NM_013785	27399	-0.365626	0.00372246
ENSMUSG00000047171	Helt	helt bHLH transcription factor	NM_173789	234219	-0.364996	0.0513874
ENSMUSG00000054708	Ankrd24	ankyrin repeat domain 24	NM_027480	70615	-0.364895	0.00735419
ENSMUSG00000031490	Eif4ebp1	eukaryotic translation initiation factor 4E binding protein 1	NM_007918	13685	-0.364218	0.00490387
ENSMUSG00000079610	Ankrd39	ankyrin repeat domain 39	NM_001310533	109346	-0.364166	0.0489135
ENSMUSG00000032633	Flcn	folliculin	NM_001271356	216805	-0.363856	0.013475
ENSMUSG00000034647	Ankrd12	ankyrin repeat domain 12	NM_001025572	106585	-0.36331	0.00162124
ENSMUSG00000085793	Lin52	lin-52 homolog (C. elegans)	NM_173756	217708	-0.362243	4.95437e-05
ENSMUSG00000046876	Atxn1	ataxin 1	NM_001199304	20238	-0.361064	0.00532179
ENSMUSG00000039568	Ubald1	UBA-like domain containing 1	NM_145359	207740	-0.360861	1.30855e-05
ENSMUSG00000041571	Selenow	selenoprotein W	NM_009156	20364	-0.360588	1.72259e-08
ENSMUSG00000034127	Tspan8	tetraspanin 8	NM_001168679	216350	-0.360577	0.00568674
ENSMUSG00000028542	Slc6a9	solute carrier family 6 (neurotransmitter transporter, glycine), member 9	NM_001355175	14664	-0.359999	0.00329853
ENSMUSG00000045410	Akr1e1	aldo-keto reductase family 1, member E1	NM_018859	56043	-0.359701	0.00212025
ENSMUSG00000044197	Gpr146	G protein-coupled receptor 146	NM_001038703	80290	-0.359676	0.000361009
ENSMUSG00000054381	Zfp747	zinc finger protein 747	NM_175560	269997	-0.359586	0.0474612
ENSMUSG00000003644	Rps6ka1	ribosomal protein S6 kinase polypeptide 1	NM_001285505	20111	-0.359436	0.0155067
ENSMUSG00000040247	Tbc1d10c	TBC1 domain family, member 10c	NM_178650	108995	-0.355754	0.026836
ENSMUSG00000006931	P3h4	prolyl 3-hydroxylase family member 4 (non-enzymatic)	NM_176830	66180	-0.355357	0.0238636
ENSMUSG00000063894	Zkscan8	zinc finger with KRAB and SCAN domains 8	NM_001251833	93681	-0.354471	0.0266549
ENSMUSG00000006675	P4htm	prolyl 4-hydroxylase, transmembrane (endoplasmic reticulum)	NM_001357465	74443	-0.354405	0.00836042
ENSMUSG00000078201	Tmem203	transmembrane protein 203	NM_177344	227615	-0.354346	0.00817998
ENSMUSG00000044768	D1Ertd622e	DNA segment, Chr 1, ERATO Doi 622, expressed	NM_001355071	52392	-0.354274	5.94924e-06
ENSMUSG00000028573	Fggy	FGGY carbohydrate kinase domain containing	NM_001113412	75578	-0.353931	0.0147324
ENSMUSG00000047146	Tet1	tet methylcytosine dioxygenase 1	NM_001253857	52463	-0.353889	0.0210858
ENSMUSG00000038670	Mybpc2	myosin binding protein C, fast-type	NM_146189	233199	-0.353836	4.56473e-05
ENSMUSG00000036120	Rfxank	regulatory factor X-associated ankyrin-containing protein	NM_001025589	19727	-0.35357	0.00454458
ENSMUSG00000034659	Tmem109	transmembrane protein 109	NM_134142	68539	-0.353366	1.59542e-05
ENSMUSG00000029815	Malsu1	mitochondrial assembly of ribosomal large subunit 1	NM_029353	75593	-0.352963	4.33801e-05
ENSMUSG00000034789	Rab24	RAB24, member RAS oncogene family	NM_009000	19336	-0.352778	5.1993e-07
ENSMUSG00000038518	Jarid2	jumonji, AT rich interactive domain 2	NM_001205043	16468	-0.351985	0.00330748
ENSMUSG00000030083	Abtb1	ankyrin repeat and BTB (POZ) domain containing 1	NM_001362152	80283	-0.351364	1.01694e-05
ENSMUSG00000031706	Rfx1	regulatory factor X, 1 (influences HLA class II expression)	NM_009055	19724	-0.350645	0.0292025
ENSMUSG00000026437	Cdk18	cyclin-dependent kinase 18	NM_008795	18557	-0.350224	0.0444239
ENSMUSG00000039908	Slc26a11	solute carrier family 26, member 11	NM_178743	268512	-0.349735	0.0371807
ENSMUSG00000025656	Arhgef9	CDC42 guanine nucleotide exchange factor (GEF) 9	NM_001033329	236915	-0.349228	1.29487e-05
ENSMUSG00000021185	Dglucy	D-glutamate cyclase	NM_001361017	217830	-0.348995	0.0427486
ENSMUSG00000030424	Zfp939	zinc finger protein 939	NM_001243021	233147	-0.348512	0.0079922
ENSMUSG00000022490	Ppp1r1a	protein phosphatase 1, regulatory inhibitor subunit 1A	NM_021391	58200	-0.347324	0.00577645
ENSMUSG00000039382	Wdr45	WD repeat domain 45	NM_001290792	54636	-0.346133	3.17424e-07
ENSMUSG00000032754	Slc8b1	solute carrier family 8 (sodium/lithium/calcium exchanger), member B1	NM_001177594	170756	-0.345641	0.00274366
ENSMUSG00000032186	Tmod2	tropomodulin 2	NM_001038710	50876	-0.345503	1.38982e-05
ENSMUSG00000047909	Ankrd16	ankyrin repeat domain 16	NM_001363082	320816	-0.34545	0.000333752
ENSMUSG00000102101	Zbtb11os1	zinc finger and BTB domain containing 11, opposite strand 1	NM_133677	66391	-0.345261	0.023679
ENSMUSG00000073002	Vamp5	vesicle-associated membrane protein 5	NM_001080742	53620	-0.345195	4.34953e-05
ENSMUSG00000054499	Dedd2	death effector domain-containing DNA binding protein 2	NM_026117	67379	-0.345123	0.0252598
ENSMUSG00000033306	Lpp	LIM domain containing preferred translocation partner in lipoma	NM_001145952	210126	-0.345076	0.00379505
ENSMUSG00000048997	Atxn7l2	ataxin 7-like 2	NM_001289545	72522	-0.344357	0.00547198
ENSMUSG00000069094	Pde7a	phosphodiesterase 7A	NM_001122759	18583	-0.343814	5.46933e-05
ENSMUSG00000007480	Mc5r	melanocortin 5 receptor	NM_013596	17203	-0.343787	0.0398161
ENSMUSG00000039740	Alg2	asparagine-linked glycosylation 2 (alpha-1,3-mannosyltransferase)	NM_001355496	56737	-0.343669	0.000142703
ENSMUSG00000078671	Chd2	chromodomain helicase DNA binding protein 2	NM_001081345	244059	-0.342682	0.0171689
ENSMUSG00000047603	Zfp235	zinc finger protein 235	NM_001360465	56525	-0.342563	0.000188576
ENSMUSG00000007877	Tcap	titin-cap	NM_011540	21393	-0.342465	0.00175844
ENSMUSG00000003190	Bcl2l12	BCL2-like 12 (proline rich)	NM_029410	75736	-0.342239	0.00831718
ENSMUSG00000028884	Rpa2	replication protein A2	NM_011284	19891	-0.341835	0.000312583
ENSMUSG00000028954	Nub1	negative regulator of ubiquitin-like proteins 1	NM_001305264	53312	-0.340535	3.01008e-08
ENSMUSG00000006471	Ndor1	NADPH dependent diflavin oxidoreductase 1	NM_001082476	78797	-0.340344	0.0362299
ENSMUSG00000032298	Neil1	nei endonuclease VIII-like 1 (E. coli)	NM_001357409	72774	-0.340188	0.0192248
ENSMUSG00000034071	Zfp551	zinc fingr protein 551	NM_001033820	619331	-0.33937	0.0469359
ENSMUSG00000068742	Cry2	cryptochrome 2 (photolyase-like)	NM_001113333	12953	-0.338711	0.00799537
ENSMUSG00000035314	Gdpd5	glycerophosphodiester phosphodiesterase domain containing 5	NM_001362166	233552	-0.337358	5.6223e-06
ENSMUSG00000071342	Lsmem1	leucine-rich single-pass membrane protein 1	NM_001033437	380755	-0.337296	0.0519648
ENSMUSG00000020400	Tnip1	TNFAIP3 interacting protein 1	NM_001199275	57783	-0.337118	2.99528e-06
ENSMUSG00000038039	Gcc2	GRIP and coiled-coil domain containing 2	NM_027375	70297	-0.336851	0.00012051
ENSMUSG00000051007	Gatd1	glutamine amidotransferase like class 1 domain containing 1	NM_172116	213350	-0.336832	0.0022797
ENSMUSG00000043090	Zfp866	zinc finger protein 866	NM_177899	330788	-0.3365	2.73813e-05
ENSMUSG00000006418	Rnf114	ring finger protein 114	NM_001356496	81018	-0.335278	6.80724e-05
ENSMUSG00000024769	Cdc42bpg	CDC42 binding protein kinase gamma (DMPK-like)	NM_001033342	240505	-0.335213	0.000386817
ENSMUSG00000043639	Rbm20	RNA binding motif protein 20	NM_001170847	73713	-0.33518	0.000195499
ENSMUSG00000027784	Ppm1l	protein phosphatase 1 (formerly 2C)-like	NM_178726	242083	-0.334827	6.32677e-05
ENSMUSG00000028487	Bnc2	basonuclin 2	NM_001369081	242509	-0.334164	0.0312925
ENSMUSG00000036086	Zranb3	zinc finger, RAN-binding domain containing 3	NM_001285945	226409	-0.332872	0.00293042
ENSMUSG00000024135	Srbd1	S1 RNA binding domain 1	NM_030133	78586	-0.332653	0.026204
ENSMUSG00000005125	Ndrg1	N-myc downstream regulated gene 1	NM_008681	17988	-0.332591	0.0113249
ENSMUSG00000051721	Wdcp	WD repeat and coiled coil containing	NM_001170858	238037	-0.331155	0.0377419
ENSMUSG00000002409	Dyrk1b	dual-specificity tyrosine-(Y)-phosphorylation regulated kinase 1b	NM_001037957	13549	-0.331105	0.0228389
ENSMUSG00000038349	Plcl1	phospholipase C-like 1	NM_001114663	227120	-0.331003	0.00642771
ENSMUSG00000001741	Il16	interleukin 16	NM_001360087	16170	-0.329987	0.0295351
ENSMUSG00000022091	Sorbs3	sorbin and SH3 domain containing 3	NM_001271407	20410	-0.329732	0.0039812
ENSMUSG00000038126	Mphosph9	M-phase phosphoprotein 9	NM_001081323	269702	-0.329222	0.0492415
ENSMUSG00000074064	Mlycd	malonyl-CoA decarboxylase	NM_001364328	56690	-0.329097	0.0516099
ENSMUSG00000025484	Bet1l	Bet1 golgi vesicular membrane trafficking protein like	NM_018742	54399	-0.328727	0.0253788
ENSMUSG00000056938	Acbd4	acyl-Coenzyme A binding domain containing 4	NM_001081495	67131	-0.328629	0.00145214
ENSMUSG00000063576	Klhdc3	kelch domain containing 3	NM_001163729	71765	-0.328536	0.000282645
ENSMUSG00000028189	Ctbs	chitobiase	NM_001293672	74245	-0.32762	0.000563861
ENSMUSG00000051232	Tmem199	transmembrane protein 199	NM_199199	195040	-0.327557	0.00906006
ENSMUSG00000020541	Tom1l1	target of myb1-like 1 (chicken)	NM_001357543	71943	-0.327534	0.0192248
ENSMUSG00000019080	Mfsd3	major facilitator superfamily domain containing 3	NM_027122	69572	-0.327031	0.00119851
ENSMUSG00000070577	Gm572	predicted gene 572	NM_001085505	230909	-0.325373	0.0354007
ENSMUSG00000055435	Maf	avian musculoaponeurotic fibrosarcoma oncogene homolog	NM_001025577	17132	-0.325225	0.0254581
ENSMUSG00000034353	Ramp1	receptor (calcitonin) activity modifying protein 1	NM_001168392	51801	-0.324596	0.00246767
ENSMUSG00000074643	Cpne1	copine I	NM_170588	266692	-0.324441	0.00369886
ENSMUSG00000037989	Wnk2	WNK lysine deficient protein kinase 2	NM_001290311	75607	-0.324401	0.000171161
ENSMUSG00000042156	Dzip1	DAZ interacting protein 1	NM_001360411	66573	-0.324291	0.0353391
ENSMUSG00000031072	LTO1	ABCE maturation factor	NM_001347536	72284	-0.324244	0.0110102
ENSMUSG00000020877	Scrn2	secernin 2	NM_146027	217140	-0.323987	5.62557e-05
ENSMUSG00000053226	Dand5	DAN domain family member 5, BMP antagonist	NM_201227	23863	-0.323412	0.000134283
ENSMUSG00000030752	Kdm8	lysine (K)-specific demethylase 8	NM_029842	77035	-0.323249	0.000377605
ENSMUSG00000024018	Ccdc167	coiled-coil domain containing 167	NM_001163741	68597	-0.323245	0.0366427
ENSMUSG00000023963	Cyp39a1	cytochrome P450, family 39, subfamily a, polypeptide 1	NM_001285947	56050	-0.323129	0.00125613
ENSMUSG00000073609	D2hgdh	D-2-hydroxyglutarate dehydrogenase	NM_001310767	98314	-0.323099	0.00100982
ENSMUSG00000003344	Btbd2	BTB (POZ) domain containing 2	NM_145361	208198	-0.322832	4.76664e-05
ENSMUSG00000014039	Prdm15	PR domain containing 15	NM_001359077	114604	-0.321386	0.0496917
ENSMUSG00000021226	Acot2	acyl-CoA thioesterase 2	NM_134188	171210	-0.320891	0.0425385
ENSMUSG00000027562	Car2	carbonic anhydrase 2	NM_001357334	12349	-0.32068	0.0137379
ENSMUSG00000073436	Eme2	essential meiotic structure-specific endonuclease subunit 2	NM_001163102	193838	-0.320679	0.0431451
ENSMUSG00000043259	Fam13c	family with sequence similarity 13, member C	NM_001143776	71721	-0.320233	0.000701943
ENSMUSG00000090523	Gypc	glycophorin C	NM_001048207	71683	-0.319139	0.000161403
ENSMUSG00000037773	Pced1a	PC-esterase domain containing 1A	NM_001114541	319513	-0.318958	0.00202566
ENSMUSG00000006920	Ezh1	enhancer of zeste 1 polycomb repressive complex 2 subunit	NM_007970	14055	-0.318197	1.02925e-06
ENSMUSG00000045374	Wdr81	WD repeat domain 81	NM_138950	192652	-0.317488	0.0258181
ENSMUSG00000022253	Nadk2	NAD kinase 2, mitochondrial	NM_001040395	68646	-0.31622	7.02047e-05
ENSMUSG00000058070	Eml1	echinoderm microtubule associated protein like 1	NM_001043335	68519	-0.315459	0.0169568
ENSMUSG00000024785	Rcl1	RNA terminal phosphate cyclase-like 1	NM_021525	59028	-0.315354	0.0224472
ENSMUSG00000040482	Dxo	decapping exoribonuclease	NM_001163770	112403	-0.315091	0.0268233
