# Supplementary material for: Mammalian and Invertebrate Models as Complementary Tools for Gaining Mechanistic Insight on Muscle Responses to Spaceflight
Source: Int J Mol Sci. 2021 Aug 31;22(17):9470. doi: 10.3390/ijms22179470 (PMC8430797; doi:10.3390/ijms22179470)
Supplement: Supplementary file 1 [file ijms-22-09470-s001.zip › Supplementary material/Table_S18_ORA_HU_vs_control_GLDS21.xlsx]

## Sheet: Unloading Upregulated
Gene Set	Description	Size	Expect	Ratio	P Value	FDR
GO:0009628	response to abiotic stimulus	1085	2.6304	6.4628	2.386e-10	2.1514e-06
GO:0035914	skeletal muscle cell differentiation	77	0.18668	37.498	6.4663e-10	2.9153e-06
GO:0007519	skeletal muscle tissue development	179	0.43396	18.435	1.0308e-08	3.0279e-05
GO:0060538	skeletal muscle organ development	187	0.45336	17.646	1.4516e-08	3.0279e-05
GO:0009888	tissue development	1844	4.4705	4.25	1.679e-08	3.0279e-05
GO:0060537	muscle tissue development	418	1.0134	9.8679	4.8553e-08	7.2967e-05
GO:0048660	regulation of smooth muscle cell proliferation	159	0.38547	18.159	1.034e-07	0.00012279
GO:0035994	response to muscle stretch	19	0.046063	86.838	1.1409e-07	0.00012279
GO:0048659	smooth muscle cell proliferation	163	0.39517	17.714	1.2256e-07	0.00012279
GO:0033554	cellular response to stress	1674	4.0584	4.1888	1.6021e-07	0.00013812

## Sheet: Unloading Downregulated
Gene Set	Description	Size	Expect	Ratio	P Value	FDR
GO:0106106	cold-induced thermogenesis	133	0.12617	23.777	0.00025438	0.70967
GO:0120161	regulation of cold-induced thermogenesis	133	0.12617	23.777	0.00025438	0.70967
GO:0055114	oxidation-reduction process	1026	0.97333	6.1644	0.00026064	0.70967
GO:1990845	adaptive thermogenesis	143	0.13566	22.114	0.00031481	0.70967
GO:0001659	temperature homeostasis	173	0.16412	18.279	0.0005496	0.99116
GO:0046902	regulation of mitochondrial membrane permeability	51	0.048382	41.338	0.0010543	1
GO:0030522	intracellular receptor signaling pathway	218	0.20681	14.506	0.0010746	1
GO:0019637	organophosphate metabolic process	932	0.88416	5.6551	0.0014182	1
GO:0090559	regulation of membrane permeability	61	0.057869	34.561	0.0015048	1
GO:0032787	monocarboxylic acid metabolic process	554	0.52556	7.6109	0.0015877	1

## Sheet: Spaceflight Upregulated
Gene Set	Description	Size	Expect	Ratio	P Value	FDR
GO:1901700	response to oxygen-containing compound	1591	5.7858	4.6666	2.4234e-12	2.1852e-08
GO:1901701	cellular response to oxygen-containing compound	1054	3.8329	5.4788	7.5032e-11	3.3828e-07
GO:0009628	response to abiotic stimulus	1085	3.9457	5.0689	9.3008e-10	2.7955e-06
GO:0071385	cellular response to glucocorticoid stimulus	65	0.23638	29.614	3.6254e-09	8.1726e-06
GO:0071384	cellular response to corticosteroid stimulus	69	0.25092	27.897	5.5543e-09	1.0017e-05
GO:0033993	response to lipid	913	3.3202	5.1202	1.9253e-08	2.2634e-05
GO:0071548	response to dexamethasone	48	0.17455	34.373	2.0154e-08	2.2634e-05
GO:0032868	response to insulin	248	0.90187	11.088	2.0993e-08	2.2634e-05
GO:0009725	response to hormone	923	3.3565	5.0647	2.2592e-08	2.2634e-05
GO:0009719	response to endogenous stimulus	1503	5.4657	3.8421	4.3451e-08	3.918e-05

## Sheet: Spaceflight downregulated
Gene Set	Description	Size	Expect	Ratio	P Value	FDR
GO:0046677	response to antibiotic	350	0.60414	8.2762	0.0002814	0.15339
GO:0007517	muscle organ development	380	0.65593	7.6228	0.00041105	0.15339
GO:0044321	response to leptin	22	0.037975	52.667	0.00064586	0.15339
GO:0007162	negative regulation of cell adhesion	264	0.4557	8.7778	0.0010006	0.15339
GO:0090130	tissue migration	276	0.47641	8.3961	0.0011801	0.15339
GO:0001525	angiogenesis	488	0.84235	5.9358	0.0012751	0.15339
GO:1902532	negative regulation of intracellular signal transduction	492	0.84925	5.8875	0.0013223	0.15339
GO:0061614	pri-miRNA transcription by RNA polymerase II	46	0.079402	25.188	0.0028216	0.28639
GO:0007369	gastrulation	178	0.30725	9.764	0.003426	0.28673
GO:0001667	ameboidal-type cell migration	387	0.66801	5.9879	0.0040381	0.28673
