# Supplementary material for: Mammalian and Invertebrate Models as Complementary Tools for Gaining Mechanistic Insight on Muscle Responses to Spaceflight
Source: Int J Mol Sci. 2021 Aug 31;22(17):9470. doi: 10.3390/ijms22179470 (PMC8430797; doi:10.3390/ijms22179470)
Supplement: Supplementary file 1 [file ijms-22-09470-s001.zip › Supplementary material/Table_S6_GSEA_SLS_SpaceFlight_vs_Ground_Control_GO_BP.xlsx]

## Sheet: Spaceflight
NAME	GS<br> follow link to MSigDB	GS DETAILS	SIZE	ES	NES	NOM p-val	FDR q-val	FWER p-val	RANK AT MAX	LEADING EDGE
GO_CORNIFICATION	GO_CORNIFICATION	Details ...	88	0.667286	2.26942	0	0	0	1873	tags=47%, list=10%, signal=52%
GO_KERATINIZATION	GO_KERATINIZATION	Details ...	124	0.630868	2.21729	0	0	0	1873	tags=40%, list=10%, signal=44%
GO_SKIN_DEVELOPMENT	GO_SKIN_DEVELOPMENT	Details ...	307	0.516977	2.06257	0	0.00379314	0.012	3231	tags=39%, list=18%, signal=46%
GO_EPIDERMAL_CELL_DIFFERENTIATION	GO_EPIDERMAL_CELL_DIFFERENTIATION	Details ...	243	0.533384	2.06015	0	0.00308363	0.013	2897	tags=38%, list=16%, signal=44%
GO_HIGH_DENSITY_LIPOPROTEIN_PARTICLE_CLEARANCE	GO_HIGH_DENSITY_LIPOPROTEIN_PARTICLE_CLEARANCE	Details ...	15	0.852137	1.99293	0	0.010932	0.057	1644	tags=47%, list=9%, signal=51%
GO_INTERMEDIATE_FILAMENT_ORGANIZATION	GO_INTERMEDIATE_FILAMENT_ORGANIZATION	Details ...	21	0.768911	1.98914	0	0.0102036	0.064	462	tags=38%, list=3%, signal=39%
GO_ALPHA_AMINO_ACID_CATABOLIC_PROCESS	GO_ALPHA_AMINO_ACID_CATABOLIC_PROCESS	Details ...	76	0.599515	1.98411	0	0.00995914	0.071	4479	tags=64%, list=24%, signal=85%
GO_CELLULAR_MODIFIED_AMINO_ACID_CATABOLIC_PROCESS	GO_CELLULAR_MODIFIED_AMINO_ACID_CATABOLIC_PROCESS	Details ...	22	0.756702	1.96066	0	0.013545	0.108	1618	tags=45%, list=9%, signal=50%
GO_PROTEIN_CONTAINING_COMPLEX_REMODELING	GO_PROTEIN_CONTAINING_COMPLEX_REMODELING	Details ...	29	0.68662	1.91723	0	0.0303285	0.25	1644	tags=41%, list=9%, signal=45%
GO_NEGATIVE_REGULATION_OF_AXON_EXTENSION	GO_NEGATIVE_REGULATION_OF_AXON_EXTENSION	Details ...	42	0.648726	1.91537	0	0.0284304	0.258	2557	tags=48%, list=14%, signal=55%
GO_CELLULAR_AMINO_ACID_CATABOLIC_PROCESS	GO_CELLULAR_AMINO_ACID_CATABOLIC_PROCESS	Details ...	82	0.569722	1.90672	0	0.0296762	0.294	3021	tags=46%, list=16%, signal=55%
GO_SYMPATHETIC_NERVOUS_SYSTEM_DEVELOPMENT	GO_SYMPATHETIC_NERVOUS_SYSTEM_DEVELOPMENT	Details ...	21	0.742777	1.90522	0	0.028152	0.301	783	tags=33%, list=4%, signal=35%
GO_BILE_ACID_AND_BILE_SALT_TRANSPORT	GO_BILE_ACID_AND_BILE_SALT_TRANSPORT	Details ...	21	0.748288	1.90304	0	0.0267122	0.306	2853	tags=67%, list=15%, signal=79%
GO_TRANSMISSION_OF_NERVE_IMPULSE	GO_TRANSMISSION_OF_NERVE_IMPULSE	Details ...	71	0.572469	1.86498	0	0.0460005	0.495	3016	tags=39%, list=16%, signal=47%
GO_POSITIVE_REGULATION_OF_STEROID_METABOLIC_PROCESS	GO_POSITIVE_REGULATION_OF_STEROID_METABOLIC_PROCESS	Details ...	29	0.671403	1.85616	0	0.0495231	0.546	2563	tags=52%, list=14%, signal=60%
GO_EMBRYONIC_FORELIMB_MORPHOGENESIS	GO_EMBRYONIC_FORELIMB_MORPHOGENESIS	Details ...	33	0.651722	1.85282	0	0.049545	0.568	2197	tags=39%, list=12%, signal=45%
GO_OUTFLOW_TRACT_SEPTUM_MORPHOGENESIS	GO_OUTFLOW_TRACT_SEPTUM_MORPHOGENESIS	Details ...	27	0.676649	1.84314	0	0.0557084	0.642	3879	tags=59%, list=21%, signal=75%
GO_REGULATION_OF_LIPOPROTEIN_LIPASE_ACTIVITY	GO_REGULATION_OF_LIPOPROTEIN_LIPASE_ACTIVITY	Details ...	21	0.706526	1.83978	0	0.0551216	0.655	1615	tags=38%, list=9%, signal=42%
GO_METANEPHRIC_MESENCHYME_DEVELOPMENT	GO_METANEPHRIC_MESENCHYME_DEVELOPMENT	Details ...	15	0.785437	1.8357	0.00183486	0.0555396	0.678	1538	tags=47%, list=8%, signal=51%
GO_REGULATION_OF_EPIDERMIS_DEVELOPMENT	GO_REGULATION_OF_EPIDERMIS_DEVELOPMENT	Details ...	77	0.547624	1.83341	0.00182482	0.0544136	0.686	2684	tags=35%, list=15%, signal=41%
GO_RESPONSE_TO_GROWTH_HORMONE	GO_RESPONSE_TO_GROWTH_HORMONE		32	0.656457	1.83221	0.0040404	0.052758	0.693	788	tags=31%, list=4%, signal=33%
GO_EPIDERMIS_DEVELOPMENT	GO_EPIDERMIS_DEVELOPMENT		348	0.453225	1.83022	0	0.0512981	0.698	2897	tags=34%, list=16%, signal=40%
GO_TONGUE_DEVELOPMENT	GO_TONGUE_DEVELOPMENT		20	0.716514	1.82209	0	0.0556671	0.742	3743	tags=55%, list=20%, signal=69%
GO_REGULATION_OF_INSULIN_LIKE_GROWTH_FACTOR_RECEPTOR_SIGNALING_PATHWAY	GO_REGULATION_OF_INSULIN_LIKE_GROWTH_FACTOR_RECEPTOR_SIGNALING_PATHWAY		26	0.669487	1.81771	0.00186567	0.0567662	0.764	1057	tags=27%, list=6%, signal=29%
GO_SKELETAL_MUSCLE_CELL_PROLIFERATION	GO_SKELETAL_MUSCLE_CELL_PROLIFERATION		15	0.766355	1.81647	0.00390625	0.0560395	0.767	2234	tags=53%, list=12%, signal=61%
GO_NEGATIVE_REGULATION_OF_AXON_GUIDANCE	GO_NEGATIVE_REGULATION_OF_AXON_GUIDANCE		28	0.674607	1.81504	0	0.055336	0.775	2557	tags=57%, list=14%, signal=66%
GO_HINDLIMB_MORPHOGENESIS	GO_HINDLIMB_MORPHOGENESIS		36	0.629051	1.80923	0	0.057818	0.799	3517	tags=47%, list=19%, signal=58%
GO_POSITIVE_REGULATION_OF_EMBRYONIC_DEVELOPMENT	GO_POSITIVE_REGULATION_OF_EMBRYONIC_DEVELOPMENT		40	0.603902	1.80695	0.00194553	0.0579077	0.812	2932	tags=43%, list=16%, signal=50%
GO_INTERFERON_GAMMA_MEDIATED_SIGNALING_PATHWAY	GO_INTERFERON_GAMMA_MEDIATED_SIGNALING_PATHWAY		71	0.543549	1.79008	0	0.0715638	0.887	2098	tags=32%, list=11%, signal=36%
GO_AUTONOMIC_NERVOUS_SYSTEM_DEVELOPMENT	GO_AUTONOMIC_NERVOUS_SYSTEM_DEVELOPMENT		46	0.590235	1.78428	0	0.0751769	0.902	2559	tags=35%, list=14%, signal=40%
GO_NEGATIVE_REGULATION_OF_EPIDERMIS_DEVELOPMENT	GO_NEGATIVE_REGULATION_OF_EPIDERMIS_DEVELOPMENT		15	0.761824	1.77567	0.0019305	0.0819048	0.923	1353	tags=47%, list=7%, signal=50%
GO_POSITIVE_REGULATION_OF_SKELETAL_MUSCLE_TISSUE_DEVELOPMENT	GO_POSITIVE_REGULATION_OF_SKELETAL_MUSCLE_TISSUE_DEVELOPMENT		28	0.655173	1.77434	0.00384615	0.0805528	0.929	1719	tags=36%, list=9%, signal=39%
GO_EMBRYONIC_HINDLIMB_MORPHOGENESIS	GO_EMBRYONIC_HINDLIMB_MORPHOGENESIS		28	0.639598	1.77298	0	0.0796265	0.93	3891	tags=46%, list=21%, signal=59%
GO_CRANIAL_NERVE_DEVELOPMENT	GO_CRANIAL_NERVE_DEVELOPMENT		48	0.584574	1.76815	0.00199601	0.0829072	0.941	3803	tags=40%, list=21%, signal=50%
GO_MONOVALENT_INORGANIC_ANION_HOMEOSTASIS	GO_MONOVALENT_INORGANIC_ANION_HOMEOSTASIS		26	0.660205	1.76553	0.00582524	0.0829894	0.944	1437	tags=42%, list=8%, signal=46%
GO_NEGATIVE_CHEMOTAXIS	GO_NEGATIVE_CHEMOTAXIS		42	0.594388	1.76511	0.00181818	0.0811038	0.945	2557	tags=43%, list=14%, signal=50%
GO_ANTIBACTERIAL_HUMORAL_RESPONSE	GO_ANTIBACTERIAL_HUMORAL_RESPONSE		31	0.63306	1.75937	0.00192678	0.0855313	0.956	943	tags=19%, list=5%, signal=20%
GO_FORELIMB_MORPHOGENESIS	GO_FORELIMB_MORPHOGENESIS		41	0.59809	1.75932	0	0.0833304	0.956	2197	tags=34%, list=12%, signal=39%
GO_NEGATIVE_REGULATION_OF_LIPASE_ACTIVITY	GO_NEGATIVE_REGULATION_OF_LIPASE_ACTIVITY		16	0.732925	1.75895	0.00196078	0.0816759	0.958	1992	tags=44%, list=11%, signal=49%
GO_KIDNEY_MESENCHYME_DEVELOPMENT	GO_KIDNEY_MESENCHYME_DEVELOPMENT		19	0.712145	1.75443	0.00579151	0.0845296	0.966	1564	tags=42%, list=8%, signal=46%
GO_HIGH_DENSITY_LIPOPROTEIN_PARTICLE_REMODELING	GO_HIGH_DENSITY_LIPOPROTEIN_PARTICLE_REMODELING		16	0.715815	1.75173	0.00594059	0.0853422	0.97	1644	tags=56%, list=9%, signal=62%
GO_POSITIVE_REGULATION_OF_GLYCOPROTEIN_BIOSYNTHETIC_PROCESS	GO_POSITIVE_REGULATION_OF_GLYCOPROTEIN_BIOSYNTHETIC_PROCESS		19	0.697451	1.74948	0.00595238	0.0857032	0.975	1759	tags=32%, list=10%, signal=35%
GO_ORGANIC_HYDROXY_COMPOUND_TRANSPORT	GO_ORGANIC_HYDROXY_COMPOUND_TRANSPORT		240	0.460902	1.74884	0	0.0844788	0.976	3020	tags=34%, list=16%, signal=40%
GO_REGULATION_OF_EPIDERMAL_CELL_DIFFERENTIATION	GO_REGULATION_OF_EPIDERMAL_CELL_DIFFERENTIATION		54	0.550903	1.7473	0.0020284	0.0842726	0.978	3891	tags=43%, list=21%, signal=54%
GO_NEURON_PROJECTION_EXTENSION_INVOLVED_IN_NEURON_PROJECTION_GUIDANCE	GO_NEURON_PROJECTION_EXTENSION_INVOLVED_IN_NEURON_PROJECTION_GUIDANCE		37	0.598698	1.7442	0.00390625	0.0852041	0.979	2557	tags=46%, list=14%, signal=53%
GO_AMINE_CATABOLIC_PROCESS	GO_AMINE_CATABOLIC_PROCESS		21	0.676861	1.74161	0.00595238	0.0857713	0.982	2567	tags=52%, list=14%, signal=61%
GO_CHOLESTEROL_EFFLUX	GO_CHOLESTEROL_EFFLUX		49	0.568206	1.73745	0	0.0888408	0.987	2586	tags=39%, list=14%, signal=45%
GO_POSTSYNAPSE_ASSEMBLY	GO_POSTSYNAPSE_ASSEMBLY		30	0.618615	1.72901	0.00186567	0.0961427	0.993	3562	tags=50%, list=19%, signal=62%
GO_INTERMEDIATE_FILAMENT_BASED_PROCESS	GO_INTERMEDIATE_FILAMENT_BASED_PROCESS		42	0.587741	1.71983	0.00583658	0.104809	0.996	462	tags=24%, list=3%, signal=24%
GO_CRANIAL_NERVE_MORPHOGENESIS	GO_CRANIAL_NERVE_MORPHOGENESIS		27	0.641913	1.71762	0.00959693	0.105568	0.996	3444	tags=44%, list=19%, signal=55%
GO_PEPTIDE_CATABOLIC_PROCESS	GO_PEPTIDE_CATABOLIC_PROCESS		23	0.675277	1.71711	0	0.104238	0.996	1665	tags=48%, list=9%, signal=53%
GO_EMBRYONIC_PLACENTA_MORPHOGENESIS	GO_EMBRYONIC_PLACENTA_MORPHOGENESIS		25	0.651216	1.71	0.00391389	0.110267	0.999	1022	tags=32%, list=6%, signal=34%
GO_SYNAPTIC_MEMBRANE_ADHESION	GO_SYNAPTIC_MEMBRANE_ADHESION		27	0.632996	1.7044	0.00393701	0.11537	0.999	3441	tags=37%, list=19%, signal=45%
GO_ANATOMICAL_STRUCTURE_ARRANGEMENT	GO_ANATOMICAL_STRUCTURE_ARRANGEMENT		17	0.694782	1.70416	0.00562852	0.113601	0.999	675	tags=29%, list=4%, signal=31%
GO_ADRENAL_GLAND_DEVELOPMENT	GO_ADRENAL_GLAND_DEVELOPMENT		25	0.644319	1.70414	0.00387597	0.111552	0.999	2230	tags=32%, list=12%, signal=36%
GO_WATER_HOMEOSTASIS	GO_WATER_HOMEOSTASIS		67	0.524649	1.70081	0.00198807	0.114166	1	1999	tags=39%, list=11%, signal=43%
GO_NEURON_FATE_COMMITMENT	GO_NEURON_FATE_COMMITMENT		68	0.517831	1.69993	0.00187266	0.113336	1	3959	tags=40%, list=21%, signal=50%
GO_MYOTUBE_CELL_DEVELOPMENT	GO_MYOTUBE_CELL_DEVELOPMENT		34	0.603327	1.69838	0.002	0.113214	1	2024	tags=38%, list=11%, signal=43%
GO_INSULIN_LIKE_GROWTH_FACTOR_RECEPTOR_SIGNALING_PATHWAY	GO_INSULIN_LIKE_GROWTH_FACTOR_RECEPTOR_SIGNALING_PATHWAY		39	0.591568	1.69782	0	0.111966	1	1057	tags=23%, list=6%, signal=24%
GO_ASPARTATE_FAMILY_AMINO_ACID_CATABOLIC_PROCESS	GO_ASPARTATE_FAMILY_AMINO_ACID_CATABOLIC_PROCESS		22	0.647184	1.6977	0.00984252	0.110209	1	4479	tags=73%, list=24%, signal=96%
GO_MAMMARY_GLAND_MORPHOGENESIS	GO_MAMMARY_GLAND_MORPHOGENESIS		45	0.561756	1.69371	0.0019685	0.113471	1	2666	tags=38%, list=14%, signal=44%
GO_RESPONSE_TO_TYPE_I_INTERFERON	GO_RESPONSE_TO_TYPE_I_INTERFERON		80	0.506002	1.68896	0.00200803	0.117491	1	3144	tags=38%, list=17%, signal=45%
GO_SODIUM_ION_HOMEOSTASIS	GO_SODIUM_ION_HOMEOSTASIS		50	0.559956	1.68834	0.00184843	0.11646	1	2824	tags=44%, list=15%, signal=52%
GO_PARASYMPATHETIC_NERVOUS_SYSTEM_DEVELOPMENT	GO_PARASYMPATHETIC_NERVOUS_SYSTEM_DEVELOPMENT		19	0.690064	1.68593	0.006	0.117688	1	3008	tags=42%, list=16%, signal=50%
GO_REVERSE_CHOLESTEROL_TRANSPORT	GO_REVERSE_CHOLESTEROL_TRANSPORT		19	0.677054	1.68452	0.00948767	0.117949	1	2148	tags=53%, list=12%, signal=60%
GO_INOSITOL_TRISPHOSPHATE_BIOSYNTHETIC_PROCESS	GO_INOSITOL_TRISPHOSPHATE_BIOSYNTHETIC_PROCESS		23	0.647564	1.68182	0.00580271	0.119655	1	2602	tags=43%, list=14%, signal=51%
GO_NEGATIVE_REGULATION_OF_STEROL_TRANSPORT	GO_NEGATIVE_REGULATION_OF_STEROL_TRANSPORT		21	0.663523	1.67669	0.00938086	0.124869	1	2586	tags=24%, list=14%, signal=28%
GO_CARDIAC_SEPTUM_MORPHOGENESIS	GO_CARDIAC_SEPTUM_MORPHOGENESIS		75	0.504931	1.67475	0.00194553	0.125915	1	4022	tags=47%, list=22%, signal=59%
GO_VITAMIN_TRANSPORT	GO_VITAMIN_TRANSPORT		32	0.595126	1.6734	0.00561798	0.126167	1	1325	tags=28%, list=7%, signal=30%
GO_GLUTAMINE_FAMILY_AMINO_ACID_CATABOLIC_PROCESS	GO_GLUTAMINE_FAMILY_AMINO_ACID_CATABOLIC_PROCESS		26	0.622578	1.67147	0.00773694	0.127165	1	4369	tags=62%, list=24%, signal=81%
GO_CELLULAR_RESPONSE_TO_ESTRADIOL_STIMULUS	GO_CELLULAR_RESPONSE_TO_ESTRADIOL_STIMULUS		34	0.589683	1.67069	0.00604839	0.126585	1	757	tags=24%, list=4%, signal=24%
GO_NEURONAL_ACTION_POTENTIAL	GO_NEURONAL_ACTION_POTENTIAL		33	0.590379	1.66781	0.00379507	0.129101	1	2771	tags=36%, list=15%, signal=43%
GO_REGULATION_OF_WATER_LOSS_VIA_SKIN	GO_REGULATION_OF_WATER_LOSS_VIA_SKIN		24	0.648642	1.66168	0.00189753	0.136417	1	1829	tags=46%, list=10%, signal=51%
GO_GLYCEROLIPID_CATABOLIC_PROCESS	GO_GLYCEROLIPID_CATABOLIC_PROCESS		60	0.531304	1.66047	0.00389864	0.13628	1	1731	tags=32%, list=9%, signal=35%
GO_REGULATION_OF_SKELETAL_MUSCLE_TISSUE_DEVELOPMENT	GO_REGULATION_OF_SKELETAL_MUSCLE_TISSUE_DEVELOPMENT		52	0.537269	1.65962	0.00380228	0.135584	1	2053	tags=35%, list=11%, signal=39%
GO_MOLTING_CYCLE	GO_MOLTING_CYCLE		105	0.476741	1.65849	0	0.13518	1	2718	tags=32%, list=15%, signal=38%
GO_NEGATIVE_REGULATION_OF_DEVELOPMENTAL_GROWTH	GO_NEGATIVE_REGULATION_OF_DEVELOPMENTAL_GROWTH		109	0.469769	1.65774	0	0.134438	1	2557	tags=35%, list=14%, signal=40%
GO_ANION_HOMEOSTASIS	GO_ANION_HOMEOSTASIS		56	0.53174	1.65662	0.00396825	0.134347	1	2168	tags=36%, list=12%, signal=40%
GO_MOLTING_CYCLE_PROCESS	GO_MOLTING_CYCLE_PROCESS		89	0.494763	1.6529	0.0077821	0.13787	1	2718	tags=35%, list=15%, signal=41%
GO_PROTEIN_LIPID_COMPLEX_SUBUNIT_ORGANIZATION	GO_PROTEIN_LIPID_COMPLEX_SUBUNIT_ORGANIZATION		48	0.549934	1.65177	0	0.137876	1	2659	tags=38%, list=14%, signal=44%
GO_NEGATIVE_REGULATION_OF_AXONOGENESIS	GO_NEGATIVE_REGULATION_OF_AXONOGENESIS		68	0.504339	1.64914	0	0.139851	1	2557	tags=34%, list=14%, signal=39%
GO_POSITIVE_REGULATION_OF_BLOOD_PRESSURE	GO_POSITIVE_REGULATION_OF_BLOOD_PRESSURE		35	0.562417	1.64781	0.00769231	0.140189	1	3710	tags=37%, list=20%, signal=46%
GO_POSITIVE_REGULATION_OF_LIPID_BIOSYNTHETIC_PROCESS	GO_POSITIVE_REGULATION_OF_LIPID_BIOSYNTHETIC_PROCESS		78	0.490671	1.64571	0	0.141545	1	2627	tags=33%, list=14%, signal=39%
GO_BRANCHING_INVOLVED_IN_MAMMARY_GLAND_DUCT_MORPHOGENESIS	GO_BRANCHING_INVOLVED_IN_MAMMARY_GLAND_DUCT_MORPHOGENESIS		24	0.627658	1.64233	0.00792079	0.144702	1	2238	tags=42%, list=12%, signal=47%
GO_CARBOHYDRATE_CATABOLIC_PROCESS	GO_CARBOHYDRATE_CATABOLIC_PROCESS		176	0.439543	1.63947	0	0.147583	1	2339	tags=26%, list=13%, signal=30%
GO_PHOSPHOLIPID_CATABOLIC_PROCESS	GO_PHOSPHOLIPID_CATABOLIC_PROCESS		39	0.565285	1.63915	0.00943396	0.146359	1	2343	tags=33%, list=13%, signal=38%
GO_NEGATIVE_REGULATION_OF_RESPONSE_TO_WOUNDING	GO_NEGATIVE_REGULATION_OF_RESPONSE_TO_WOUNDING		86	0.484459	1.63477	0.00396825	0.151394	1	2824	tags=38%, list=15%, signal=45%
GO_MONOAMINE_TRANSPORT	GO_MONOAMINE_TRANSPORT		85	0.488946	1.63462	0	0.149953	1	3952	tags=38%, list=21%, signal=48%
GO_REGULATION_OF_CARDIAC_MUSCLE_ADAPTATION	GO_REGULATION_OF_CARDIAC_MUSCLE_ADAPTATION		19	0.66914	1.63322	0.0114943	0.150498	1	2732	tags=26%, list=15%, signal=31%
GO_GLUCOCORTICOID_METABOLIC_PROCESS	GO_GLUCOCORTICOID_METABOLIC_PROCESS		22	0.647271	1.62819	0.0132576	0.156562	1	912	tags=41%, list=5%, signal=43%
GO_PROTEIN_LIPID_COMPLEX_ASSEMBLY	GO_PROTEIN_LIPID_COMPLEX_ASSEMBLY		31	0.5797	1.62575	0.00775194	0.158804	1	2659	tags=45%, list=14%, signal=53%
GO_SYNAPSE_ASSEMBLY	GO_SYNAPSE_ASSEMBLY		173	0.433345	1.62471	0	0.158487	1	3562	tags=36%, list=19%, signal=45%
GO_REGULATION_OF_TRANSMISSION_OF_NERVE_IMPULSE	GO_REGULATION_OF_TRANSMISSION_OF_NERVE_IMPULSE		17	0.654093	1.62383	0.0151803	0.158191	1	2002	tags=24%, list=11%, signal=26%
GO_EXCITATORY_SYNAPSE_ASSEMBLY	GO_EXCITATORY_SYNAPSE_ASSEMBLY		25	0.602349	1.61976	0.0189036	0.163201	1	3441	tags=52%, list=19%, signal=64%
GO_INNER_EAR_AUDITORY_RECEPTOR_CELL_DIFFERENTIATION	GO_INNER_EAR_AUDITORY_RECEPTOR_CELL_DIFFERENTIATION		30	0.581244	1.6152	0.0077821	0.168989	1	2891	tags=40%, list=16%, signal=47%
GO_STEROID_CATABOLIC_PROCESS	GO_STEROID_CATABOLIC_PROCESS		25	0.604142	1.61419	0.019305	0.168864	1	2360	tags=28%, list=13%, signal=32%
GO_HAIR_FOLLICLE_MATURATION	GO_HAIR_FOLLICLE_MATURATION		17	0.67243	1.61301	0.0201465	0.169269	1	3218	tags=47%, list=17%, signal=57%
GO_REGULATION_OF_PHOSPHOLIPASE_C_ACTIVITY	GO_REGULATION_OF_PHOSPHOLIPASE_C_ACTIVITY		43	0.535332	1.61082	0.008	0.171375	1	3342	tags=42%, list=18%, signal=51%
GO_MORPHOGENESIS_OF_AN_EPITHELIAL_FOLD	GO_MORPHOGENESIS_OF_AN_EPITHELIAL_FOLD		25	0.605886	1.61012	0.0177515	0.170869	1	1538	tags=32%, list=8%, signal=35%
GO_CELLULAR_RESPONSE_TO_GROWTH_HORMONE_STIMULUS	GO_CELLULAR_RESPONSE_TO_GROWTH_HORMONE_STIMULUS		19	0.650295	1.60931	0.0188679	0.17043	1	788	tags=37%, list=4%, signal=38%
GO_NEGATIVE_REGULATION_OF_INTERLEUKIN_10_PRODUCTION	GO_NEGATIVE_REGULATION_OF_INTERLEUKIN_10_PRODUCTION		17	0.655563	1.60846	0.008	0.170158	1	3757	tags=41%, list=20%, signal=52%
GO_REGULATION_OF_VASCULAR_PERMEABILITY	GO_REGULATION_OF_VASCULAR_PERMEABILITY		31	0.576837	1.60738	0.0114068	0.170265	1	1593	tags=26%, list=9%, signal=28%
GO_SIGNAL_TRANSDUCTION_INVOLVED_IN_REGULATION_OF_GENE_EXPRESSION	GO_SIGNAL_TRANSDUCTION_INVOLVED_IN_REGULATION_OF_GENE_EXPRESSION		20	0.628824	1.60682	0.0113852	0.169548	1	1669	tags=30%, list=9%, signal=33%
GO_RESPONSE_TO_INTERFERON_ALPHA	GO_RESPONSE_TO_INTERFERON_ALPHA		18	0.648988	1.60561	0.0114943	0.169945	1	2652	tags=56%, list=14%, signal=65%
GO_GLYCOLYTIC_PROCESS	GO_GLYCOLYTIC_PROCESS		103	0.45563	1.60365	0	0.171708	1	2442	tags=27%, list=13%, signal=31%
GO_MAMMARY_GLAND_DUCT_MORPHOGENESIS	GO_MAMMARY_GLAND_DUCT_MORPHOGENESIS		32	0.569048	1.60242	0.0114723	0.172177	1	2238	tags=38%, list=12%, signal=43%
GO_REGULATION_OF_KERATINOCYTE_DIFFERENTIATION	GO_REGULATION_OF_KERATINOCYTE_DIFFERENTIATION		34	0.565251	1.60036	0.0102249	0.174028	1	3891	tags=38%, list=21%, signal=48%
GO_DITERPENOID_METABOLIC_PROCESS	GO_DITERPENOID_METABOLIC_PROCESS		79	0.473779	1.59686	0.00189394	0.178196	1	1817	tags=27%, list=10%, signal=29%
GO_EXTRACELLULAR_MATRIX_DISASSEMBLY	GO_EXTRACELLULAR_MATRIX_DISASSEMBLY		75	0.478157	1.59213	0.00187617	0.184286	1	3384	tags=43%, list=18%, signal=52%
GO_NEGATIVE_REGULATION_OF_GROWTH	GO_NEGATIVE_REGULATION_OF_GROWTH		247	0.407919	1.59169	0	0.183347	1	2483	tags=28%, list=13%, signal=32%
GO_PROTEIN_ACTIVATION_CASCADE	GO_PROTEIN_ACTIVATION_CASCADE		28	0.578558	1.58797	0.0170455	0.188221	1	2691	tags=46%, list=15%, signal=54%
GO_POSTSYNAPTIC_DENSITY_ASSEMBLY	GO_POSTSYNAPTIC_DENSITY_ASSEMBLY		18	0.642848	1.58738	0.0172745	0.187542	1	3441	tags=56%, list=19%, signal=68%
GO_POSITIVE_REGULATION_OF_OSSIFICATION	GO_POSITIVE_REGULATION_OF_OSSIFICATION		86	0.469458	1.58718	0.00204499	0.186224	1	3517	tags=37%, list=19%, signal=46%
GO_DIGESTIVE_TRACT_MORPHOGENESIS	GO_DIGESTIVE_TRACT_MORPHOGENESIS		49	0.521414	1.58491	0.00197239	0.188419	1	1986	tags=29%, list=11%, signal=32%
GO_SODIUM_ION_TRANSMEMBRANE_TRANSPORT	GO_SODIUM_ION_TRANSMEMBRANE_TRANSPORT		133	0.43992	1.58379	0.00185185	0.188564	1	2634	tags=33%, list=14%, signal=38%
GO_TRIGLYCERIDE_CATABOLIC_PROCESS	GO_TRIGLYCERIDE_CATABOLIC_PROCESS		32	0.566119	1.58376	0.0142276	0.186988	1	1628	tags=34%, list=9%, signal=38%
GO_ACROSOME_REACTION	GO_ACROSOME_REACTION		31	0.570499	1.58277	0.0115163	0.187251	1	818	tags=23%, list=4%, signal=24%
GO_ANIMAL_ORGAN_FORMATION	GO_ANIMAL_ORGAN_FORMATION		65	0.490702	1.58053	0.00575816	0.189645	1	3891	tags=45%, list=21%, signal=56%
GO_PROXIMAL_DISTAL_PATTERN_FORMATION	GO_PROXIMAL_DISTAL_PATTERN_FORMATION		32	0.550428	1.57931	0.0175097	0.190223	1	2197	tags=31%, list=12%, signal=35%
GO_SKELETAL_MUSCLE_TISSUE_REGENERATION	GO_SKELETAL_MUSCLE_TISSUE_REGENERATION		35	0.551216	1.57901	0.0238569	0.189077	1	2273	tags=37%, list=12%, signal=42%
GO_LABYRINTHINE_LAYER_MORPHOGENESIS	GO_LABYRINTHINE_LAYER_MORPHOGENESIS		21	0.625325	1.57581	0.0246212	0.193256	1	1873	tags=38%, list=10%, signal=42%
GO_MULTICELLULAR_ORGANISM_GROWTH	GO_MULTICELLULAR_ORGANISM_GROWTH		145	0.427923	1.5742	0	0.194412	1	2582	tags=28%, list=14%, signal=33%
GO_REGULATION_OF_MEIOTIC_NUCLEAR_DIVISION	GO_REGULATION_OF_MEIOTIC_NUCLEAR_DIVISION		29	0.572229	1.57149	0.0192308	0.197739	1	832	tags=17%, list=5%, signal=18%
GO_NEGATIVE_REGULATION_OF_LIPOPROTEIN_PARTICLE_CLEARANCE	GO_NEGATIVE_REGULATION_OF_LIPOPROTEIN_PARTICLE_CLEARANCE		19	0.625621	1.56917	0.0383838	0.200502	1	650	tags=16%, list=4%, signal=16%
GO_NEGATIVE_REGULATION_OF_VIRAL_RELEASE_FROM_HOST_CELL	GO_NEGATIVE_REGULATION_OF_VIRAL_RELEASE_FROM_HOST_CELL		15	0.6637	1.56906	0.0298211	0.199117	1	1810	tags=33%, list=10%, signal=37%
GO_CATECHOLAMINE_UPTAKE	GO_CATECHOLAMINE_UPTAKE		16	0.65539	1.56814	0.0329068	0.199204	1	2113	tags=31%, list=11%, signal=35%
GO_POSITIVE_REGULATION_OF_BONE_MINERALIZATION	GO_POSITIVE_REGULATION_OF_BONE_MINERALIZATION		37	0.542918	1.56515	0.0151515	0.20284	1	1245	tags=30%, list=7%, signal=32%
GO_ACYLGLYCEROL_HOMEOSTASIS	GO_ACYLGLYCEROL_HOMEOSTASIS		34	0.545372	1.56464	0.0187266	0.202049	1	1939	tags=29%, list=11%, signal=33%
GO_GLUCOCORTICOID_BIOSYNTHETIC_PROCESS	GO_GLUCOCORTICOID_BIOSYNTHETIC_PROCESS		16	0.647114	1.56415	0.0283976	0.201409	1	912	tags=44%, list=5%, signal=46%
GO_PHARYNGEAL_SYSTEM_DEVELOPMENT	GO_PHARYNGEAL_SYSTEM_DEVELOPMENT		26	0.583167	1.56336	0.0189036	0.201498	1	4231	tags=50%, list=23%, signal=65%
GO_REGULATION_OF_EXCITATORY_SYNAPSE_ASSEMBLY	GO_REGULATION_OF_EXCITATORY_SYNAPSE_ASSEMBLY		15	0.663044	1.55911	0.0211946	0.207339	1	4782	tags=73%, list=26%, signal=99%
GO_MORPHOGENESIS_OF_AN_EPITHELIAL_BUD	GO_MORPHOGENESIS_OF_AN_EPITHELIAL_BUD		16	0.648912	1.5561	0.0403846	0.21175	1	1538	tags=44%, list=8%, signal=48%
GO_GLANDULAR_EPITHELIAL_CELL_DIFFERENTIATION	GO_GLANDULAR_EPITHELIAL_CELL_DIFFERENTIATION		47	0.508111	1.55558	0.0154143	0.2112	1	2751	tags=30%, list=15%, signal=35%
GO_NOREPINEPHRINE_TRANSPORT	GO_NOREPINEPHRINE_TRANSPORT		20	0.600474	1.55309	0.0228571	0.214603	1	2180	tags=40%, list=12%, signal=45%
GO_LONG_CHAIN_FATTY_ACYL_COA_BIOSYNTHETIC_PROCESS	GO_LONG_CHAIN_FATTY_ACYL_COA_BIOSYNTHETIC_PROCESS		19	0.618371	1.54889	0.0213592	0.221119	1	2240	tags=47%, list=12%, signal=54%
GO_SODIUM_ION_TRANSPORT	GO_SODIUM_ION_TRANSPORT		209	0.404331	1.54835	0	0.22056	1	2113	tags=29%, list=11%, signal=32%
GO_NEGATIVE_REGULATION_OF_VIRAL_PROCESS	GO_NEGATIVE_REGULATION_OF_VIRAL_PROCESS		88	0.454452	1.54631	0.0113208	0.222999	1	3216	tags=34%, list=17%, signal=41%
GO_POSTSYNAPTIC_SPECIALIZATION_ASSEMBLY	GO_POSTSYNAPTIC_SPECIALIZATION_ASSEMBLY		22	0.601026	1.54328	0.0225141	0.227395	1	4782	tags=59%, list=26%, signal=80%
GO_CELLULAR_RESPONSE_TO_REACTIVE_NITROGEN_SPECIES	GO_CELLULAR_RESPONSE_TO_REACTIVE_NITROGEN_SPECIES		19	0.612218	1.54284	0.0234375	0.226471	1	6134	tags=74%, list=33%, signal=110%
GO_PRESYNAPSE_ORGANIZATION	GO_PRESYNAPSE_ORGANIZATION		45	0.515384	1.54249	0.0165441	0.225512	1	3493	tags=36%, list=19%, signal=44%
GO_REGULATION_OF_PRESYNAPSE_ORGANIZATION	GO_REGULATION_OF_PRESYNAPSE_ORGANIZATION		32	0.543391	1.5424	0.0255009	0.224172	1	3493	tags=38%, list=19%, signal=46%
GO_NEGATIVE_REGULATION_OF_CELLULAR_RESPONSE_TO_INSULIN_STIMULUS	GO_NEGATIVE_REGULATION_OF_CELLULAR_RESPONSE_TO_INSULIN_STIMULUS		36	0.541408	1.53981	0.01341	0.22772	1	1804	tags=25%, list=10%, signal=28%
GO_REGULATION_OF_MUSCLE_ORGAN_DEVELOPMENT	GO_REGULATION_OF_MUSCLE_ORGAN_DEVELOPMENT		149	0.424282	1.53593	0.00375235	0.233554	1	2824	tags=29%, list=15%, signal=34%
GO_POSITIVE_REGULATION_OF_MEIOTIC_CELL_CYCLE	GO_POSITIVE_REGULATION_OF_MEIOTIC_CELL_CYCLE		21	0.599309	1.53564	0.0322581	0.2325	1	832	tags=24%, list=5%, signal=25%
GO_REGULATION_OF_CHOLESTEROL_EFFLUX	GO_REGULATION_OF_CHOLESTEROL_EFFLUX		31	0.547973	1.535	0.0266667	0.232152	1	2586	tags=35%, list=14%, signal=41%
GO_INOSITOL_PHOSPHATE_BIOSYNTHETIC_PROCESS	GO_INOSITOL_PHOSPHATE_BIOSYNTHETIC_PROCESS		42	0.517987	1.53422	0.025641	0.232046	1	1506	tags=26%, list=8%, signal=28%
GO_CELL_CELL_ADHESION_VIA_PLASMA_MEMBRANE_ADHESION_MOLECULES	GO_CELL_CELL_ADHESION_VIA_PLASMA_MEMBRANE_ADHESION_MOLECULES		256	0.390307	1.53411	0	0.230647	1	3599	tags=33%, list=20%, signal=40%
GO_NEGATIVE_REGULATION_OF_CHEMOTAXIS	GO_NEGATIVE_REGULATION_OF_CHEMOTAXIS		61	0.476507	1.53326	0.0114504	0.230742	1	2557	tags=33%, list=14%, signal=38%
GO_REGULATION_OF_TRIGLYCERIDE_BIOSYNTHETIC_PROCESS	GO_REGULATION_OF_TRIGLYCERIDE_BIOSYNTHETIC_PROCESS		18	0.636482	1.53297	0.0198413	0.229801	1	1473	tags=39%, list=8%, signal=42%
GO_RESPONSE_TO_INTERFERON_GAMMA	GO_RESPONSE_TO_INTERFERON_GAMMA		164	0.411657	1.53264	0	0.228853	1	2209	tags=26%, list=12%, signal=30%
GO_NEGATIVE_REGULATION_OF_CYCLIN_DEPENDENT_PROTEIN_KINASE_ACTIVITY	GO_NEGATIVE_REGULATION_OF_CYCLIN_DEPENDENT_PROTEIN_KINASE_ACTIVITY		32	0.554706	1.53233	0.0284091	0.228015	1	1476	tags=22%, list=8%, signal=24%
GO_RESPONSE_TO_HYDROPEROXIDE	GO_RESPONSE_TO_HYDROPEROXIDE		20	0.6056	1.53063	0.0419847	0.229985	1	2501	tags=40%, list=14%, signal=46%
GO_POSITIVE_REGULATION_OF_CYCLASE_ACTIVITY	GO_POSITIVE_REGULATION_OF_CYCLASE_ACTIVITY		21	0.586511	1.52753	0.029703	0.234703	1	4943	tags=52%, list=27%, signal=71%
GO_RETINA_LAYER_FORMATION	GO_RETINA_LAYER_FORMATION		22	0.593716	1.52692	0.015625	0.234346	1	807	tags=27%, list=4%, signal=28%
GO_STRIATED_MUSCLE_ADAPTATION	GO_STRIATED_MUSCLE_ADAPTATION		59	0.48178	1.52635	0.00588235	0.234013	1	2036	tags=22%, list=11%, signal=25%
GO_POSITIVE_REGULATION_OF_BIOMINERAL_TISSUE_DEVELOPMENT	GO_POSITIVE_REGULATION_OF_BIOMINERAL_TISSUE_DEVELOPMENT		45	0.504074	1.5261	0.024	0.233127	1	1245	tags=24%, list=7%, signal=26%
GO_NEGATIVE_REGULATION_OF_MUSCLE_HYPERTROPHY	GO_NEGATIVE_REGULATION_OF_MUSCLE_HYPERTROPHY		38	0.521555	1.52494	0.0117417	0.233749	1	1214	tags=16%, list=7%, signal=17%
GO_NEUTRAL_LIPID_CATABOLIC_PROCESS	GO_NEUTRAL_LIPID_CATABOLIC_PROCESS		39	0.517348	1.52484	0.011257	0.232472	1	1644	tags=31%, list=9%, signal=34%
GO_OUTFLOW_TRACT_MORPHOGENESIS	GO_OUTFLOW_TRACT_MORPHOGENESIS		77	0.454227	1.52214	0.0117878	0.236503	1	3891	tags=40%, list=21%, signal=51%
GO_THYMUS_DEVELOPMENT	GO_THYMUS_DEVELOPMENT		46	0.500831	1.52129	0.015444	0.236549	1	3866	tags=41%, list=21%, signal=52%
GO_CATECHOLAMINE_SECRETION	GO_CATECHOLAMINE_SECRETION		61	0.468788	1.5202	0.00978474	0.237356	1	3922	tags=38%, list=21%, signal=48%
GO_VENTRICULAR_SEPTUM_DEVELOPMENT	GO_VENTRICULAR_SEPTUM_DEVELOPMENT		71	0.467876	1.51982	0.00585938	0.236746	1	4075	tags=42%, list=22%, signal=54%
GO_ENDOCRINE_SYSTEM_DEVELOPMENT	GO_ENDOCRINE_SYSTEM_DEVELOPMENT		128	0.429358	1.51966	0.00374532	0.235571	1	2850	tags=25%, list=15%, signal=29%
GO_REGULATION_OF_AXON_GUIDANCE	GO_REGULATION_OF_AXON_GUIDANCE		42	0.513038	1.5188	0.0194175	0.235846	1	2557	tags=38%, list=14%, signal=44%
GO_POSITIVE_REGULATION_OF_MUSCLE_TISSUE_DEVELOPMENT	GO_POSITIVE_REGULATION_OF_MUSCLE_TISSUE_DEVELOPMENT		82	0.450952	1.51725	0.011583	0.237415	1	2824	tags=26%, list=15%, signal=30%
GO_EPIDERMIS_MORPHOGENESIS	GO_EPIDERMIS_MORPHOGENESIS		29	0.560408	1.51597	0.025	0.238705	1	233	tags=24%, list=1%, signal=24%
GO_POSITIVE_REGULATION_OF_ANION_TRANSPORT	GO_POSITIVE_REGULATION_OF_ANION_TRANSPORT		50	0.492588	1.51505	0.0261682	0.239176	1	3434	tags=42%, list=19%, signal=51%
GO_RESPONSE_TO_STIMULUS_INVOLVED_IN_REGULATION_OF_MUSCLE_ADAPTATION	GO_RESPONSE_TO_STIMULUS_INVOLVED_IN_REGULATION_OF_MUSCLE_ADAPTATION		16	0.647584	1.51413	0.0337972	0.239547	1	777	tags=25%, list=4%, signal=26%
GO_G_PROTEIN_COUPLED_PURINERGIC_RECEPTOR_SIGNALING_PATHWAY	GO_G_PROTEIN_COUPLED_PURINERGIC_RECEPTOR_SIGNALING_PATHWAY		22	0.57909	1.5134	0.0508806	0.239688	1	4254	tags=41%, list=23%, signal=53%
GO_POSITIVE_REGULATION_OF_STEROID_BIOSYNTHETIC_PROCESS	GO_POSITIVE_REGULATION_OF_STEROID_BIOSYNTHETIC_PROCESS		20	0.604467	1.51318	0.0371057	0.238655	1	2563	tags=40%, list=14%, signal=46%
GO_RETINA_VASCULATURE_DEVELOPMENT_IN_CAMERA_TYPE_EYE	GO_RETINA_VASCULATURE_DEVELOPMENT_IN_CAMERA_TYPE_EYE		16	0.619247	1.51255	0.0298805	0.238558	1	3100	tags=56%, list=17%, signal=68%
GO_DIGESTIVE_SYSTEM_DEVELOPMENT	GO_DIGESTIVE_SYSTEM_DEVELOPMENT		141	0.414305	1.51201	0.0040568	0.238165	1	3165	tags=28%, list=17%, signal=34%
GO_POSITIVE_REGULATION_OF_EPIDERMIS_DEVELOPMENT	GO_POSITIVE_REGULATION_OF_EPIDERMIS_DEVELOPMENT		36	0.535584	1.51194	0.0168856	0.236947	1	3891	tags=42%, list=21%, signal=53%
GO_SEMAPHORIN_PLEXIN_SIGNALING_PATHWAY	GO_SEMAPHORIN_PLEXIN_SIGNALING_PATHWAY		39	0.514944	1.5117	0.025641	0.236055	1	756	tags=28%, list=4%, signal=29%
GO_INHIBITORY_POSTSYNAPTIC_POTENTIAL	GO_INHIBITORY_POSTSYNAPTIC_POTENTIAL		17	0.617695	1.51093	0.0424242	0.236226	1	2638	tags=35%, list=14%, signal=41%
GO_REGULATION_OF_LIPASE_ACTIVITY	GO_REGULATION_OF_LIPASE_ACTIVITY		93	0.446951	1.51074	0.0139721	0.235232	1	2263	tags=29%, list=12%, signal=33%
GO_CELLULAR_RESPONSE_TO_NITRIC_OXIDE	GO_CELLULAR_RESPONSE_TO_NITRIC_OXIDE		16	0.637489	1.51005	0.0552381	0.235345	1	6134	tags=81%, list=33%, signal=122%
GO_EPITHELIAL_CELL_FATE_COMMITMENT	GO_EPITHELIAL_CELL_FATE_COMMITMENT		17	0.612876	1.50919	0.0374016	0.235701	1	4892	tags=82%, list=27%, signal=112%
GO_REGULATION_OF_SYNAPSE_ASSEMBLY	GO_REGULATION_OF_SYNAPSE_ASSEMBLY		108	0.423912	1.50881	0.00788955	0.235146	1	3552	tags=38%, list=19%, signal=47%
GO_STEROL_HOMEOSTASIS	GO_STEROL_HOMEOSTASIS		87	0.447961	1.50818	0.0077821	0.235068	1	2360	tags=30%, list=13%, signal=34%
GO_REGULATION_OF_WOUND_HEALING	GO_REGULATION_OF_WOUND_HEALING		132	0.41497	1.5068	0.00772201	0.236416	1	1782	tags=27%, list=10%, signal=29%
GO_FEMALE_GENITALIA_DEVELOPMENT	GO_FEMALE_GENITALIA_DEVELOPMENT		17	0.609367	1.50652	0.0548673	0.235727	1	832	tags=29%, list=5%, signal=31%
GO_GLAND_DEVELOPMENT	GO_GLAND_DEVELOPMENT		428	0.369372	1.50622	0	0.234993	1	2489	tags=24%, list=14%, signal=27%
GO_CD4_POSITIVE_ALPHA_BETA_T_CELL_CYTOKINE_PRODUCTION	GO_CD4_POSITIVE_ALPHA_BETA_T_CELL_CYTOKINE_PRODUCTION		20	0.594423	1.50597	0.0267176	0.234191	1	983	tags=20%, list=5%, signal=21%
GO_EXCRETION	GO_EXCRETION		66	0.461044	1.50488	0.0174419	0.234997	1	3413	tags=42%, list=19%, signal=52%
GO_SYNAPTIC_VESICLE_CLUSTERING	GO_SYNAPTIC_VESICLE_CLUSTERING		15	0.644177	1.50446	0.0372439	0.234614	1	1360	tags=33%, list=7%, signal=36%
GO_PEPTIDE_CROSS_LINKING	GO_PEPTIDE_CROSS_LINKING		35	0.522062	1.50152	0.0151515	0.239018	1	3165	tags=46%, list=17%, signal=55%
GO_POSITIVE_REGULATION_OF_GLYCOLYTIC_PROCESS	GO_POSITIVE_REGULATION_OF_GLYCOLYTIC_PROCESS		20	0.588494	1.49908	0.0501931	0.242507	1	3434	tags=45%, list=19%, signal=55%
GO_LIPOPROTEIN_LOCALIZATION	GO_LIPOPROTEIN_LOCALIZATION		16	0.622644	1.4987	0.0531309	0.241981	1	3977	tags=50%, list=22%, signal=64%
GO_DNA_DEMETHYLATION	GO_DNA_DEMETHYLATION		20	0.588833	1.49829	0.0475248	0.241347	1	840	tags=20%, list=5%, signal=21%
GO_HAIR_CELL_DIFFERENTIATION	GO_HAIR_CELL_DIFFERENTIATION		37	0.521728	1.49823	0.0345489	0.240197	1	2891	tags=35%, list=16%, signal=42%
GO_STEROID_METABOLIC_PROCESS	GO_STEROID_METABOLIC_PROCESS		287	0.380762	1.49764	0	0.240029	1	2860	tags=29%, list=16%, signal=34%
GO_NEGATIVE_REGULATION_OF_NOTCH_SIGNALING_PATHWAY	GO_NEGATIVE_REGULATION_OF_NOTCH_SIGNALING_PATHWAY		38	0.512826	1.49711	0.0306122	0.239835	1	1533	tags=29%, list=8%, signal=32%
GO_STEROL_TRANSPORT	GO_STEROL_TRANSPORT		101	0.430266	1.49597	0.00570342	0.24083	1	2586	tags=31%, list=14%, signal=36%
GO_CYTOPLASMIC_PATTERN_RECOGNITION_RECEPTOR_SIGNALING_PATHWAY_IN_RESPONSE_TO_VIRUS	GO_CYTOPLASMIC_PATTERN_RECOGNITION_RECEPTOR_SIGNALING_PATHWAY_IN_RESPONSE_TO_VIRUS		26	0.547048	1.49597	0.0390625	0.239605	1	1765	tags=31%, list=10%, signal=34%
GO_INORGANIC_ANION_TRANSMEMBRANE_TRANSPORT	GO_INORGANIC_ANION_TRANSMEMBRANE_TRANSPORT		103	0.427171	1.49426	0.00402414	0.241876	1	2606	tags=30%, list=14%, signal=35%
GO_HEXOSE_CATABOLIC_PROCESS	GO_HEXOSE_CATABOLIC_PROCESS		31	0.5384	1.49395	0.0225989	0.241212	1	2118	tags=32%, list=11%, signal=36%
GO_REGULATION_OF_CELLULAR_RESPONSE_TO_INSULIN_STIMULUS	GO_REGULATION_OF_CELLULAR_RESPONSE_TO_INSULIN_STIMULUS		68	0.458958	1.48799	0.013308	0.251166	1	2427	tags=26%, list=13%, signal=30%
GO_COLLAGEN_CATABOLIC_PROCESS	GO_COLLAGEN_CATABOLIC_PROCESS		44	0.503086	1.48778	0.0142276	0.250324	1	3065	tags=41%, list=17%, signal=49%
GO_NEGATIVE_REGULATION_OF_VIRAL_TRANSCRIPTION	GO_NEGATIVE_REGULATION_OF_VIRAL_TRANSCRIPTION		23	0.5709	1.48685	0.0400763	0.251031	1	3629	tags=43%, list=20%, signal=54%
GO_ALPHA_AMINO_ACID_METABOLIC_PROCESS	GO_ALPHA_AMINO_ACID_METABOLIC_PROCESS		158	0.403041	1.48669	0.00383142	0.25013	1	4479	tags=48%, list=24%, signal=63%
GO_CELLULAR_HORMONE_METABOLIC_PROCESS	GO_CELLULAR_HORMONE_METABOLIC_PROCESS		84	0.445945	1.48655	0.0112994	0.249198	1	1976	tags=29%, list=11%, signal=32%
GO_VENTRICULAR_SEPTUM_MORPHOGENESIS	GO_VENTRICULAR_SEPTUM_MORPHOGENESIS		44	0.494324	1.48641	0.0345455	0.248221	1	3891	tags=50%, list=21%, signal=63%
GO_GLAND_MORPHOGENESIS	GO_GLAND_MORPHOGENESIS		118	0.41566	1.48327	0.00759013	0.253357	1	2666	tags=32%, list=14%, signal=37%
GO_BETA_CATENIN_TCF_COMPLEX_ASSEMBLY	GO_BETA_CATENIN_TCF_COMPLEX_ASSEMBLY		30	0.541522	1.48223	0.030303	0.254373	1	3044	tags=33%, list=17%, signal=40%
GO_CELL_DIFFERENTIATION_IN_SPINAL_CORD	GO_CELL_DIFFERENTIATION_IN_SPINAL_CORD		52	0.475327	1.48202	0.018622	0.25353	1	3959	tags=33%, list=21%, signal=42%
GO_NEGATIVE_REGULATION_OF_CELL_GROWTH	GO_NEGATIVE_REGULATION_OF_CELL_GROWTH		179	0.394897	1.48162	0	0.253158	1	2557	tags=28%, list=14%, signal=33%
GO_REGULATION_OF_DEVELOPMENTAL_GROWTH	GO_REGULATION_OF_DEVELOPMENTAL_GROWTH		334	0.371277	1.48125	0.00184502	0.252682	1	2582	tags=25%, list=14%, signal=28%
GO_POSITIVE_REGULATION_OF_AMINO_ACID_TRANSPORT	GO_POSITIVE_REGULATION_OF_AMINO_ACID_TRANSPORT		18	0.58651	1.48014	0.0569745	0.253786	1	3653	tags=50%, list=20%, signal=62%
GO_NEURAL_CREST_CELL_MIGRATION	GO_NEURAL_CREST_CELL_MIGRATION		56	0.471245	1.47952	0.0162272	0.253853	1	3008	tags=34%, list=16%, signal=40%
GO_HISTONE_H3_K4_METHYLATION	GO_HISTONE_H3_K4_METHYLATION		53	0.475826	1.47903	0.0349794	0.253618	1	4523	tags=47%, list=25%, signal=62%
GO_NEGATIVE_REGULATION_OF_TISSUE_REMODELING	GO_NEGATIVE_REGULATION_OF_TISSUE_REMODELING		19	0.584021	1.47858	0.0532544	0.253302	1	4044	tags=47%, list=22%, signal=61%
GO_POSITIVE_REGULATION_OF_OSTEOBLAST_DIFFERENTIATION	GO_POSITIVE_REGULATION_OF_OSTEOBLAST_DIFFERENTIATION		62	0.461802	1.47658	0.0215264	0.256032	1	3517	tags=32%, list=19%, signal=40%
GO_REGULATION_OF_ACTOMYOSIN_STRUCTURE_ORGANIZATION	GO_REGULATION_OF_ACTOMYOSIN_STRUCTURE_ORGANIZATION		93	0.427626	1.47615	0	0.255557	1	2250	tags=25%, list=12%, signal=28%
GO_LENS_FIBER_CELL_DIFFERENTIATION	GO_LENS_FIBER_CELL_DIFFERENTIATION		30	0.541651	1.47595	0.0444015	0.254716	1	1476	tags=27%, list=8%, signal=29%
GO_POSITIVE_REGULATION_OF_SYNAPTIC_TRANSMISSION_GLUTAMATERGIC	GO_POSITIVE_REGULATION_OF_SYNAPTIC_TRANSMISSION_GLUTAMATERGIC		33	0.525484	1.47584	0.037037	0.253777	1	3661	tags=48%, list=20%, signal=60%
GO_MIDBRAIN_DEVELOPMENT	GO_MIDBRAIN_DEVELOPMENT		89	0.436283	1.47398	0.0117188	0.256495	1	2478	tags=27%, list=13%, signal=31%
GO_BLASTODERM_SEGMENTATION	GO_BLASTODERM_SEGMENTATION		18	0.592823	1.47331	0.0647619	0.256648	1	832	tags=22%, list=5%, signal=23%
GO_COLUMNAR_CUBOIDAL_EPITHELIAL_CELL_DIFFERENTIATION	GO_COLUMNAR_CUBOIDAL_EPITHELIAL_CELL_DIFFERENTIATION		109	0.420839	1.47235	0.0140281	0.257482	1	2891	tags=31%, list=16%, signal=37%
GO_PHOSPHATIDYLCHOLINE_METABOLIC_PROCESS	GO_PHOSPHATIDYLCHOLINE_METABOLIC_PROCESS		38	0.502015	1.47136	0.0365385	0.258411	1	3252	tags=34%, list=18%, signal=41%
GO_REGULATION_OF_KERATINOCYTE_PROLIFERATION	GO_REGULATION_OF_KERATINOCYTE_PROLIFERATION		28	0.531987	1.47108	0.0486381	0.257855	1	2650	tags=39%, list=14%, signal=46%
GO_NEURON_RECOGNITION	GO_NEURON_RECOGNITION		47	0.478814	1.46871	0.034413	0.261518	1	5193	tags=57%, list=28%, signal=80%
GO_PROTEIN_HETEROTETRAMERIZATION	GO_PROTEIN_HETEROTETRAMERIZATION		35	0.504192	1.4648	0.0386029	0.26823	1	3826	tags=37%, list=21%, signal=47%
GO_COFACTOR_CATABOLIC_PROCESS	GO_COFACTOR_CATABOLIC_PROCESS		54	0.474354	1.46426	0.0307377	0.268185	1	3011	tags=33%, list=16%, signal=40%
GO_DENDRITE_SELF_AVOIDANCE	GO_DENDRITE_SELF_AVOIDANCE		16	0.626391	1.46424	0.0466418	0.267042	1	5601	tags=75%, list=30%, signal=108%
GO_FAT_SOLUBLE_VITAMIN_METABOLIC_PROCESS	GO_FAT_SOLUBLE_VITAMIN_METABOLIC_PROCESS		42	0.494752	1.46378	0.0403071	0.266899	1	912	tags=19%, list=5%, signal=20%
GO_POSITIVE_REGULATION_OF_ALCOHOL_BIOSYNTHETIC_PROCESS	GO_POSITIVE_REGULATION_OF_ALCOHOL_BIOSYNTHETIC_PROCESS		27	0.549683	1.46351	0.0432099	0.266312	1	2371	tags=33%, list=13%, signal=38%
GO_BILE_ACID_BIOSYNTHETIC_PROCESS	GO_BILE_ACID_BIOSYNTHETIC_PROCESS		35	0.508018	1.46264	0.032381	0.266903	1	2563	tags=40%, list=14%, signal=46%
GO_CRANIAL_SKELETAL_SYSTEM_DEVELOPMENT	GO_CRANIAL_SKELETAL_SYSTEM_DEVELOPMENT		66	0.457954	1.46258	0.0188679	0.265873	1	3170	tags=35%, list=17%, signal=42%
GO_HEPATOCYTE_DIFFERENTIATION	GO_HEPATOCYTE_DIFFERENTIATION		15	0.614499	1.4617	0.065666	0.266536	1	2002	tags=47%, list=11%, signal=52%
GO_ISOPRENOID_METABOLIC_PROCESS	GO_ISOPRENOID_METABOLIC_PROCESS		93	0.425828	1.46098	0.0170778	0.266825	1	1976	tags=25%, list=11%, signal=28%
GO_MAMMARY_GLAND_DEVELOPMENT	GO_MAMMARY_GLAND_DEVELOPMENT		137	0.400691	1.46034	0.00188679	0.266997	1	2489	tags=29%, list=14%, signal=34%
GO_REGULATION_OF_TYPE_2_IMMUNE_RESPONSE	GO_REGULATION_OF_TYPE_2_IMMUNE_RESPONSE		29	0.529642	1.4597	0.0428016	0.267194	1	3021	tags=34%, list=16%, signal=41%
GO_REGULATION_OF_NON_CANONICAL_WNT_SIGNALING_PATHWAY	GO_REGULATION_OF_NON_CANONICAL_WNT_SIGNALING_PATHWAY		21	0.567513	1.45962	0.0441177	0.266197	1	2825	tags=43%, list=15%, signal=51%
GO_GLYCEROPHOSPHOLIPID_CATABOLIC_PROCESS	GO_GLYCEROPHOSPHOLIPID_CATABOLIC_PROCESS		23	0.552921	1.4563	0.0471869	0.271975	1	2343	tags=35%, list=13%, signal=40%
GO_COLUMNAR_CUBOIDAL_EPITHELIAL_CELL_DEVELOPMENT	GO_COLUMNAR_CUBOIDAL_EPITHELIAL_CELL_DEVELOPMENT		55	0.465164	1.45556	0.0350553	0.272253	1	2868	tags=38%, list=16%, signal=45%
GO_ORGANOPHOSPHATE_ESTER_TRANSPORT	GO_ORGANOPHOSPHATE_ESTER_TRANSPORT		110	0.421247	1.45457	0.00929368	0.273139	1	2581	tags=31%, list=14%, signal=36%
GO_AMINE_TRANSPORT	GO_AMINE_TRANSPORT		99	0.417656	1.45408	0.011811	0.272885	1	3922	tags=39%, list=21%, signal=50%
GO_POSITIVE_REGULATION_OF_NEUROLOGICAL_SYSTEM_PROCESS	GO_POSITIVE_REGULATION_OF_NEUROLOGICAL_SYSTEM_PROCESS		58	0.453701	1.45184	0.0261569	0.276473	1	3301	tags=36%, list=18%, signal=44%
GO_LEUKOTRIENE_METABOLIC_PROCESS	GO_LEUKOTRIENE_METABOLIC_PROCESS		15	0.6163	1.44846	0.0669291	0.282279	1	3223	tags=67%, list=17%, signal=81%
GO_REGULATION_OF_PLASMA_LIPOPROTEIN_PARTICLE_LEVELS	GO_REGULATION_OF_PLASMA_LIPOPROTEIN_PARTICLE_LEVELS		96	0.42281	1.44819	0.011583	0.28166	1	2659	tags=24%, list=14%, signal=28%
GO_ORGANIC_ANION_TRANSPORT	GO_ORGANIC_ANION_TRANSPORT		463	0.352727	1.44763	0	0.28166	1	3020	tags=30%, list=16%, signal=35%
GO_REGULATION_OF_RESPONSE_TO_WOUNDING	GO_REGULATION_OF_RESPONSE_TO_WOUNDING		162	0.38668	1.44678	0.00738007	0.282231	1	2691	tags=29%, list=15%, signal=34%
GO_REGULATION_OF_CAMP_MEDIATED_SIGNALING	GO_REGULATION_OF_CAMP_MEDIATED_SIGNALING		50	0.471903	1.44644	0.0250965	0.281769	1	3121	tags=24%, list=17%, signal=29%
GO_DEFENSE_RESPONSE_TO_VIRUS	GO_DEFENSE_RESPONSE_TO_VIRUS		205	0.380715	1.44566	0.00188679	0.282251	1	2246	tags=23%, list=12%, signal=26%
GO_OXIDATIVE_DEMETHYLATION	GO_OXIDATIVE_DEMETHYLATION		16	0.606109	1.44501	0.0742188	0.28247	1	2214	tags=31%, list=12%, signal=35%
GO_SKELETAL_MUSCLE_ADAPTATION	GO_SKELETAL_MUSCLE_ADAPTATION		28	0.516706	1.44423	0.0483559	0.28305	1	833	tags=21%, list=5%, signal=22%
GO_POSITIVE_REGULATION_OF_FATTY_ACID_BIOSYNTHETIC_PROCESS	GO_POSITIVE_REGULATION_OF_FATTY_ACID_BIOSYNTHETIC_PROCESS		19	0.581585	1.44371	0.0364683	0.28303	1	1615	tags=37%, list=9%, signal=40%
GO_CARDIAC_SEPTUM_DEVELOPMENT	GO_CARDIAC_SEPTUM_DEVELOPMENT		107	0.417172	1.44106	0.0160966	0.287416	1	4231	tags=40%, list=23%, signal=52%
GO_MECHANORECEPTOR_DIFFERENTIATION	GO_MECHANORECEPTOR_DIFFERENTIATION		58	0.450026	1.44072	0.0208729	0.286965	1	2891	tags=33%, list=16%, signal=39%
GO_NOREPINEPHRINE_SECRETION	GO_NOREPINEPHRINE_SECRETION		16	0.606632	1.43972	0.0780669	0.287938	1	2180	tags=38%, list=12%, signal=42%
GO_ACTIVATION_OF_JANUS_KINASE_ACTIVITY	GO_ACTIVATION_OF_JANUS_KINASE_ACTIVITY		15	0.608898	1.4396	0.0637899	0.28702	1	334	tags=20%, list=2%, signal=20%
GO_REGULATION_OF_NOTCH_SIGNALING_PATHWAY	GO_REGULATION_OF_NOTCH_SIGNALING_PATHWAY		95	0.415842	1.43748	0.0152672	0.290685	1	3569	tags=34%, list=19%, signal=42%
GO_PITUITARY_GLAND_DEVELOPMENT	GO_PITUITARY_GLAND_DEVELOPMENT		42	0.486207	1.43743	0.044316	0.289655	1	3803	tags=29%, list=21%, signal=36%
GO_HISTONE_H3_K4_TRIMETHYLATION	GO_HISTONE_H3_K4_TRIMETHYLATION		16	0.590607	1.43739	0.0720887	0.288597	1	4338	tags=69%, list=24%, signal=90%
GO_REGULATION_OF_HAIR_FOLLICLE_DEVELOPMENT	GO_REGULATION_OF_HAIR_FOLLICLE_DEVELOPMENT		19	0.578506	1.4369	0.0655106	0.288488	1	2684	tags=42%, list=15%, signal=49%
GO_PREPULSE_INHIBITION	GO_PREPULSE_INHIBITION		15	0.606637	1.43622	0.0683919	0.288793	1	3475	tags=47%, list=19%, signal=57%
GO_STEROL_METABOLIC_PROCESS	GO_STEROL_METABOLIC_PROCESS		91	0.41903	1.43597	0.00571429	0.288305	1	2860	tags=33%, list=16%, signal=39%
GO_ANTIMICROBIAL_HUMORAL_RESPONSE	GO_ANTIMICROBIAL_HUMORAL_RESPONSE		82	0.429717	1.43483	0.0235756	0.289475	1	5229	tags=39%, list=28%, signal=54%
GO_ARTERY_MORPHOGENESIS	GO_ARTERY_MORPHOGENESIS		67	0.443302	1.43453	0.0372549	0.28906	1	2489	tags=28%, list=14%, signal=33%
GO_REGIONALIZATION	GO_REGIONALIZATION		335	0.356502	1.43367	0	0.289835	1	3927	tags=33%, list=21%, signal=41%
GO_NEUTRAL_LIPID_BIOSYNTHETIC_PROCESS	GO_NEUTRAL_LIPID_BIOSYNTHETIC_PROCESS		38	0.488759	1.43285	0.0503018	0.290473	1	1932	tags=37%, list=10%, signal=41%
GO_REGULATION_OF_CYSTEINE_TYPE_ENDOPEPTIDASE_ACTIVITY_INVOLVED_IN_APOPTOTIC_SIGNALING_PATHWAY	GO_REGULATION_OF_CYSTEINE_TYPE_ENDOPEPTIDASE_ACTIVITY_INVOLVED_IN_APOPTOTIC_SIGNALING_PATHWAY		16	0.600478	1.43266	0.0545073	0.289781	1	1501	tags=31%, list=8%, signal=34%
GO_POSITIVE_REGULATION_OF_MICROGLIAL_CELL_ACTIVATION	GO_POSITIVE_REGULATION_OF_MICROGLIAL_CELL_ACTIVATION		15	0.608104	1.43233	0.0846154	0.289485	1	3757	tags=47%, list=20%, signal=59%
GO_THYROID_GLAND_DEVELOPMENT	GO_THYROID_GLAND_DEVELOPMENT		24	0.550701	1.43191	0.082495	0.289314	1	3161	tags=42%, list=17%, signal=50%
GO_DORSAL_SPINAL_CORD_DEVELOPMENT	GO_DORSAL_SPINAL_CORD_DEVELOPMENT		22	0.54254	1.43121	0.0683594	0.28974	1	4711	tags=50%, list=26%, signal=67%
GO_CHLORIDE_TRANSPORT	GO_CHLORIDE_TRANSPORT		101	0.412276	1.43075	0.0173745	0.289587	1	3761	tags=38%, list=20%, signal=47%
GO_INSULIN_RECEPTOR_SIGNALING_PATHWAY	GO_INSULIN_RECEPTOR_SIGNALING_PATHWAY		137	0.392526	1.43028	0.00782779	0.289564	1	2795	tags=26%, list=15%, signal=31%
GO_REGULATION_OF_LIPOPROTEIN_PARTICLE_CLEARANCE	GO_REGULATION_OF_LIPOPROTEIN_PARTICLE_CLEARANCE		29	0.526085	1.42911	0.0637899	0.290827	1	4044	tags=24%, list=22%, signal=31%
GO_POSITIVE_REGULATION_OF_NOTCH_SIGNALING_PATHWAY	GO_POSITIVE_REGULATION_OF_NOTCH_SIGNALING_PATHWAY		48	0.473123	1.42563	0.0324427	0.297174	1	3552	tags=38%, list=19%, signal=46%
GO_POSITIVE_REGULATION_OF_SYNAPSE_ASSEMBLY	GO_POSITIVE_REGULATION_OF_SYNAPSE_ASSEMBLY		69	0.437783	1.42473	0.0396226	0.297961	1	3524	tags=41%, list=19%, signal=50%
GO_WNT_SIGNALING_PATHWAY_CALCIUM_MODULATING_PATHWAY	GO_WNT_SIGNALING_PATHWAY_CALCIUM_MODULATING_PATHWAY		38	0.482885	1.42228	0.0400802	0.302246	1	1863	tags=29%, list=10%, signal=32%
GO_CELL_SUBSTRATE_JUNCTION_ASSEMBLY	GO_CELL_SUBSTRATE_JUNCTION_ASSEMBLY		95	0.413574	1.42082	0.0247148	0.304417	1	2258	tags=27%, list=12%, signal=31%
GO_STEROID_BIOSYNTHETIC_PROCESS	GO_STEROID_BIOSYNTHETIC_PROCESS		185	0.378615	1.42018	0.00375235	0.30476	1	2860	tags=29%, list=16%, signal=34%
GO_CARDIAC_RIGHT_VENTRICLE_MORPHOGENESIS	GO_CARDIAC_RIGHT_VENTRICLE_MORPHOGENESIS		19	0.56993	1.41889	0.0688336	0.306483	1	3891	tags=47%, list=21%, signal=60%
GO_POSITIVE_REGULATION_OF_TRANSCRIPTION_INITIATION_FROM_RNA_POLYMERASE_II_PROMOTER	GO_POSITIVE_REGULATION_OF_TRANSCRIPTION_INITIATION_FROM_RNA_POLYMERASE_II_PROMOTER		20	0.553724	1.41889	0.0758755	0.305387	1	2302	tags=25%, list=12%, signal=29%
GO_ACTIVATION_OF_PHOSPHOLIPASE_C_ACTIVITY	GO_ACTIVATION_OF_PHOSPHOLIPASE_C_ACTIVITY		29	0.517379	1.41607	0.0646465	0.310528	1	3761	tags=45%, list=20%, signal=56%
GO_MONOSACCHARIDE_CATABOLIC_PROCESS	GO_MONOSACCHARIDE_CATABOLIC_PROCESS		36	0.491461	1.41488	0.0479042	0.311879	1	2339	tags=31%, list=13%, signal=35%
GO_REGULATION_OF_MULTICELLULAR_ORGANISM_GROWTH	GO_REGULATION_OF_MULTICELLULAR_ORGANISM_GROWTH		68	0.439658	1.41398	0.0414201	0.312723	1	2582	tags=28%, list=14%, signal=32%
GO_NEGATIVE_REGULATION_OF_SODIUM_ION_TRANSPORT	GO_NEGATIVE_REGULATION_OF_SODIUM_ION_TRANSPORT		17	0.580657	1.41335	0.0928433	0.31299	1	2505	tags=41%, list=14%, signal=48%
GO_EAR_DEVELOPMENT	GO_EAR_DEVELOPMENT		213	0.37406	1.41124	0.00814664	0.31669	1	3024	tags=31%, list=16%, signal=36%
GO_PROSTATE_GLAND_DEVELOPMENT	GO_PROSTATE_GLAND_DEVELOPMENT		47	0.466448	1.40985	0.0315582	0.318834	1	2208	tags=32%, list=12%, signal=36%
GO_REGULATION_OF_VOLTAGE_GATED_CALCIUM_CHANNEL_ACTIVITY	GO_REGULATION_OF_VOLTAGE_GATED_CALCIUM_CHANNEL_ACTIVITY		36	0.497843	1.40828	0.0733083	0.321363	1	2273	tags=28%, list=12%, signal=32%
GO_REGULATION_OF_HAIR_CYCLE	GO_REGULATION_OF_HAIR_CYCLE		27	0.513721	1.40728	0.0653846	0.322337	1	2684	tags=37%, list=15%, signal=43%
GO_DOPAMINE_TRANSPORT	GO_DOPAMINE_TRANSPORT		50	0.455695	1.40692	0.0473485	0.322072	1	3342	tags=30%, list=18%, signal=37%
GO_TRANSEPITHELIAL_TRANSPORT	GO_TRANSEPITHELIAL_TRANSPORT		18	0.571036	1.40651	0.0873606	0.321871	1	3761	tags=56%, list=20%, signal=70%
GO_SULFUR_AMINO_ACID_METABOLIC_PROCESS	GO_SULFUR_AMINO_ACID_METABOLIC_PROCESS		17	0.581229	1.40621	0.0802348	0.321468	1	1542	tags=53%, list=8%, signal=58%
GO_REPRODUCTIVE_BEHAVIOR	GO_REPRODUCTIVE_BEHAVIOR		31	0.506887	1.40548	0.059387	0.322067	1	3872	tags=45%, list=21%, signal=57%
GO_PERICARDIUM_DEVELOPMENT	GO_PERICARDIUM_DEVELOPMENT		20	0.550131	1.40542	0.064833	0.321122	1	4231	tags=45%, list=23%, signal=58%
GO_SPINAL_CORD_DEVELOPMENT	GO_SPINAL_CORD_DEVELOPMENT		104	0.399582	1.40405	0.0305927	0.323231	1	4727	tags=37%, list=26%, signal=49%
GO_REGULATION_OF_EPITHELIAL_TUBE_FORMATION	GO_REGULATION_OF_EPITHELIAL_TUBE_FORMATION		17	0.575942	1.40319	0.0783939	0.32406	1	3487	tags=53%, list=19%, signal=65%
GO_VOCALIZATION_BEHAVIOR	GO_VOCALIZATION_BEHAVIOR		15	0.587634	1.402	0.0938086	0.325631	1	3587	tags=40%, list=19%, signal=50%
GO_REGULATION_OF_STEROL_TRANSPORT	GO_REGULATION_OF_STEROL_TRANSPORT		53	0.441719	1.39838	0.0475248	0.333045	1	2586	tags=30%, list=14%, signal=35%
GO_HISTONE_H4_K5_ACETYLATION	GO_HISTONE_H4_K5_ACETYLATION		16	0.587389	1.39815	0.0831683	0.332444	1	3864	tags=44%, list=21%, signal=55%
GO_FATTY_ACYL_COA_BIOSYNTHETIC_PROCESS	GO_FATTY_ACYL_COA_BIOSYNTHETIC_PROCESS		29	0.502476	1.3962	0.0702087	0.335862	1	2240	tags=38%, list=12%, signal=43%
GO_3_PHOSPHOADENOSINE_5_PHOSPHOSULFATE_METABOLIC_PROCESS	GO_3_PHOSPHOADENOSINE_5_PHOSPHOSULFATE_METABOLIC_PROCESS		16	0.579955	1.39517	0.0877863	0.337078	1	4412	tags=56%, list=24%, signal=74%
GO_KERATINOCYTE_PROLIFERATION	GO_KERATINOCYTE_PROLIFERATION		38	0.475452	1.39472	0.0696325	0.336983	1	3417	tags=47%, list=19%, signal=58%
GO_NODAL_SIGNALING_PATHWAY	GO_NODAL_SIGNALING_PATHWAY		15	0.58463	1.39224	0.0925197	0.341605	1	2983	tags=33%, list=16%, signal=40%
GO_MATING_BEHAVIOR	GO_MATING_BEHAVIOR		23	0.526444	1.3917	0.0839844	0.341717	1	3753	tags=43%, list=20%, signal=55%
GO_REGULATION_OF_POSTSYNAPTIC_DENSITY_ORGANIZATION	GO_REGULATION_OF_POSTSYNAPTIC_DENSITY_ORGANIZATION		15	0.584205	1.3898	0.105469	0.345232	1	4782	tags=67%, list=26%, signal=90%
GO_POSITIVE_REGULATION_OF_CHOLESTEROL_EFFLUX	GO_POSITIVE_REGULATION_OF_CHOLESTEROL_EFFLUX		16	0.5825	1.38871	0.095723	0.346725	1	2309	tags=56%, list=13%, signal=64%
GO_REGULATION_OF_AMYLOID_PRECURSOR_PROTEIN_CATABOLIC_PROCESS	GO_REGULATION_OF_AMYLOID_PRECURSOR_PROTEIN_CATABOLIC_PROCESS		29	0.514238	1.38855	0.06917	0.34596	1	4371	tags=45%, list=24%, signal=59%
GO_ADHERENS_JUNCTION_ORGANIZATION	GO_ADHERENS_JUNCTION_ORGANIZATION		139	0.381609	1.38829	0.0117647	0.345395	1	2390	tags=27%, list=13%, signal=31%
GO_AXON_REGENERATION	GO_AXON_REGENERATION		49	0.45309	1.38771	0.0625	0.345576	1	1099	tags=18%, list=6%, signal=19%
GO_SPECIFICATION_OF_ANIMAL_ORGAN_IDENTITY	GO_SPECIFICATION_OF_ANIMAL_ORGAN_IDENTITY		34	0.483841	1.38731	0.0766129	0.345325	1	3803	tags=44%, list=21%, signal=55%
GO_SECONDARY_ALCOHOL_METABOLIC_PROCESS	GO_SECONDARY_ALCOHOL_METABOLIC_PROCESS		80	0.418265	1.38699	0.0257353	0.345037	1	2860	tags=34%, list=16%, signal=40%
GO_NEGATIVE_REGULATION_OF_CHROMATIN_SILENCING	GO_NEGATIVE_REGULATION_OF_CHROMATIN_SILENCING		18	0.560637	1.38697	0.0915888	0.343968	1	3657	tags=39%, list=20%, signal=48%
GO_MYOBLAST_PROLIFERATION	GO_MYOBLAST_PROLIFERATION		25	0.522868	1.38607	0.0856031	0.344992	1	2266	tags=28%, list=12%, signal=32%
GO_AMYLOID_PRECURSOR_PROTEIN_CATABOLIC_PROCESS	GO_AMYLOID_PRECURSOR_PROTEIN_CATABOLIC_PROCESS		37	0.473211	1.38523	0.0800781	0.345842	1	4371	tags=41%, list=24%, signal=53%
GO_CELL_JUNCTION_ASSEMBLY	GO_CELL_JUNCTION_ASSEMBLY		235	0.360414	1.38376	0.0115385	0.348269	1	2258	tags=24%, list=12%, signal=27%
GO_ORGANOPHOSPHATE_CATABOLIC_PROCESS	GO_ORGANOPHOSPHATE_CATABOLIC_PROCESS		126	0.386228	1.38293	0.0194175	0.349044	1	2343	tags=26%, list=13%, signal=30%
GO_EMBRYONIC_SKELETAL_SYSTEM_MORPHOGENESIS	GO_EMBRYONIC_SKELETAL_SYSTEM_MORPHOGENESIS		94	0.404295	1.38241	0.0262664	0.349157	1	3927	tags=38%, list=21%, signal=48%
GO_RESPONSE_TO_VIRUS	GO_RESPONSE_TO_VIRUS		285	0.350054	1.38115	0.00183824	0.351218	1	2790	tags=25%, list=15%, signal=28%
GO_RESPONSE_TO_GLUCAGON	GO_RESPONSE_TO_GLUCAGON		35	0.478215	1.38027	0.0536398	0.352209	1	1068	tags=23%, list=6%, signal=24%
GO_GENITALIA_DEVELOPMENT	GO_GENITALIA_DEVELOPMENT		44	0.458635	1.37891	0.0665399	0.354493	1	2371	tags=27%, list=13%, signal=31%
GO_POSITIVE_REGULATION_OF_AMINE_TRANSPORT	GO_POSITIVE_REGULATION_OF_AMINE_TRANSPORT		35	0.477834	1.37866	0.0760234	0.353998	1	3653	tags=37%, list=20%, signal=46%
GO_GLUTAMINE_FAMILY_AMINO_ACID_METABOLIC_PROCESS	GO_GLUTAMINE_FAMILY_AMINO_ACID_METABOLIC_PROCESS		66	0.420644	1.37697	0.05	0.357117	1	3021	tags=35%, list=16%, signal=42%
GO_REGULATION_OF_CELLULAR_RESPONSE_TO_VASCULAR_ENDOTHELIAL_GROWTH_FACTOR_STIMULUS	GO_REGULATION_OF_CELLULAR_RESPONSE_TO_VASCULAR_ENDOTHELIAL_GROWTH_FACTOR_STIMULUS		21	0.530565	1.37328	0.100791	0.364813	1	2912	tags=38%, list=16%, signal=45%
GO_ODONTOGENESIS_OF_DENTIN_CONTAINING_TOOTH	GO_ODONTOGENESIS_OF_DENTIN_CONTAINING_TOOTH		87	0.405385	1.3732	0.0248566	0.363894	1	3517	tags=36%, list=19%, signal=44%
GO_TYPE_2_IMMUNE_RESPONSE	GO_TYPE_2_IMMUNE_RESPONSE		35	0.475226	1.37247	0.0679245	0.364541	1	3021	tags=29%, list=16%, signal=34%
GO_MYOTUBE_DIFFERENTIATION	GO_MYOTUBE_DIFFERENTIATION		104	0.392363	1.37215	0.034749	0.364229	1	1756	tags=24%, list=10%, signal=26%
GO_NEUTRAL_LIPID_METABOLIC_PROCESS	GO_NEUTRAL_LIPID_METABOLIC_PROCESS		119	0.384615	1.37141	0.0254902	0.364947	1	1644	tags=25%, list=9%, signal=28%
GO_PLASMA_LIPOPROTEIN_PARTICLE_CLEARANCE	GO_PLASMA_LIPOPROTEIN_PARTICLE_CLEARANCE		64	0.421766	1.37086	0.0485437	0.365243	1	1939	tags=19%, list=11%, signal=21%
GO_DIENCEPHALON_DEVELOPMENT	GO_DIENCEPHALON_DEVELOPMENT		76	0.418747	1.37054	0.0499076	0.36488	1	2582	tags=22%, list=14%, signal=26%
GO_SMALL_MOLECULE_CATABOLIC_PROCESS	GO_SMALL_MOLECULE_CATABOLIC_PROCESS		374	0.339051	1.37034	0.00183824	0.364212	1	2759	tags=27%, list=15%, signal=31%
GO_EPITHELIAL_CELL_MATURATION	GO_EPITHELIAL_CELL_MATURATION		15	0.575077	1.37019	0.136735	0.363414	1	2455	tags=33%, list=13%, signal=38%
GO_PURINERGIC_RECEPTOR_SIGNALING_PATHWAY	GO_PURINERGIC_RECEPTOR_SIGNALING_PATHWAY		30	0.492844	1.36962	0.086	0.363797	1	3761	tags=37%, list=20%, signal=46%
GO_CALCIUM_DEPENDENT_CELL_CELL_ADHESION_VIA_PLASMA_MEMBRANE_CELL_ADHESION_MOLECULES	GO_CALCIUM_DEPENDENT_CELL_CELL_ADHESION_VIA_PLASMA_MEMBRANE_CELL_ADHESION_MOLECULES		46	0.457103	1.36936	0.065764	0.363386	1	1763	tags=20%, list=10%, signal=22%
GO_NITRIC_OXIDE_MEDIATED_SIGNAL_TRANSDUCTION	GO_NITRIC_OXIDE_MEDIATED_SIGNAL_TRANSDUCTION		28	0.499206	1.36911	0.0933333	0.362945	1	2619	tags=39%, list=14%, signal=46%
GO_NEURON_PROJECTION_REGENERATION	GO_NEURON_PROJECTION_REGENERATION		58	0.438551	1.36902	0.0719697	0.362047	1	1099	tags=17%, list=6%, signal=18%
GO_NEUROTRANSMITTER_TRANSPORT	GO_NEUROTRANSMITTER_TRANSPORT		261	0.351013	1.36813	0.0113852	0.363019	1	3952	tags=32%, list=21%, signal=40%
GO_NEGATIVE_REGULATION_OF_RESPONSE_TO_EXTERNAL_STIMULUS	GO_NEGATIVE_REGULATION_OF_RESPONSE_TO_EXTERNAL_STIMULUS		328	0.342789	1.36633	0.00787402	0.366213	1	2128	tags=22%, list=12%, signal=24%
GO_ASTROCYTE_DEVELOPMENT	GO_ASTROCYTE_DEVELOPMENT		42	0.458735	1.36626	0.0798479	0.365249	1	1686	tags=24%, list=9%, signal=26%
GO_LENS_DEVELOPMENT_IN_CAMERA_TYPE_EYE	GO_LENS_DEVELOPMENT_IN_CAMERA_TYPE_EYE		71	0.416982	1.36606	0.0458015	0.364702	1	1893	tags=23%, list=10%, signal=25%
GO_SOMITE_DEVELOPMENT	GO_SOMITE_DEVELOPMENT		91	0.401072	1.366	0.0413669	0.363745	1	2478	tags=23%, list=13%, signal=27%
GO_POSTSYNAPTIC_SPECIALIZATION_ORGANIZATION	GO_POSTSYNAPTIC_SPECIALIZATION_ORGANIZATION		34	0.485702	1.36595	0.0865385	0.362834	1	4782	tags=56%, list=26%, signal=75%
GO_PHOSPHATIDYLSERINE_METABOLIC_PROCESS	GO_PHOSPHATIDYLSERINE_METABOLIC_PROCESS		25	0.512197	1.36584	0.104089	0.361998	1	2937	tags=36%, list=16%, signal=43%
GO_NEUROEPITHELIAL_CELL_DIFFERENTIATION	GO_NEUROEPITHELIAL_CELL_DIFFERENTIATION		51	0.440835	1.36559	0.0469043	0.361498	1	2891	tags=33%, list=16%, signal=39%
GO_REGULATION_OF_BODY_FLUID_LEVELS	GO_REGULATION_OF_BODY_FLUID_LEVELS		467	0.330065	1.36481	0	0.362303	1	3952	tags=35%, list=21%, signal=43%
GO_ODONTOGENESIS	GO_ODONTOGENESIS		124	0.379281	1.36453	0.024952	0.36185	1	3611	tags=37%, list=20%, signal=46%
GO_POSITIVE_REGULATION_OF_CAMP_MEDIATED_SIGNALING	GO_POSITIVE_REGULATION_OF_CAMP_MEDIATED_SIGNALING		22	0.53774	1.36453	0.0957643	0.360792	1	6638	tags=55%, list=36%, signal=85%
GO_RESPONSE_TO_NITRIC_OXIDE	GO_RESPONSE_TO_NITRIC_OXIDE		19	0.552931	1.36398	0.114458	0.361105	1	6134	tags=68%, list=33%, signal=102%
GO_GLANDULAR_EPITHELIAL_CELL_DEVELOPMENT	GO_GLANDULAR_EPITHELIAL_CELL_DEVELOPMENT		25	0.505891	1.36179	0.0967118	0.365191	1	2751	tags=36%, list=15%, signal=42%
GO_ORGAN_OR_TISSUE_SPECIFIC_IMMUNE_RESPONSE	GO_ORGAN_OR_TISSUE_SPECIFIC_IMMUNE_RESPONSE		26	0.501492	1.36078	0.0931099	0.366501	1	2213	tags=23%, list=12%, signal=26%
GO_CELLULAR_ALDEHYDE_METABOLIC_PROCESS	GO_CELLULAR_ALDEHYDE_METABOLIC_PROCESS		33	0.481636	1.35909	0.100569	0.369593	1	3924	tags=42%, list=21%, signal=54%
GO_POSITIVE_REGULATION_OF_LYASE_ACTIVITY	GO_POSITIVE_REGULATION_OF_LYASE_ACTIVITY		21	0.53732	1.35854	0.110039	0.369824	1	4943	tags=48%, list=27%, signal=65%
GO_POTASSIUM_ION_HOMEOSTASIS	GO_POTASSIUM_ION_HOMEOSTASIS		28	0.505604	1.3581	0.0964567	0.369881	1	1361	tags=36%, list=7%, signal=39%
GO_UROGENITAL_SYSTEM_DEVELOPMENT	GO_UROGENITAL_SYSTEM_DEVELOPMENT		329	0.338404	1.35795	0.00383877	0.369145	1	3024	tags=31%, list=16%, signal=37%
GO_NEGATIVE_REGULATION_OF_GLIAL_CELL_DIFFERENTIATION	GO_NEGATIVE_REGULATION_OF_GLIAL_CELL_DIFFERENTIATION		26	0.499536	1.35778	0.0715667	0.368431	1	2478	tags=27%, list=13%, signal=31%
GO_PRIMARY_ALCOHOL_METABOLIC_PROCESS	GO_PRIMARY_ALCOHOL_METABOLIC_PROCESS		54	0.433639	1.35702	0.0615385	0.369274	1	1254	tags=20%, list=7%, signal=22%
GO_ENDOCARDIAL_CUSHION_FORMATION	GO_ENDOCARDIAL_CUSHION_FORMATION		23	0.510521	1.35699	0.105263	0.368313	1	4478	tags=61%, list=24%, signal=80%
GO_ENSHEATHMENT_OF_NEURONS	GO_ENSHEATHMENT_OF_NEURONS		123	0.38751	1.35653	0.0360531	0.368336	1	3218	tags=33%, list=17%, signal=40%
GO_CELLULAR_SODIUM_ION_HOMEOSTASIS	GO_CELLULAR_SODIUM_ION_HOMEOSTASIS		17	0.549118	1.35626	0.111969	0.367956	1	1108	tags=29%, list=6%, signal=31%
GO_FEAR_RESPONSE	GO_FEAR_RESPONSE		40	0.462703	1.35533	0.0767754	0.369231	1	4037	tags=40%, list=22%, signal=51%
GO_REGULATION_OF_RESPONSE_TO_INTERFERON_GAMMA	GO_REGULATION_OF_RESPONSE_TO_INTERFERON_GAMMA		25	0.510811	1.3551	0.108949	0.368711	1	4373	tags=48%, list=24%, signal=63%
GO_POLYSACCHARIDE_CATABOLIC_PROCESS	GO_POLYSACCHARIDE_CATABOLIC_PROCESS		27	0.509117	1.35484	0.097166	0.368274	1	1909	tags=37%, list=10%, signal=41%
GO_OSTEOBLAST_DEVELOPMENT	GO_OSTEOBLAST_DEVELOPMENT		17	0.56078	1.35336	0.115538	0.370745	1	2118	tags=35%, list=11%, signal=40%
GO_HEART_FIELD_SPECIFICATION	GO_HEART_FIELD_SPECIFICATION		15	0.573881	1.35224	0.109641	0.372327	1	3803	tags=47%, list=21%, signal=59%
GO_REGULATION_OF_FIBROBLAST_GROWTH_FACTOR_RECEPTOR_SIGNALING_PATHWAY	GO_REGULATION_OF_FIBROBLAST_GROWTH_FACTOR_RECEPTOR_SIGNALING_PATHWAY		34	0.476942	1.35091	0.0793951	0.374734	1	1022	tags=24%, list=6%, signal=25%
GO_REGULATION_OF_SODIUM_ION_TRANSMEMBRANE_TRANSPORT	GO_REGULATION_OF_SODIUM_ION_TRANSMEMBRANE_TRANSPORT		58	0.419478	1.35052	0.0747663	0.374771	1	2634	tags=28%, list=14%, signal=32%
GO_MATURE_B_CELL_DIFFERENTIATION	GO_MATURE_B_CELL_DIFFERENTIATION		25	0.501682	1.34991	0.0977444	0.375202	1	2930	tags=36%, list=16%, signal=43%
GO_EMBRYONIC_PATTERN_SPECIFICATION	GO_EMBRYONIC_PATTERN_SPECIFICATION		60	0.419364	1.34976	0.0537634	0.37447	1	3537	tags=35%, list=19%, signal=43%
GO_GLIAL_CELL_DEVELOPMENT	GO_GLIAL_CELL_DEVELOPMENT		110	0.385415	1.34868	0.0380228	0.376061	1	1928	tags=23%, list=10%, signal=25%
GO_ALCOHOL_METABOLIC_PROCESS	GO_ALCOHOL_METABOLIC_PROCESS		206	0.357702	1.34829	0.0155642	0.375998	1	2860	tags=27%, list=16%, signal=31%
GO_PROTEIN_HOMOTRIMERIZATION	GO_PROTEIN_HOMOTRIMERIZATION		32	0.483308	1.34802	0.0775681	0.375608	1	4322	tags=47%, list=23%, signal=61%
GO_POSITIVE_REGULATION_OF_STRIATED_MUSCLE_CELL_DIFFERENTIATION	GO_POSITIVE_REGULATION_OF_STRIATED_MUSCLE_CELL_DIFFERENTIATION		71	0.410511	1.34767	0.0449219	0.375471	1	2926	tags=25%, list=16%, signal=30%
GO_PYRIMIDINE_CONTAINING_COMPOUND_CATABOLIC_PROCESS	GO_PYRIMIDINE_CONTAINING_COMPOUND_CATABOLIC_PROCESS		32	0.48055	1.34707	0.0902256	0.375914	1	3514	tags=38%, list=19%, signal=46%
GO_CELLULAR_RESPONSE_TO_VITAMIN_D	GO_CELLULAR_RESPONSE_TO_VITAMIN_D		22	0.522704	1.34639	0.104	0.376553	1	5705	tags=55%, list=31%, signal=79%
GO_MAMMARY_GLAND_EPITHELIUM_DEVELOPMENT	GO_MAMMARY_GLAND_EPITHELIUM_DEVELOPMENT		69	0.41168	1.34541	0.0563107	0.377856	1	3002	tags=35%, list=16%, signal=41%
GO_REGULATION_OF_VASCULAR_SMOOTH_MUSCLE_CELL_PROLIFERATION	GO_REGULATION_OF_VASCULAR_SMOOTH_MUSCLE_CELL_PROLIFERATION		80	0.402849	1.34509	0.0446927	0.377613	1	676	tags=11%, list=4%, signal=12%
GO_BLOOD_COAGULATION_INTRINSIC_PATHWAY	GO_BLOOD_COAGULATION_INTRINSIC_PATHWAY		18	0.543412	1.34475	0.116466	0.377425	1	3182	tags=44%, list=17%, signal=54%
GO_POSITIVE_REGULATION_OF_CALCIUM_ION_DEPENDENT_EXOCYTOSIS	GO_POSITIVE_REGULATION_OF_CALCIUM_ION_DEPENDENT_EXOCYTOSIS		25	0.514881	1.34357	0.108108	0.379376	1	1012	tags=20%, list=5%, signal=21%
GO_NEGATIVE_REGULATION_OF_B_CELL_PROLIFERATION	GO_NEGATIVE_REGULATION_OF_B_CELL_PROLIFERATION		16	0.565903	1.34292	0.118613	0.379959	1	3958	tags=44%, list=21%, signal=56%
GO_UNSATURATED_FATTY_ACID_BIOSYNTHETIC_PROCESS	GO_UNSATURATED_FATTY_ACID_BIOSYNTHETIC_PROCESS		38	0.465198	1.3429	0.0816327	0.379009	1	2824	tags=34%, list=15%, signal=40%
GO_LACTATION	GO_LACTATION		46	0.443058	1.34243	0.073501	0.379213	1	2401	tags=26%, list=13%, signal=30%
GO_NEURON_PROJECTION_ARBORIZATION	GO_NEURON_PROJECTION_ARBORIZATION		18	0.550748	1.34155	0.122841	0.3803	1	1356	tags=28%, list=7%, signal=30%
GO_CORTICOSTEROID_HORMONE_SECRETION	GO_CORTICOSTEROID_HORMONE_SECRETION		17	0.540373	1.34127	0.138943	0.380022	1	3470	tags=35%, list=19%, signal=43%
GO_CELL_DIFFERENTIATION_IN_HINDBRAIN	GO_CELL_DIFFERENTIATION_IN_HINDBRAIN		19	0.53612	1.34118	0.109162	0.379216	1	3614	tags=63%, list=20%, signal=78%
GO_CALCIUM_ION_REGULATED_EXOCYTOSIS	GO_CALCIUM_ION_REGULATED_EXOCYTOSIS		151	0.360606	1.34087	0.0171756	0.378999	1	3922	tags=34%, list=21%, signal=43%
GO_PROSTATE_GLAND_MORPHOGENESIS	GO_PROSTATE_GLAND_MORPHOGENESIS		28	0.496024	1.33971	0.0974659	0.380813	1	1538	tags=36%, list=8%, signal=39%
GO_ORGANIC_ACID_BIOSYNTHETIC_PROCESS	GO_ORGANIC_ACID_BIOSYNTHETIC_PROCESS		281	0.342965	1.33969	0.0130112	0.379826	1	2769	tags=28%, list=15%, signal=33%
GO_POSITIVE_REGULATION_OF_MUSCLE_CELL_DIFFERENTIATION	GO_POSITIVE_REGULATION_OF_MUSCLE_CELL_DIFFERENTIATION		110	0.378213	1.33956	0.0507519	0.379128	1	2926	tags=24%, list=16%, signal=28%
GO_POSITIVE_REGULATION_OF_MACROPHAGE_DERIVED_FOAM_CELL_DIFFERENTIATION	GO_POSITIVE_REGULATION_OF_MACROPHAGE_DERIVED_FOAM_CELL_DIFFERENTIATION		16	0.547865	1.33901	0.118547	0.379442	1	1288	tags=19%, list=7%, signal=20%
GO_FATTY_ACID_DERIVATIVE_BIOSYNTHETIC_PROCESS	GO_FATTY_ACID_DERIVATIVE_BIOSYNTHETIC_PROCESS		52	0.430776	1.33823	0.077381	0.380412	1	2497	tags=38%, list=14%, signal=44%
GO_CELLULAR_AMINO_ACID_BIOSYNTHETIC_PROCESS	GO_CELLULAR_AMINO_ACID_BIOSYNTHETIC_PROCESS		61	0.421657	1.33803	0.0875233	0.37982	1	2920	tags=33%, list=16%, signal=39%
GO_NEGATIVE_REGULATION_OF_MULTI_ORGANISM_PROCESS	GO_NEGATIVE_REGULATION_OF_MULTI_ORGANISM_PROCESS		158	0.360498	1.33765	0.0194175	0.379734	1	3230	tags=29%, list=18%, signal=35%
GO_OLIGOSACCHARIDE_BIOSYNTHETIC_PROCESS	GO_OLIGOSACCHARIDE_BIOSYNTHETIC_PROCESS		16	0.551872	1.33759	0.117424	0.378876	1	1656	tags=31%, list=9%, signal=34%
GO_FLUID_TRANSPORT	GO_FLUID_TRANSPORT		25	0.506754	1.33759	0.111111	0.3779	1	2863	tags=44%, list=16%, signal=52%
GO_GLYCEROPHOSPHOLIPID_METABOLIC_PROCESS	GO_GLYCEROPHOSPHOLIPID_METABOLIC_PROCESS		163	0.358166	1.33732	0.0189753	0.37763	1	2937	tags=23%, list=16%, signal=27%
GO_CHLORIDE_TRANSMEMBRANE_TRANSPORT	GO_CHLORIDE_TRANSMEMBRANE_TRANSPORT		81	0.397316	1.33711	0.0308285	0.377178	1	3750	tags=36%, list=20%, signal=45%
GO_POSITIVE_REGULATION_OF_STRESS_FIBER_ASSEMBLY	GO_POSITIVE_REGULATION_OF_STRESS_FIBER_ASSEMBLY		52	0.432372	1.33709	0.0789981	0.376251	1	987	tags=19%, list=5%, signal=20%
GO_POSITIVE_REGULATION_OF_HISTONE_METHYLATION	GO_POSITIVE_REGULATION_OF_HISTONE_METHYLATION		37	0.461552	1.33702	0.1079	0.375462	1	4523	tags=46%, list=25%, signal=61%
GO_CELL_JUNCTION_ORGANIZATION	GO_CELL_JUNCTION_ORGANIZATION		283	0.341082	1.33622	0.0114068	0.376426	1	2390	tags=24%, list=13%, signal=28%
GO_DEFENSE_RESPONSE_TO_OTHER_ORGANISM	GO_DEFENSE_RESPONSE_TO_OTHER_ORGANISM		432	0.325604	1.33419	0.00362319	0.380356	1	3043	tags=23%, list=17%, signal=27%
GO_HUMORAL_IMMUNE_RESPONSE	GO_HUMORAL_IMMUNE_RESPONSE		225	0.345504	1.33372	0.00980392	0.380609	1	2735	tags=20%, list=15%, signal=23%
GO_ENTEROENDOCRINE_CELL_DIFFERENTIATION	GO_ENTEROENDOCRINE_CELL_DIFFERENTIATION		27	0.491377	1.33188	0.113949	0.383996	1	2478	tags=30%, list=13%, signal=34%
GO_POSITIVE_REGULATION_OF_FILOPODIUM_ASSEMBLY	GO_POSITIVE_REGULATION_OF_FILOPODIUM_ASSEMBLY		30	0.482371	1.33172	0.116279	0.383439	1	4072	tags=40%, list=22%, signal=51%
GO_CELL_CELL_JUNCTION_ORGANIZATION	GO_CELL_CELL_JUNCTION_ORGANIZATION		152	0.361102	1.3306	0.0344168	0.385375	1	2390	tags=26%, list=13%, signal=29%
GO_MULTICELLULAR_ORGANISMAL_SIGNALING	GO_MULTICELLULAR_ORGANISMAL_SIGNALING		199	0.352504	1.328	0.02	0.390903	1	2868	tags=30%, list=16%, signal=35%
GO_MUSCLE_ADAPTATION	GO_MUSCLE_ADAPTATION		128	0.369326	1.32749	0.0409357	0.391128	1	2395	tags=20%, list=13%, signal=23%
GO_NEGATIVE_REGULATION_OF_CATECHOLAMINE_SECRETION	GO_NEGATIVE_REGULATION_OF_CATECHOLAMINE_SECRETION		15	0.558843	1.32709	0.143725	0.391058	1	3779	tags=47%, list=21%, signal=59%
GO_REGULATION_OF_CARBOHYDRATE_CATABOLIC_PROCESS	GO_REGULATION_OF_CARBOHYDRATE_CATABOLIC_PROCESS		80	0.392475	1.32346	0.0574257	0.399045	1	2828	tags=24%, list=15%, signal=28%
GO_CELLULAR_CARBOHYDRATE_CATABOLIC_PROCESS	GO_CELLULAR_CARBOHYDRATE_CATABOLIC_PROCESS		43	0.446848	1.32297	0.100193	0.399305	1	1950	tags=28%, list=11%, signal=31%
GO_ORGANIC_ACID_TRANSPORT	GO_ORGANIC_ACID_TRANSPORT		317	0.329365	1.32215	0.0115607	0.400415	1	3203	tags=31%, list=17%, signal=37%
GO_REGULATION_OF_MEIOTIC_CELL_CYCLE	GO_REGULATION_OF_MEIOTIC_CELL_CYCLE		46	0.434772	1.32186	0.0791506	0.400155	1	832	tags=13%, list=5%, signal=14%
GO_MATING	GO_MATING		38	0.446531	1.32171	0.104331	0.399563	1	3753	tags=39%, list=20%, signal=49%
GO_HINDBRAIN_DEVELOPMENT	GO_HINDBRAIN_DEVELOPMENT		152	0.361016	1.32157	0.0430108	0.398923	1	3678	tags=35%, list=20%, signal=43%
GO_REGULATION_OF_OSTEOBLAST_DIFFERENTIATION	GO_REGULATION_OF_OSTEOBLAST_DIFFERENTIATION		121	0.369866	1.32095	0.0369004	0.399471	1	3324	tags=29%, list=18%, signal=35%
GO_ORGANIC_ACID_CATABOLIC_PROCESS	GO_ORGANIC_ACID_CATABOLIC_PROCESS		243	0.338747	1.32081	0.0189753	0.39884	1	2759	tags=30%, list=15%, signal=35%
GO_RESPONSE_TO_ESTROGEN	GO_RESPONSE_TO_ESTROGEN		70	0.401238	1.31912	0.0505415	0.402128	1	2961	tags=31%, list=16%, signal=37%
GO_MAINTENANCE_OF_SYNAPSE_STRUCTURE	GO_MAINTENANCE_OF_SYNAPSE_STRUCTURE		15	0.550789	1.31894	0.138614	0.401594	1	4673	tags=60%, list=25%, signal=80%
GO_CONTRACTILE_ACTIN_FILAMENT_BUNDLE_ASSEMBLY	GO_CONTRACTILE_ACTIN_FILAMENT_BUNDLE_ASSEMBLY		95	0.382664	1.31891	0.040153	0.400678	1	2674	tags=27%, list=15%, signal=32%
GO_NEGATIVE_REGULATION_OF_CELL_KILLING	GO_NEGATIVE_REGULATION_OF_CELL_KILLING		16	0.54601	1.31798	0.152642	0.402084	1	5695	tags=44%, list=31%, signal=63%
GO_POSITIVE_REGULATION_OF_NUCLEOTIDE_BIOSYNTHETIC_PROCESS	GO_POSITIVE_REGULATION_OF_NUCLEOTIDE_BIOSYNTHETIC_PROCESS		20	0.510181	1.31788	0.135729	0.401371	1	2619	tags=30%, list=14%, signal=35%
GO_STRIATED_MUSCLE_CELL_PROLIFERATION	GO_STRIATED_MUSCLE_CELL_PROLIFERATION		75	0.395211	1.31775	0.0809793	0.400751	1	3517	tags=35%, list=19%, signal=43%
GO_CELL_FATE_COMMITMENT	GO_CELL_FATE_COMMITMENT		257	0.337221	1.31726	0.0138067	0.401071	1	3959	tags=32%, list=21%, signal=40%
GO_PROTEIN_CATABOLIC_PROCESS_IN_THE_VACUOLE	GO_PROTEIN_CATABOLIC_PROCESS_IN_THE_VACUOLE		15	0.557946	1.3171	0.148649	0.400428	1	1526	tags=27%, list=8%, signal=29%
GO_HOMOPHILIC_CELL_ADHESION_VIA_PLASMA_MEMBRANE_ADHESION_MOLECULES	GO_HOMOPHILIC_CELL_ADHESION_VIA_PLASMA_MEMBRANE_ADHESION_MOLECULES		157	0.360167	1.31698	0.0265152	0.39971	1	3989	tags=33%, list=22%, signal=42%
GO_ANTERIOR_POSTERIOR_PATTERN_SPECIFICATION	GO_ANTERIOR_POSTERIOR_PATTERN_SPECIFICATION		205	0.343826	1.31615	0.0189394	0.400858	1	3775	tags=32%, list=20%, signal=39%
GO_POSITIVE_REGULATION_OF_LIPASE_ACTIVITY	GO_POSITIVE_REGULATION_OF_LIPASE_ACTIVITY		69	0.402671	1.31612	0.0742188	0.400006	1	2263	tags=28%, list=12%, signal=31%
GO_TISSUE_REGENERATION	GO_TISSUE_REGENERATION		68	0.398979	1.31546	0.0564202	0.400729	1	1641	tags=24%, list=9%, signal=26%
GO_EMBRYONIC_CRANIAL_SKELETON_MORPHOGENESIS	GO_EMBRYONIC_CRANIAL_SKELETON_MORPHOGENESIS		46	0.438944	1.3147	0.0996016	0.401613	1	1669	tags=24%, list=9%, signal=26%
GO_NEUROTRANSMITTER_CATABOLIC_PROCESS	GO_NEUROTRANSMITTER_CATABOLIC_PROCESS		17	0.542783	1.31446	0.125241	0.401265	1	2638	tags=47%, list=14%, signal=55%
GO_MOTOR_NEURON_AXON_GUIDANCE	GO_MOTOR_NEURON_AXON_GUIDANCE		24	0.500767	1.31386	0.113281	0.401856	1	2952	tags=38%, list=16%, signal=45%
GO_CELL_CELL_JUNCTION_ASSEMBLY	GO_CELL_CELL_JUNCTION_ASSEMBLY		121	0.367574	1.31305	0.0415879	0.402983	1	2029	tags=24%, list=11%, signal=27%
GO_MATERNAL_PROCESS_INVOLVED_IN_FEMALE_PREGNANCY	GO_MATERNAL_PROCESS_INVOLVED_IN_FEMALE_PREGNANCY		60	0.408932	1.31259	0.0876191	0.403241	1	1331	tags=15%, list=7%, signal=16%
GO_BILE_ACID_METABOLIC_PROCESS	GO_BILE_ACID_METABOLIC_PROCESS		43	0.443293	1.31253	0.0971429	0.402462	1	2563	tags=35%, list=14%, signal=40%
GO_REGULATION_OF_ALCOHOL_BIOSYNTHETIC_PROCESS	GO_REGULATION_OF_ALCOHOL_BIOSYNTHETIC_PROCESS		79	0.39258	1.31245	0.0609982	0.401709	1	2757	tags=27%, list=15%, signal=31%
GO_PATTERN_RECOGNITION_RECEPTOR_SIGNALING_PATHWAY	GO_PATTERN_RECOGNITION_RECEPTOR_SIGNALING_PATHWAY		177	0.350331	1.31201	0.0269231	0.401864	1	2471	tags=23%, list=13%, signal=26%
GO_AMMONIUM_TRANSPORT	GO_AMMONIUM_TRANSPORT		103	0.379808	1.31107	0.0539499	0.403248	1	3952	tags=36%, list=21%, signal=45%
GO_REGULATION_OF_EXTRACELLULAR_MATRIX_DISASSEMBLY	GO_REGULATION_OF_EXTRACELLULAR_MATRIX_DISASSEMBLY		17	0.540167	1.31054	0.146771	0.403605	1	3384	tags=53%, list=18%, signal=65%
GO_CARDIOBLAST_DIFFERENTIATION	GO_CARDIOBLAST_DIFFERENTIATION		19	0.532515	1.30892	0.147059	0.406745	1	5319	tags=53%, list=29%, signal=74%
GO_KIDNEY_EPITHELIUM_DEVELOPMENT	GO_KIDNEY_EPITHELIUM_DEVELOPMENT		139	0.364974	1.30849	0.0580524	0.40689	1	3718	tags=40%, list=20%, signal=50%
GO_MUSCLE_SYSTEM_PROCESS	GO_MUSCLE_SYSTEM_PROCESS		447	0.316755	1.30758	0.00371747	0.408314	1	1641	tags=19%, list=9%, signal=20%
GO_NEGATIVE_REGULATION_OF_MUSCLE_TISSUE_DEVELOPMENT	GO_NEGATIVE_REGULATION_OF_MUSCLE_TISSUE_DEVELOPMENT		59	0.407185	1.30728	0.0718447	0.408081	1	1538	tags=20%, list=8%, signal=22%
GO_NERVE_DEVELOPMENT	GO_NERVE_DEVELOPMENT		75	0.398593	1.30642	0.0728347	0.409301	1	4229	tags=36%, list=23%, signal=47%
GO_REGULATION_OF_PRESYNAPTIC_CYTOSOLIC_CALCIUM_ION_CONCENTRATION	GO_REGULATION_OF_PRESYNAPTIC_CYTOSOLIC_CALCIUM_ION_CONCENTRATION		17	0.544721	1.30639	0.131179	0.408429	1	647	tags=18%, list=4%, signal=18%
GO_GLYCOLYTIC_PROCESS_THROUGH_FRUCTOSE_6_PHOSPHATE	GO_GLYCOLYTIC_PROCESS_THROUGH_FRUCTOSE_6_PHOSPHATE		25	0.494147	1.30592	0.135755	0.408621	1	2243	tags=40%, list=12%, signal=45%
GO_REGULATION_OF_ANIMAL_ORGAN_FORMATION	GO_REGULATION_OF_ANIMAL_ORGAN_FORMATION		38	0.442558	1.30565	0.117409	0.40839	1	2478	tags=29%, list=13%, signal=33%
GO_POSITIVE_REGULATION_OF_PROTEIN_ACETYLATION	GO_POSITIVE_REGULATION_OF_PROTEIN_ACETYLATION		41	0.433976	1.30516	0.097166	0.408721	1	3093	tags=27%, list=17%, signal=32%
GO_VASCULAR_PROCESS_IN_CIRCULATORY_SYSTEM	GO_VASCULAR_PROCESS_IN_CIRCULATORY_SYSTEM		156	0.355264	1.30511	0.0471698	0.40792	1	1665	tags=21%, list=9%, signal=23%
GO_REGULATION_OF_AMYLOID_BETA_FORMATION	GO_REGULATION_OF_AMYLOID_BETA_FORMATION		23	0.507359	1.30483	0.135755	0.407624	1	2309	tags=30%, list=13%, signal=35%
GO_G_PROTEIN_COUPLED_RECEPTOR_SIGNALING_PATHWAY_COUPLED_TO_CYCLIC_NUCLEOTIDE_SECOND_MESSENGER	GO_G_PROTEIN_COUPLED_RECEPTOR_SIGNALING_PATHWAY_COUPLED_TO_CYCLIC_NUCLEOTIDE_SECOND_MESSENGER		239	0.338011	1.30458	0.0280899	0.407321	1	2148	tags=17%, list=12%, signal=19%
GO_SIGNAL_RELEASE_FROM_SYNAPSE	GO_SIGNAL_RELEASE_FROM_SYNAPSE		167	0.350964	1.30427	0.0315399	0.407211	1	3883	tags=31%, list=21%, signal=38%
GO_INTRACELLULAR_STEROL_TRANSPORT	GO_INTRACELLULAR_STEROL_TRANSPORT		22	0.492608	1.30408	0.119374	0.406787	1	2563	tags=36%, list=14%, signal=42%
GO_SUBSTANTIA_NIGRA_DEVELOPMENT	GO_SUBSTANTIA_NIGRA_DEVELOPMENT		40	0.447733	1.30355	0.121622	0.40732	1	2233	tags=23%, list=12%, signal=26%
GO_MORPHOGENESIS_OF_A_BRANCHING_STRUCTURE	GO_MORPHOGENESIS_OF_A_BRANCHING_STRUCTURE		193	0.345803	1.3033	0.0340265	0.407026	1	2238	tags=23%, list=12%, signal=26%
GO_INORGANIC_ION_IMPORT_ACROSS_PLASMA_MEMBRANE	GO_INORGANIC_ION_IMPORT_ACROSS_PLASMA_MEMBRANE		82	0.390077	1.30271	0.0657895	0.40753	1	1560	tags=23%, list=8%, signal=25%
GO_TYPE_B_PANCREATIC_CELL_DEVELOPMENT	GO_TYPE_B_PANCREATIC_CELL_DEVELOPMENT		20	0.508766	1.30112	0.143969	0.41071	1	2371	tags=35%, list=13%, signal=40%
GO_POSITIVE_REGULATION_OF_FIBROBLAST_PROLIFERATION	GO_POSITIVE_REGULATION_OF_FIBROBLAST_PROLIFERATION		53	0.417985	1.30082	0.0860421	0.410568	1	1669	tags=23%, list=9%, signal=25%
GO_NEURON_FATE_SPECIFICATION	GO_NEURON_FATE_SPECIFICATION		34	0.454362	1.30018	0.118868	0.411343	1	969	tags=15%, list=5%, signal=15%
GO_REGULATION_OF_METALLOPEPTIDASE_ACTIVITY	GO_REGULATION_OF_METALLOPEPTIDASE_ACTIVITY		22	0.496282	1.30006	0.136095	0.410725	1	2790	tags=18%, list=15%, signal=21%
GO_NEURAL_CREST_CELL_DIFFERENTIATION	GO_NEURAL_CREST_CELL_DIFFERENTIATION		88	0.381843	1.29997	0.0779468	0.410041	1	2824	tags=28%, list=15%, signal=33%
GO_NEGATIVE_REGULATION_OF_PEPTIDYL_THREONINE_PHOSPHORYLATION	GO_NEGATIVE_REGULATION_OF_PEPTIDYL_THREONINE_PHOSPHORYLATION		20	0.505451	1.29945	0.155689	0.410342	1	1804	tags=15%, list=10%, signal=17%
GO_RIG_I_SIGNALING_PATHWAY	GO_RIG_I_SIGNALING_PATHWAY		19	0.518077	1.29941	0.135185	0.409585	1	1765	tags=32%, list=10%, signal=35%
GO_REGULATION_OF_HUMORAL_IMMUNE_RESPONSE	GO_REGULATION_OF_HUMORAL_IMMUNE_RESPONSE		74	0.39546	1.29916	0.0736648	0.409288	1	3418	tags=32%, list=19%, signal=40%
GO_POSITIVE_REGULATION_OF_TRANSCRIPTION_OF_NOTCH_RECEPTOR_TARGET	GO_POSITIVE_REGULATION_OF_TRANSCRIPTION_OF_NOTCH_RECEPTOR_TARGET		17	0.525131	1.29892	0.148855	0.408928	1	4480	tags=47%, list=24%, signal=62%
GO_ORGANIC_HYDROXY_COMPOUND_METABOLIC_PROCESS	GO_ORGANIC_HYDROXY_COMPOUND_METABOLIC_PROCESS		462	0.314969	1.29786	0.00193798	0.410738	1	2860	tags=25%, list=16%, signal=28%
GO_PRODUCTION_OF_SMALL_RNA_INVOLVED_IN_GENE_SILENCING_BY_RNA	GO_PRODUCTION_OF_SMALL_RNA_INVOLVED_IN_GENE_SILENCING_BY_RNA		50	0.417075	1.29605	0.0970297	0.414291	1	2302	tags=18%, list=12%, signal=21%
GO_STARTLE_RESPONSE	GO_STARTLE_RESPONSE		28	0.475407	1.29373	0.129159	0.419325	1	5718	tags=61%, list=31%, signal=88%
GO_REGULATION_OF_HISTONE_H3_K4_METHYLATION	GO_REGULATION_OF_HISTONE_H3_K4_METHYLATION		27	0.467094	1.29369	0.120148	0.418526	1	4864	tags=56%, list=26%, signal=75%
GO_ECTODERM_DEVELOPMENT	GO_ECTODERM_DEVELOPMENT		22	0.494455	1.29282	0.140594	0.419872	1	3517	tags=50%, list=19%, signal=62%
GO_REGULATION_OF_HORMONE_LEVELS	GO_REGULATION_OF_HORMONE_LEVELS		487	0.311938	1.29171	0.00181159	0.421785	1	2712	tags=24%, list=15%, signal=27%
GO_EXTRACELLULAR_STRUCTURE_ORGANIZATION	GO_EXTRACELLULAR_STRUCTURE_ORGANIZATION		403	0.318219	1.29161	0.0165441	0.421166	1	2481	tags=28%, list=13%, signal=32%
GO_REGULATION_OF_EMBRYONIC_DEVELOPMENT	GO_REGULATION_OF_EMBRYONIC_DEVELOPMENT		131	0.360036	1.29152	0.048	0.420485	1	2990	tags=28%, list=16%, signal=33%
GO_NEGATIVE_REGULATION_OF_CELLULAR_RESPONSE_TO_GROWTH_FACTOR_STIMULUS	GO_NEGATIVE_REGULATION_OF_CELLULAR_RESPONSE_TO_GROWTH_FACTOR_STIMULUS		155	0.3495	1.29023	0.0434783	0.422733	1	2666	tags=25%, list=14%, signal=28%
GO_POSITIVE_REGULATION_OF_CIRCADIAN_RHYTHM	GO_POSITIVE_REGULATION_OF_CIRCADIAN_RHYTHM		17	0.522818	1.29015	0.149402	0.422021	1	1119	tags=18%, list=6%, signal=19%
GO_LIPID_HOMEOSTASIS	GO_LIPID_HOMEOSTASIS		137	0.355463	1.28985	0.0495049	0.421898	1	2800	tags=28%, list=15%, signal=32%
GO_REGULATION_OF_MUSCLE_HYPERTROPHY	GO_REGULATION_OF_MUSCLE_HYPERTROPHY		77	0.386679	1.28932	0.0630798	0.42234	1	2824	tags=22%, list=15%, signal=26%
GO_PHOSPHATIDYLETHANOLAMINE_ACYL_CHAIN_REMODELING	GO_PHOSPHATIDYLETHANOLAMINE_ACYL_CHAIN_REMODELING		24	0.48386	1.2884	0.133733	0.423772	1	2937	tags=29%, list=16%, signal=35%
GO_POSITIVE_REGULATION_OF_MYOBLAST_DIFFERENTIATION	GO_POSITIVE_REGULATION_OF_MYOBLAST_DIFFERENTIATION		22	0.496332	1.28792	0.14652	0.424111	1	3610	tags=41%, list=20%, signal=51%
GO_TOLL_LIKE_RECEPTOR_SIGNALING_PATHWAY	GO_TOLL_LIKE_RECEPTOR_SIGNALING_PATHWAY		130	0.358797	1.28746	0.0643863	0.424415	1	2471	tags=23%, list=13%, signal=26%
GO_PHOSPHATIDYLCHOLINE_ACYL_CHAIN_REMODELING	GO_PHOSPHATIDYLCHOLINE_ACYL_CHAIN_REMODELING		27	0.465461	1.28704	0.121622	0.4245	1	3722	tags=33%, list=20%, signal=42%
GO_POSITIVE_REGULATION_OF_VASCULAR_SMOOTH_MUSCLE_CELL_PROLIFERATION	GO_POSITIVE_REGULATION_OF_VASCULAR_SMOOTH_MUSCLE_CELL_PROLIFERATION		46	0.429202	1.28577	0.110236	0.426873	1	519	tags=13%, list=3%, signal=13%
GO_REGULATION_OF_HISTONE_METHYLATION	GO_REGULATION_OF_HISTONE_METHYLATION		63	0.401482	1.28528	0.0912477	0.427219	1	4523	tags=41%, list=25%, signal=55%
GO_DRUG_TRANSPORT	GO_DRUG_TRANSPORT		197	0.338871	1.28431	0.0362595	0.428949	1	3342	tags=28%, list=18%, signal=34%
GO_LUNG_ALVEOLUS_DEVELOPMENT	GO_LUNG_ALVEOLUS_DEVELOPMENT		41	0.427611	1.28296	0.126894	0.431595	1	3955	tags=32%, list=21%, signal=40%
GO_ACID_SECRETION	GO_ACID_SECRETION		123	0.360651	1.28276	0.0587121	0.431218	1	3969	tags=33%, list=22%, signal=42%
GO_ARTERY_DEVELOPMENT	GO_ARTERY_DEVELOPMENT		90	0.380116	1.2827	0.0680934	0.430446	1	2990	tags=30%, list=16%, signal=36%
GO_INTESTINAL_EPITHELIAL_CELL_DIFFERENTIATION	GO_INTESTINAL_EPITHELIAL_CELL_DIFFERENTIATION		20	0.513026	1.28167	0.150376	0.432274	1	2566	tags=35%, list=14%, signal=41%
GO_REGULATION_OF_INOSITOL_PHOSPHATE_BIOSYNTHETIC_PROCESS	GO_REGULATION_OF_INOSITOL_PHOSPHATE_BIOSYNTHETIC_PROCESS		16	0.546337	1.28148	0.159923	0.43185	1	4526	tags=56%, list=25%, signal=74%
GO_LIPID_LOCALIZATION	GO_LIPID_LOCALIZATION		383	0.314766	1.28043	0.0132075	0.433645	1	2886	tags=26%, list=16%, signal=30%
GO_POSITIVE_REGULATION_OF_REPRODUCTIVE_PROCESS	GO_POSITIVE_REGULATION_OF_REPRODUCTIVE_PROCESS		70	0.391197	1.27966	0.0901961	0.434712	1	2230	tags=29%, list=12%, signal=32%
GO_NEURON_PROJECTION_GUIDANCE	GO_NEURON_PROJECTION_GUIDANCE		268	0.324893	1.2795	0.0243446	0.434187	1	4069	tags=36%, list=22%, signal=45%
GO_RENAL_SYSTEM_DEVELOPMENT	GO_RENAL_SYSTEM_DEVELOPMENT		292	0.32474	1.27903	0.0206379	0.434521	1	3024	tags=33%, list=16%, signal=38%
GO_REGULATION_OF_SKELETAL_MUSCLE_CELL_DIFFERENTIATION	GO_REGULATION_OF_SKELETAL_MUSCLE_CELL_DIFFERENTIATION		21	0.505898	1.2788	0.151685	0.43423	1	1486	tags=29%, list=8%, signal=31%
GO_MONOCARBOXYLIC_ACID_TRANSPORT	GO_MONOCARBOXYLIC_ACID_TRANSPORT		154	0.348772	1.27864	0.0531136	0.433725	1	2998	tags=33%, list=16%, signal=39%
GO_INORGANIC_ANION_TRANSPORT	GO_INORGANIC_ANION_TRANSPORT		159	0.348028	1.27791	0.0447154	0.434771	1	3761	tags=37%, list=20%, signal=46%
GO_INTERLEUKIN_7_MEDIATED_SIGNALING_PATHWAY	GO_INTERLEUKIN_7_MEDIATED_SIGNALING_PATHWAY		20	0.50995	1.27734	0.162362	0.435372	1	2061	tags=30%, list=11%, signal=34%
GO_MATURE_B_CELL_DIFFERENTIATION_INVOLVED_IN_IMMUNE_RESPONSE	GO_MATURE_B_CELL_DIFFERENTIATION_INVOLVED_IN_IMMUNE_RESPONSE		19	0.512493	1.27695	0.167677	0.435509	1	2930	tags=37%, list=16%, signal=44%
GO_POSITIVE_REGULATION_OF_STEROL_TRANSPORT	GO_POSITIVE_REGULATION_OF_STEROL_TRANSPORT		22	0.500159	1.2766	0.155268	0.435546	1	2309	tags=41%, list=13%, signal=47%
GO_ORGANIC_HYDROXY_COMPOUND_BIOSYNTHETIC_PROCESS	GO_ORGANIC_HYDROXY_COMPOUND_BIOSYNTHETIC_PROCESS		255	0.325066	1.27642	0.0168856	0.435124	1	2860	tags=26%, list=16%, signal=30%
GO_AMMONIUM_ION_METABOLIC_PROCESS	GO_AMMONIUM_ION_METABOLIC_PROCESS		58	0.396798	1.27605	0.124283	0.435222	1	2937	tags=28%, list=16%, signal=33%
GO_XENOBIOTIC_METABOLIC_PROCESS	GO_XENOBIOTIC_METABOLIC_PROCESS		91	0.376481	1.27386	0.072	0.439986	1	2259	tags=32%, list=12%, signal=36%
GO_NEGATIVE_REGULATION_OF_VIRAL_GENOME_REPLICATION	GO_NEGATIVE_REGULATION_OF_VIRAL_GENOME_REPLICATION		51	0.417273	1.27349	0.124248	0.440093	1	3043	tags=35%, list=17%, signal=42%
GO_REGULATION_OF_FILOPODIUM_ASSEMBLY	GO_REGULATION_OF_FILOPODIUM_ASSEMBLY		42	0.439518	1.27308	0.144213	0.440246	1	3626	tags=36%, list=20%, signal=44%
GO_GLUCAN_CATABOLIC_PROCESS	GO_GLUCAN_CATABOLIC_PROCESS		23	0.486164	1.27165	0.15507	0.442935	1	1909	tags=35%, list=10%, signal=39%
GO_NEGATIVE_REGULATION_OF_CELL_MORPHOGENESIS_INVOLVED_IN_DIFFERENTIATION	GO_NEGATIVE_REGULATION_OF_CELL_MORPHOGENESIS_INVOLVED_IN_DIFFERENTIATION		94	0.37008	1.27147	0.072	0.442533	1	1855	tags=24%, list=10%, signal=27%
GO_CELLULAR_BIOGENIC_AMINE_METABOLIC_PROCESS	GO_CELLULAR_BIOGENIC_AMINE_METABOLIC_PROCESS		51	0.418319	1.27133	0.125461	0.442038	1	4471	tags=45%, list=24%, signal=59%
GO_NEGATIVE_REGULATION_OF_FIBROBLAST_GROWTH_FACTOR_RECEPTOR_SIGNALING_PATHWAY	GO_NEGATIVE_REGULATION_OF_FIBROBLAST_GROWTH_FACTOR_RECEPTOR_SIGNALING_PATHWAY		20	0.499985	1.27015	0.178641	0.444189	1	832	tags=30%, list=5%, signal=31%
GO_PHOSPHOLIPID_TRANSPORT	GO_PHOSPHOLIPID_TRANSPORT		84	0.376799	1.26959	0.0780952	0.444864	1	2581	tags=30%, list=14%, signal=34%
GO_NEGATIVE_REGULATION_OF_ACTIN_FILAMENT_BUNDLE_ASSEMBLY	GO_NEGATIVE_REGULATION_OF_ACTIN_FILAMENT_BUNDLE_ASSEMBLY		26	0.462958	1.2691	0.143426	0.445184	1	1829	tags=27%, list=10%, signal=30%
GO_FOREBRAIN_NEURON_DEVELOPMENT	GO_FOREBRAIN_NEURON_DEVELOPMENT		31	0.459336	1.26802	0.156134	0.447129	1	5153	tags=61%, list=28%, signal=85%
GO_REGULATION_OF_NEUROTRANSMITTER_SECRETION	GO_REGULATION_OF_NEUROTRANSMITTER_SECRETION		105	0.36415	1.2675	0.0872093	0.447641	1	2356	tags=22%, list=13%, signal=25%
GO_GAMMA_AMINOBUTYRIC_ACID_SIGNALING_PATHWAY	GO_GAMMA_AMINOBUTYRIC_ACID_SIGNALING_PATHWAY		25	0.489588	1.26724	0.157088	0.447465	1	1929	tags=28%, list=10%, signal=31%
GO_ANTIBIOTIC_METABOLIC_PROCESS	GO_ANTIBIOTIC_METABOLIC_PROCESS		77	0.382269	1.26704	0.0885122	0.447146	1	2544	tags=23%, list=14%, signal=27%
GO_CELL_COMMUNICATION_INVOLVED_IN_CARDIAC_CONDUCTION	GO_CELL_COMMUNICATION_INVOLVED_IN_CARDIAC_CONDUCTION		54	0.409785	1.26696	0.131931	0.446498	1	1560	tags=24%, list=8%, signal=26%
GO_POSTSYNAPTIC_MODULATION_OF_CHEMICAL_SYNAPTIC_TRANSMISSION	GO_POSTSYNAPTIC_MODULATION_OF_CHEMICAL_SYNAPTIC_TRANSMISSION		17	0.513041	1.26686	0.177143	0.445856	1	2319	tags=29%, list=13%, signal=34%
GO_REGULATION_OF_CALCIUM_ION_DEPENDENT_EXOCYTOSIS	GO_REGULATION_OF_CALCIUM_ION_DEPENDENT_EXOCYTOSIS		112	0.361239	1.26618	0.092	0.446701	1	3922	tags=33%, list=21%, signal=42%
GO_DNA_DEALKYLATION	GO_DNA_DEALKYLATION		26	0.466589	1.26476	0.144788	0.449554	1	840	tags=15%, list=5%, signal=16%
GO_NEUROINFLAMMATORY_RESPONSE	GO_NEUROINFLAMMATORY_RESPONSE		64	0.392328	1.26447	0.0843806	0.449457	1	1789	tags=19%, list=10%, signal=21%
GO_REGULATION_OF_FERTILIZATION	GO_REGULATION_OF_FERTILIZATION		23	0.470432	1.26412	0.172084	0.449464	1	818	tags=22%, list=4%, signal=23%
GO_SEGMENTATION	GO_SEGMENTATION		101	0.360124	1.2638	0.0851064	0.449522	1	3699	tags=28%, list=20%, signal=34%
GO_O_GLYCAN_PROCESSING	GO_O_GLYCAN_PROCESSING		53	0.40896	1.2631	0.132438	0.450507	1	3869	tags=30%, list=21%, signal=38%
GO_REGULATION_OF_CIRCADIAN_SLEEP_WAKE_CYCLE	GO_REGULATION_OF_CIRCADIAN_SLEEP_WAKE_CYCLE		20	0.495329	1.26286	0.16501	0.450237	1	581	tags=15%, list=3%, signal=15%
GO_POSITIVE_REGULATION_OF_T_CELL_CYTOKINE_PRODUCTION	GO_POSITIVE_REGULATION_OF_T_CELL_CYTOKINE_PRODUCTION		18	0.506463	1.26221	0.187956	0.451131	1	645	tags=17%, list=4%, signal=17%
GO_RESPONSE_TO_ESTRADIOL	GO_RESPONSE_TO_ESTRADIOL		125	0.355215	1.26199	0.0689655	0.450811	1	2208	tags=26%, list=12%, signal=29%
GO_INTESTINAL_ABSORPTION	GO_INTESTINAL_ABSORPTION		34	0.444539	1.26098	0.124542	0.452647	1	3604	tags=50%, list=20%, signal=62%
GO_FEMALE_SEX_DIFFERENTIATION	GO_FEMALE_SEX_DIFFERENTIATION		113	0.357346	1.26062	0.0580524	0.452687	1	836	tags=15%, list=5%, signal=16%
GO_MUSCLE_HYPERTROPHY_IN_RESPONSE_TO_STRESS	GO_MUSCLE_HYPERTROPHY_IN_RESPONSE_TO_STRESS		33	0.453984	1.25993	0.161417	0.453589	1	2732	tags=24%, list=15%, signal=28%
GO_TOXIN_TRANSPORT	GO_TOXIN_TRANSPORT		39	0.426323	1.25859	0.136015	0.456358	1	2348	tags=26%, list=13%, signal=29%
GO_ADAPTIVE_THERMOGENESIS	GO_ADAPTIVE_THERMOGENESIS		149	0.342302	1.2579	0.0700758	0.45739	1	2194	tags=23%, list=12%, signal=26%
GO_REGULATION_OF_METALLOENDOPEPTIDASE_ACTIVITY	GO_REGULATION_OF_METALLOENDOPEPTIDASE_ACTIVITY		15	0.541578	1.25741	0.204461	0.45776	1	1954	tags=13%, list=11%, signal=15%
GO_REGULATION_OF_LOW_DENSITY_LIPOPROTEIN_PARTICLE_CLEARANCE	GO_REGULATION_OF_LOW_DENSITY_LIPOPROTEIN_PARTICLE_CLEARANCE		20	0.490268	1.25593	0.179074	0.460758	1	4044	tags=30%, list=22%, signal=38%
GO_REGULATION_OF_NEUROINFLAMMATORY_RESPONSE	GO_REGULATION_OF_NEUROINFLAMMATORY_RESPONSE		40	0.4299	1.2547	0.132673	0.463247	1	1789	tags=18%, list=10%, signal=19%
GO_ICOSANOID_METABOLIC_PROCESS	GO_ICOSANOID_METABOLIC_PROCESS		70	0.375848	1.25441	0.100386	0.463134	1	2736	tags=34%, list=15%, signal=40%
GO_AUDITORY_RECEPTOR_CELL_DEVELOPMENT	GO_AUDITORY_RECEPTOR_CELL_DEVELOPMENT		16	0.521362	1.25422	0.177239	0.462728	1	2868	tags=38%, list=16%, signal=44%
GO_NEGATIVE_REGULATION_OF_BEHAVIOR	GO_NEGATIVE_REGULATION_OF_BEHAVIOR		17	0.512484	1.25348	0.180039	0.463906	1	4471	tags=35%, list=24%, signal=47%
GO_STEM_CELL_DIFFERENTIATION	GO_STEM_CELL_DIFFERENTIATION		245	0.319223	1.25348	0.0389105	0.463034	1	2571	tags=22%, list=14%, signal=26%
GO_REGULATION_OF_VASOCONSTRICTION	GO_REGULATION_OF_VASOCONSTRICTION		55	0.396746	1.25235	0.11985	0.465178	1	3918	tags=45%, list=21%, signal=58%
GO_ALPHA_AMINO_ACID_BIOSYNTHETIC_PROCESS	GO_ALPHA_AMINO_ACID_BIOSYNTHETIC_PROCESS		57	0.389574	1.25224	0.101833	0.464623	1	2920	tags=35%, list=16%, signal=42%
GO_ACTOMYOSIN_STRUCTURE_ORGANIZATION	GO_ACTOMYOSIN_STRUCTURE_ORGANIZATION		187	0.332497	1.25167	0.0485075	0.465337	1	2744	tags=28%, list=15%, signal=33%
GO_EXPLORATION_BEHAVIOR	GO_EXPLORATION_BEHAVIOR		25	0.473617	1.25145	0.164032	0.465082	1	4037	tags=44%, list=22%, signal=56%
GO_REGULATION_OF_GLUTAMATE_SECRETION	GO_REGULATION_OF_GLUTAMATE_SECRETION		16	0.522164	1.25104	0.17757	0.465347	1	3732	tags=50%, list=20%, signal=63%
GO_POSITIVE_REGULATION_OF_CALCIUM_ION_TRANSMEMBRANE_TRANSPORTER_ACTIVITY	GO_POSITIVE_REGULATION_OF_CALCIUM_ION_TRANSMEMBRANE_TRANSPORTER_ACTIVITY		37	0.42805	1.2508	0.124272	0.465152	1	2670	tags=32%, list=14%, signal=38%
GO_POTASSIUM_ION_IMPORT_ACROSS_PLASMA_MEMBRANE	GO_POTASSIUM_ION_IMPORT_ACROSS_PLASMA_MEMBRANE		45	0.419069	1.25078	0.144814	0.464354	1	2041	tags=31%, list=11%, signal=35%
GO_MULTI_ORGANISM_CELLULAR_PROCESS	GO_MULTI_ORGANISM_CELLULAR_PROCESS		45	0.413348	1.25021	0.134503	0.465045	1	2055	tags=24%, list=11%, signal=27%
GO_P38MAPK_CASCADE	GO_P38MAPK_CASCADE		48	0.415603	1.24938	0.145315	0.466288	1	3859	tags=33%, list=21%, signal=42%
GO_EPITHELIAL_CELL_PROLIFERATION	GO_EPITHELIAL_CELL_PROLIFERATION		399	0.303915	1.24899	0.0255474	0.466424	1	2478	tags=23%, list=13%, signal=25%
GO_ADENYLATE_CYCLASE_ACTIVATING_G_PROTEIN_COUPLED_RECEPTOR_SIGNALING_PATHWAY	GO_ADENYLATE_CYCLASE_ACTIVATING_G_PROTEIN_COUPLED_RECEPTOR_SIGNALING_PATHWAY		131	0.347372	1.24868	0.0735849	0.466428	1	2148	tags=18%, list=12%, signal=21%
GO_NEGATIVE_REGULATION_OF_CARDIOCYTE_DIFFERENTIATION	GO_NEGATIVE_REGULATION_OF_CARDIOCYTE_DIFFERENTIATION		25	0.47405	1.24854	0.15261	0.465952	1	445	tags=16%, list=2%, signal=16%
GO_AMYLOID_BETA_METABOLIC_PROCESS	GO_AMYLOID_BETA_METABOLIC_PROCESS		41	0.42676	1.24832	0.133843	0.465748	1	4371	tags=41%, list=24%, signal=54%
GO_RESPONSE_TO_BRONCHODILATOR	GO_RESPONSE_TO_BRONCHODILATOR		52	0.398858	1.2467	0.1423	0.46927	1	3929	tags=38%, list=21%, signal=49%
GO_POSITIVE_REGULATION_OF_NEUROINFLAMMATORY_RESPONSE	GO_POSITIVE_REGULATION_OF_NEUROINFLAMMATORY_RESPONSE		21	0.48787	1.24667	0.170297	0.468492	1	3073	tags=29%, list=17%, signal=34%
GO_MUSCLE_CONTRACTION	GO_MUSCLE_CONTRACTION		339	0.31208	1.24577	0.0327553	0.470052	1	2281	tags=24%, list=12%, signal=27%
GO_SEX_DIFFERENTIATION	GO_SEX_DIFFERENTIATION		251	0.316304	1.24494	0.0384615	0.471445	1	3299	tags=26%, list=18%, signal=32%
GO_NEGATIVE_REGULATION_OF_NEUROTRANSMITTER_TRANSPORT	GO_NEGATIVE_REGULATION_OF_NEUROTRANSMITTER_TRANSPORT		22	0.476412	1.24406	0.162272	0.472976	1	3020	tags=41%, list=16%, signal=49%
GO_EMBRYONIC_PLACENTA_DEVELOPMENT	GO_EMBRYONIC_PLACENTA_DEVELOPMENT		87	0.367209	1.24338	0.107632	0.473981	1	3511	tags=28%, list=19%, signal=34%
GO_SALIVARY_GLAND_DEVELOPMENT	GO_SALIVARY_GLAND_DEVELOPMENT		37	0.427366	1.24297	0.139394	0.474221	1	2353	tags=32%, list=13%, signal=37%
GO_REGULATION_OF_LONG_TERM_NEURONAL_SYNAPTIC_PLASTICITY	GO_REGULATION_OF_LONG_TERM_NEURONAL_SYNAPTIC_PLASTICITY		26	0.460368	1.24289	0.153846	0.473576	1	4130	tags=42%, list=22%, signal=54%
GO_HISTONE_PHOSPHORYLATION	GO_HISTONE_PHOSPHORYLATION		37	0.435989	1.24275	0.158635	0.47309	1	5773	tags=46%, list=31%, signal=67%
GO_ASPARTATE_FAMILY_AMINO_ACID_METABOLIC_PROCESS	GO_ASPARTATE_FAMILY_AMINO_ACID_METABOLIC_PROCESS		48	0.409224	1.24181	0.143689	0.474887	1	4479	tags=46%, list=24%, signal=60%
GO_POSITIVE_REGULATION_OF_APOPTOTIC_SIGNALING_PATHWAY	GO_POSITIVE_REGULATION_OF_APOPTOTIC_SIGNALING_PATHWAY		173	0.333254	1.2412	0.06917	0.475652	1	2398	tags=20%, list=13%, signal=23%
GO_RESPONSE_TO_DEXAMETHASONE	GO_RESPONSE_TO_DEXAMETHASONE		42	0.411494	1.24113	0.148218	0.474989	1	1697	tags=26%, list=9%, signal=29%
GO_NEGATIVE_REGULATION_OF_B_CELL_ACTIVATION	GO_NEGATIVE_REGULATION_OF_B_CELL_ACTIVATION		31	0.445984	1.2407	0.15547	0.475344	1	2073	tags=26%, list=11%, signal=29%
GO_HORMONE_TRANSPORT	GO_HORMONE_TRANSPORT		314	0.311074	1.2406	0.0307102	0.474739	1	2460	tags=22%, list=13%, signal=25%
GO_MONOCARBOXYLIC_ACID_BIOSYNTHETIC_PROCESS	GO_MONOCARBOXYLIC_ACID_BIOSYNTHETIC_PROCESS		188	0.330192	1.2404	0.0637066	0.47442	1	2437	tags=25%, list=13%, signal=29%
GO_REGULATION_OF_CALCIUM_ION_TRANSPORT	GO_REGULATION_OF_CALCIUM_ION_TRANSPORT		233	0.322139	1.24032	0.0452756	0.473805	1	2670	tags=24%, list=14%, signal=28%
GO_NEGATIVE_REGULATION_OF_BMP_SIGNALING_PATHWAY	GO_NEGATIVE_REGULATION_OF_BMP_SIGNALING_PATHWAY		51	0.398553	1.24017	0.119231	0.473376	1	4418	tags=43%, list=24%, signal=57%
GO_REGULATION_OF_BMP_SIGNALING_PATHWAY	GO_REGULATION_OF_BMP_SIGNALING_PATHWAY		87	0.364523	1.2401	0.102041	0.472721	1	3891	tags=33%, list=21%, signal=42%
GO_REGULATION_OF_NEUROTRANSMITTER_LEVELS	GO_REGULATION_OF_NEUROTRANSMITTER_LEVELS		322	0.310092	1.24001	0.0349265	0.472128	1	2650	tags=22%, list=14%, signal=25%
GO_POSITIVE_REGULATION_OF_TYPE_2_IMMUNE_RESPONSE	GO_POSITIVE_REGULATION_OF_TYPE_2_IMMUNE_RESPONSE		15	0.53361	1.23961	0.207547	0.472361	1	2926	tags=40%, list=16%, signal=48%
GO_GLYCEROLIPID_METABOLIC_PROCESS	GO_GLYCEROLIPID_METABOLIC_PROCESS		221	0.325424	1.2396	0.0635838	0.471537	1	1871	tags=17%, list=10%, signal=19%
GO_COBALAMIN_METABOLIC_PROCESS	GO_COBALAMIN_METABOLIC_PROCESS		20	0.497943	1.23939	0.178782	0.471286	1	2510	tags=20%, list=14%, signal=23%
GO_HISTONE_H3_K27_METHYLATION	GO_HISTONE_H3_K27_METHYLATION		18	0.506807	1.23929	0.195219	0.470711	1	3817	tags=50%, list=21%, signal=63%
GO_SYNAPTIC_VESICLE_LOCALIZATION	GO_SYNAPTIC_VESICLE_LOCALIZATION		161	0.33519	1.23927	0.0933852	0.469975	1	2356	tags=21%, list=13%, signal=24%
GO_SENSORY_PERCEPTION_OF_MECHANICAL_STIMULUS	GO_SENSORY_PERCEPTION_OF_MECHANICAL_STIMULUS		163	0.334924	1.23757	0.0896414	0.473572	1	2031	tags=21%, list=11%, signal=24%
GO_CARBOHYDRATE_DERIVATIVE_TRANSPORT	GO_CARBOHYDRATE_DERIVATIVE_TRANSPORT		72	0.376043	1.23627	0.117417	0.476199	1	3231	tags=28%, list=18%, signal=34%
GO_MULTI_MULTICELLULAR_ORGANISM_PROCESS	GO_MULTI_MULTICELLULAR_ORGANISM_PROCESS		204	0.324749	1.23587	0.0667903	0.476443	1	3011	tags=22%, list=16%, signal=25%
GO_DEMETHYLATION	GO_DEMETHYLATION		60	0.387996	1.23524	0.152878	0.47736	1	4204	tags=28%, list=23%, signal=37%
GO_EMBRYONIC_SKELETAL_SYSTEM_DEVELOPMENT	GO_EMBRYONIC_SKELETAL_SYSTEM_DEVELOPMENT		126	0.345977	1.23516	0.0957643	0.476734	1	3927	tags=37%, list=21%, signal=47%
GO_MALE_SEX_DIFFERENTIATION	GO_MALE_SEX_DIFFERENTIATION		150	0.335061	1.23483	0.0867925	0.476737	1	2440	tags=23%, list=13%, signal=27%
GO_SEROTONIN_RECEPTOR_SIGNALING_PATHWAY	GO_SEROTONIN_RECEPTOR_SIGNALING_PATHWAY		30	0.449462	1.23422	0.167331	0.47753	1	4997	tags=40%, list=27%, signal=55%
GO_HEART_PROCESS	GO_HEART_PROCESS		282	0.314604	1.23402	0.0393996	0.477298	1	2930	tags=28%, list=16%, signal=33%
GO_REGULATION_OF_CARDIAC_MUSCLE_TISSUE_DEVELOPMENT	GO_REGULATION_OF_CARDIAC_MUSCLE_TISSUE_DEVELOPMENT		93	0.360034	1.23389	0.111111	0.476806	1	3891	tags=32%, list=21%, signal=41%
GO_AMYLOID_BETA_FORMATION	GO_AMYLOID_BETA_FORMATION		28	0.455698	1.23368	0.176471	0.476562	1	2309	tags=25%, list=13%, signal=29%
GO_POSITIVE_REGULATION_OF_ANIMAL_ORGAN_MORPHOGENESIS	GO_POSITIVE_REGULATION_OF_ANIMAL_ORGAN_MORPHOGENESIS		81	0.368467	1.23335	0.113636	0.47666	1	3718	tags=38%, list=20%, signal=48%
GO_POSITIVE_REGULATION_OF_LIPID_METABOLIC_PROCESS	GO_POSITIVE_REGULATION_OF_LIPID_METABOLIC_PROCESS		136	0.342073	1.23286	0.0850662	0.477178	1	2962	tags=29%, list=16%, signal=35%
GO_POSITIVE_REGULATION_OF_CARDIAC_MUSCLE_CELL_PROLIFERATION	GO_POSITIVE_REGULATION_OF_CARDIAC_MUSCLE_CELL_PROLIFERATION		33	0.433986	1.23245	0.172481	0.477417	1	4586	tags=33%, list=25%, signal=44%
GO_VASCULAR_SMOOTH_MUSCLE_CONTRACTION	GO_VASCULAR_SMOOTH_MUSCLE_CONTRACTION		23	0.466912	1.23038	0.172816	0.482118	1	4088	tags=52%, list=22%, signal=67%
GO_VASODILATION	GO_VASODILATION		31	0.438707	1.23001	0.1875	0.482293	1	2803	tags=39%, list=15%, signal=46%
GO_NEGATIVE_REGULATION_OF_EPITHELIAL_CELL_DIFFERENTIATION	GO_NEGATIVE_REGULATION_OF_EPITHELIAL_CELL_DIFFERENTIATION		41	0.419445	1.22981	0.181637	0.482005	1	1501	tags=27%, list=8%, signal=29%
GO_LONG_CHAIN_FATTY_ACID_METABOLIC_PROCESS	GO_LONG_CHAIN_FATTY_ACID_METABOLIC_PROCESS		76	0.368445	1.22939	0.143678	0.482305	1	1817	tags=24%, list=10%, signal=26%
GO_PROTEIN_AUTOPROCESSING	GO_PROTEIN_AUTOPROCESSING		15	0.525481	1.22915	0.204461	0.482155	1	5241	tags=73%, list=28%, signal=102%
GO_REGENERATION	GO_REGENERATION		191	0.326361	1.22852	0.0680529	0.483099	1	2273	tags=22%, list=12%, signal=25%
GO_DEFENSE_RESPONSE_TO_FUNGUS	GO_DEFENSE_RESPONSE_TO_FUNGUS		26	0.459892	1.22808	0.188571	0.483499	1	5005	tags=58%, list=27%, signal=79%
GO_REGULATION_OF_MUSCLE_ADAPTATION	GO_REGULATION_OF_MUSCLE_ADAPTATION		103	0.348536	1.2272	0.0982318	0.48505	1	2395	tags=19%, list=13%, signal=22%
GO_REGULATION_OF_INFLAMMATORY_RESPONSE	GO_REGULATION_OF_INFLAMMATORY_RESPONSE		327	0.309696	1.22654	0.0258449	0.486004	1	2213	tags=20%, list=12%, signal=22%
GO_RESPONSE_TO_XENOBIOTIC_STIMULUS	GO_RESPONSE_TO_XENOBIOTIC_STIMULUS		255	0.317402	1.22632	0.0605469	0.485761	1	2735	tags=29%, list=15%, signal=33%
GO_ORGANIC_CATION_TRANSPORT	GO_ORGANIC_CATION_TRANSPORT		35	0.426884	1.22617	0.187381	0.485345	1	1899	tags=26%, list=10%, signal=29%
GO_RENAL_TUBULE_DEVELOPMENT	GO_RENAL_TUBULE_DEVELOPMENT		95	0.353527	1.22552	0.116564	0.48623	1	3002	tags=33%, list=16%, signal=39%
GO_SYNAPTIC_TRANSMISSION_GLUTAMATERGIC	GO_SYNAPTIC_TRANSMISSION_GLUTAMATERGIC		92	0.35115	1.2247	0.105263	0.48758	1	3661	tags=32%, list=20%, signal=39%
GO_CELLULAR_RESPONSE_TO_CAMP	GO_CELLULAR_RESPONSE_TO_CAMP		51	0.397028	1.22467	0.160305	0.486868	1	1804	tags=24%, list=10%, signal=26%
GO_NEGATIVE_REGULATION_OF_LOCOMOTION	GO_NEGATIVE_REGULATION_OF_LOCOMOTION		365	0.303202	1.22462	0.0428305	0.486164	1	1919	tags=17%, list=10%, signal=19%
GO_MEMBRANE_DEPOLARIZATION_DURING_ACTION_POTENTIAL	GO_MEMBRANE_DEPOLARIZATION_DURING_ACTION_POTENTIAL		37	0.42157	1.22357	0.162376	0.488136	1	2771	tags=35%, list=15%, signal=41%
GO_POSITIVE_REGULATION_OF_LIPID_TRANSPORT	GO_POSITIVE_REGULATION_OF_LIPID_TRANSPORT		60	0.388505	1.22267	0.135903	0.489858	1	2824	tags=30%, list=15%, signal=35%
GO_POSITIVE_REGULATION_OF_JNK_CASCADE	GO_POSITIVE_REGULATION_OF_JNK_CASCADE		136	0.337325	1.2222	0.102515	0.490374	1	3952	tags=35%, list=21%, signal=44%
GO_NEGATIVE_REGULATION_OF_INTERLEUKIN_1_BETA_PRODUCTION	GO_NEGATIVE_REGULATION_OF_INTERLEUKIN_1_BETA_PRODUCTION		18	0.490473	1.22199	0.202729	0.490083	1	1113	tags=28%, list=6%, signal=30%
GO_REGULATION_OF_BONE_MINERALIZATION	GO_REGULATION_OF_BONE_MINERALIZATION		70	0.372562	1.22196	0.133459	0.489353	1	1245	tags=17%, list=7%, signal=18%
GO_TETRAPYRROLE_METABOLIC_PROCESS	GO_TETRAPYRROLE_METABOLIC_PROCESS		28	0.445441	1.22189	0.191781	0.488705	1	2654	tags=21%, list=14%, signal=25%
GO_UTERUS_DEVELOPMENT	GO_UTERUS_DEVELOPMENT		22	0.480026	1.22188	0.183953	0.487929	1	3103	tags=36%, list=17%, signal=44%
GO_REGULATION_OF_ION_TRANSMEMBRANE_TRANSPORT	GO_REGULATION_OF_ION_TRANSMEMBRANE_TRANSPORT		450	0.299648	1.22172	0.014	0.487576	1	2797	tags=24%, list=15%, signal=28%
GO_COCHLEA_DEVELOPMENT	GO_COCHLEA_DEVELOPMENT		48	0.401316	1.22162	0.157495	0.487025	1	1136	tags=19%, list=6%, signal=20%
GO_REGULATION_OF_LIPID_CATABOLIC_PROCESS	GO_REGULATION_OF_LIPID_CATABOLIC_PROCESS		52	0.398814	1.22128	0.164122	0.487134	1	1772	tags=31%, list=10%, signal=34%
GO_NEGATIVE_REGULATION_OF_CYTOKINE_PRODUCTION_INVOLVED_IN_IMMUNE_RESPONSE	GO_NEGATIVE_REGULATION_OF_CYTOKINE_PRODUCTION_INVOLVED_IN_IMMUNE_RESPONSE		23	0.471103	1.22096	0.2	0.487261	1	2507	tags=35%, list=14%, signal=40%
GO_REGULATION_OF_GLIAL_CELL_DIFFERENTIATION	GO_REGULATION_OF_GLIAL_CELL_DIFFERENTIATION		70	0.373328	1.22054	0.125483	0.487584	1	1802	tags=19%, list=10%, signal=21%
GO_REGULATION_OF_OSSIFICATION	GO_REGULATION_OF_OSSIFICATION		192	0.319926	1.21984	0.0682261	0.488573	1	3002	tags=25%, list=16%, signal=30%
GO_ANION_TRANSMEMBRANE_TRANSPORT	GO_ANION_TRANSMEMBRANE_TRANSPORT		259	0.312458	1.21979	0.0476191	0.487897	1	2395	tags=24%, list=13%, signal=27%
GO_MICROVILLUS_ORGANIZATION	GO_MICROVILLUS_ORGANIZATION		23	0.463911	1.21935	0.198148	0.488274	1	4497	tags=61%, list=24%, signal=80%
GO_HEART_FORMATION	GO_HEART_FORMATION		30	0.441596	1.21909	0.173004	0.48821	1	3891	tags=40%, list=21%, signal=51%
GO_REPRODUCTIVE_SYSTEM_DEVELOPMENT	GO_REPRODUCTIVE_SYSTEM_DEVELOPMENT		410	0.302499	1.21903	0.0419847	0.487554	1	3299	tags=25%, list=18%, signal=30%
GO_NEGATIVE_REGULATION_OF_CARDIAC_MUSCLE_TISSUE_DEVELOPMENT	GO_NEGATIVE_REGULATION_OF_CARDIAC_MUSCLE_TISSUE_DEVELOPMENT		40	0.420046	1.21895	0.179104	0.487016	1	894	tags=18%, list=5%, signal=18%
GO_SIGNAL_RELEASE	GO_SIGNAL_RELEASE		452	0.298337	1.21866	0.0283688	0.486985	1	2371	tags=20%, list=13%, signal=23%
GO_REGULATION_OF_SYSTEMIC_ARTERIAL_BLOOD_PRESSURE	GO_REGULATION_OF_SYSTEMIC_ARTERIAL_BLOOD_PRESSURE		88	0.356923	1.21841	0.114391	0.48683	1	3182	tags=33%, list=17%, signal=40%
GO_POSITIVE_REGULATION_OF_LIPID_LOCALIZATION	GO_POSITIVE_REGULATION_OF_LIPID_LOCALIZATION		80	0.360787	1.21833	0.138833	0.48627	1	2824	tags=28%, list=15%, signal=32%
GO_REGULATION_OF_ASTROCYTE_DIFFERENTIATION	GO_REGULATION_OF_ASTROCYTE_DIFFERENTIATION		35	0.430698	1.21609	0.194605	0.491526	1	3946	tags=31%, list=21%, signal=40%
GO_MUSCLE_CELL_DIFFERENTIATION	GO_MUSCLE_CELL_DIFFERENTIATION		367	0.298245	1.21567	0.0372549	0.491874	1	2824	tags=25%, list=15%, signal=29%
GO_INNER_EAR_MORPHOGENESIS	GO_INNER_EAR_MORPHOGENESIS		95	0.35311	1.21551	0.145594	0.491526	1	1100	tags=20%, list=6%, signal=21%
GO_PLACENTA_DEVELOPMENT	GO_PLACENTA_DEVELOPMENT		145	0.330885	1.21517	0.0923379	0.491699	1	3665	tags=28%, list=20%, signal=35%
GO_POSITIVE_REGULATION_OF_HEART_RATE	GO_POSITIVE_REGULATION_OF_HEART_RATE		26	0.454351	1.21492	0.200389	0.49155	1	2930	tags=42%, list=16%, signal=50%
GO_CHOLESTEROL_STORAGE	GO_CHOLESTEROL_STORAGE		17	0.501488	1.21465	0.188825	0.49149	1	2586	tags=53%, list=14%, signal=62%
GO_REGULATION_OF_CELLULAR_RESPONSE_TO_GROWTH_FACTOR_STIMULUS	GO_REGULATION_OF_CELLULAR_RESPONSE_TO_GROWTH_FACTOR_STIMULUS		277	0.308715	1.21317	0.0476191	0.494763	1	2740	tags=22%, list=15%, signal=26%
GO_PATTERN_SPECIFICATION_PROCESS	GO_PATTERN_SPECIFICATION_PROCESS		426	0.298334	1.21313	0.0368324	0.494072	1	3803	tags=30%, list=21%, signal=37%
GO_REGULATION_OF_STEROID_METABOLIC_PROCESS	GO_REGULATION_OF_STEROID_METABOLIC_PROCESS		118	0.34401	1.21309	0.127863	0.493401	1	2604	tags=26%, list=14%, signal=30%
GO_REGULATION_OF_NEURONAL_SYNAPTIC_PLASTICITY	GO_REGULATION_OF_NEURONAL_SYNAPTIC_PLASTICITY		51	0.397952	1.21279	0.165756	0.493435	1	3643	tags=39%, list=20%, signal=49%
GO_NON_CANONICAL_WNT_SIGNALING_PATHWAY	GO_NON_CANONICAL_WNT_SIGNALING_PATHWAY		148	0.329798	1.21279	0.10219	0.492659	1	2389	tags=21%, list=13%, signal=24%
GO_PROTEIN_LOCALIZATION_TO_CHROMATIN	GO_PROTEIN_LOCALIZATION_TO_CHROMATIN		28	0.442627	1.21189	0.227704	0.494332	1	5771	tags=57%, list=31%, signal=83%
GO_RESPONSE_TO_AMINE	GO_RESPONSE_TO_AMINE		46	0.401389	1.21173	0.176707	0.493944	1	2401	tags=30%, list=13%, signal=35%
GO_HISTONE_H4_K16_ACETYLATION	GO_HISTONE_H4_K16_ACETYLATION		19	0.486509	1.21119	0.225869	0.494633	1	4846	tags=47%, list=26%, signal=64%
GO_CIRCADIAN_SLEEP_WAKE_CYCLE_SLEEP	GO_CIRCADIAN_SLEEP_WAKE_CYCLE_SLEEP		20	0.483394	1.21091	0.234375	0.49463	1	788	tags=20%, list=4%, signal=21%
GO_MUSCLE_ORGAN_DEVELOPMENT	GO_MUSCLE_ORGAN_DEVELOPMENT		399	0.298514	1.21062	0.0453686	0.494648	1	2824	tags=25%, list=15%, signal=29%
GO_REGULATION_OF_T_CELL_CYTOKINE_PRODUCTION	GO_REGULATION_OF_T_CELL_CYTOKINE_PRODUCTION		28	0.436538	1.21028	0.203036	0.494745	1	983	tags=18%, list=5%, signal=19%
GO_REGULATION_OF_MUSCLE_CELL_DIFFERENTIATION	GO_REGULATION_OF_MUSCLE_CELL_DIFFERENTIATION		177	0.318898	1.20906	0.0891473	0.497411	1	2926	tags=23%, list=16%, signal=27%
GO_POSITIVE_REGULATION_OF_DEVELOPMENTAL_GROWTH	GO_POSITIVE_REGULATION_OF_DEVELOPMENTAL_GROWTH		176	0.323533	1.20876	0.0809249	0.497417	1	4200	tags=32%, list=23%, signal=41%
GO_SECOND_MESSENGER_MEDIATED_SIGNALING	GO_SECOND_MESSENGER_MEDIATED_SIGNALING		421	0.296854	1.20835	0.0330097	0.497666	1	3297	tags=25%, list=18%, signal=30%
GO_ALCOHOL_CATABOLIC_PROCESS	GO_ALCOHOL_CATABOLIC_PROCESS		49	0.395044	1.20827	0.180077	0.497133	1	2360	tags=24%, list=13%, signal=28%
GO_FILOPODIUM_ASSEMBLY	GO_FILOPODIUM_ASSEMBLY		57	0.385066	1.20808	0.148893	0.496895	1	3626	tags=35%, list=20%, signal=44%
GO_CEREBELLAR_CORTEX_FORMATION	GO_CEREBELLAR_CORTEX_FORMATION		21	0.464017	1.20747	0.225806	0.497734	1	3614	tags=52%, list=20%, signal=65%
GO_EAR_MORPHOGENESIS	GO_EAR_MORPHOGENESIS		115	0.345676	1.20659	0.103314	0.499356	1	1100	tags=18%, list=6%, signal=19%
GO_POSITIVE_REGULATION_OF_SODIUM_ION_TRANSMEMBRANE_TRANSPORT	GO_POSITIVE_REGULATION_OF_SODIUM_ION_TRANSMEMBRANE_TRANSPORT		21	0.466486	1.20653	0.216822	0.498767	1	2619	tags=33%, list=14%, signal=39%
GO_FIBROBLAST_PROLIFERATION	GO_FIBROBLAST_PROLIFERATION		88	0.356928	1.2064	0.146667	0.498342	1	2302	tags=24%, list=12%, signal=27%
GO_PROTEIN_TRIMERIZATION	GO_PROTEIN_TRIMERIZATION		53	0.387099	1.20608	0.169492	0.498422	1	3645	tags=34%, list=20%, signal=42%
GO_NEGATIVE_REGULATION_OF_LOW_DENSITY_LIPOPROTEIN_PARTICLE_CLEARANCE	GO_NEGATIVE_REGULATION_OF_LOW_DENSITY_LIPOPROTEIN_PARTICLE_CLEARANCE		15	0.515904	1.20514	0.247036	0.500286	1	650	tags=13%, list=4%, signal=14%
GO_CHONDROCYTE_DEVELOPMENT_INVOLVED_IN_ENDOCHONDRAL_BONE_MORPHOGENESIS	GO_CHONDROCYTE_DEVELOPMENT_INVOLVED_IN_ENDOCHONDRAL_BONE_MORPHOGENESIS		22	0.469226	1.20494	0.205714	0.500031	1	2308	tags=27%, list=13%, signal=31%
GO_CIRCADIAN_SLEEP_WAKE_CYCLE	GO_CIRCADIAN_SLEEP_WAKE_CYCLE		25	0.446139	1.20396	0.218519	0.501871	1	788	tags=16%, list=4%, signal=17%
GO_ADIPOSE_TISSUE_DEVELOPMENT	GO_ADIPOSE_TISSUE_DEVELOPMENT		41	0.411511	1.2033	0.175439	0.502958	1	2460	tags=29%, list=13%, signal=34%
GO_SYNAPSE_ORGANIZATION	GO_SYNAPSE_ORGANIZATION		401	0.295151	1.20285	0.035514	0.503364	1	3562	tags=29%, list=19%, signal=36%
GO_REGULATION_OF_HEART_RATE	GO_REGULATION_OF_HEART_RATE		98	0.347747	1.20257	0.133721	0.503359	1	3016	tags=31%, list=16%, signal=36%
GO_POLARIZED_EPITHELIAL_CELL_DIFFERENTIATION	GO_POLARIZED_EPITHELIAL_CELL_DIFFERENTIATION		18	0.485255	1.20249	0.2	0.502791	1	2533	tags=33%, list=14%, signal=39%
GO_REGULATION_OF_LIPID_BIOSYNTHETIC_PROCESS	GO_REGULATION_OF_LIPID_BIOSYNTHETIC_PROCESS		184	0.319109	1.20244	0.0887574	0.502174	1	2627	tags=24%, list=14%, signal=28%
GO_STRIATED_MUSCLE_CELL_DIFFERENTIATION	GO_STRIATED_MUSCLE_CELL_DIFFERENTIATION		277	0.308366	1.20186	0.0745098	0.502928	1	1825	tags=21%, list=10%, signal=22%
GO_EPITHELIAL_TO_MESENCHYMAL_TRANSITION_INVOLVED_IN_ENDOCARDIAL_CUSHION_FORMATION	GO_EPITHELIAL_TO_MESENCHYMAL_TRANSITION_INVOLVED_IN_ENDOCARDIAL_CUSHION_FORMATION		16	0.510337	1.20141	0.212008	0.503398	1	4478	tags=56%, list=24%, signal=74%
GO_REGULATION_OF_TRANSCRIPTION_INITIATION_FROM_RNA_POLYMERASE_II_PROMOTER	GO_REGULATION_OF_TRANSCRIPTION_INITIATION_FROM_RNA_POLYMERASE_II_PROMOTER		27	0.433607	1.2013	0.2	0.502956	1	2302	tags=22%, list=12%, signal=25%
GO_CYCLIC_NUCLEOTIDE_MEDIATED_SIGNALING	GO_CYCLIC_NUCLEOTIDE_MEDIATED_SIGNALING		205	0.319483	1.20127	0.0889292	0.502243	1	2619	tags=21%, list=14%, signal=25%
GO_REGULATION_OF_TRANSPORTER_ACTIVITY	GO_REGULATION_OF_TRANSPORTER_ACTIVITY		261	0.308681	1.20105	0.0833333	0.502051	1	2797	tags=24%, list=15%, signal=28%
GO_POSITIVE_REGULATION_OF_EPIDERMAL_CELL_DIFFERENTIATION	GO_POSITIVE_REGULATION_OF_EPIDERMAL_CELL_DIFFERENTIATION		22	0.462146	1.20032	0.222015	0.503287	1	4431	tags=41%, list=24%, signal=54%
GO_NEUROTRANSMITTER_UPTAKE	GO_NEUROTRANSMITTER_UPTAKE		41	0.407891	1.19978	0.182773	0.503958	1	2913	tags=29%, list=16%, signal=35%
GO_POSITIVE_REGULATION_OF_CELL_JUNCTION_ASSEMBLY	GO_POSITIVE_REGULATION_OF_CELL_JUNCTION_ASSEMBLY		33	0.428048	1.19953	0.225049	0.50387	1	1992	tags=24%, list=11%, signal=27%
GO_CELLULAR_RESPONSE_TO_XENOBIOTIC_STIMULUS	GO_CELLULAR_RESPONSE_TO_XENOBIOTIC_STIMULUS		146	0.332733	1.19911	0.103113	0.504272	1	2733	tags=32%, list=15%, signal=37%
GO_POSITIVE_REGULATION_OF_HUMORAL_IMMUNE_RESPONSE	GO_POSITIVE_REGULATION_OF_HUMORAL_IMMUNE_RESPONSE		15	0.515236	1.1987	0.240385	0.504579	1	3175	tags=47%, list=17%, signal=56%
GO_NEGATIVE_REGULATION_OF_CAMP_MEDIATED_SIGNALING	GO_NEGATIVE_REGULATION_OF_CAMP_MEDIATED_SIGNALING		25	0.456366	1.19827	0.229885	0.504986	1	1013	tags=16%, list=5%, signal=17%
GO_NUCLEUS_LOCALIZATION	GO_NUCLEUS_LOCALIZATION		23	0.463574	1.1981	0.236499	0.504699	1	3101	tags=43%, list=17%, signal=52%
GO_COAGULATION	GO_COAGULATION		317	0.301024	1.19808	0.0489642	0.503976	1	3952	tags=33%, list=21%, signal=41%
GO_AORTA_MORPHOGENESIS	GO_AORTA_MORPHOGENESIS		35	0.418255	1.19799	0.194499	0.503432	1	4075	tags=43%, list=22%, signal=55%
GO_ADHERENS_JUNCTION_ASSEMBLY	GO_ADHERENS_JUNCTION_ASSEMBLY		88	0.362438	1.19694	0.169847	0.505525	1	2229	tags=25%, list=12%, signal=28%
GO_RESPONSE_TO_AXON_INJURY	GO_RESPONSE_TO_AXON_INJURY		74	0.364927	1.19535	0.160156	0.509199	1	1099	tags=14%, list=6%, signal=14%
GO_MORPHOGENESIS_OF_EMBRYONIC_EPITHELIUM	GO_MORPHOGENESIS_OF_EMBRYONIC_EPITHELIUM		148	0.324513	1.19528	0.114068	0.508633	1	3002	tags=28%, list=16%, signal=33%
GO_AMYLOID_BETA_CLEARANCE	GO_AMYLOID_BETA_CLEARANCE		32	0.429501	1.19515	0.191939	0.508272	1	2309	tags=28%, list=13%, signal=32%
GO_CARDIOCYTE_DIFFERENTIATION	GO_CARDIOCYTE_DIFFERENTIATION		157	0.325876	1.19408	0.113971	0.510524	1	2824	tags=23%, list=15%, signal=27%
GO_LOCOMOTORY_BEHAVIOR	GO_LOCOMOTORY_BEHAVIOR		194	0.318014	1.19238	0.104854	0.514586	1	3959	tags=34%, list=21%, signal=43%
GO_POSITIVE_REGULATION_OF_FAT_CELL_DIFFERENTIATION	GO_POSITIVE_REGULATION_OF_FAT_CELL_DIFFERENTIATION		63	0.372469	1.19225	0.157303	0.514142	1	3870	tags=40%, list=21%, signal=50%
GO_BONE_MINERALIZATION	GO_BONE_MINERALIZATION		110	0.339307	1.19216	0.135135	0.513647	1	1686	tags=21%, list=9%, signal=23%
GO_REGULATION_OF_NEUROTRANSMITTER_TRANSPORT	GO_REGULATION_OF_NEUROTRANSMITTER_TRANSPORT		139	0.331134	1.19199	0.1423	0.513359	1	3883	tags=32%, list=21%, signal=41%
GO_ACTION_POTENTIAL	GO_ACTION_POTENTIAL		127	0.333667	1.19195	0.116732	0.512737	1	1729	tags=20%, list=9%, signal=22%
GO_THYMIC_T_CELL_SELECTION	GO_THYMIC_T_CELL_SELECTION		21	0.466445	1.19109	0.244821	0.514294	1	3619	tags=43%, list=20%, signal=53%
GO_PLASMA_MEMBRANE_PHOSPHOLIPID_SCRAMBLING	GO_PLASMA_MEMBRANE_PHOSPHOLIPID_SCRAMBLING		15	0.501674	1.19093	0.25	0.51399	1	5845	tags=67%, list=32%, signal=98%
GO_CELL_COMMUNICATION_BY_ELECTRICAL_COUPLING	GO_CELL_COMMUNICATION_BY_ELECTRICAL_COUPLING		28	0.439018	1.19039	0.212766	0.514765	1	856	tags=25%, list=5%, signal=26%
GO_TRIGLYCERIDE_METABOLIC_PROCESS	GO_TRIGLYCERIDE_METABOLIC_PROCESS		41	0.405556	1.18981	0.190291	0.515645	1	1644	tags=27%, list=9%, signal=29%
GO_POSITIVE_REGULATION_OF_FOCAL_ADHESION_ASSEMBLY	GO_POSITIVE_REGULATION_OF_FOCAL_ADHESION_ASSEMBLY		25	0.444784	1.18952	0.242424	0.515729	1	675	tags=16%, list=4%, signal=17%
GO_GASTRULATION_WITH_MOUTH_FORMING_SECOND	GO_GASTRULATION_WITH_MOUTH_FORMING_SECOND		27	0.439963	1.18944	0.224568	0.515204	1	3324	tags=37%, list=18%, signal=45%
GO_ESTABLISHMENT_OF_EPITHELIAL_CELL_POLARITY	GO_ESTABLISHMENT_OF_EPITHELIAL_CELL_POLARITY		28	0.434316	1.18923	0.224609	0.515004	1	2533	tags=32%, list=14%, signal=37%
GO_METENCEPHALON_DEVELOPMENT	GO_METENCEPHALON_DEVELOPMENT		110	0.341756	1.18882	0.130261	0.515498	1	3614	tags=33%, list=20%, signal=40%
GO_ASTROCYTE_DIFFERENTIATION	GO_ASTROCYTE_DIFFERENTIATION		79	0.356177	1.18782	0.167382	0.517541	1	2653	tags=25%, list=14%, signal=29%
GO_POSITIVE_REGULATION_OF_ION_TRANSPORT	GO_POSITIVE_REGULATION_OF_ION_TRANSPORT		263	0.301829	1.18776	0.0864662	0.516934	1	2824	tags=25%, list=15%, signal=29%
GO_POSITIVE_REGULATION_OF_PEPTIDYL_LYSINE_ACETYLATION	GO_POSITIVE_REGULATION_OF_PEPTIDYL_LYSINE_ACETYLATION		32	0.424772	1.1877	0.231499	0.516333	1	3093	tags=28%, list=17%, signal=34%
GO_DOPAMINE_RECEPTOR_SIGNALING_PATHWAY	GO_DOPAMINE_RECEPTOR_SIGNALING_PATHWAY		42	0.4031	1.18757	0.203846	0.515916	1	3929	tags=36%, list=21%, signal=45%
GO_RETINA_DEVELOPMENT_IN_CAMERA_TYPE_EYE	GO_RETINA_DEVELOPMENT_IN_CAMERA_TYPE_EYE		139	0.324762	1.1859	0.125	0.519829	1	3252	tags=28%, list=18%, signal=34%
GO_NEGATIVE_REGULATION_OF_COLD_INDUCED_THERMOGENESIS	GO_NEGATIVE_REGULATION_OF_COLD_INDUCED_THERMOGENESIS		47	0.393071	1.18581	0.189516	0.519357	1	1389	tags=23%, list=8%, signal=25%
GO_FIBROBLAST_APOPTOTIC_PROCESS	GO_FIBROBLAST_APOPTOTIC_PROCESS		21	0.469051	1.18553	0.244037	0.519383	1	2055	tags=14%, list=11%, signal=16%
GO_POSITIVE_REGULATION_OF_MYOTUBE_DIFFERENTIATION	GO_POSITIVE_REGULATION_OF_MYOTUBE_DIFFERENTIATION		38	0.405522	1.185	0.214149	0.520173	1	791	tags=16%, list=4%, signal=16%
GO_MICROVILLUS_ASSEMBLY	GO_MICROVILLUS_ASSEMBLY		15	0.512694	1.18441	0.258491	0.521155	1	4497	tags=60%, list=24%, signal=79%
GO_AMINOGLYCAN_METABOLIC_PROCESS	GO_AMINOGLYCAN_METABOLIC_PROCESS		130	0.327317	1.1842	0.124521	0.520989	1	2912	tags=28%, list=16%, signal=34%
GO_RETINA_MORPHOGENESIS_IN_CAMERA_TYPE_EYE	GO_RETINA_MORPHOGENESIS_IN_CAMERA_TYPE_EYE		49	0.385018	1.18403	0.215909	0.520681	1	2252	tags=31%, list=12%, signal=35%
GO_CELL_CELL_ADHESION_MEDIATED_BY_CADHERIN	GO_CELL_CELL_ADHESION_MEDIATED_BY_CADHERIN		41	0.406372	1.18374	0.214421	0.520768	1	1714	tags=29%, list=9%, signal=32%
GO_SYNAPTIC_VESICLE_EXOCYTOSIS	GO_SYNAPTIC_VESICLE_EXOCYTOSIS		118	0.334643	1.18299	0.15873	0.522138	1	2356	tags=22%, list=13%, signal=25%
GO_ALCOHOL_BIOSYNTHETIC_PROCESS	GO_ALCOHOL_BIOSYNTHETIC_PROCESS		168	0.318862	1.18255	0.097561	0.522638	1	2860	tags=26%, list=16%, signal=30%
GO_PARTURITION	GO_PARTURITION		16	0.497667	1.18252	0.227184	0.521983	1	4646	tags=50%, list=25%, signal=67%
GO_PROTEIN_ADP_RIBOSYLATION	GO_PROTEIN_ADP_RIBOSYLATION		32	0.420975	1.18183	0.221116	0.523148	1	1634	tags=19%, list=9%, signal=21%
GO_INNER_EAR_RECEPTOR_CELL_DEVELOPMENT	GO_INNER_EAR_RECEPTOR_CELL_DEVELOPMENT		38	0.401572	1.18149	0.208633	0.523364	1	2868	tags=29%, list=16%, signal=34%
GO_HISTONE_METHYLATION	GO_HISTONE_METHYLATION		134	0.331076	1.1813	0.139004	0.523166	1	4338	tags=34%, list=24%, signal=45%
GO_TELENCEPHALON_GLIAL_CELL_MIGRATION	GO_TELENCEPHALON_GLIAL_CELL_MIGRATION		22	0.459167	1.18119	0.256513	0.522781	1	5746	tags=45%, list=31%, signal=66%
GO_GLIAL_CELL_ACTIVATION	GO_GLIAL_CELL_ACTIVATION		53	0.381866	1.18116	0.202312	0.522123	1	1789	tags=19%, list=10%, signal=21%
GO_GLIOGENESIS	GO_GLIOGENESIS		279	0.298131	1.18001	0.073501	0.524579	1	4063	tags=31%, list=22%, signal=39%
GO_ORGANIC_HYDROXY_COMPOUND_CATABOLIC_PROCESS	GO_ORGANIC_HYDROXY_COMPOUND_CATABOLIC_PROCESS		62	0.370327	1.17911	0.197628	0.526463	1	2360	tags=23%, list=13%, signal=26%
GO_HIPPO_SIGNALING	GO_HIPPO_SIGNALING		37	0.406879	1.17829	0.209434	0.528098	1	3541	tags=35%, list=19%, signal=43%
GO_REGULATION_OF_REPRODUCTIVE_PROCESS	GO_REGULATION_OF_REPRODUCTIVE_PROCESS		150	0.323434	1.17785	0.139037	0.52857	1	2230	tags=19%, list=12%, signal=22%
GO_STEROL_BIOSYNTHETIC_PROCESS	GO_STEROL_BIOSYNTHETIC_PROCESS		79	0.355017	1.17767	0.180297	0.528279	1	2860	tags=28%, list=16%, signal=33%
GO_EPITHELIAL_CELL_DEVELOPMENT	GO_EPITHELIAL_CELL_DEVELOPMENT		199	0.311992	1.17737	0.10687	0.528368	1	2764	tags=27%, list=15%, signal=31%
GO_EMBRYONIC_DIGIT_MORPHOGENESIS	GO_EMBRYONIC_DIGIT_MORPHOGENESIS		61	0.368318	1.17725	0.198795	0.527969	1	3891	tags=36%, list=21%, signal=46%
GO_POSITIVE_REGULATION_OF_SMOOTH_MUSCLE_CELL_PROLIFERATION	GO_POSITIVE_REGULATION_OF_SMOOTH_MUSCLE_CELL_PROLIFERATION		97	0.339192	1.17655	0.168856	0.529192	1	2024	tags=20%, list=11%, signal=22%
GO_CARDIAC_CHAMBER_MORPHOGENESIS	GO_CARDIAC_CHAMBER_MORPHOGENESIS		128	0.325187	1.1765	0.127451	0.528579	1	3552	tags=34%, list=19%, signal=42%
GO_CELL_DIFFERENTIATION_INVOLVED_IN_KIDNEY_DEVELOPMENT	GO_CELL_DIFFERENTIATION_INVOLVED_IN_KIDNEY_DEVELOPMENT		53	0.375884	1.17616	0.190099	0.52884	1	4172	tags=45%, list=23%, signal=58%
GO_REGULATION_OF_MICROGLIAL_CELL_ACTIVATION	GO_REGULATION_OF_MICROGLIAL_CELL_ACTIVATION		26	0.438361	1.17595	0.245714	0.528711	1	3757	tags=35%, list=20%, signal=43%
GO_REGULATION_OF_MUSCLE_SYSTEM_PROCESS	GO_REGULATION_OF_MUSCLE_SYSTEM_PROCESS		245	0.30043	1.17575	0.105973	0.528484	1	2395	tags=22%, list=13%, signal=25%
GO_NEGATIVE_REGULATION_OF_G_PROTEIN_COUPLED_RECEPTOR_SIGNALING_PATHWAY	GO_NEGATIVE_REGULATION_OF_G_PROTEIN_COUPLED_RECEPTOR_SIGNALING_PATHWAY		49	0.392503	1.17534	0.214149	0.528932	1	3784	tags=29%, list=21%, signal=36%
GO_REGULATION_OF_ACTIN_FILAMENT_BUNDLE_ASSEMBLY	GO_REGULATION_OF_ACTIN_FILAMENT_BUNDLE_ASSEMBLY		95	0.343887	1.17503	0.159049	0.529067	1	2674	tags=26%, list=15%, signal=31%
GO_MUSCLE_CELL_PROLIFERATION	GO_MUSCLE_CELL_PROLIFERATION		226	0.305778	1.17471	0.123791	0.529211	1	3410	tags=26%, list=19%, signal=32%
GO_NEGATIVE_REGULATION_OF_PROTEIN_POLYMERIZATION	GO_NEGATIVE_REGULATION_OF_PROTEIN_POLYMERIZATION		66	0.365797	1.17436	0.205128	0.529415	1	3016	tags=30%, list=16%, signal=36%
GO_G_PROTEIN_COUPLED_ACETYLCHOLINE_RECEPTOR_SIGNALING_PATHWAY	GO_G_PROTEIN_COUPLED_ACETYLCHOLINE_RECEPTOR_SIGNALING_PATHWAY		18	0.471117	1.17369	0.247104	0.530631	1	3918	tags=44%, list=21%, signal=56%
GO_POSITIVE_REGULATION_OF_MUSCLE_ADAPTATION	GO_POSITIVE_REGULATION_OF_MUSCLE_ADAPTATION		15	0.492895	1.17354	0.263566	0.530328	1	2329	tags=13%, list=13%, signal=15%
GO_C21_STEROID_HORMONE_BIOSYNTHETIC_PROCESS	GO_C21_STEROID_HORMONE_BIOSYNTHETIC_PROCESS		22	0.443031	1.1728	0.232108	0.53166	1	912	tags=23%, list=5%, signal=24%
GO_NEGATIVE_REGULATION_OF_CARDIAC_MUSCLE_CELL_PROLIFERATION	GO_NEGATIVE_REGULATION_OF_CARDIAC_MUSCLE_CELL_PROLIFERATION		20	0.461194	1.1728	0.254826	0.530925	1	3344	tags=35%, list=18%, signal=43%
GO_ACTIVATION_OF_CYSTEINE_TYPE_ENDOPEPTIDASE_ACTIVITY_INVOLVED_IN_APOPTOTIC_PROCESS	GO_ACTIVATION_OF_CYSTEINE_TYPE_ENDOPEPTIDASE_ACTIVITY_INVOLVED_IN_APOPTOTIC_PROCESS		74	0.353105	1.17237	0.156538	0.53144	1	1577	tags=20%, list=9%, signal=22%
GO_AXON_EXTENSION	GO_AXON_EXTENSION		117	0.338579	1.17161	0.161524	0.532733	1	2644	tags=26%, list=14%, signal=30%
GO_POSITIVE_REGULATION_OF_SMOOTH_MUSCLE_CELL_MIGRATION	GO_POSITIVE_REGULATION_OF_SMOOTH_MUSCLE_CELL_MIGRATION		43	0.40229	1.17107	0.210953	0.533504	1	2024	tags=28%, list=11%, signal=31%
GO_CELL_COMMUNICATION_BY_ELECTRICAL_COUPLING_INVOLVED_IN_CARDIAC_CONDUCTION	GO_CELL_COMMUNICATION_BY_ELECTRICAL_COUPLING_INVOLVED_IN_CARDIAC_CONDUCTION		23	0.441721	1.17084	0.227545	0.533361	1	856	tags=26%, list=5%, signal=27%
GO_RESPONSE_TO_AMYLOID_BETA	GO_RESPONSE_TO_AMYLOID_BETA		43	0.386158	1.17014	0.205426	0.534639	1	4246	tags=40%, list=23%, signal=51%
GO_POSITIVE_T_CELL_SELECTION	GO_POSITIVE_T_CELL_SELECTION		35	0.395957	1.1698	0.203095	0.534836	1	3913	tags=34%, list=21%, signal=43%
GO_APPENDAGE_MORPHOGENESIS	GO_APPENDAGE_MORPHOGENESIS		145	0.322236	1.16948	0.135827	0.535013	1	3024	tags=28%, list=16%, signal=34%
GO_POSITIVE_REGULATION_OF_AMYLOID_PRECURSOR_PROTEIN_CATABOLIC_PROCESS	GO_POSITIVE_REGULATION_OF_AMYLOID_PRECURSOR_PROTEIN_CATABOLIC_PROCESS		16	0.488574	1.16931	0.27112	0.534783	1	3946	tags=38%, list=21%, signal=48%
GO_GRANULOCYTE_MIGRATION	GO_GRANULOCYTE_MIGRATION		113	0.33244	1.16927	0.182674	0.534193	1	4872	tags=45%, list=26%, signal=61%
GO_MUSCLE_FIBER_DEVELOPMENT	GO_MUSCLE_FIBER_DEVELOPMENT		64	0.36049	1.16914	0.184701	0.533831	1	2273	tags=30%, list=12%, signal=34%
GO_BRANCHED_CHAIN_AMINO_ACID_CATABOLIC_PROCESS	GO_BRANCHED_CHAIN_AMINO_ACID_CATABOLIC_PROCESS		19	0.463344	1.16903	0.26087	0.533451	1	3365	tags=37%, list=18%, signal=45%
GO_REGULATION_OF_GLIOGENESIS	GO_REGULATION_OF_GLIOGENESIS		121	0.327163	1.16882	0.155844	0.533292	1	2290	tags=18%, list=12%, signal=21%
GO_NEGATIVE_REGULATION_OF_DEFENSE_RESPONSE_TO_VIRUS	GO_NEGATIVE_REGULATION_OF_DEFENSE_RESPONSE_TO_VIRUS		20	0.465066	1.16821	0.235867	0.534212	1	1648	tags=30%, list=9%, signal=33%
GO_SEGMENT_SPECIFICATION	GO_SEGMENT_SPECIFICATION		17	0.478211	1.16744	0.263862	0.535697	1	1307	tags=24%, list=7%, signal=25%
GO_RESPONSE_TO_VITAMIN_A	GO_RESPONSE_TO_VITAMIN_A		18	0.468732	1.16744	0.262357	0.53498	1	2751	tags=39%, list=15%, signal=46%
GO_SULFATE_TRANSPORT	GO_SULFATE_TRANSPORT		16	0.485936	1.16647	0.253876	0.537059	1	3326	tags=38%, list=18%, signal=46%
GO_REGULATION_OF_PLATELET_AGGREGATION	GO_REGULATION_OF_PLATELET_AGGREGATION		17	0.484932	1.16646	0.259615	0.536368	1	3952	tags=47%, list=21%, signal=60%
GO_ANTIMICROBIAL_HUMORAL_IMMUNE_RESPONSE_MEDIATED_BY_ANTIMICROBIAL_PEPTIDE	GO_ANTIMICROBIAL_HUMORAL_IMMUNE_RESPONSE_MEDIATED_BY_ANTIMICROBIAL_PEPTIDE		42	0.392847	1.16619	0.223553	0.536442	1	3951	tags=29%, list=21%, signal=36%
GO_FOREBRAIN_NEURON_DIFFERENTIATION	GO_FOREBRAIN_NEURON_DIFFERENTIATION		54	0.377516	1.166	0.208255	0.536253	1	5297	tags=56%, list=29%, signal=78%
GO_REGULATION_OF_CARDIOCYTE_DIFFERENTIATION	GO_REGULATION_OF_CARDIOCYTE_DIFFERENTIATION		63	0.363454	1.16535	0.196154	0.537343	1	2454	tags=21%, list=13%, signal=24%
GO_RESPONSE_TO_STEROID_HORMONE	GO_RESPONSE_TO_STEROID_HORMONE		380	0.287163	1.16509	0.0703704	0.537404	1	2402	tags=23%, list=13%, signal=26%
GO_POSITIVE_REGULATION_OF_P38MAPK_CASCADE	GO_POSITIVE_REGULATION_OF_P38MAPK_CASCADE		29	0.424292	1.16502	0.225379	0.536855	1	3859	tags=34%, list=21%, signal=44%
GO_REGULATION_OF_MORPHOGENESIS_OF_A_BRANCHING_STRUCTURE	GO_REGULATION_OF_MORPHOGENESIS_OF_A_BRANCHING_STRUCTURE		56	0.371962	1.16498	0.204255	0.53625	1	1992	tags=29%, list=11%, signal=32%
GO_HOMOTYPIC_CELL_CELL_ADHESION	GO_HOMOTYPIC_CELL_CELL_ADHESION		74	0.349385	1.16489	0.171315	0.535783	1	2055	tags=23%, list=11%, signal=26%
GO_MONOVALENT_INORGANIC_CATION_HOMEOSTASIS	GO_MONOVALENT_INORGANIC_CATION_HOMEOSTASIS		149	0.316852	1.16476	0.148	0.535464	1	2824	tags=27%, list=15%, signal=31%
GO_NEGATIVE_REGULATION_OF_INTERLEUKIN_1_PRODUCTION	GO_NEGATIVE_REGULATION_OF_INTERLEUKIN_1_PRODUCTION		24	0.444272	1.16459	0.239852	0.53524	1	2055	tags=29%, list=11%, signal=33%
GO_WATER_TRANSPORT	GO_WATER_TRANSPORT		18	0.480047	1.16439	0.253359	0.535089	1	2863	tags=39%, list=16%, signal=46%
GO_NEUTROPHIL_MIGRATION	GO_NEUTROPHIL_MIGRATION		93	0.3358	1.16405	0.174853	0.53536	1	4872	tags=45%, list=26%, signal=61%
GO_REGULATION_OF_BLOOD_CIRCULATION	GO_REGULATION_OF_BLOOD_CIRCULATION		289	0.294879	1.16382	0.106814	0.535294	1	2824	tags=27%, list=15%, signal=31%
GO_REGULATION_OF_VIRAL_INDUCED_CYTOPLASMIC_PATTERN_RECOGNITION_RECEPTOR_SIGNALING_PATHWAY	GO_REGULATION_OF_VIRAL_INDUCED_CYTOPLASMIC_PATTERN_RECOGNITION_RECEPTOR_SIGNALING_PATHWAY		20	0.451009	1.16353	0.262452	0.535399	1	1511	tags=25%, list=8%, signal=27%
GO_REGULATION_OF_RESPIRATORY_BURST	GO_REGULATION_OF_RESPIRATORY_BURST		15	0.490643	1.16339	0.276392	0.535066	1	1870	tags=13%, list=10%, signal=15%
GO_REGULATION_OF_STRIATED_MUSCLE_CELL_DIFFERENTIATION	GO_REGULATION_OF_STRIATED_MUSCLE_CELL_DIFFERENTIATION		111	0.331232	1.16188	0.178161	0.53863	1	1825	tags=17%, list=10%, signal=19%
GO_T_CELL_DIFFERENTIATION_IN_THYMUS	GO_T_CELL_DIFFERENTIATION_IN_THYMUS		68	0.357947	1.16116	0.198853	0.539934	1	3699	tags=34%, list=20%, signal=42%
GO_NOTCH_SIGNALING_PATHWAY	GO_NOTCH_SIGNALING_PATHWAY		185	0.309626	1.16095	0.132959	0.539774	1	3234	tags=27%, list=18%, signal=32%
GO_POSITIVE_REGULATION_OF_MAP_KINASE_ACTIVITY	GO_POSITIVE_REGULATION_OF_MAP_KINASE_ACTIVITY		251	0.300584	1.16044	0.121094	0.540469	1	4207	tags=34%, list=23%, signal=44%
GO_PROTEIN_AUTOPHOSPHORYLATION	GO_PROTEIN_AUTOPHOSPHORYLATION		229	0.304376	1.1588	0.128114	0.544459	1	4230	tags=31%, list=23%, signal=40%
GO_DOPAMINE_SECRETION	GO_DOPAMINE_SECRETION		38	0.392142	1.15877	0.218688	0.543826	1	3922	tags=34%, list=21%, signal=43%
GO_NEGATIVE_REGULATION_OF_BLOOD_VESSEL_DIAMETER	GO_NEGATIVE_REGULATION_OF_BLOOD_VESSEL_DIAMETER		77	0.34547	1.15758	0.190661	0.546594	1	3918	tags=39%, list=21%, signal=49%
GO_GLUTAMATE_METABOLIC_PROCESS	GO_GLUTAMATE_METABOLIC_PROCESS		19	0.463541	1.15753	0.263889	0.546022	1	1939	tags=37%, list=11%, signal=41%
GO_RESPONSE_TO_FUNGUS	GO_RESPONSE_TO_FUNGUS		37	0.403727	1.15711	0.231801	0.546534	1	5005	tags=51%, list=27%, signal=70%
GO_POSITIVE_REGULATION_OF_PROTEIN_OLIGOMERIZATION	GO_POSITIVE_REGULATION_OF_PROTEIN_OLIGOMERIZATION		24	0.440096	1.15678	0.237452	0.546807	1	771	tags=17%, list=4%, signal=17%
GO_MULTICELLULAR_ORGANISMAL_HOMEOSTASIS	GO_MULTICELLULAR_ORGANISMAL_HOMEOSTASIS		456	0.282536	1.15662	0.0688336	0.546556	1	2194	tags=19%, list=12%, signal=21%
GO_HORMONE_METABOLIC_PROCESS	GO_HORMONE_METABOLIC_PROCESS		198	0.30501	1.15603	0.136194	0.547498	1	2712	tags=25%, list=15%, signal=29%
GO_RENAL_WATER_HOMEOSTASIS	GO_RENAL_WATER_HOMEOSTASIS		33	0.412847	1.15583	0.227273	0.547411	1	1999	tags=30%, list=11%, signal=34%
GO_POSITIVE_REGULATION_OF_GRANULOCYTE_CHEMOTAXIS	GO_POSITIVE_REGULATION_OF_GRANULOCYTE_CHEMOTAXIS		23	0.44347	1.15555	0.277359	0.54746	1	3538	tags=35%, list=19%, signal=43%
GO_GLIAL_CELL_DIFFERENTIATION	GO_GLIAL_CELL_DIFFERENTIATION		208	0.299636	1.15516	0.142276	0.547895	1	4044	tags=32%, list=22%, signal=41%
GO_EXOGENOUS_DRUG_CATABOLIC_PROCESS	GO_EXOGENOUS_DRUG_CATABOLIC_PROCESS		18	0.467682	1.15507	0.267857	0.547442	1	2619	tags=39%, list=14%, signal=45%
GO_REGULATION_OF_SYNAPTIC_TRANSMISSION_GLUTAMATERGIC	GO_REGULATION_OF_SYNAPTIC_TRANSMISSION_GLUTAMATERGIC		69	0.351947	1.15289	0.200737	0.553039	1	3661	tags=33%, list=20%, signal=41%
GO_IMPORT_ACROSS_PLASMA_MEMBRANE	GO_IMPORT_ACROSS_PLASMA_MEMBRANE		112	0.326941	1.15248	0.171206	0.553482	1	1560	tags=21%, list=8%, signal=22%
GO_FATTY_ACID_BIOSYNTHETIC_PROCESS	GO_FATTY_ACID_BIOSYNTHETIC_PROCESS		144	0.317254	1.15247	0.175277	0.552794	1	2360	tags=24%, list=13%, signal=27%
GO_LABYRINTHINE_LAYER_DEVELOPMENT	GO_LABYRINTHINE_LAYER_DEVELOPMENT		47	0.379878	1.15233	0.221223	0.552498	1	3417	tags=32%, list=19%, signal=39%
GO_NEURAL_RETINA_DEVELOPMENT	GO_NEURAL_RETINA_DEVELOPMENT		62	0.359171	1.1521	0.21161	0.552455	1	2353	tags=26%, list=13%, signal=29%
GO_BRANCHING_MORPHOGENESIS_OF_AN_EPITHELIAL_TUBE	GO_BRANCHING_MORPHOGENESIS_OF_AN_EPITHELIAL_TUBE		147	0.319072	1.15162	0.170825	0.553063	1	2455	tags=24%, list=13%, signal=28%
GO_RESPONSE_TO_CORTICOSTEROID	GO_RESPONSE_TO_CORTICOSTEROID		163	0.309402	1.15058	0.146199	0.555401	1	3417	tags=32%, list=19%, signal=39%
GO_TEMPERATURE_HOMEOSTASIS	GO_TEMPERATURE_HOMEOSTASIS		172	0.307656	1.15036	0.146388	0.555315	1	2180	tags=20%, list=12%, signal=23%
GO_NEGATIVE_REGULATION_OF_PLASMA_MEMBRANE_BOUNDED_CELL_PROJECTION_ASSEMBLY	GO_NEGATIVE_REGULATION_OF_PLASMA_MEMBRANE_BOUNDED_CELL_PROJECTION_ASSEMBLY		24	0.436601	1.15018	0.28839	0.55514	1	836	tags=17%, list=5%, signal=17%
GO_POSITIVE_REGULATION_OF_MULTICELLULAR_ORGANISM_GROWTH	GO_POSITIVE_REGULATION_OF_MULTICELLULAR_ORGANISM_GROWTH		32	0.412113	1.14984	0.250951	0.555392	1	4088	tags=38%, list=22%, signal=48%
GO_REGULATION_OF_VIRAL_LIFE_CYCLE	GO_REGULATION_OF_VIRAL_LIFE_CYCLE		128	0.324968	1.14979	0.194656	0.554859	1	2652	tags=23%, list=14%, signal=26%
GO_NEURAL_NUCLEUS_DEVELOPMENT	GO_NEURAL_NUCLEUS_DEVELOPMENT		59	0.35086	1.14969	0.216535	0.554418	1	3678	tags=27%, list=20%, signal=34%
GO_INTERLEUKIN_2_PRODUCTION	GO_INTERLEUKIN_2_PRODUCTION		61	0.356829	1.14956	0.213755	0.554092	1	2352	tags=23%, list=13%, signal=26%
GO_AXON_ENSHEATHMENT_IN_CENTRAL_NERVOUS_SYSTEM	GO_AXON_ENSHEATHMENT_IN_CENTRAL_NERVOUS_SYSTEM		20	0.442283	1.14896	0.268627	0.555081	1	2157	tags=35%, list=12%, signal=40%
GO_REGULATION_OF_CARTILAGE_DEVELOPMENT	GO_REGULATION_OF_CARTILAGE_DEVELOPMENT		67	0.35127	1.14884	0.202756	0.554683	1	2751	tags=28%, list=15%, signal=33%
GO_SKELETAL_MUSCLE_ORGAN_DEVELOPMENT	GO_SKELETAL_MUSCLE_ORGAN_DEVELOPMENT		171	0.305381	1.14856	0.147177	0.554805	1	1722	tags=19%, list=9%, signal=20%
GO_REGULATION_OF_EXTENT_OF_CELL_GROWTH	GO_REGULATION_OF_EXTENT_OF_CELL_GROWTH		105	0.331045	1.14841	0.206759	0.554568	1	2557	tags=26%, list=14%, signal=30%
GO_PROTEIN_INSERTION_INTO_MEMBRANE	GO_PROTEIN_INSERTION_INTO_MEMBRANE		60	0.36035	1.14667	0.233083	0.55885	1	1559	tags=15%, list=8%, signal=16%
GO_BLOOD_VESSEL_REMODELING	GO_BLOOD_VESSEL_REMODELING		44	0.376657	1.14609	0.236364	0.559784	1	1665	tags=18%, list=9%, signal=20%
GO_RECEPTOR_MEDIATED_ENDOCYTOSIS	GO_RECEPTOR_MEDIATED_ENDOCYTOSIS		296	0.291879	1.14551	0.127376	0.56083	1	2843	tags=23%, list=15%, signal=27%
GO_ASTROCYTE_ACTIVATION	GO_ASTROCYTE_ACTIVATION		24	0.433463	1.14549	0.275926	0.560153	1	813	tags=17%, list=4%, signal=17%
GO_DIVALENT_INORGANIC_CATION_TRANSPORT	GO_DIVALENT_INORGANIC_CATION_TRANSPORT		462	0.277957	1.14547	0.0936937	0.55951	1	4185	tags=31%, list=23%, signal=39%
GO_NEGATIVE_REGULATION_OF_GENE_SILENCING	GO_NEGATIVE_REGULATION_OF_GENE_SILENCING		33	0.409954	1.14545	0.268482	0.558851	1	3657	tags=30%, list=20%, signal=38%
GO_C21_STEROID_HORMONE_METABOLIC_PROCESS	GO_C21_STEROID_HORMONE_METABOLIC_PROCESS		31	0.409312	1.14502	0.263258	0.559329	1	1237	tags=26%, list=7%, signal=28%
GO_POSITIVE_REGULATION_OF_PHOSPHOLIPASE_ACTIVITY	GO_POSITIVE_REGULATION_OF_PHOSPHOLIPASE_ACTIVITY		57	0.368126	1.14461	0.219665	0.559864	1	2263	tags=26%, list=12%, signal=30%
GO_REGULATION_OF_CALCIUM_ION_TRANSMEMBRANE_TRANSPORTER_ACTIVITY	GO_REGULATION_OF_CALCIUM_ION_TRANSMEMBRANE_TRANSPORTER_ACTIVITY		82	0.337922	1.14448	0.218254	0.55949	1	2670	tags=27%, list=14%, signal=31%
GO_NEGATIVE_REGULATION_OF_ACTIN_FILAMENT_POLYMERIZATION	GO_NEGATIVE_REGULATION_OF_ACTIN_FILAMENT_POLYMERIZATION		53	0.370478	1.14405	0.241843	0.559999	1	3016	tags=30%, list=16%, signal=36%
GO_REGULATION_OF_PHOSPHOLIPASE_ACTIVITY	GO_REGULATION_OF_PHOSPHOLIPASE_ACTIVITY		67	0.354133	1.14377	0.229927	0.560047	1	2263	tags=25%, list=12%, signal=29%
GO_ADENYLATE_CYCLASE_INHIBITING_G_PROTEIN_COUPLED_RECEPTOR_SIGNALING_PATHWAY	GO_ADENYLATE_CYCLASE_INHIBITING_G_PROTEIN_COUPLED_RECEPTOR_SIGNALING_PATHWAY		82	0.34297	1.14351	0.218216	0.560096	1	2824	tags=21%, list=15%, signal=24%
GO_REGULATION_OF_ANIMAL_ORGAN_MORPHOGENESIS	GO_REGULATION_OF_ANIMAL_ORGAN_MORPHOGENESIS		249	0.29467	1.14345	0.146617	0.559578	1	3803	tags=32%, list=21%, signal=39%
GO_REGULATION_OF_SYNAPSE_STRUCTURE_OR_ACTIVITY	GO_REGULATION_OF_SYNAPSE_STRUCTURE_OR_ACTIVITY		228	0.297952	1.14327	0.148438	0.559364	1	3552	tags=30%, list=19%, signal=37%
GO_REGULATION_OF_NUCLEASE_ACTIVITY	GO_REGULATION_OF_NUCLEASE_ACTIVITY		19	0.446738	1.14289	0.285192	0.559703	1	1367	tags=26%, list=7%, signal=28%
GO_NUCLEAR_MIGRATION	GO_NUCLEAR_MIGRATION		20	0.451166	1.14112	0.281536	0.564072	1	3101	tags=45%, list=17%, signal=54%
GO_POSITIVE_REGULATION_OF_SMALL_MOLECULE_METABOLIC_PROCESS	GO_POSITIVE_REGULATION_OF_SMALL_MOLECULE_METABOLIC_PROCESS		101	0.327429	1.14081	0.190669	0.564242	1	1615	tags=21%, list=9%, signal=23%
GO_CANONICAL_WNT_SIGNALING_PATHWAY	GO_CANONICAL_WNT_SIGNALING_PATHWAY		323	0.287198	1.14061	0.136276	0.564108	1	3222	tags=26%, list=17%, signal=31%
GO_CARDIAC_VENTRICLE_DEVELOPMENT	GO_CARDIAC_VENTRICLE_DEVELOPMENT		125	0.323094	1.14041	0.188082	0.56394	1	3891	tags=34%, list=21%, signal=42%
GO_PEPTIDE_HORMONE_SECRETION	GO_PEPTIDE_HORMONE_SECRETION		243	0.293579	1.14017	0.1569	0.563953	1	2209	tags=20%, list=12%, signal=22%
GO_REGULATION_OF_TOLL_LIKE_RECEPTOR_SIGNALING_PATHWAY	GO_REGULATION_OF_TOLL_LIKE_RECEPTOR_SIGNALING_PATHWAY		64	0.352585	1.14005	0.24486	0.563621	1	3164	tags=27%, list=17%, signal=32%
GO_ADAPTATION_OF_SIGNALING_PATHWAY	GO_ADAPTATION_OF_SIGNALING_PATHWAY		20	0.44634	1.1392	0.272901	0.565449	1	5793	tags=50%, list=31%, signal=73%
GO_POST_EMBRYONIC_DEVELOPMENT	GO_POST_EMBRYONIC_DEVELOPMENT		87	0.337334	1.13909	0.228682	0.565068	1	2975	tags=37%, list=16%, signal=44%
GO_REGULATION_OF_CYTOSOLIC_CALCIUM_ION_CONCENTRATION	GO_REGULATION_OF_CYTOSOLIC_CALCIUM_ION_CONCENTRATION		344	0.284189	1.13893	0.117424	0.564829	1	3449	tags=26%, list=19%, signal=31%
GO_CELL_FATE_DETERMINATION	GO_CELL_FATE_DETERMINATION		41	0.382129	1.1389	0.25969	0.56424	1	2952	tags=32%, list=16%, signal=38%
GO_NEGATIVE_REGULATION_OF_TORC1_SIGNALING	GO_NEGATIVE_REGULATION_OF_TORC1_SIGNALING		15	0.480694	1.13874	0.290258	0.563987	1	3372	tags=47%, list=18%, signal=57%
GO_CYTOPLASMIC_PATTERN_RECOGNITION_RECEPTOR_SIGNALING_PATHWAY	GO_CYTOPLASMIC_PATTERN_RECOGNITION_RECEPTOR_SIGNALING_PATHWAY		57	0.360316	1.13871	0.225326	0.563422	1	1765	tags=21%, list=10%, signal=23%
GO_T_CELL_CYTOKINE_PRODUCTION	GO_T_CELL_CYTOKINE_PRODUCTION		37	0.38635	1.13671	0.268775	0.568603	1	983	tags=14%, list=5%, signal=14%
GO_HUMORAL_IMMUNE_RESPONSE_MEDIATED_BY_CIRCULATING_IMMUNOGLOBULIN	GO_HUMORAL_IMMUNE_RESPONSE_MEDIATED_BY_CIRCULATING_IMMUNOGLOBULIN		74	0.341941	1.13617	0.213018	0.569468	1	3175	tags=23%, list=17%, signal=28%
GO_PROTEIN_INSERTION_INTO_MITOCHONDRIAL_MEMBRANE_INVOLVED_IN_APOPTOTIC_SIGNALING_PATHWAY	GO_PROTEIN_INSERTION_INTO_MITOCHONDRIAL_MEMBRANE_INVOLVED_IN_APOPTOTIC_SIGNALING_PATHWAY		29	0.411512	1.13607	0.272901	0.569045	1	1149	tags=14%, list=6%, signal=15%
GO_REGULATION_OF_INNATE_IMMUNE_RESPONSE	GO_REGULATION_OF_INNATE_IMMUNE_RESPONSE		395	0.279732	1.13522	0.111111	0.570785	1	3102	tags=21%, list=17%, signal=24%
GO_POSITIVE_REGULATION_OF_ASTROCYTE_DIFFERENTIATION	GO_POSITIVE_REGULATION_OF_ASTROCYTE_DIFFERENTIATION		17	0.466006	1.13504	0.296935	0.570608	1	3891	tags=35%, list=21%, signal=45%
GO_NEGATIVE_REGULATION_OF_PRODUCTION_OF_MOLECULAR_MEDIATOR_OF_IMMUNE_RESPONSE	GO_NEGATIVE_REGULATION_OF_PRODUCTION_OF_MOLECULAR_MEDIATOR_OF_IMMUNE_RESPONSE		33	0.400154	1.13486	0.268482	0.570492	1	2684	tags=30%, list=15%, signal=35%
GO_REGULATION_OF_SKELETAL_MUSCLE_ADAPTATION	GO_REGULATION_OF_SKELETAL_MUSCLE_ADAPTATION		15	0.487483	1.13424	0.281853	0.571589	1	2036	tags=33%, list=11%, signal=37%
GO_NEGATIVE_REGULATION_OF_IMMUNE_EFFECTOR_PROCESS	GO_NEGATIVE_REGULATION_OF_IMMUNE_EFFECTOR_PROCESS		108	0.323975	1.1342	0.19246	0.571005	1	2960	tags=23%, list=16%, signal=27%
GO_PHOSPHATIDYLINOSITOL_METABOLIC_PROCESS	GO_PHOSPHATIDYLINOSITOL_METABOLIC_PROCESS		100	0.330433	1.13413	0.238361	0.57052	1	2343	tags=17%, list=13%, signal=19%
GO_CELLULAR_RESPONSE_TO_DEXAMETHASONE_STIMULUS	GO_CELLULAR_RESPONSE_TO_DEXAMETHASONE_STIMULUS		32	0.410071	1.13376	0.294756	0.570899	1	1370	tags=25%, list=7%, signal=27%
GO_RESPONSE_TO_VITAMIN_D	GO_RESPONSE_TO_VITAMIN_D		37	0.387769	1.13355	0.254789	0.570857	1	2021	tags=22%, list=11%, signal=24%
GO_NEGATIVE_REGULATION_OF_DEFENSE_RESPONSE	GO_NEGATIVE_REGULATION_OF_DEFENSE_RESPONSE		202	0.297383	1.13336	0.164032	0.570713	1	3021	tags=22%, list=16%, signal=26%
GO_APPENDAGE_DEVELOPMENT	GO_APPENDAGE_DEVELOPMENT		174	0.303442	1.13332	0.186538	0.570141	1	3517	tags=30%, list=19%, signal=37%
GO_STEROID_HORMONE_SECRETION	GO_STEROID_HORMONE_SECRETION		22	0.442241	1.13227	0.257827	0.572479	1	3470	tags=36%, list=19%, signal=45%
GO_MUSCLE_CELL_DEVELOPMENT	GO_MUSCLE_CELL_DEVELOPMENT		179	0.304397	1.13205	0.174484	0.572436	1	1722	tags=21%, list=9%, signal=23%
GO_REGULATION_OF_SODIUM_ION_TRANSMEMBRANE_TRANSPORTER_ACTIVITY	GO_REGULATION_OF_SODIUM_ION_TRANSMEMBRANE_TRANSPORTER_ACTIVITY		48	0.378908	1.13165	0.260194	0.572866	1	2505	tags=27%, list=14%, signal=31%
GO_POSITIVE_REGULATION_OF_LIPID_CATABOLIC_PROCESS	GO_POSITIVE_REGULATION_OF_LIPID_CATABOLIC_PROCESS		23	0.43052	1.13159	0.274286	0.572349	1	1644	tags=30%, list=9%, signal=33%
GO_REGULATION_OF_CATION_TRANSMEMBRANE_TRANSPORT	GO_REGULATION_OF_CATION_TRANSMEMBRANE_TRANSPORT		316	0.283527	1.13152	0.124304	0.571869	1	2797	tags=24%, list=15%, signal=28%
GO_POSITIVE_REGULATION_OF_CHROMATIN_ORGANIZATION	GO_POSITIVE_REGULATION_OF_CHROMATIN_ORGANIZATION		99	0.327224	1.13151	0.207767	0.571206	1	4523	tags=32%, list=25%, signal=43%
GO_LIPID_CATABOLIC_PROCESS	GO_LIPID_CATABOLIC_PROCESS		312	0.284856	1.13138	0.136015	0.570921	1	2121	tags=19%, list=12%, signal=21%
GO_REGULATION_OF_TRANS_SYNAPTIC_SIGNALING	GO_REGULATION_OF_TRANS_SYNAPTIC_SIGNALING		430	0.278513	1.13129	0.114963	0.570479	1	3975	tags=30%, list=22%, signal=37%
GO_NEGATIVE_REGULATION_OF_PEPTIDASE_ACTIVITY	GO_NEGATIVE_REGULATION_OF_PEPTIDASE_ACTIVITY		223	0.294931	1.13112	0.164122	0.570271	1	3483	tags=29%, list=19%, signal=35%
GO_CARBOHYDRATE_TRANSPORT	GO_CARBOHYDRATE_TRANSPORT		141	0.307505	1.13064	0.186667	0.571019	1	3003	tags=33%, list=16%, signal=39%
GO_LINOLEIC_ACID_METABOLIC_PROCESS	GO_LINOLEIC_ACID_METABOLIC_PROCESS		16	0.472793	1.13061	0.271484	0.570423	1	3765	tags=38%, list=20%, signal=47%
GO_BRANCHING_INVOLVED_IN_SALIVARY_GLAND_MORPHOGENESIS	GO_BRANCHING_INVOLVED_IN_SALIVARY_GLAND_MORPHOGENESIS		23	0.435711	1.13026	0.294896	0.570775	1	2229	tags=39%, list=12%, signal=44%
GO_AMYLOID_PRECURSOR_PROTEIN_METABOLIC_PROCESS	GO_AMYLOID_PRECURSOR_PROTEIN_METABOLIC_PROCESS		53	0.361372	1.12989	0.265038	0.571138	1	4673	tags=40%, list=25%, signal=53%
GO_CEREBRAL_CORTEX_CELL_MIGRATION	GO_CEREBRAL_CORTEX_CELL_MIGRATION		42	0.380387	1.12964	0.274436	0.571204	1	3101	tags=31%, list=17%, signal=37%
GO_POSITIVE_REGULATION_OF_INFLAMMATORY_RESPONSE	GO_POSITIVE_REGULATION_OF_INFLAMMATORY_RESPONSE		131	0.315284	1.12863	0.200393	0.573477	1	2090	tags=21%, list=11%, signal=23%
GO_CEREBELLAR_CORTEX_MORPHOGENESIS	GO_CEREBELLAR_CORTEX_MORPHOGENESIS		30	0.405418	1.12831	0.296226	0.573743	1	3614	tags=40%, list=20%, signal=50%
GO_POSITIVE_REGULATION_OF_COLD_INDUCED_THERMOGENESIS	GO_POSITIVE_REGULATION_OF_COLD_INDUCED_THERMOGENESIS		96	0.330025	1.12711	0.222437	0.576543	1	2180	tags=23%, list=12%, signal=26%
GO_ACUTE_INFLAMMATORY_RESPONSE	GO_ACUTE_INFLAMMATORY_RESPONSE		98	0.330209	1.127	0.223282	0.576182	1	3324	tags=28%, list=18%, signal=33%
GO_NEGATIVE_REGULATION_OF_CARDIAC_MUSCLE_CELL_DIFFERENTIATION	GO_NEGATIVE_REGULATION_OF_CARDIAC_MUSCLE_CELL_DIFFERENTIATION		21	0.441285	1.12678	0.275049	0.576157	1	445	tags=14%, list=2%, signal=15%
GO_REGULATION_OF_HEART_MORPHOGENESIS	GO_REGULATION_OF_HEART_MORPHOGENESIS		39	0.377495	1.12671	0.266932	0.575677	1	2489	tags=31%, list=14%, signal=35%
GO_RESPONSE_TO_WATER	GO_RESPONSE_TO_WATER		15	0.467201	1.12658	0.314516	0.575354	1	1668	tags=33%, list=9%, signal=37%
GO_NEGATIVE_REGULATION_OF_COAGULATION	GO_NEGATIVE_REGULATION_OF_COAGULATION		54	0.369661	1.12615	0.273743	0.575955	1	2824	tags=39%, list=15%, signal=46%
GO_CALCIUM_ION_TRANSMEMBRANE_TRANSPORT_VIA_HIGH_VOLTAGE_GATED_CALCIUM_CHANNEL	GO_CALCIUM_ION_TRANSMEMBRANE_TRANSPORT_VIA_HIGH_VOLTAGE_GATED_CALCIUM_CHANNEL		15	0.468557	1.12606	0.325455	0.575531	1	2619	tags=33%, list=14%, signal=39%
GO_2_OXOGLUTARATE_METABOLIC_PROCESS	GO_2_OXOGLUTARATE_METABOLIC_PROCESS		16	0.473582	1.12598	0.333333	0.575066	1	4479	tags=63%, list=24%, signal=82%
GO_CELLULAR_DEFENSE_RESPONSE	GO_CELLULAR_DEFENSE_RESPONSE		47	0.371043	1.12594	0.25239	0.574501	1	4874	tags=38%, list=26%, signal=52%
GO_POST_TRANSLATIONAL_PROTEIN_MODIFICATION	GO_POST_TRANSLATIONAL_PROTEIN_MODIFICATION		355	0.280888	1.12567	0.13215	0.574603	1	2622	tags=17%, list=14%, signal=20%
GO_HYPOTHALAMUS_DEVELOPMENT	GO_HYPOTHALAMUS_DEVELOPMENT		22	0.436005	1.12565	0.291985	0.573992	1	1033	tags=14%, list=6%, signal=14%
GO_NEGATIVE_REGULATION_OF_FAT_CELL_DIFFERENTIATION	GO_NEGATIVE_REGULATION_OF_FAT_CELL_DIFFERENTIATION		46	0.367738	1.12522	0.28022	0.574549	1	1241	tags=20%, list=7%, signal=21%
GO_CAMERA_TYPE_EYE_DEVELOPMENT	GO_CAMERA_TYPE_EYE_DEVELOPMENT		299	0.283413	1.12501	0.139048	0.574503	1	3103	tags=26%, list=17%, signal=30%
GO_POSITIVE_REGULATION_OF_LONG_TERM_SYNAPTIC_POTENTIATION	GO_POSITIVE_REGULATION_OF_LONG_TERM_SYNAPTIC_POTENTIATION		22	0.436637	1.12434	0.320388	0.575705	1	4467	tags=55%, list=24%, signal=72%
GO_EPITHELIAL_CELL_MORPHOGENESIS	GO_EPITHELIAL_CELL_MORPHOGENESIS		33	0.386662	1.12399	0.275728	0.576058	1	1910	tags=36%, list=10%, signal=40%
GO_CEREBRAL_CORTEX_NEURON_DIFFERENTIATION	GO_CEREBRAL_CORTEX_NEURON_DIFFERENTIATION		23	0.426462	1.12385	0.303202	0.575781	1	6750	tags=74%, list=37%, signal=116%
GO_PHAGOCYTOSIS_RECOGNITION	GO_PHAGOCYTOSIS_RECOGNITION		38	0.382594	1.12378	0.273085	0.575291	1	1025	tags=11%, list=6%, signal=11%
GO_NEURONAL_STEM_CELL_POPULATION_MAINTENANCE	GO_NEURONAL_STEM_CELL_POPULATION_MAINTENANCE		22	0.436955	1.12374	0.308989	0.574756	1	2953	tags=32%, list=16%, signal=38%
GO_INSULIN_SECRETION	GO_INSULIN_SECRETION		201	0.294555	1.12336	0.181818	0.575173	1	2209	tags=21%, list=12%, signal=23%
GO_NEGATIVE_REGULATION_OF_INNATE_IMMUNE_RESPONSE	GO_NEGATIVE_REGULATION_OF_INNATE_IMMUNE_RESPONSE		48	0.366219	1.12324	0.273245	0.574841	1	2987	tags=25%, list=16%, signal=30%
GO_COPPER_ION_HOMEOSTASIS	GO_COPPER_ION_HOMEOSTASIS		16	0.455686	1.12286	0.318519	0.575227	1	1270	tags=19%, list=7%, signal=20%
GO_REGULATION_OF_HOMOTYPIC_CELL_CELL_ADHESION	GO_REGULATION_OF_HOMOTYPIC_CELL_CELL_ADHESION		24	0.420789	1.12223	0.264113	0.576318	1	4271	tags=42%, list=23%, signal=54%
GO_B_CELL_MEDIATED_IMMUNITY	GO_B_CELL_MEDIATED_IMMUNITY		139	0.312508	1.1219	0.229445	0.576527	1	3175	tags=22%, list=17%, signal=27%
GO_MESONEPHROS_DEVELOPMENT	GO_MESONEPHROS_DEVELOPMENT		102	0.325701	1.12134	0.240557	0.577452	1	1236	tags=20%, list=7%, signal=21%
GO_EPITHELIAL_TUBE_MORPHOGENESIS	GO_EPITHELIAL_TUBE_MORPHOGENESIS		308	0.281452	1.12119	0.152098	0.577229	1	3004	tags=25%, list=16%, signal=29%
GO_FEEDING_BEHAVIOR	GO_FEEDING_BEHAVIOR		102	0.324924	1.12114	0.223684	0.5767	1	2354	tags=20%, list=13%, signal=22%
GO_CELL_MATRIX_ADHESION	GO_CELL_MATRIX_ADHESION		215	0.294766	1.12065	0.189493	0.577373	1	3246	tags=32%, list=18%, signal=38%
GO_RESPONSE_TO_FOOD	GO_RESPONSE_TO_FOOD		37	0.392389	1.12035	0.284585	0.57762	1	754	tags=16%, list=4%, signal=17%
GO_REGULATION_OF_VIRAL_GENOME_REPLICATION	GO_REGULATION_OF_VIRAL_GENOME_REPLICATION		84	0.332933	1.11892	0.242718	0.581024	1	3043	tags=26%, list=17%, signal=31%
GO_NEGATIVE_REGULATION_OF_VIRAL_ENTRY_INTO_HOST_CELL	GO_NEGATIVE_REGULATION_OF_VIRAL_ENTRY_INTO_HOST_CELL		18	0.451448	1.11884	0.313688	0.580614	1	2652	tags=28%, list=14%, signal=32%
GO_CARBOHYDRATE_DERIVATIVE_CATABOLIC_PROCESS	GO_CARBOHYDRATE_DERIVATIVE_CATABOLIC_PROCESS		174	0.297133	1.11861	0.218992	0.580594	1	3514	tags=29%, list=19%, signal=36%
GO_POSITIVE_REGULATION_OF_DEFENSE_RESPONSE	GO_POSITIVE_REGULATION_OF_DEFENSE_RESPONSE		452	0.273978	1.11847	0.132463	0.580294	1	3102	tags=21%, list=17%, signal=25%
GO_VIRAL_GENOME_REPLICATION	GO_VIRAL_GENOME_REPLICATION		111	0.319602	1.11724	0.222649	0.583172	1	3243	tags=26%, list=18%, signal=32%
GO_REGULATION_OF_PEPTIDASE_ACTIVITY	GO_REGULATION_OF_PEPTIDASE_ACTIVITY		389	0.277648	1.11706	0.162706	0.583011	1	3490	tags=26%, list=19%, signal=31%
GO_SENSORY_ORGAN_MORPHOGENESIS	GO_SENSORY_ORGAN_MORPHOGENESIS		250	0.287157	1.11667	0.178645	0.583449	1	2961	tags=24%, list=16%, signal=28%
GO_MAMMARY_GLAND_EPITHELIAL_CELL_PROLIFERATION	GO_MAMMARY_GLAND_EPITHELIAL_CELL_PROLIFERATION		27	0.41688	1.11667	0.301887	0.582804	1	2455	tags=30%, list=13%, signal=34%
GO_B_CELL_HOMEOSTASIS	GO_B_CELL_HOMEOSTASIS		29	0.404385	1.11661	0.278752	0.582277	1	2960	tags=34%, list=16%, signal=41%
GO_POSITIVE_REGULATION_OF_ADHERENS_JUNCTION_ORGANIZATION	GO_POSITIVE_REGULATION_OF_ADHERENS_JUNCTION_ORGANIZATION		30	0.406601	1.11646	0.303089	0.58203	1	675	tags=13%, list=4%, signal=14%
GO_REGULATION_OF_CYCLIN_DEPENDENT_PROTEIN_KINASE_ACTIVITY	GO_REGULATION_OF_CYCLIN_DEPENDENT_PROTEIN_KINASE_ACTIVITY		97	0.324941	1.11609	0.244275	0.582414	1	1836	tags=16%, list=10%, signal=18%
GO_POSITIVE_REGULATION_OF_STRESS_ACTIVATED_PROTEIN_KINASE_SIGNALING_CASCADE	GO_POSITIVE_REGULATION_OF_STRESS_ACTIVATED_PROTEIN_KINASE_SIGNALING_CASCADE		165	0.301925	1.11566	0.191939	0.582989	1	3952	tags=33%, list=21%, signal=41%
GO_HISTONE_H4_ACETYLATION	GO_HISTONE_H4_ACETYLATION		63	0.349301	1.11528	0.278431	0.583399	1	4535	tags=29%, list=25%, signal=38%
GO_DEVELOPMENT_OF_PRIMARY_SEXUAL_CHARACTERISTICS	GO_DEVELOPMENT_OF_PRIMARY_SEXUAL_CHARACTERISTICS		207	0.292478	1.11527	0.181474	0.582783	1	3299	tags=26%, list=18%, signal=31%
GO_RECEPTOR_CLUSTERING	GO_RECEPTOR_CLUSTERING		54	0.356527	1.11458	0.253411	0.584145	1	3562	tags=35%, list=19%, signal=43%
GO_RESPONSE_TO_INTERLEUKIN_7	GO_RESPONSE_TO_INTERLEUKIN_7		30	0.403852	1.11344	0.293103	0.586747	1	129	tags=10%, list=1%, signal=10%
GO_LEUKOCYTE_ACTIVATION_INVOLVED_IN_INFLAMMATORY_RESPONSE	GO_LEUKOCYTE_ACTIVATION_INVOLVED_IN_INFLAMMATORY_RESPONSE		43	0.372291	1.11217	0.286267	0.589763	1	1789	tags=19%, list=10%, signal=21%
GO_REGULATION_OF_NEUROLOGICAL_SYSTEM_PROCESS	GO_REGULATION_OF_NEUROLOGICAL_SYSTEM_PROCESS		129	0.312705	1.11202	0.231343	0.589539	1	3429	tags=26%, list=19%, signal=32%
GO_ACTIVATION_OF_INNATE_IMMUNE_RESPONSE	GO_ACTIVATION_OF_INNATE_IMMUNE_RESPONSE		288	0.279498	1.11189	0.162113	0.589243	1	3219	tags=21%, list=17%, signal=25%
GO_NEGATIVE_REGULATION_OF_GLIOGENESIS	GO_NEGATIVE_REGULATION_OF_GLIOGENESIS		43	0.365849	1.11096	0.283582	0.591223	1	2478	tags=23%, list=13%, signal=27%
GO_POSITIVE_REGULATION_OF_TRANSPORTER_ACTIVITY	GO_POSITIVE_REGULATION_OF_TRANSPORTER_ACTIVITY		106	0.317115	1.10981	0.254369	0.59401	1	2670	tags=25%, list=14%, signal=29%
GO_CONNECTIVE_TISSUE_DEVELOPMENT	GO_CONNECTIVE_TISSUE_DEVELOPMENT		262	0.286163	1.10967	0.196262	0.593781	1	2840	tags=24%, list=15%, signal=28%
GO_POSITIVE_REGULATION_OF_OXIDOREDUCTASE_ACTIVITY	GO_POSITIVE_REGULATION_OF_OXIDOREDUCTASE_ACTIVITY		55	0.350441	1.10952	0.275	0.593587	1	1992	tags=20%, list=11%, signal=22%
GO_REGULATION_OF_BLOOD_PRESSURE	GO_REGULATION_OF_BLOOD_PRESSURE		170	0.299103	1.109	0.211577	0.594422	1	2824	tags=26%, list=15%, signal=31%
GO_POSITIVE_REGULATION_OF_DNA_TEMPLATED_TRANSCRIPTION_INITIATION	GO_POSITIVE_REGULATION_OF_DNA_TEMPLATED_TRANSCRIPTION_INITIATION		27	0.410744	1.10892	0.292731	0.59401	1	2302	tags=19%, list=12%, signal=21%
GO_REGULATORY_T_CELL_DIFFERENTIATION	GO_REGULATORY_T_CELL_DIFFERENTIATION		30	0.392123	1.10883	0.287356	0.593593	1	3300	tags=27%, list=18%, signal=32%
GO_REGULATION_OF_ADHERENS_JUNCTION_ORGANIZATION	GO_REGULATION_OF_ADHERENS_JUNCTION_ORGANIZATION		66	0.347239	1.10878	0.268939	0.593053	1	2178	tags=23%, list=12%, signal=26%
GO_STRIATED_MUSCLE_CONTRACTION	GO_STRIATED_MUSCLE_CONTRACTION		166	0.302171	1.10849	0.225379	0.593213	1	1571	tags=20%, list=9%, signal=22%
GO_CENTRAL_NERVOUS_SYSTEM_NEURON_DIFFERENTIATION	GO_CENTRAL_NERVOUS_SYSTEM_NEURON_DIFFERENTIATION		181	0.295667	1.10747	0.203922	0.595544	1	4791	tags=43%, list=26%, signal=58%
GO_CORONARY_VASCULATURE_MORPHOGENESIS	GO_CORONARY_VASCULATURE_MORPHOGENESIS		18	0.448033	1.10732	0.333962	0.595316	1	981	tags=17%, list=5%, signal=18%
GO_NEPHRON_EPITHELIUM_DEVELOPMENT	GO_NEPHRON_EPITHELIUM_DEVELOPMENT		108	0.318515	1.10714	0.254335	0.595205	1	3718	tags=36%, list=20%, signal=45%
GO_POSITIVE_REGULATION_OF_ACTIN_FILAMENT_BUNDLE_ASSEMBLY	GO_POSITIVE_REGULATION_OF_ACTIN_FILAMENT_BUNDLE_ASSEMBLY		62	0.347882	1.10696	0.281853	0.595021	1	987	tags=16%, list=5%, signal=17%
GO_DIVALENT_INORGANIC_CATION_HOMEOSTASIS	GO_DIVALENT_INORGANIC_CATION_HOMEOSTASIS		485	0.268141	1.10674	0.14882	0.595063	1	2847	tags=21%, list=15%, signal=24%
GO_MESENCHYMAL_CELL_DIFFERENTIATION	GO_MESENCHYMAL_CELL_DIFFERENTIATION		213	0.290789	1.10644	0.230203	0.595324	1	2557	tags=21%, list=14%, signal=24%
GO_COFACTOR_TRANSPORT	GO_COFACTOR_TRANSPORT		45	0.365565	1.1064	0.28827	0.594756	1	1980	tags=20%, list=11%, signal=22%
GO_TOLL_LIKE_RECEPTOR_4_SIGNALING_PATHWAY	GO_TOLL_LIKE_RECEPTOR_4_SIGNALING_PATHWAY		32	0.397646	1.10627	0.309804	0.594483	1	2938	tags=34%, list=16%, signal=41%
GO_PROTEIN_POLYMERIZATION	GO_PROTEIN_POLYMERIZATION		263	0.283651	1.10483	0.188571	0.597988	1	3058	tags=23%, list=17%, signal=27%
GO_POSITIVE_REGULATION_OF_VASCULAR_ASSOCIATED_SMOOTH_MUSCLE_CELL_MIGRATION	GO_POSITIVE_REGULATION_OF_VASCULAR_ASSOCIATED_SMOOTH_MUSCLE_CELL_MIGRATION		23	0.426698	1.10454	0.333988	0.598181	1	152	tags=13%, list=1%, signal=13%
GO_POSITIVE_REGULATION_OF_PROTEIN_TYROSINE_KINASE_ACTIVITY	GO_POSITIVE_REGULATION_OF_PROTEIN_TYROSINE_KINASE_ACTIVITY		54	0.358291	1.10448	0.28	0.597712	1	2300	tags=24%, list=12%, signal=27%
GO_ICOSANOID_BIOSYNTHETIC_PROCESS	GO_ICOSANOID_BIOSYNTHETIC_PROCESS		35	0.388694	1.10442	0.28785	0.597214	1	2824	tags=26%, list=15%, signal=30%
GO_POSITIVE_REGULATION_OF_GLIOGENESIS	GO_POSITIVE_REGULATION_OF_GLIOGENESIS		71	0.335413	1.1036	0.278557	0.59898	1	4202	tags=28%, list=23%, signal=36%
GO_GLUTAMINE_METABOLIC_PROCESS	GO_GLUTAMINE_METABOLIC_PROCESS		19	0.43686	1.10358	0.344828	0.598384	1	3014	tags=32%, list=16%, signal=38%
GO_NEGATIVE_REGULATION_OF_LIPID_CATABOLIC_PROCESS	GO_NEGATIVE_REGULATION_OF_LIPID_CATABOLIC_PROCESS		22	0.429225	1.10351	0.313253	0.597917	1	1644	tags=27%, list=9%, signal=30%
GO_POTASSIUM_ION_TRANSPORT	GO_POTASSIUM_ION_TRANSPORT		228	0.285362	1.1035	0.194444	0.597298	1	1525	tags=16%, list=8%, signal=17%
GO_CARDIAC_CELL_DEVELOPMENT	GO_CARDIAC_CELL_DEVELOPMENT		91	0.322245	1.10314	0.267045	0.597658	1	1669	tags=18%, list=9%, signal=19%
GO_MESENCHYME_MORPHOGENESIS	GO_MESENCHYME_MORPHOGENESIS		49	0.358182	1.10263	0.292398	0.598524	1	4533	tags=45%, list=25%, signal=59%
GO_SYNAPTIC_VESICLE_CYCLE	GO_SYNAPTIC_VESICLE_CYCLE		187	0.293238	1.10245	0.202206	0.598405	1	3883	tags=31%, list=21%, signal=39%
GO_MONOCARBOXYLIC_ACID_METABOLIC_PROCESS	GO_MONOCARBOXYLIC_ACID_METABOLIC_PROCESS		439	0.268447	1.10237	0.168561	0.597992	1	2844	tags=25%, list=15%, signal=29%
GO_CELLULAR_RESPONSE_TO_PEPTIDE_HORMONE_STIMULUS	GO_CELLULAR_RESPONSE_TO_PEPTIDE_HORMONE_STIMULUS		304	0.279521	1.10232	0.189349	0.597484	1	2824	tags=21%, list=15%, signal=25%
GO_REGULATION_OF_INTRACELLULAR_ESTROGEN_RECEPTOR_SIGNALING_PATHWAY	GO_REGULATION_OF_INTRACELLULAR_ESTROGEN_RECEPTOR_SIGNALING_PATHWAY		39	0.375857	1.10186	0.286869	0.598227	1	2743	tags=31%, list=15%, signal=36%
GO_DRUG_TRANSMEMBRANE_TRANSPORT	GO_DRUG_TRANSMEMBRANE_TRANSPORT		77	0.332018	1.10153	0.291902	0.598508	1	953	tags=16%, list=5%, signal=16%
GO_REGULATION_OF_CARDIAC_CONDUCTION	GO_REGULATION_OF_CARDIAC_CONDUCTION		70	0.33569	1.10148	0.262357	0.598009	1	985	tags=17%, list=5%, signal=18%
GO_CARBOHYDRATE_BIOSYNTHETIC_PROCESS	GO_CARBOHYDRATE_BIOSYNTHETIC_PROCESS		200	0.29073	1.10139	0.217973	0.597619	1	2740	tags=26%, list=15%, signal=30%
GO_AORTA_DEVELOPMENT	GO_AORTA_DEVELOPMENT		57	0.350481	1.10129	0.291045	0.597273	1	3552	tags=35%, list=19%, signal=43%
GO_PEPTIDYL_THREONINE_MODIFICATION	GO_PEPTIDYL_THREONINE_MODIFICATION		117	0.311664	1.10113	0.250943	0.597126	1	2720	tags=16%, list=15%, signal=19%
GO_IN_UTERO_EMBRYONIC_DEVELOPMENT	GO_IN_UTERO_EMBRYONIC_DEVELOPMENT		342	0.27379	1.10068	0.177982	0.597781	1	3324	tags=22%, list=18%, signal=26%
GO_NEGATIVE_REGULATION_OF_INFLAMMATORY_RESPONSE	GO_NEGATIVE_REGULATION_OF_INFLAMMATORY_RESPONSE		147	0.302747	1.10044	0.263566	0.597879	1	2073	tags=18%, list=11%, signal=20%
GO_NEGATIVE_REGULATION_OF_SUPRAMOLECULAR_FIBER_ORGANIZATION	GO_NEGATIVE_REGULATION_OF_SUPRAMOLECULAR_FIBER_ORGANIZATION		129	0.305719	1.09948	0.2749	0.600098	1	3016	tags=27%, list=16%, signal=32%
GO_REGULATION_OF_CONNECTIVE_TISSUE_REPLACEMENT	GO_REGULATION_OF_CONNECTIVE_TISSUE_REPLACEMENT		15	0.462302	1.09939	0.358717	0.599712	1	5284	tags=20%, list=29%, signal=28%
GO_NEGATIVE_REGULATION_OF_OSTEOCLAST_DIFFERENTIATION	GO_NEGATIVE_REGULATION_OF_OSTEOCLAST_DIFFERENTIATION		25	0.405868	1.09937	0.309804	0.599137	1	669	tags=16%, list=4%, signal=17%
GO_ESTABLISHMENT_OF_PLANAR_POLARITY_OF_EMBRYONIC_EPITHELIUM	GO_ESTABLISHMENT_OF_PLANAR_POLARITY_OF_EMBRYONIC_EPITHELIUM		16	0.466322	1.09914	0.338491	0.59916	1	3487	tags=44%, list=19%, signal=54%
GO_RENAL_SODIUM_EXCRETION	GO_RENAL_SODIUM_EXCRETION		23	0.416592	1.099	0.312016	0.598954	1	2824	tags=30%, list=15%, signal=36%
GO_CARDIAC_CONDUCTION	GO_CARDIAC_CONDUCTION		142	0.307096	1.09897	0.240777	0.598386	1	1560	tags=20%, list=8%, signal=21%
GO_REGULATION_OF_AXONOGENESIS	GO_REGULATION_OF_AXONOGENESIS		180	0.294469	1.09895	0.227353	0.597815	1	2582	tags=24%, list=14%, signal=28%
GO_POSITIVE_REGULATION_OF_LAMELLIPODIUM_ASSEMBLY	GO_POSITIVE_REGULATION_OF_LAMELLIPODIUM_ASSEMBLY		20	0.433876	1.09821	0.317308	0.599324	1	2024	tags=25%, list=11%, signal=28%
GO_PHOSPHATIDYLINOSITOL_PHOSPHORYLATION	GO_PHOSPHATIDYLINOSITOL_PHOSPHORYLATION		47	0.358608	1.09712	0.293542	0.601849	1	1006	tags=13%, list=5%, signal=13%
GO_REGULATION_OF_SYNAPTIC_TRANSMISSION_GABAERGIC	GO_REGULATION_OF_SYNAPTIC_TRANSMISSION_GABAERGIC		32	0.392793	1.09693	0.327778	0.601781	1	2193	tags=25%, list=12%, signal=28%
GO_REGULATION_OF_FAT_CELL_DIFFERENTIATION	GO_REGULATION_OF_FAT_CELL_DIFFERENTIATION		124	0.306854	1.09633	0.250497	0.602857	1	2790	tags=26%, list=15%, signal=30%
GO_EMBRYONIC_ORGAN_MORPHOGENESIS	GO_EMBRYONIC_ORGAN_MORPHOGENESIS		281	0.278677	1.096	0.208413	0.603148	1	3927	tags=32%, list=21%, signal=40%
GO_CARDIAC_MYOFIBRIL_ASSEMBLY	GO_CARDIAC_MYOFIBRIL_ASSEMBLY		23	0.418473	1.09548	0.328185	0.604033	1	2744	tags=39%, list=15%, signal=46%
GO_NEGATIVE_REGULATION_OF_EPITHELIAL_CELL_PROLIFERATION	GO_NEGATIVE_REGULATION_OF_EPITHELIAL_CELL_PROLIFERATION		150	0.300827	1.09499	0.24466	0.604782	1	1703	tags=18%, list=9%, signal=20%
GO_VITAMIN_METABOLIC_PROCESS	GO_VITAMIN_METABOLIC_PROCESS		120	0.309489	1.09497	0.264591	0.604193	1	2510	tags=21%, list=14%, signal=24%
GO_DRUG_METABOLIC_PROCESS	GO_DRUG_METABOLIC_PROCESS		299	0.275457	1.09482	0.191176	0.603985	1	2656	tags=23%, list=14%, signal=27%
GO_REGULATION_OF_TUBE_SIZE	GO_REGULATION_OF_TUBE_SIZE		133	0.302623	1.09469	0.249527	0.603747	1	2824	tags=28%, list=15%, signal=33%
GO_AGING	GO_AGING		301	0.276087	1.09445	0.19137	0.603754	1	3021	tags=25%, list=16%, signal=29%
GO_POSITIVE_REGULATION_OF_ORGANIC_ACID_TRANSPORT	GO_POSITIVE_REGULATION_OF_ORGANIC_ACID_TRANSPORT		34	0.388895	1.09443	0.324165	0.603148	1	3653	tags=38%, list=20%, signal=48%
GO_POSITIVE_REGULATION_OF_REACTIVE_OXYGEN_SPECIES_BIOSYNTHETIC_PROCESS	GO_POSITIVE_REGULATION_OF_REACTIVE_OXYGEN_SPECIES_BIOSYNTHETIC_PROCESS		52	0.351913	1.09441	0.282692	0.602575	1	3268	tags=31%, list=18%, signal=37%
GO_REGULATION_OF_LONG_TERM_SYNAPTIC_POTENTIATION	GO_REGULATION_OF_LONG_TERM_SYNAPTIC_POTENTIATION		43	0.364426	1.09365	0.289575	0.604198	1	4467	tags=49%, list=24%, signal=64%
GO_REGULATION_OF_METAL_ION_TRANSPORT	GO_REGULATION_OF_METAL_ION_TRANSPORT		363	0.270921	1.09359	0.19697	0.603729	1	2670	tags=22%, list=14%, signal=25%
GO_CARDIAC_MUSCLE_CELL_DIFFERENTIATION	GO_CARDIAC_MUSCLE_CELL_DIFFERENTIATION		125	0.306271	1.09359	0.280769	0.603096	1	1825	tags=17%, list=10%, signal=19%
GO_SENSORY_PERCEPTION_OF_TASTE	GO_SENSORY_PERCEPTION_OF_TASTE		51	0.3605	1.0932	0.309886	0.603648	1	1837	tags=16%, list=10%, signal=17%
GO_SENSORY_SYSTEM_DEVELOPMENT	GO_SENSORY_SYSTEM_DEVELOPMENT		354	0.269403	1.09252	0.195531	0.604895	1	3103	tags=24%, list=17%, signal=28%
GO_REGULATION_OF_INTRACELLULAR_STEROID_HORMONE_RECEPTOR_SIGNALING_PATHWAY	GO_REGULATION_OF_INTRACELLULAR_STEROID_HORMONE_RECEPTOR_SIGNALING_PATHWAY		74	0.329864	1.09233	0.277674	0.604816	1	2743	tags=26%, list=15%, signal=30%
GO_JNK_CASCADE	GO_JNK_CASCADE		204	0.286907	1.09205	0.247655	0.605071	1	3952	tags=29%, list=21%, signal=37%
GO_NEGATIVE_REGULATION_OF_MORPHOGENESIS_OF_AN_EPITHELIUM	GO_NEGATIVE_REGULATION_OF_MORPHOGENESIS_OF_AN_EPITHELIUM		17	0.443689	1.09199	0.326772	0.604611	1	2489	tags=41%, list=14%, signal=48%
GO_LIPID_STORAGE	GO_LIPID_STORAGE		65	0.337847	1.09188	0.275862	0.604303	1	2586	tags=28%, list=14%, signal=32%
GO_INTRINSIC_APOPTOTIC_SIGNALING_PATHWAY_IN_RESPONSE_TO_DNA_DAMAGE_BY_P53_CLASS_MEDIATOR	GO_INTRINSIC_APOPTOTIC_SIGNALING_PATHWAY_IN_RESPONSE_TO_DNA_DAMAGE_BY_P53_CLASS_MEDIATOR		42	0.368287	1.09181	0.322761	0.603872	1	1554	tags=19%, list=8%, signal=21%
GO_INTERLEUKIN_2_BIOSYNTHETIC_PROCESS	GO_INTERLEUKIN_2_BIOSYNTHETIC_PROCESS		21	0.427397	1.09167	0.306358	0.603658	1	3068	tags=29%, list=17%, signal=34%
GO_EXPORT_ACROSS_PLASMA_MEMBRANE	GO_EXPORT_ACROSS_PLASMA_MEMBRANE		33	0.391288	1.09128	0.327586	0.604106	1	1245	tags=18%, list=7%, signal=19%
GO_POSITIVE_REGULATION_OF_ION_TRANSMEMBRANE_TRANSPORT	GO_POSITIVE_REGULATION_OF_ION_TRANSMEMBRANE_TRANSPORT		149	0.300354	1.0912	0.257426	0.603708	1	2766	tags=25%, list=15%, signal=29%
GO_INNER_EAR_RECEPTOR_CELL_STEREOCILIUM_ORGANIZATION	GO_INNER_EAR_RECEPTOR_CELL_STEREOCILIUM_ORGANIZATION		27	0.401221	1.09114	0.350394	0.603216	1	1089	tags=22%, list=6%, signal=24%
GO_REGULATION_OF_HEART_GROWTH	GO_REGULATION_OF_HEART_GROWTH		78	0.327226	1.09098	0.284644	0.603077	1	4200	tags=33%, list=23%, signal=43%
GO_POSITIVE_REGULATION_OF_VASOCONSTRICTION	GO_POSITIVE_REGULATION_OF_VASOCONSTRICTION		31	0.393773	1.09085	0.320151	0.602829	1	3918	tags=45%, list=21%, signal=57%
GO_RESPONSE_TO_COCAINE	GO_RESPONSE_TO_COCAINE		50	0.356314	1.09078	0.304432	0.602369	1	3989	tags=34%, list=22%, signal=43%
GO_POSITIVE_REGULATION_OF_PLASMA_MEMBRANE_BOUNDED_CELL_PROJECTION_ASSEMBLY	GO_POSITIVE_REGULATION_OF_PLASMA_MEMBRANE_BOUNDED_CELL_PROJECTION_ASSEMBLY		100	0.309472	1.09014	0.256198	0.603513	1	2250	tags=18%, list=12%, signal=20%
GO_NEGATIVE_REGULATION_OF_HYDROLASE_ACTIVITY	GO_NEGATIVE_REGULATION_OF_HYDROLASE_ACTIVITY		414	0.266564	1.09014	0.179842	0.602904	1	2850	tags=21%, list=15%, signal=25%
GO_RESPONSE_TO_BMP	GO_RESPONSE_TO_BMP		159	0.294775	1.08984	0.261122	0.60317	1	3791	tags=33%, list=21%, signal=42%
GO_REGULATION_OF_NUCLEOTIDE_BIOSYNTHETIC_PROCESS	GO_REGULATION_OF_NUCLEOTIDE_BIOSYNTHETIC_PROCESS		35	0.378946	1.08973	0.315399	0.602865	1	2619	tags=29%, list=14%, signal=33%
GO_MODIFIED_AMINO_ACID_TRANSPORT	GO_MODIFIED_AMINO_ACID_TRANSPORT		22	0.420733	1.08905	0.343119	0.604229	1	965	tags=23%, list=5%, signal=24%
GO_UNSATURATED_FATTY_ACID_METABOLIC_PROCESS	GO_UNSATURATED_FATTY_ACID_METABOLIC_PROCESS		66	0.341883	1.08888	0.300567	0.604105	1	2736	tags=29%, list=15%, signal=34%
GO_ACTIVATION_OF_PROTEIN_KINASE_ACTIVITY	GO_ACTIVATION_OF_PROTEIN_KINASE_ACTIVITY		322	0.273392	1.08888	0.219466	0.603514	1	2279	tags=16%, list=12%, signal=18%
GO_CELLULAR_AMINO_ACID_METABOLIC_PROCESS	GO_CELLULAR_AMINO_ACID_METABOLIC_PROCESS		280	0.275871	1.08885	0.240385	0.602979	1	3021	tags=24%, list=16%, signal=28%
GO_NEURON_CELLULAR_HOMEOSTASIS	GO_NEURON_CELLULAR_HOMEOSTASIS		35	0.37948	1.0887	0.306483	0.602729	1	647	tags=14%, list=4%, signal=15%
GO_MEMBRANE_DISASSEMBLY	GO_MEMBRANE_DISASSEMBLY		16	0.45391	1.08844	0.35098	0.602841	1	5625	tags=56%, list=31%, signal=81%
GO_GLUTAMATE_SECRETION	GO_GLUTAMATE_SECRETION		44	0.363455	1.08819	0.311508	0.602926	1	3732	tags=34%, list=20%, signal=43%
GO_REGULATION_OF_LIPID_METABOLIC_PROCESS	GO_REGULATION_OF_LIPID_METABOLIC_PROCESS		376	0.268314	1.08787	0.21611	0.60326	1	2962	tags=24%, list=16%, signal=28%
GO_NEGATIVE_REGULATION_OF_CALCINEURIN_MEDIATED_SIGNALING	GO_NEGATIVE_REGULATION_OF_CALCINEURIN_MEDIATED_SIGNALING		18	0.436727	1.08741	0.349237	0.603997	1	395	tags=17%, list=2%, signal=17%
GO_MAMMARY_GLAND_ALVEOLUS_DEVELOPMENT	GO_MAMMARY_GLAND_ALVEOLUS_DEVELOPMENT		18	0.441812	1.08736	0.339658	0.603527	1	371	tags=17%, list=2%, signal=17%
GO_CELLULAR_RESPONSE_TO_PEPTIDE	GO_CELLULAR_RESPONSE_TO_PEPTIDE		364	0.272266	1.08729	0.209125	0.603117	1	2824	tags=22%, list=15%, signal=25%
GO_BICARBONATE_TRANSPORT	GO_BICARBONATE_TRANSPORT		40	0.368047	1.0871	0.300199	0.603005	1	2669	tags=33%, list=14%, signal=38%
GO_NEGATIVE_REGULATION_OF_INTERLEUKIN_2_PRODUCTION	GO_NEGATIVE_REGULATION_OF_INTERLEUKIN_2_PRODUCTION		22	0.410994	1.08672	0.325626	0.603505	1	1955	tags=27%, list=11%, signal=30%
GO_POSITIVE_REGULATION_OF_GROWTH	GO_POSITIVE_REGULATION_OF_GROWTH		258	0.279243	1.08599	0.229008	0.604975	1	2868	tags=21%, list=16%, signal=25%
GO_CARTILAGE_DEVELOPMENT	GO_CARTILAGE_DEVELOPMENT		201	0.286154	1.08562	0.250474	0.605429	1	3065	tags=25%, list=17%, signal=30%
GO_RECEPTOR_INTERNALIZATION	GO_RECEPTOR_INTERNALIZATION		106	0.309702	1.0856	0.274472	0.604873	1	4178	tags=37%, list=23%, signal=47%
GO_REGULATION_OF_TRANSMEMBRANE_RECEPTOR_PROTEIN_SERINE_THREONINE_KINASE_SIGNALING_PATHWAY	GO_REGULATION_OF_TRANSMEMBRANE_RECEPTOR_PROTEIN_SERINE_THREONINE_KINASE_SIGNALING_PATHWAY		230	0.282331	1.08553	0.231618	0.604467	1	3791	tags=29%, list=21%, signal=36%
GO_NEGATIVE_REGULATION_OF_CELL_PROJECTION_ORGANIZATION	GO_NEGATIVE_REGULATION_OF_CELL_PROJECTION_ORGANIZATION		178	0.292225	1.08469	0.247104	0.606306	1	2557	tags=21%, list=14%, signal=25%
GO_REGULATION_OF_AMINO_ACID_TRANSPORT	GO_REGULATION_OF_AMINO_ACID_TRANSPORT		33	0.378401	1.08445	0.329293	0.606413	1	3915	tags=48%, list=21%, signal=61%
GO_DEVELOPMENT_OF_PRIMARY_FEMALE_SEXUAL_CHARACTERISTICS	GO_DEVELOPMENT_OF_PRIMARY_FEMALE_SEXUAL_CHARACTERISTICS		99	0.314932	1.08434	0.282098	0.6061	1	1932	tags=18%, list=10%, signal=20%
GO_REGULATION_OF_GLYCOPROTEIN_BIOSYNTHETIC_PROCESS	GO_REGULATION_OF_GLYCOPROTEIN_BIOSYNTHETIC_PROCESS		38	0.376504	1.08418	0.327239	0.605964	1	2309	tags=18%, list=13%, signal=21%
GO_CELLULAR_RESPONSE_TO_INSULIN_STIMULUS	GO_CELLULAR_RESPONSE_TO_INSULIN_STIMULUS		211	0.288727	1.08411	0.220183	0.605557	1	2795	tags=22%, list=15%, signal=26%
GO_REGULATION_OF_MORPHOGENESIS_OF_AN_EPITHELIUM	GO_REGULATION_OF_MORPHOGENESIS_OF_AN_EPITHELIUM		177	0.287245	1.08344	0.274472	0.606894	1	1992	tags=19%, list=11%, signal=21%
GO_REGULATION_OF_LIPID_TRANSPORT	GO_REGULATION_OF_LIPID_TRANSPORT		116	0.305234	1.08298	0.277162	0.607583	1	2886	tags=25%, list=16%, signal=29%
GO_MESENCHYME_DEVELOPMENT	GO_MESENCHYME_DEVELOPMENT		266	0.276846	1.08297	0.240458	0.607019	1	2557	tags=20%, list=14%, signal=23%
GO_REACTIVE_OXYGEN_SPECIES_BIOSYNTHETIC_PROCESS	GO_REACTIVE_OXYGEN_SPECIES_BIOSYNTHETIC_PROCESS		109	0.305772	1.08233	0.272374	0.608207	1	3293	tags=28%, list=18%, signal=34%
GO_HINDBRAIN_MORPHOGENESIS	GO_HINDBRAIN_MORPHOGENESIS		41	0.362975	1.082	0.328685	0.608551	1	2533	tags=29%, list=14%, signal=34%
GO_MUSCLE_CELL_FATE_COMMITMENT	GO_MUSCLE_CELL_FATE_COMMITMENT		19	0.435423	1.08184	0.372361	0.608431	1	2489	tags=32%, list=14%, signal=36%
GO_MUSCLE_HYPERTROPHY	GO_MUSCLE_HYPERTROPHY		110	0.306376	1.08105	0.284333	0.61009	1	2824	tags=20%, list=15%, signal=23%
GO_CELL_PROLIFERATION_IN_HINDBRAIN	GO_CELL_PROLIFERATION_IN_HINDBRAIN		16	0.451954	1.08088	0.360687	0.609983	1	4128	tags=56%, list=22%, signal=72%
GO_POSITIVE_REGULATION_OF_RESPONSE_TO_EXTERNAL_STIMULUS	GO_POSITIVE_REGULATION_OF_RESPONSE_TO_EXTERNAL_STIMULUS		289	0.275261	1.08083	0.234004	0.609502	1	2090	tags=18%, list=11%, signal=20%
GO_VASCULAR_ENDOTHELIAL_GROWTH_FACTOR_SIGNALING_PATHWAY	GO_VASCULAR_ENDOTHELIAL_GROWTH_FACTOR_SIGNALING_PATHWAY		41	0.367042	1.0806	0.3125	0.609577	1	1855	tags=22%, list=10%, signal=24%
GO_REGULATION_OF_MULTI_ORGANISM_PROCESS	GO_REGULATION_OF_MULTI_ORGANISM_PROCESS		368	0.266665	1.08057	0.211896	0.609046	1	3260	tags=23%, list=18%, signal=28%
GO_EMBRYONIC_ORGAN_DEVELOPMENT	GO_EMBRYONIC_ORGAN_DEVELOPMENT		416	0.266884	1.0801	0.220532	0.60978	1	3927	tags=30%, list=21%, signal=38%
GO_POSITIVE_REGULATION_OF_SYNAPTIC_TRANSMISSION	GO_POSITIVE_REGULATION_OF_SYNAPTIC_TRANSMISSION		169	0.288428	1.07982	0.25462	0.610019	1	4185	tags=37%, list=23%, signal=47%
GO_PEPTIDYL_LYSINE_METHYLATION	GO_PEPTIDYL_LYSINE_METHYLATION		121	0.306533	1.07969	0.281664	0.609785	1	4338	tags=36%, list=24%, signal=46%
GO_PLATELET_AGGREGATION	GO_PLATELET_AGGREGATION		57	0.340427	1.07963	0.314917	0.609367	1	4170	tags=33%, list=23%, signal=43%
GO_REGULATION_OF_STRESS_ACTIVATED_PROTEIN_KINASE_SIGNALING_CASCADE	GO_REGULATION_OF_STRESS_ACTIVATED_PROTEIN_KINASE_SIGNALING_CASCADE		226	0.279379	1.07962	0.244037	0.608774	1	3952	tags=29%, list=21%, signal=36%
GO_REGULATION_OF_TYPE_I_INTERFERON_MEDIATED_SIGNALING_PATHWAY	GO_REGULATION_OF_TYPE_I_INTERFERON_MEDIATED_SIGNALING_PATHWAY		30	0.382835	1.07912	0.338318	0.609639	1	2213	tags=20%, list=12%, signal=23%
GO_NEGATIVE_REGULATION_OF_VASCULAR_SMOOTH_MUSCLE_CELL_PROLIFERATION	GO_NEGATIVE_REGULATION_OF_VASCULAR_SMOOTH_MUSCLE_CELL_PROLIFERATION		36	0.378599	1.07901	0.352273	0.60936	1	1476	tags=11%, list=8%, signal=12%
GO_HORMONE_BIOSYNTHETIC_PROCESS	GO_HORMONE_BIOSYNTHETIC_PROCESS		78	0.32951	1.0789	0.3125	0.609083	1	2656	tags=26%, list=14%, signal=30%
GO_POSITIVE_REGULATION_OF_MORPHOGENESIS_OF_AN_EPITHELIUM	GO_POSITIVE_REGULATION_OF_MORPHOGENESIS_OF_AN_EPITHELIUM		34	0.373993	1.07865	0.345382	0.609238	1	1065	tags=21%, list=6%, signal=22%
GO_NEGATIVE_REGULATION_OF_IMMUNE_RESPONSE	GO_NEGATIVE_REGULATION_OF_IMMUNE_RESPONSE		134	0.300273	1.07806	0.267347	0.61029	1	3021	tags=24%, list=16%, signal=28%
GO_EMBRYONIC_DIGESTIVE_TRACT_MORPHOGENESIS	GO_EMBRYONIC_DIGESTIVE_TRACT_MORPHOGENESIS		18	0.433863	1.07634	0.378049	0.614728	1	3044	tags=39%, list=17%, signal=47%
GO_POSITIVE_REGULATION_OF_CALCIUM_ION_TRANSPORT	GO_POSITIVE_REGULATION_OF_CALCIUM_ION_TRANSPORT		115	0.305605	1.07634	0.298677	0.614137	1	4053	tags=33%, list=22%, signal=42%
GO_MULTI_ORGANISM_BEHAVIOR	GO_MULTI_ORGANISM_BEHAVIOR		66	0.333987	1.07631	0.285141	0.613605	1	3313	tags=29%, list=18%, signal=35%
GO_REGULATION_OF_SYNAPTIC_PLASTICITY	GO_REGULATION_OF_SYNAPTIC_PLASTICITY		181	0.282799	1.07614	0.251968	0.613507	1	3946	tags=33%, list=21%, signal=42%
GO_ATRIAL_CARDIAC_MUSCLE_CELL_TO_AV_NODE_CELL_SIGNALING	GO_ATRIAL_CARDIAC_MUSCLE_CELL_TO_AV_NODE_CELL_SIGNALING		19	0.425887	1.07527	0.361165	0.615414	1	856	tags=21%, list=5%, signal=22%
GO_REGULATION_OF_ANATOMICAL_STRUCTURE_SIZE	GO_REGULATION_OF_ANATOMICAL_STRUCTURE_SIZE		482	0.260214	1.0748	0.206463	0.616271	1	3016	tags=23%, list=16%, signal=27%
GO_SPERM_CAPACITATION	GO_SPERM_CAPACITATION		26	0.401157	1.07476	0.360444	0.615762	1	455	tags=8%, list=2%, signal=8%
GO_REGULATION_OF_CELL_FATE_COMMITMENT	GO_REGULATION_OF_CELL_FATE_COMMITMENT		36	0.369959	1.0746	0.344231	0.615616	1	3517	tags=28%, list=19%, signal=34%
GO_NEGATIVE_REGULATION_OF_NEUROINFLAMMATORY_RESPONSE	GO_NEGATIVE_REGULATION_OF_NEUROINFLAMMATORY_RESPONSE		16	0.438261	1.07438	0.366667	0.615629	1	813	tags=13%, list=4%, signal=13%
GO_SMOOTH_MUSCLE_CONTRACTION	GO_SMOOTH_MUSCLE_CONTRACTION		102	0.311837	1.07434	0.30099	0.615155	1	3918	tags=34%, list=21%, signal=43%
GO_PROTEIN_O_LINKED_GLYCOSYLATION	GO_PROTEIN_O_LINKED_GLYCOSYLATION		100	0.307529	1.07421	0.300578	0.614959	1	3106	tags=23%, list=17%, signal=28%
GO_COPULATION	GO_COPULATION		18	0.430543	1.07393	0.351711	0.61513	1	2930	tags=33%, list=16%, signal=40%
GO_NEGATIVE_REGULATION_OF_ANIMAL_ORGAN_MORPHOGENESIS	GO_NEGATIVE_REGULATION_OF_ANIMAL_ORGAN_MORPHOGENESIS		34	0.380333	1.07384	0.345703	0.614794	1	3891	tags=50%, list=21%, signal=63%
GO_NEGATIVE_REGULATION_OF_T_CELL_MEDIATED_IMMUNITY	GO_NEGATIVE_REGULATION_OF_T_CELL_MEDIATED_IMMUNITY		16	0.444681	1.07383	0.370518	0.614228	1	2073	tags=25%, list=11%, signal=28%
GO_PHOSPHATIDYLSERINE_ACYL_CHAIN_REMODELING	GO_PHOSPHATIDYLSERINE_ACYL_CHAIN_REMODELING		21	0.414604	1.07349	0.345018	0.614632	1	2937	tags=29%, list=16%, signal=34%
GO_POST_ANAL_TAIL_MORPHOGENESIS	GO_POST_ANAL_TAIL_MORPHOGENESIS		18	0.436768	1.07322	0.375954	0.614765	1	1243	tags=22%, list=7%, signal=24%
GO_NEPHRON_DEVELOPMENT	GO_NEPHRON_DEVELOPMENT		141	0.293754	1.07212	0.265267	0.617321	1	2505	tags=27%, list=14%, signal=31%
GO_RETINA_HOMEOSTASIS	GO_RETINA_HOMEOSTASIS		60	0.339524	1.07207	0.336449	0.616872	1	2038	tags=22%, list=11%, signal=24%
GO_NEURON_MIGRATION	GO_NEURON_MIGRATION		152	0.292028	1.07194	0.270378	0.616617	1	4920	tags=38%, list=27%, signal=52%
GO_REGULATION_OF_BIOMINERAL_TISSUE_DEVELOPMENT	GO_REGULATION_OF_BIOMINERAL_TISSUE_DEVELOPMENT		86	0.314104	1.07083	0.327651	0.619184	1	1245	tags=14%, list=7%, signal=15%
GO_NEGATIVE_REGULATION_OF_INTRACELLULAR_STEROID_HORMONE_RECEPTOR_SIGNALING_PATHWAY	GO_NEGATIVE_REGULATION_OF_INTRACELLULAR_STEROID_HORMONE_RECEPTOR_SIGNALING_PATHWAY		34	0.379151	1.07005	0.348337	0.620882	1	2402	tags=32%, list=13%, signal=37%
GO_NEGATIVE_REGULATION_OF_CYTOSKELETON_ORGANIZATION	GO_NEGATIVE_REGULATION_OF_CYTOSKELETON_ORGANIZATION		135	0.298101	1.0697	0.286275	0.621277	1	3016	tags=27%, list=16%, signal=32%
GO_CHROMOSOME_CONDENSATION	GO_CHROMOSOME_CONDENSATION		39	0.362675	1.06969	0.338403	0.620708	1	4000	tags=33%, list=22%, signal=42%
GO_FOREBRAIN_DEVELOPMENT	GO_FOREBRAIN_DEVELOPMENT		373	0.26421	1.06956	0.235075	0.620502	1	3910	tags=28%, list=21%, signal=35%
GO_SMOOTH_MUSCLE_CELL_PROLIFERATION	GO_SMOOTH_MUSCLE_CELL_PROLIFERATION		164	0.286871	1.06955	0.286822	0.619933	1	2024	tags=18%, list=11%, signal=20%
GO_PYRIMIDINE_NUCLEOSIDE_CATABOLIC_PROCESS	GO_PYRIMIDINE_NUCLEOSIDE_CATABOLIC_PROCESS		17	0.437291	1.06915	0.366089	0.620479	1	3514	tags=35%, list=19%, signal=44%
GO_REGULATION_OF_OXIDATIVE_PHOSPHORYLATION	GO_REGULATION_OF_OXIDATIVE_PHOSPHORYLATION		25	0.399921	1.06787	0.356994	0.623619	1	2299	tags=16%, list=12%, signal=18%
GO_PEPTIDYL_TYROSINE_MODIFICATION	GO_PEPTIDYL_TYROSINE_MODIFICATION		350	0.265683	1.06782	0.261194	0.62314	1	2302	tags=18%, list=12%, signal=20%
GO_OLIGODENDROCYTE_DIFFERENTIATION	GO_OLIGODENDROCYTE_DIFFERENTIATION		90	0.316769	1.06773	0.311712	0.622812	1	4044	tags=37%, list=22%, signal=47%
GO_POSITIVE_REGULATION_OF_CALCIUM_ION_TRANSMEMBRANE_TRANSPORT	GO_POSITIVE_REGULATION_OF_CALCIUM_ION_TRANSMEMBRANE_TRANSPORT		69	0.32675	1.06725	0.337165	0.62359	1	2069	tags=25%, list=11%, signal=28%
GO_POSITIVE_REGULATION_OF_SUPEROXIDE_ANION_GENERATION	GO_POSITIVE_REGULATION_OF_SUPEROXIDE_ANION_GENERATION		17	0.431752	1.06686	0.381226	0.624163	1	1789	tags=29%, list=10%, signal=33%
GO_REGULATION_OF_PRODUCTION_OF_SMALL_RNA_INVOLVED_IN_GENE_SILENCING_BY_RNA	GO_REGULATION_OF_PRODUCTION_OF_SMALL_RNA_INVOLVED_IN_GENE_SILENCING_BY_RNA		20	0.416068	1.06655	0.377395	0.624437	1	2302	tags=25%, list=12%, signal=29%
GO_NEGATIVE_REGULATION_OF_STEM_CELL_PROLIFERATION	GO_NEGATIVE_REGULATION_OF_STEM_CELL_PROLIFERATION		16	0.440659	1.06583	0.37963	0.625971	1	867	tags=13%, list=5%, signal=13%
GO_RESPONSE_TO_PEPTIDE	GO_RESPONSE_TO_PEPTIDE		486	0.257576	1.06543	0.249534	0.62655	1	2854	tags=21%, list=15%, signal=25%
GO_POSITIVE_REGULATION_OF_BLOOD_VESSEL_DIAMETER	GO_POSITIVE_REGULATION_OF_BLOOD_VESSEL_DIAMETER		57	0.343979	1.06537	0.341797	0.626123	1	1628	tags=25%, list=9%, signal=27%
GO_LYMPHOCYTE_HOMEOSTASIS	GO_LYMPHOCYTE_HOMEOSTASIS		60	0.338421	1.06537	0.312016	0.625537	1	4016	tags=35%, list=22%, signal=45%
GO_OOCYTE_DIFFERENTIATION	GO_OOCYTE_DIFFERENTIATION		48	0.351689	1.06523	0.324125	0.625355	1	3243	tags=23%, list=18%, signal=28%
GO_NEGATIVE_REGULATION_OF_ORGAN_GROWTH	GO_NEGATIVE_REGULATION_OF_ORGAN_GROWTH		37	0.365586	1.06519	0.363803	0.624871	1	1135	tags=16%, list=6%, signal=17%
GO_BASE_CONVERSION_OR_SUBSTITUTION_EDITING	GO_BASE_CONVERSION_OR_SUBSTITUTION_EDITING		15	0.450011	1.06516	0.365385	0.624335	1	3514	tags=40%, list=19%, signal=49%
GO_POSITIVE_REGULATION_OF_PROTEIN_IMPORT	GO_POSITIVE_REGULATION_OF_PROTEIN_IMPORT		38	0.365536	1.06475	0.354286	0.624902	1	900	tags=16%, list=5%, signal=17%
GO_EPITHELIAL_CELL_CELL_ADHESION	GO_EPITHELIAL_CELL_CELL_ADHESION		15	0.455492	1.06412	0.387755	0.626195	1	2178	tags=40%, list=12%, signal=45%
GO_SCHWANN_CELL_DEVELOPMENT	GO_SCHWANN_CELL_DEVELOPMENT		29	0.383245	1.064	0.369091	0.625944	1	4791	tags=45%, list=26%, signal=60%
GO_ADAPTIVE_IMMUNE_RESPONSE	GO_ADAPTIVE_IMMUNE_RESPONSE		418	0.260403	1.06381	0.244618	0.625896	1	3175	tags=18%, list=17%, signal=22%
GO_DICARBOXYLIC_ACID_TRANSPORT	GO_DICARBOXYLIC_ACID_TRANSPORT		93	0.314739	1.06374	0.29981	0.625506	1	3434	tags=31%, list=19%, signal=38%
GO_PARAXIAL_MESODERM_DEVELOPMENT	GO_PARAXIAL_MESODERM_DEVELOPMENT		17	0.440506	1.06298	0.364173	0.627087	1	1910	tags=18%, list=10%, signal=20%
GO_CELLULAR_RESPONSE_TO_VIRUS	GO_CELLULAR_RESPONSE_TO_VIRUS		47	0.351401	1.06284	0.319588	0.62688	1	2987	tags=26%, list=16%, signal=30%
GO_ATP_HYDROLYSIS_COUPLED_CATION_TRANSMEMBRANE_TRANSPORT	GO_ATP_HYDROLYSIS_COUPLED_CATION_TRANSMEMBRANE_TRANSPORT		55	0.340804	1.0619	0.341699	0.629014	1	1514	tags=16%, list=8%, signal=18%
GO_INOSITOL_PHOSPHATE_METABOLIC_PROCESS	GO_INOSITOL_PHOSPHATE_METABOLIC_PROCESS		46	0.35321	1.06148	0.351402	0.629626	1	2069	tags=22%, list=11%, signal=24%
GO_GLYCOSYL_COMPOUND_CATABOLIC_PROCESS	GO_GLYCOSYL_COMPOUND_CATABOLIC_PROCESS		34	0.377934	1.06135	0.365657	0.629409	1	3514	tags=32%, list=19%, signal=40%
GO_REGULATION_OF_PROTEIN_OLIGOMERIZATION	GO_REGULATION_OF_PROTEIN_OLIGOMERIZATION		41	0.352359	1.06104	0.369318	0.629711	1	2302	tags=20%, list=12%, signal=22%
GO_NEGATIVE_REGULATION_OF_REPRODUCTIVE_PROCESS	GO_NEGATIVE_REGULATION_OF_REPRODUCTIVE_PROCESS		57	0.33541	1.06089	0.357955	0.629583	1	1480	tags=14%, list=8%, signal=15%
GO_SOMITOGENESIS	GO_SOMITOGENESIS		72	0.321536	1.06064	0.359615	0.629741	1	3699	tags=28%, list=20%, signal=35%
GO_PURINERGIC_NUCLEOTIDE_RECEPTOR_SIGNALING_PATHWAY	GO_PURINERGIC_NUCLEOTIDE_RECEPTOR_SIGNALING_PATHWAY		20	0.423163	1.05917	0.367063	0.633372	1	4254	tags=40%, list=23%, signal=52%
GO_PLATELET_ACTIVATION	GO_PLATELET_ACTIVATION		149	0.28749	1.05893	0.299799	0.633487	1	4207	tags=32%, list=23%, signal=41%
GO_STRESS_ACTIVATED_PROTEIN_KINASE_SIGNALING_CASCADE	GO_STRESS_ACTIVATED_PROTEIN_KINASE_SIGNALING_CASCADE		298	0.264511	1.05801	0.278689	0.635563	1	3952	tags=28%, list=21%, signal=34%
GO_IRON_ION_TRANSMEMBRANE_TRANSPORT	GO_IRON_ION_TRANSMEMBRANE_TRANSPORT		17	0.434004	1.05795	0.390716	0.635143	1	1138	tags=29%, list=6%, signal=31%
GO_INOSITOL_PHOSPHATE_MEDIATED_SIGNALING	GO_INOSITOL_PHOSPHATE_MEDIATED_SIGNALING		56	0.336117	1.05731	0.344554	0.636441	1	3034	tags=32%, list=16%, signal=38%
GO_NEUROTRANSMITTER_RECEPTOR_INTERNALIZATION	GO_NEUROTRANSMITTER_RECEPTOR_INTERNALIZATION		25	0.395267	1.05719	0.375	0.636167	1	3661	tags=52%, list=20%, signal=65%
GO_POSITIVE_REGULATION_OF_GLIAL_CELL_DIFFERENTIATION	GO_POSITIVE_REGULATION_OF_GLIAL_CELL_DIFFERENTIATION		41	0.353421	1.05698	0.346154	0.636233	1	3891	tags=32%, list=21%, signal=40%
GO_SIGNAL_TRANSDUCTION_INVOLVED_IN_CELL_CYCLE_CHECKPOINT	GO_SIGNAL_TRANSDUCTION_INVOLVED_IN_CELL_CYCLE_CHECKPOINT		72	0.323923	1.05692	0.348162	0.635835	1	3832	tags=40%, list=21%, signal=51%
GO_REGULATION_OF_RECEPTOR_BINDING	GO_REGULATION_OF_RECEPTOR_BINDING		24	0.407406	1.05691	0.392453	0.635275	1	1501	tags=29%, list=8%, signal=32%
GO_REGULATION_OF_PROTON_TRANSPORT	GO_REGULATION_OF_PROTON_TRANSPORT		17	0.437507	1.05657	0.403162	0.635638	1	2299	tags=24%, list=12%, signal=27%
GO_T_CELL_SELECTION	GO_T_CELL_SELECTION		48	0.348859	1.05652	0.351248	0.635192	1	3952	tags=33%, list=21%, signal=42%
GO_MONOSACCHARIDE_BIOSYNTHETIC_PROCESS	GO_MONOSACCHARIDE_BIOSYNTHETIC_PROCESS		90	0.309294	1.05634	0.332054	0.63515	1	2740	tags=31%, list=15%, signal=36%
GO_REGULATION_OF_LIPID_LOCALIZATION	GO_REGULATION_OF_LIPID_LOCALIZATION		146	0.286464	1.05494	0.312139	0.638612	1	3470	tags=27%, list=19%, signal=33%
GO_ACTIN_FILAMENT_BUNDLE_ORGANIZATION	GO_ACTIN_FILAMENT_BUNDLE_ORGANIZATION		153	0.285829	1.05448	0.330206	0.639341	1	2674	tags=23%, list=15%, signal=27%
GO_REGULATION_OF_T_CELL_APOPTOTIC_PROCESS	GO_REGULATION_OF_T_CELL_APOPTOTIC_PROCESS		33	0.369622	1.05349	0.389899	0.641686	1	3866	tags=33%, list=21%, signal=42%
GO_PROTEIN_HOMOOLIGOMERIZATION	GO_PROTEIN_HOMOOLIGOMERIZATION		327	0.264199	1.05215	0.322097	0.644928	1	3167	tags=24%, list=17%, signal=28%
GO_T_CELL_HOMEOSTASIS	GO_T_CELL_HOMEOSTASIS		36	0.364784	1.05176	0.377532	0.645509	1	3958	tags=33%, list=21%, signal=42%
GO_THIOESTER_BIOSYNTHETIC_PROCESS	GO_THIOESTER_BIOSYNTHETIC_PROCESS		51	0.336645	1.05171	0.37963	0.645073	1	2240	tags=25%, list=12%, signal=29%
GO_REGULATION_OF_OLIGODENDROCYTE_DIFFERENTIATION	GO_REGULATION_OF_OLIGODENDROCYTE_DIFFERENTIATION		32	0.379354	1.05083	0.360465	0.647081	1	1541	tags=19%, list=8%, signal=20%
GO_NEGATIVE_REGULATION_OF_AMINE_TRANSPORT	GO_NEGATIVE_REGULATION_OF_AMINE_TRANSPORT		27	0.390277	1.05059	0.379962	0.647218	1	3915	tags=44%, list=21%, signal=56%
GO_LYMPHOCYTE_DIFFERENTIATION	GO_LYMPHOCYTE_DIFFERENTIATION		331	0.262279	1.04973	0.276243	0.649146	1	3159	tags=22%, list=17%, signal=26%
GO_POSITIVE_REGULATION_OF_CARDIAC_MUSCLE_TISSUE_DEVELOPMENT	GO_POSITIVE_REGULATION_OF_CARDIAC_MUSCLE_TISSUE_DEVELOPMENT		56	0.334542	1.04894	0.368522	0.650783	1	3891	tags=29%, list=21%, signal=36%
GO_NEGATIVE_REGULATION_OF_RNA_CATABOLIC_PROCESS	GO_NEGATIVE_REGULATION_OF_RNA_CATABOLIC_PROCESS		53	0.336074	1.04851	0.368015	0.651415	1	4800	tags=34%, list=26%, signal=46%
GO_PROTEIN_STABILIZATION	GO_PROTEIN_STABILIZATION		164	0.281149	1.04845	0.314394	0.650985	1	1847	tags=13%, list=10%, signal=15%
GO_REGULATION_OF_CHOLESTEROL_BIOSYNTHETIC_PROCESS	GO_REGULATION_OF_CHOLESTEROL_BIOSYNTHETIC_PROCESS		48	0.343592	1.04798	0.374302	0.651773	1	2757	tags=27%, list=15%, signal=32%
GO_ACYLGLYCEROL_METABOLIC_PROCESS	GO_ACYLGLYCEROL_METABOLIC_PROCESS		61	0.326326	1.04721	0.366541	0.653434	1	1644	tags=20%, list=9%, signal=22%
GO_DICARBOXYLIC_ACID_METABOLIC_PROCESS	GO_DICARBOXYLIC_ACID_METABOLIC_PROCESS		58	0.333198	1.04675	0.353057	0.654156	1	2740	tags=29%, list=15%, signal=34%
GO_SULFUR_COMPOUND_BIOSYNTHETIC_PROCESS	GO_SULFUR_COMPOUND_BIOSYNTHETIC_PROCESS		160	0.282585	1.04674	0.318982	0.65359	1	2422	tags=24%, list=13%, signal=27%
GO_NUCLEOSIDE_CATABOLIC_PROCESS	GO_NUCLEOSIDE_CATABOLIC_PROCESS		25	0.402434	1.04602	0.393375	0.65515	1	3514	tags=36%, list=19%, signal=44%
GO_CARDIAC_VENTRICLE_MORPHOGENESIS	GO_CARDIAC_VENTRICLE_MORPHOGENESIS		71	0.321931	1.04601	0.351779	0.654555	1	2454	tags=24%, list=13%, signal=28%
GO_BODY_FLUID_SECRETION	GO_BODY_FLUID_SECRETION		89	0.305118	1.04591	0.342574	0.65424	1	3918	tags=33%, list=21%, signal=41%
GO_MUCOPOLYSACCHARIDE_METABOLIC_PROCESS	GO_MUCOPOLYSACCHARIDE_METABOLIC_PROCESS		19	0.418959	1.04591	0.409182	0.653642	1	2154	tags=32%, list=12%, signal=36%
GO_TRANSMEMBRANE_RECEPTOR_PROTEIN_SERINE_THREONINE_KINASE_SIGNALING_PATHWAY	GO_TRANSMEMBRANE_RECEPTOR_PROTEIN_SERINE_THREONINE_KINASE_SIGNALING_PATHWAY		334	0.262155	1.04517	0.306122	0.655184	1	3791	tags=30%, list=21%, signal=37%
GO_INTRACELLULAR_RECEPTOR_SIGNALING_PATHWAY	GO_INTRACELLULAR_RECEPTOR_SIGNALING_PATHWAY		264	0.266267	1.0451	0.335283	0.654793	1	2571	tags=21%, list=14%, signal=24%
GO_NEUROTROPHIN_TRK_RECEPTOR_SIGNALING_PATHWAY	GO_NEUROTROPHIN_TRK_RECEPTOR_SIGNALING_PATHWAY		33	0.369735	1.04467	0.364162	0.655453	1	1343	tags=21%, list=7%, signal=23%
GO_POSITIVE_REGULATION_OF_STRIATED_MUSCLE_CELL_APOPTOTIC_PROCESS	GO_POSITIVE_REGULATION_OF_STRIATED_MUSCLE_CELL_APOPTOTIC_PROCESS		15	0.439085	1.04431	0.385375	0.655891	1	414	tags=13%, list=2%, signal=14%
GO_RESPONSE_TO_KETONE	GO_RESPONSE_TO_KETONE		191	0.275937	1.04396	0.343811	0.656369	1	2485	tags=21%, list=13%, signal=24%
GO_REGULATION_OF_CELL_SIZE	GO_REGULATION_OF_CELL_SIZE		173	0.28042	1.04395	0.346667	0.655793	1	2030	tags=18%, list=11%, signal=21%
GO_VENTRAL_SPINAL_CORD_DEVELOPMENT	GO_VENTRAL_SPINAL_CORD_DEVELOPMENT		46	0.344679	1.04314	0.395753	0.657596	1	4727	tags=35%, list=26%, signal=47%
GO_REGULATION_OF_POSTSYNAPTIC_MEMBRANE_POTENTIAL	GO_REGULATION_OF_POSTSYNAPTIC_MEMBRANE_POTENTIAL		142	0.291034	1.04193	0.358925	0.660536	1	3643	tags=31%, list=20%, signal=38%
GO_MIDDLE_EAR_MORPHOGENESIS	GO_MIDDLE_EAR_MORPHOGENESIS		20	0.408478	1.04169	0.413989	0.66065	1	2952	tags=30%, list=16%, signal=36%
GO_NEGATIVE_REGULATION_OF_CARDIAC_MUSCLE_TISSUE_GROWTH	GO_NEGATIVE_REGULATION_OF_CARDIAC_MUSCLE_TISSUE_GROWTH		30	0.381137	1.04167	0.405607	0.660077	1	894	tags=17%, list=5%, signal=17%
GO_POSITIVE_REGULATION_OF_LYMPHOCYTE_DIFFERENTIATION	GO_POSITIVE_REGULATION_OF_LYMPHOCYTE_DIFFERENTIATION		89	0.311439	1.04071	0.366355	0.662335	1	3610	tags=31%, list=20%, signal=39%
GO_KIDNEY_MORPHOGENESIS	GO_KIDNEY_MORPHOGENESIS		94	0.302751	1.04012	0.377143	0.663486	1	3002	tags=30%, list=16%, signal=35%
GO_RESPONSE_TO_PEPTIDE_HORMONE	GO_RESPONSE_TO_PEPTIDE_HORMONE		410	0.253434	1.04007	0.322097	0.663067	1	2854	tags=21%, list=15%, signal=24%
GO_CELLULAR_MODIFIED_AMINO_ACID_BIOSYNTHETIC_PROCESS	GO_CELLULAR_MODIFIED_AMINO_ACID_BIOSYNTHETIC_PROCESS		39	0.348291	1.03973	0.392593	0.663515	1	1745	tags=28%, list=9%, signal=31%
GO_TOLL_LIKE_RECEPTOR_9_SIGNALING_PATHWAY	GO_TOLL_LIKE_RECEPTOR_9_SIGNALING_PATHWAY		20	0.398124	1.03972	0.404943	0.662936	1	4876	tags=45%, list=26%, signal=61%
GO_SPINAL_CORD_MOTOR_NEURON_DIFFERENTIATION	GO_SPINAL_CORD_MOTOR_NEURON_DIFFERENTIATION		32	0.368496	1.03956	0.399232	0.662801	1	4727	tags=38%, list=26%, signal=50%
GO_DETECTION_OF_CHEMICAL_STIMULUS_INVOLVED_IN_SENSORY_PERCEPTION_OF_TASTE	GO_DETECTION_OF_CHEMICAL_STIMULUS_INVOLVED_IN_SENSORY_PERCEPTION_OF_TASTE		33	0.367705	1.03884	0.394834	0.664353	1	1185	tags=12%, list=6%, signal=13%
GO_RESPONSE_TO_CORTICOSTERONE	GO_RESPONSE_TO_CORTICOSTERONE		22	0.391822	1.03797	0.413726	0.666337	1	1673	tags=32%, list=9%, signal=35%
GO_ORGANIC_ACID_TRANSMEMBRANE_TRANSPORT	GO_ORGANIC_ACID_TRANSMEMBRANE_TRANSPORT		129	0.289602	1.03747	0.34608	0.667216	1	1388	tags=17%, list=8%, signal=18%
GO_OSTEOBLAST_DIFFERENTIATION	GO_OSTEOBLAST_DIFFERENTIATION		211	0.271855	1.03735	0.353933	0.666984	1	3391	tags=22%, list=18%, signal=27%
GO_NEUROTRANSMITTER_REUPTAKE	GO_NEUROTRANSMITTER_REUPTAKE		23	0.40014	1.03703	0.421471	0.667305	1	2619	tags=35%, list=14%, signal=40%
GO_REGULATION_OF_CELL_JUNCTION_ASSEMBLY	GO_REGULATION_OF_CELL_JUNCTION_ASSEMBLY		88	0.3106	1.03674	0.383721	0.667555	1	2178	tags=20%, list=12%, signal=23%
GO_INTERLEUKIN_1_BETA_PRODUCTION	GO_INTERLEUKIN_1_BETA_PRODUCTION		66	0.322385	1.03416	0.4	0.674633	1	1113	tags=17%, list=6%, signal=18%
GO_GLYCEROLIPID_BIOSYNTHETIC_PROCESS	GO_GLYCEROLIPID_BIOSYNTHETIC_PROCESS		216	0.269725	1.03377	0.351103	0.675216	1	2806	tags=21%, list=15%, signal=24%
GO_REGULATION_OF_G_PROTEIN_COUPLED_RECEPTOR_SIGNALING_PATHWAY	GO_REGULATION_OF_G_PROTEIN_COUPLED_RECEPTOR_SIGNALING_PATHWAY		144	0.283187	1.0337	0.350649	0.674798	1	3093	tags=24%, list=17%, signal=29%
GO_REGULATION_OF_CALCIUM_ION_TRANSMEMBRANE_TRANSPORT	GO_REGULATION_OF_CALCIUM_ION_TRANSMEMBRANE_TRANSPORT		142	0.282963	1.03369	0.380117	0.674248	1	2670	tags=25%, list=14%, signal=29%
GO_POSITIVE_REGULATION_OF_REACTIVE_OXYGEN_SPECIES_METABOLIC_PROCESS	GO_POSITIVE_REGULATION_OF_REACTIVE_OXYGEN_SPECIES_METABOLIC_PROCESS		45	0.342031	1.03327	0.40198	0.674904	1	1789	tags=29%, list=10%, signal=32%
GO_CALCIUM_ION_TRANSMEMBRANE_TRANSPORT	GO_CALCIUM_ION_TRANSMEMBRANE_TRANSPORT		307	0.25944	1.0327	0.357664	0.675996	1	3661	tags=27%, list=20%, signal=33%
GO_NEGATIVE_REGULATION_OF_RESPONSE_TO_BIOTIC_STIMULUS	GO_NEGATIVE_REGULATION_OF_RESPONSE_TO_BIOTIC_STIMULUS		35	0.363158	1.03267	0.416016	0.675489	1	3230	tags=31%, list=18%, signal=38%
GO_LEUKOCYTE_MIGRATION	GO_LEUKOCYTE_MIGRATION		397	0.254643	1.03229	0.337187	0.675949	1	4175	tags=30%, list=23%, signal=38%
GO_CELLULAR_RESPONSE_TO_INORGANIC_SUBSTANCE	GO_CELLULAR_RESPONSE_TO_INORGANIC_SUBSTANCE		195	0.277107	1.03194	0.369352	0.676378	1	5076	tags=43%, list=28%, signal=59%
GO_CYTOKINE_PRODUCTION_INVOLVED_IN_IMMUNE_RESPONSE	GO_CYTOKINE_PRODUCTION_INVOLVED_IN_IMMUNE_RESPONSE		93	0.301956	1.03136	0.368421	0.677449	1	2507	tags=24%, list=14%, signal=27%
GO_FIBROBLAST_GROWTH_FACTOR_RECEPTOR_SIGNALING_PATHWAY	GO_FIBROBLAST_GROWTH_FACTOR_RECEPTOR_SIGNALING_PATHWAY		110	0.295138	1.03129	0.355388	0.677028	1	1227	tags=14%, list=7%, signal=15%
GO_RESPONSE_TO_INTERLEUKIN_4	GO_RESPONSE_TO_INTERLEUKIN_4		34	0.361831	1.03089	0.40668	0.677607	1	1136	tags=21%, list=6%, signal=22%
GO_TOLERANCE_INDUCTION	GO_TOLERANCE_INDUCTION		20	0.407588	1.0305	0.416996	0.678192	1	4537	tags=40%, list=25%, signal=53%
GO_BIOMINERAL_TISSUE_DEVELOPMENT	GO_BIOMINERAL_TISSUE_DEVELOPMENT		150	0.280796	1.0303	0.370937	0.6782	1	3517	tags=29%, list=19%, signal=36%
GO_INTERLEUKIN_1_BETA_SECRETION	GO_INTERLEUKIN_1_BETA_SECRETION		37	0.359484	1.03023	0.385633	0.677836	1	1113	tags=16%, list=6%, signal=17%
GO_OLIGODENDROCYTE_DEVELOPMENT	GO_OLIGODENDROCYTE_DEVELOPMENT		42	0.347589	1.03015	0.384899	0.677467	1	2157	tags=24%, list=12%, signal=27%
GO_NEURAL_TUBE_FORMATION	GO_NEURAL_TUBE_FORMATION		103	0.294497	1.02986	0.365714	0.677793	1	2990	tags=23%, list=16%, signal=28%
GO_CELL_RECOGNITION	GO_CELL_RECOGNITION		161	0.280266	1.02912	0.373047	0.679348	1	5193	tags=35%, list=28%, signal=49%
GO_NEGATIVE_REGULATION_OF_TRANSMEMBRANE_RECEPTOR_PROTEIN_SERINE_THREONINE_KINASE_SIGNALING_PATHWAY	GO_NEGATIVE_REGULATION_OF_TRANSMEMBRANE_RECEPTOR_PROTEIN_SERINE_THREONINE_KINASE_SIGNALING_PATHWAY		120	0.287899	1.02895	0.372137	0.679254	1	4442	tags=37%, list=24%, signal=48%
GO_INTESTINAL_LIPID_ABSORPTION	GO_INTESTINAL_LIPID_ABSORPTION		15	0.42929	1.0289	0.407258	0.678773	1	1644	tags=33%, list=9%, signal=37%
GO_KERATAN_SULFATE_BIOSYNTHETIC_PROCESS	GO_KERATAN_SULFATE_BIOSYNTHETIC_PROCESS		26	0.383532	1.02828	0.409901	0.679979	1	3063	tags=38%, list=17%, signal=46%
GO_REGULATION_OF_SMALL_GTPASE_MEDIATED_SIGNAL_TRANSDUCTION	GO_REGULATION_OF_SMALL_GTPASE_MEDIATED_SIGNAL_TRANSDUCTION		327	0.257755	1.02826	0.349705	0.679415	1	2894	tags=24%, list=16%, signal=28%
GO_MOVEMENT_IN_ENVIRONMENT_OF_OTHER_ORGANISM_INVOLVED_IN_SYMBIOTIC_INTERACTION	GO_MOVEMENT_IN_ENVIRONMENT_OF_OTHER_ORGANISM_INVOLVED_IN_SYMBIOTIC_INTERACTION		33	0.36649	1.02807	0.410448	0.679361	1	1810	tags=18%, list=10%, signal=20%
GO_NEGATIVE_REGULATION_OF_NEURON_PROJECTION_DEVELOPMENT	GO_NEGATIVE_REGULATION_OF_NEURON_PROJECTION_DEVELOPMENT		149	0.280686	1.0278	0.375954	0.679564	1	2557	tags=22%, list=14%, signal=26%
GO_EPHRIN_RECEPTOR_SIGNALING_PATHWAY	GO_EPHRIN_RECEPTOR_SIGNALING_PATHWAY		85	0.30764	1.02766	0.392523	0.67939	1	4718	tags=40%, list=26%, signal=54%
GO_N_TERMINAL_PROTEIN_AMINO_ACID_ACETYLATION	GO_N_TERMINAL_PROTEIN_AMINO_ACID_ACETYLATION		16	0.427634	1.02707	0.431212	0.680587	1	5592	tags=44%, list=30%, signal=63%
GO_REGULATION_OF_EXOCYTOSIS	GO_REGULATION_OF_EXOCYTOSIS		210	0.269245	1.02646	0.37406	0.681802	1	3531	tags=29%, list=19%, signal=36%
GO_POSITIVE_REGULATION_OF_TRANSMEMBRANE_TRANSPORT	GO_POSITIVE_REGULATION_OF_TRANSMEMBRANE_TRANSPORT		196	0.273113	1.02637	0.395564	0.68144	1	2790	tags=25%, list=15%, signal=29%
GO_NONRIBOSOMAL_PEPTIDE_BIOSYNTHETIC_PROCESS	GO_NONRIBOSOMAL_PEPTIDE_BIOSYNTHETIC_PROCESS		18	0.414083	1.02624	0.426966	0.681262	1	2026	tags=33%, list=11%, signal=37%
GO_B_CELL_ACTIVATION_INVOLVED_IN_IMMUNE_RESPONSE	GO_B_CELL_ACTIVATION_INVOLVED_IN_IMMUNE_RESPONSE		72	0.314856	1.02528	0.391714	0.68343	1	3048	tags=25%, list=17%, signal=30%
GO_ANATOMICAL_STRUCTURE_MATURATION	GO_ANATOMICAL_STRUCTURE_MATURATION		160	0.277156	1.02517	0.373518	0.68319	1	3073	tags=26%, list=17%, signal=30%
GO_NEUROPEPTIDE_SIGNALING_PATHWAY	GO_NEUROPEPTIDE_SIGNALING_PATHWAY		95	0.301321	1.02483	0.407407	0.683643	1	6717	tags=42%, list=36%, signal=66%
GO_INTRACELLULAR_LIPID_TRANSPORT	GO_INTRACELLULAR_LIPID_TRANSPORT		39	0.345922	1.02472	0.407266	0.683376	1	2563	tags=28%, list=14%, signal=33%
GO_POSITIVE_REGULATION_OF_NITRIC_OXIDE_BIOSYNTHETIC_PROCESS	GO_POSITIVE_REGULATION_OF_NITRIC_OXIDE_BIOSYNTHETIC_PROCESS		39	0.349348	1.02392	0.407063	0.685128	1	2824	tags=28%, list=15%, signal=33%
GO_PURINE_NUCLEOTIDE_TRANSPORT	GO_PURINE_NUCLEOTIDE_TRANSPORT		15	0.433751	1.02371	0.423853	0.685166	1	2555	tags=27%, list=14%, signal=31%
GO_PROTEIN_KINASE_C_ACTIVATING_G_PROTEIN_COUPLED_RECEPTOR_SIGNALING_PATHWAY	GO_PROTEIN_KINASE_C_ACTIVATING_G_PROTEIN_COUPLED_RECEPTOR_SIGNALING_PATHWAY		27	0.384626	1.02285	0.430041	0.68719	1	3520	tags=37%, list=19%, signal=46%
GO_NEGATIVE_REGULATION_OF_CATABOLIC_PROCESS	GO_NEGATIVE_REGULATION_OF_CATABOLIC_PROCESS		284	0.259718	1.02269	0.381579	0.687075	1	2273	tags=15%, list=12%, signal=17%
GO_NEGATIVE_REGULATION_OF_LYMPHOCYTE_MEDIATED_IMMUNITY	GO_NEGATIVE_REGULATION_OF_LYMPHOCYTE_MEDIATED_IMMUNITY		33	0.358978	1.02225	0.42065	0.687789	1	2507	tags=18%, list=14%, signal=21%
GO_LONG_TERM_SYNAPTIC_POTENTIATION	GO_LONG_TERM_SYNAPTIC_POTENTIATION		86	0.301025	1.0215	0.420561	0.68941	1	4185	tags=38%, list=23%, signal=49%
GO_REGULATION_OF_MAMMARY_GLAND_EPITHELIAL_CELL_PROLIFERATION	GO_REGULATION_OF_MAMMARY_GLAND_EPITHELIAL_CELL_PROLIFERATION		17	0.418803	1.02133	0.422619	0.689296	1	2455	tags=35%, list=13%, signal=41%
GO_POSITIVE_REGULATION_OF_CELL_CYCLE_ARREST	GO_POSITIVE_REGULATION_OF_CELL_CYCLE_ARREST		79	0.303928	1.02122	0.394309	0.689044	1	3832	tags=37%, list=21%, signal=46%
GO_REGULATION_OF_CYTOKINE_PRODUCTION_INVOLVED_IN_IMMUNE_RESPONSE	GO_REGULATION_OF_CYTOKINE_PRODUCTION_INVOLVED_IN_IMMUNE_RESPONSE		77	0.309223	1.02106	0.416503	0.688923	1	1930	tags=21%, list=10%, signal=23%
GO_NEGATIVE_REGULATION_OF_TOR_SIGNALING	GO_NEGATIVE_REGULATION_OF_TOR_SIGNALING		46	0.334967	1.02098	0.418288	0.688564	1	1391	tags=17%, list=8%, signal=19%
GO_ACTIVATION_OF_NF_KAPPAB_INDUCING_KINASE_ACTIVITY	GO_ACTIVATION_OF_NF_KAPPAB_INDUCING_KINASE_ACTIVITY		17	0.414669	1.02083	0.461538	0.688411	1	5442	tags=53%, list=30%, signal=75%
GO_POSITIVE_REGULATION_OF_HETEROTYPIC_CELL_CELL_ADHESION	GO_POSITIVE_REGULATION_OF_HETEROTYPIC_CELL_CELL_ADHESION		15	0.43269	1.02062	0.439771	0.688414	1	2459	tags=33%, list=13%, signal=38%
GO_NEGATIVE_REGULATION_OF_ENDOCYTOSIS	GO_NEGATIVE_REGULATION_OF_ENDOCYTOSIS		43	0.343508	1.02061	0.40113	0.687863	1	4393	tags=35%, list=24%, signal=46%
GO_DNA_DOUBLE_STRAND_BREAK_PROCESSING	GO_DNA_DOUBLE_STRAND_BREAK_PROCESSING		23	0.388179	1.02004	0.41556	0.689007	1	4523	tags=43%, list=25%, signal=58%
GO_B_CELL_DIFFERENTIATION	GO_B_CELL_DIFFERENTIATION		118	0.28606	1.01916	0.415507	0.691102	1	2602	tags=19%, list=14%, signal=22%
GO_RESPONSE_TO_DSRNA	GO_RESPONSE_TO_DSRNA		47	0.336905	1.01901	0.419417	0.690924	1	2014	tags=17%, list=11%, signal=19%
GO_REGULATION_OF_INCLUSION_BODY_ASSEMBLY	GO_REGULATION_OF_INCLUSION_BODY_ASSEMBLY		15	0.438771	1.01891	0.440252	0.690639	1	1954	tags=33%, list=11%, signal=37%
GO_ACTIN_FILAMENT_ORGANIZATION	GO_ACTIN_FILAMENT_ORGANIZATION		381	0.251088	1.01841	0.363303	0.691503	1	3093	tags=23%, list=17%, signal=27%
GO_REGULATION_OF_MAP_KINASE_ACTIVITY	GO_REGULATION_OF_MAP_KINASE_ACTIVITY		326	0.256273	1.01817	0.402235	0.691606	1	4207	tags=33%, list=23%, signal=42%
GO_REGULATION_OF_SYNAPTIC_VESICLE_CYCLE	GO_REGULATION_OF_SYNAPTIC_VESICLE_CYCLE		113	0.29083	1.01784	0.414313	0.692017	1	3883	tags=30%, list=21%, signal=38%
GO_REGULATION_OF_SYSTEMIC_ARTERIAL_BLOOD_PRESSURE_MEDIATED_BY_A_CHEMICAL_SIGNAL	GO_REGULATION_OF_SYSTEMIC_ARTERIAL_BLOOD_PRESSURE_MEDIATED_BY_A_CHEMICAL_SIGNAL		48	0.326557	1.01775	0.41	0.691682	1	3168	tags=35%, list=17%, signal=43%
GO_RESPONSE_TO_PROSTAGLANDIN	GO_RESPONSE_TO_PROSTAGLANDIN		29	0.369636	1.01632	0.43787	0.695344	1	3805	tags=31%, list=21%, signal=39%
GO_SYNAPTIC_VESICLE_PRIMING	GO_SYNAPTIC_VESICLE_PRIMING		17	0.417364	1.01595	0.443798	0.695821	1	2173	tags=29%, list=12%, signal=33%
GO_REGULATION_OF_WNT_SIGNALING_PATHWAY	GO_REGULATION_OF_WNT_SIGNALING_PATHWAY		347	0.253344	1.0159	0.402299	0.695386	1	2825	tags=20%, list=15%, signal=23%
GO_POSITIVE_REGULATION_OF_RESPONSE_TO_CYTOKINE_STIMULUS	GO_POSITIVE_REGULATION_OF_RESPONSE_TO_CYTOKINE_STIMULUS		52	0.330777	1.01588	0.425225	0.694826	1	3010	tags=31%, list=16%, signal=37%
GO_ASPARTATE_FAMILY_AMINO_ACID_BIOSYNTHETIC_PROCESS	GO_ASPARTATE_FAMILY_AMINO_ACID_BIOSYNTHETIC_PROCESS		21	0.387841	1.01553	0.415323	0.695317	1	888	tags=19%, list=5%, signal=20%
GO_PHASIC_SMOOTH_MUSCLE_CONTRACTION	GO_PHASIC_SMOOTH_MUSCLE_CONTRACTION		19	0.405671	1.014	0.443595	0.699346	1	4721	tags=42%, list=26%, signal=57%
GO_REGULATION_OF_GRANULOCYTE_CHEMOTAXIS	GO_REGULATION_OF_GRANULOCYTE_CHEMOTAXIS		41	0.337773	1.01361	0.413002	0.699853	1	3538	tags=34%, list=19%, signal=42%
GO_LOW_DENSITY_LIPOPROTEIN_PARTICLE_CLEARANCE	GO_LOW_DENSITY_LIPOPROTEIN_PARTICLE_CLEARANCE		42	0.338746	1.01323	0.421663	0.700411	1	1217	tags=14%, list=7%, signal=15%
GO_TUBE_CLOSURE	GO_TUBE_CLOSURE		89	0.299082	1.0129	0.430041	0.700837	1	3170	tags=26%, list=17%, signal=31%
GO_RESPONSE_TO_AMPHETAMINE	GO_RESPONSE_TO_AMPHETAMINE		33	0.362941	1.01242	0.436293	0.701645	1	3929	tags=39%, list=21%, signal=50%
GO_VENTRICULAR_TRABECULA_MYOCARDIUM_MORPHOGENESIS	GO_VENTRICULAR_TRABECULA_MYOCARDIUM_MORPHOGENESIS		16	0.420845	1.01221	0.465116	0.701743	1	3891	tags=44%, list=21%, signal=55%
GO_INTERLEUKIN_13_PRODUCTION	GO_INTERLEUKIN_13_PRODUCTION		21	0.396305	1.01218	0.441233	0.701247	1	3021	tags=29%, list=16%, signal=34%
GO_POSITIVE_REGULATION_OF_ATPASE_ACTIVITY	GO_POSITIVE_REGULATION_OF_ATPASE_ACTIVITY		50	0.326233	1.0114	0.442529	0.703037	1	3369	tags=28%, list=18%, signal=34%
GO_NEGATIVE_REGULATION_OF_DNA_RECOMBINATION	GO_NEGATIVE_REGULATION_OF_DNA_RECOMBINATION		39	0.344114	1.01097	0.427239	0.70377	1	3048	tags=28%, list=17%, signal=34%
GO_FERTILIZATION	GO_FERTILIZATION		158	0.271387	1.01067	0.420635	0.704101	1	2053	tags=11%, list=11%, signal=12%
GO_EXOCRINE_SYSTEM_DEVELOPMENT	GO_EXOCRINE_SYSTEM_DEVELOPMENT		48	0.328828	1.01028	0.405959	0.704662	1	2353	tags=29%, list=13%, signal=33%
GO_REGULATION_OF_MESODERM_DEVELOPMENT	GO_REGULATION_OF_MESODERM_DEVELOPMENT		21	0.388419	1.01009	0.44879	0.704638	1	1538	tags=10%, list=8%, signal=10%
GO_PROTEIN_TETRAMERIZATION	GO_PROTEIN_TETRAMERIZATION		140	0.278307	1.01003	0.405405	0.70421	1	2501	tags=21%, list=14%, signal=25%
GO_NEGATIVE_REGULATION_OF_PEPTIDYL_TYROSINE_PHOSPHORYLATION	GO_NEGATIVE_REGULATION_OF_PEPTIDYL_TYROSINE_PHOSPHORYLATION		51	0.331321	1.01	0.435388	0.703716	1	669	tags=14%, list=4%, signal=14%
GO_REGULATION_OF_DIGESTIVE_SYSTEM_PROCESS	GO_REGULATION_OF_DIGESTIVE_SYSTEM_PROCESS		39	0.340389	1.0096	0.439216	0.704299	1	2505	tags=23%, list=14%, signal=27%
GO_METHYLATION_DEPENDENT_CHROMATIN_SILENCING	GO_METHYLATION_DEPENDENT_CHROMATIN_SILENCING		21	0.396429	1.00948	0.452206	0.704095	1	1654	tags=14%, list=9%, signal=16%
GO_POSITIVE_REGULATION_OF_DENDRITIC_SPINE_DEVELOPMENT	GO_POSITIVE_REGULATION_OF_DENDRITIC_SPINE_DEVELOPMENT		40	0.33642	1.00946	0.418	0.703565	1	2239	tags=20%, list=12%, signal=23%
GO_CORTICOSTEROID_RECEPTOR_SIGNALING_PATHWAY	GO_CORTICOSTEROID_RECEPTOR_SIGNALING_PATHWAY		15	0.431781	1.00928	0.453846	0.703527	1	1611	tags=27%, list=9%, signal=29%
GO_POSITIVE_REGULATION_OF_DNA_BINDING_TRANSCRIPTION_FACTOR_ACTIVITY	GO_POSITIVE_REGULATION_OF_DNA_BINDING_TRANSCRIPTION_FACTOR_ACTIVITY		253	0.260678	1.00883	0.386064	0.70427	1	2242	tags=18%, list=12%, signal=20%
GO_POSITIVE_REGULATION_OF_NEUROTRANSMITTER_TRANSPORT	GO_POSITIVE_REGULATION_OF_NEUROTRANSMITTER_TRANSPORT		39	0.340537	1.00872	0.413726	0.704028	1	4091	tags=36%, list=22%, signal=46%
GO_LEUKOCYTE_HOMEOSTASIS	GO_LEUKOCYTE_HOMEOSTASIS		83	0.293666	1.00824	0.40458	0.704851	1	4016	tags=30%, list=22%, signal=38%
GO_REGULATION_OF_SMOOTH_MUSCLE_CONTRACTION	GO_REGULATION_OF_SMOOTH_MUSCLE_CONTRACTION		62	0.313215	1.00824	0.406061	0.70427	1	3918	tags=35%, list=21%, signal=45%
GO_RESPONSE_TO_EPINEPHRINE	GO_RESPONSE_TO_EPINEPHRINE		16	0.429115	1.00807	0.426945	0.704222	1	2670	tags=38%, list=14%, signal=44%
GO_BRAIN_MORPHOGENESIS	GO_BRAIN_MORPHOGENESIS		34	0.349853	1.00792	0.433892	0.704076	1	4088	tags=35%, list=22%, signal=45%
GO_CATECHOLAMINE_BIOSYNTHETIC_PROCESS	GO_CATECHOLAMINE_BIOSYNTHETIC_PROCESS		20	0.392662	1.00745	0.45269	0.704917	1	3872	tags=40%, list=21%, signal=51%
GO_SKELETAL_SYSTEM_MORPHOGENESIS	GO_SKELETAL_SYSTEM_MORPHOGENESIS		233	0.263554	1.00736	0.431559	0.704621	1	3170	tags=27%, list=17%, signal=32%
GO_CARDIAC_CHAMBER_DEVELOPMENT	GO_CARDIAC_CHAMBER_DEVELOPMENT		165	0.272316	1.00728	0.425891	0.704283	1	3552	tags=28%, list=19%, signal=35%
GO_HETEROPHILIC_CELL_CELL_ADHESION_VIA_PLASMA_MEMBRANE_CELL_ADHESION_MOLECULES	GO_HETEROPHILIC_CELL_CELL_ADHESION_VIA_PLASMA_MEMBRANE_CELL_ADHESION_MOLECULES		40	0.343567	1.00724	0.435518	0.703824	1	1696	tags=23%, list=9%, signal=25%
GO_REGULATION_OF_ACTIN_FILAMENT_ORGANIZATION	GO_REGULATION_OF_ACTIN_FILAMENT_ORGANIZATION		250	0.257809	1.00718	0.431412	0.703442	1	3354	tags=24%, list=18%, signal=29%
GO_PYRIMIDINE_CONTAINING_COMPOUND_METABOLIC_PROCESS	GO_PYRIMIDINE_CONTAINING_COMPOUND_METABOLIC_PROCESS		24	0.375664	1.00643	0.462891	0.705093	1	2227	tags=29%, list=12%, signal=33%
GO_PURINE_CONTAINING_COMPOUND_CATABOLIC_PROCESS	GO_PURINE_CONTAINING_COMPOUND_CATABOLIC_PROCESS		46	0.33482	1.00618	0.414234	0.705304	1	2520	tags=30%, list=14%, signal=35%
GO_SINGLE_FERTILIZATION	GO_SINGLE_FERTILIZATION		129	0.280834	1.00616	0.435203	0.704761	1	965	tags=7%, list=5%, signal=7%
GO_POSITIVE_REGULATION_OF_CYSTEINE_TYPE_ENDOPEPTIDASE_ACTIVITY	GO_POSITIVE_REGULATION_OF_CYSTEINE_TYPE_ENDOPEPTIDASE_ACTIVITY		125	0.282303	1.00614	0.427746	0.704236	1	1577	tags=15%, list=9%, signal=17%
GO_CERAMIDE_BIOSYNTHETIC_PROCESS	GO_CERAMIDE_BIOSYNTHETIC_PROCESS		57	0.321195	1.00613	0.440162	0.703689	1	3792	tags=28%, list=21%, signal=35%
GO_METANEPHRIC_EPITHELIUM_DEVELOPMENT	GO_METANEPHRIC_EPITHELIUM_DEVELOPMENT		27	0.375264	1.0058	0.461224	0.704146	1	738	tags=19%, list=4%, signal=19%
GO_POSITIVE_REGULATION_OF_RUFFLE_ASSEMBLY	GO_POSITIVE_REGULATION_OF_RUFFLE_ASSEMBLY		15	0.425153	1.0056	0.45509	0.704148	1	142	tags=7%, list=1%, signal=7%
GO_CELL_CYCLE_ARREST	GO_CELL_CYCLE_ARREST		233	0.261447	1.00515	0.434783	0.704916	1	2483	tags=20%, list=13%, signal=23%
GO_HISTONE_H3_K9_MODIFICATION	GO_HISTONE_H3_K9_MODIFICATION		47	0.328295	1.00495	0.438775	0.704931	1	2655	tags=23%, list=14%, signal=27%
GO_CELLULAR_RESPONSE_TO_COPPER_ION	GO_CELLULAR_RESPONSE_TO_COPPER_ION		19	0.403714	1.00392	0.442043	0.707371	1	1668	tags=21%, list=9%, signal=23%
GO_REGULATION_OF_REACTIVE_OXYGEN_SPECIES_BIOSYNTHETIC_PROCESS	GO_REGULATION_OF_REACTIVE_OXYGEN_SPECIES_BIOSYNTHETIC_PROCESS		89	0.299989	1.00385	0.453831	0.706988	1	3724	tags=27%, list=20%, signal=34%
GO_FOREBRAIN_CELL_MIGRATION	GO_FOREBRAIN_CELL_MIGRATION		58	0.32001	1.00357	0.414122	0.70724	1	3101	tags=28%, list=17%, signal=33%
GO_AXONAL_FASCICULATION	GO_AXONAL_FASCICULATION		23	0.377192	1.00339	0.446494	0.707157	1	4665	tags=48%, list=25%, signal=64%
GO_OSTEOBLAST_PROLIFERATION	GO_OSTEOBLAST_PROLIFERATION		30	0.356934	1.00314	0.442656	0.70734	1	1022	tags=13%, list=6%, signal=14%
GO_CALCIUM_INDEPENDENT_CELL_CELL_ADHESION_VIA_PLASMA_MEMBRANE_CELL_ADHESION_MOLECULES	GO_CALCIUM_INDEPENDENT_CELL_CELL_ADHESION_VIA_PLASMA_MEMBRANE_CELL_ADHESION_MOLECULES		21	0.391844	1.00308	0.4631	0.706957	1	1995	tags=24%, list=11%, signal=27%
GO_RESPONSE_TO_ALKALOID	GO_RESPONSE_TO_ALKALOID		105	0.290587	1.00296	0.444444	0.706755	1	3753	tags=30%, list=20%, signal=38%
GO_SENSORY_PERCEPTION_OF_BITTER_TASTE	GO_SENSORY_PERCEPTION_OF_BITTER_TASTE		31	0.361686	1.00269	0.45625	0.706984	1	2516	tags=13%, list=14%, signal=15%
GO_WOUND_HEALING_SPREADING_OF_EPIDERMAL_CELLS	GO_WOUND_HEALING_SPREADING_OF_EPIDERMAL_CELLS		17	0.407466	1.00244	0.457854	0.70712	1	1782	tags=24%, list=10%, signal=26%
GO_RESPONSE_TO_ANESTHETIC	GO_RESPONSE_TO_ANESTHETIC		72	0.307097	1.00239	0.435701	0.706683	1	4180	tags=33%, list=23%, signal=43%
GO_POSITIVE_REGULATION_OF_CELL_MATRIX_ADHESION	GO_POSITIVE_REGULATION_OF_CELL_MATRIX_ADHESION		48	0.326739	1.00223	0.420202	0.706621	1	2147	tags=23%, list=12%, signal=26%
GO_CELLULAR_RESPONSE_TO_CORTICOSTEROID_STIMULUS	GO_CELLULAR_RESPONSE_TO_CORTICOSTEROID_STIMULUS		62	0.311927	1.00207	0.456107	0.706476	1	942	tags=15%, list=5%, signal=15%
GO_REGULATION_OF_CHROMATIN_BINDING	GO_REGULATION_OF_CHROMATIN_BINDING		21	0.389889	1.00023	0.463178	0.711302	1	2662	tags=29%, list=14%, signal=33%
GO_CELLULAR_RESPONSE_TO_VASCULAR_ENDOTHELIAL_GROWTH_FACTOR_STIMULUS	GO_CELLULAR_RESPONSE_TO_VASCULAR_ENDOTHELIAL_GROWTH_FACTOR_STIMULUS		63	0.317059	0.999101	0.441006	0.714024	1	1855	tags=21%, list=10%, signal=23%
GO_NEGATIVE_REGULATION_OF_CHROMATIN_ORGANIZATION	GO_NEGATIVE_REGULATION_OF_CHROMATIN_ORGANIZATION		58	0.314737	0.999052	0.468254	0.71359	1	5571	tags=43%, list=30%, signal=62%
GO_BONE_MATURATION	GO_BONE_MATURATION		21	0.389806	0.998864	0.463878	0.713558	1	1972	tags=38%, list=11%, signal=43%
GO_POSITIVE_REGULATION_OF_CARDIOCYTE_DIFFERENTIATION	GO_POSITIVE_REGULATION_OF_CARDIOCYTE_DIFFERENTIATION		40	0.335901	0.998859	0.434694	0.712992	1	2824	tags=20%, list=15%, signal=24%
GO_AMINO_ACID_TRANSPORT	GO_AMINO_ACID_TRANSPORT		138	0.275946	0.998137	0.454198	0.714571	1	3915	tags=35%, list=21%, signal=44%
GO_COMPLEMENT_ACTIVATION	GO_COMPLEMENT_ACTIVATION		88	0.297713	0.998078	0.460285	0.714169	1	3175	tags=23%, list=17%, signal=27%
GO_MALE_GENITALIA_DEVELOPMENT	GO_MALE_GENITALIA_DEVELOPMENT		22	0.390156	0.997921	0.471483	0.714045	1	2371	tags=32%, list=13%, signal=36%
GO_REGULATION_OF_PRODUCTION_OF_MOLECULAR_MEDIATOR_OF_IMMUNE_RESPONSE	GO_REGULATION_OF_PRODUCTION_OF_MOLECULAR_MEDIATOR_OF_IMMUNE_RESPONSE		133	0.274797	0.997399	0.474806	0.715009	1	3048	tags=25%, list=17%, signal=30%
GO_NEGATIVE_REGULATION_OF_ALPHA_BETA_T_CELL_DIFFERENTIATION	GO_NEGATIVE_REGULATION_OF_ALPHA_BETA_T_CELL_DIFFERENTIATION		23	0.380441	0.99688	0.472897	0.716052	1	2961	tags=35%, list=16%, signal=41%
GO_CELLULAR_RESPONSE_TO_GLUCAGON_STIMULUS	GO_CELLULAR_RESPONSE_TO_GLUCAGON_STIMULUS		25	0.370221	0.996452	0.454721	0.716776	1	1068	tags=20%, list=6%, signal=21%
GO_RESPONSE_TO_NUTRIENT	GO_RESPONSE_TO_NUTRIENT		213	0.260475	0.996216	0.454887	0.716888	1	2329	tags=20%, list=13%, signal=23%
GO_EXIT_FROM_MITOSIS	GO_EXIT_FROM_MITOSIS		30	0.356337	0.996013	0.453465	0.716903	1	1512	tags=20%, list=8%, signal=22%
GO_REGULATION_OF_GLUTAMATE_RECEPTOR_SIGNALING_PATHWAY	GO_REGULATION_OF_GLUTAMATE_RECEPTOR_SIGNALING_PATHWAY		61	0.309713	0.995577	0.445283	0.71761	1	4185	tags=41%, list=23%, signal=53%
GO_REGULATION_OF_JUN_KINASE_ACTIVITY	GO_REGULATION_OF_JUN_KINASE_ACTIVITY		85	0.293039	0.995576	0.439252	0.717035	1	3952	tags=28%, list=21%, signal=36%
GO_REGULATION_OF_VIRAL_ENTRY_INTO_HOST_CELL	GO_REGULATION_OF_VIRAL_ENTRY_INTO_HOST_CELL		28	0.358253	0.995027	0.448485	0.718089	1	1646	tags=21%, list=9%, signal=23%
GO_REGULATION_OF_CYCLASE_ACTIVITY	GO_REGULATION_OF_CYCLASE_ACTIVITY		43	0.331465	0.994668	0.462572	0.718571	1	4943	tags=42%, list=27%, signal=57%
GO_NEGATIVE_REGULATION_OF_SMOOTH_MUSCLE_CONTRACTION	GO_NEGATIVE_REGULATION_OF_SMOOTH_MUSCLE_CONTRACTION		15	0.42614	0.994493	0.450902	0.718497	1	1823	tags=27%, list=10%, signal=30%
GO_LIPID_DIGESTION	GO_LIPID_DIGESTION		18	0.402036	0.994436	0.46507	0.71809	1	1644	tags=28%, list=9%, signal=30%
GO_ENTRY_INTO_OTHER_ORGANISM_INVOLVED_IN_SYMBIOTIC_INTERACTION	GO_ENTRY_INTO_OTHER_ORGANISM_INVOLVED_IN_SYMBIOTIC_INTERACTION		126	0.276662	0.993432	0.465779	0.720488	1	3724	tags=29%, list=20%, signal=37%
GO_RESPIRATORY_SYSTEM_DEVELOPMENT	GO_RESPIRATORY_SYSTEM_DEVELOPMENT		193	0.262455	0.993274	0.449905	0.720385	1	3517	tags=28%, list=19%, signal=34%
GO_NEGATIVE_REGULATION_OF_KIDNEY_DEVELOPMENT	GO_NEGATIVE_REGULATION_OF_KIDNEY_DEVELOPMENT		17	0.417181	0.992677	0.460377	0.721521	1	1887	tags=41%, list=10%, signal=46%
GO_POSITIVE_REGULATION_OF_MACROPHAGE_ACTIVATION	GO_POSITIVE_REGULATION_OF_MACROPHAGE_ACTIVATION		30	0.362544	0.992568	0.463366	0.721287	1	3073	tags=30%, list=17%, signal=36%
GO_T_CELL_DIFFERENTIATION	GO_T_CELL_DIFFERENTIATION		227	0.256931	0.992491	0.467532	0.720951	1	3159	tags=22%, list=17%, signal=26%
GO_G1_DNA_DAMAGE_CHECKPOINT	GO_G1_DNA_DAMAGE_CHECKPOINT		63	0.309504	0.992124	0.464844	0.721407	1	3832	tags=41%, list=21%, signal=52%
GO_ATP_HYDROLYSIS_COUPLED_TRANSMEMBRANE_TRANSPORT	GO_ATP_HYDROLYSIS_COUPLED_TRANSMEMBRANE_TRANSPORT		31	0.355769	0.991768	0.472998	0.721921	1	1514	tags=23%, list=8%, signal=25%
GO_REGULATION_OF_CHEMOTAXIS	GO_REGULATION_OF_CHEMOTAXIS		200	0.261168	0.990162	0.453382	0.726084	1	2824	tags=24%, list=15%, signal=27%
GO_ANIMAL_ORGAN_MATURATION	GO_ANIMAL_ORGAN_MATURATION		25	0.370935	0.989301	0.472381	0.728042	1	1340	tags=32%, list=7%, signal=34%
GO_REGULATION_OF_SYNAPTIC_VESICLE_TRANSPORT	GO_REGULATION_OF_SYNAPTIC_VESICLE_TRANSPORT		84	0.295321	0.988542	0.446565	0.729724	1	2356	tags=20%, list=13%, signal=23%
GO_RESPONSE_TO_MUSCLE_ACTIVITY	GO_RESPONSE_TO_MUSCLE_ACTIVITY		24	0.375336	0.988432	0.48497	0.729481	1	177	tags=13%, list=1%, signal=13%
GO_NEGATIVE_REGULATION_OF_MONOOXYGENASE_ACTIVITY	GO_NEGATIVE_REGULATION_OF_MONOOXYGENASE_ACTIVITY		17	0.412424	0.988055	0.470037	0.730037	1	3724	tags=18%, list=20%, signal=22%
GO_REGULATION_OF_EXCRETION	GO_REGULATION_OF_EXCRETION		24	0.371718	0.987936	0.473267	0.729799	1	707	tags=17%, list=4%, signal=17%
GO_RESPONSE_TO_ANTINEOPLASTIC_AGENT	GO_RESPONSE_TO_ANTINEOPLASTIC_AGENT		90	0.288875	0.987566	0.476891	0.730306	1	942	tags=13%, list=5%, signal=14%
GO_TUBE_FORMATION	GO_TUBE_FORMATION		144	0.271068	0.987564	0.472656	0.729731	1	2353	tags=20%, list=13%, signal=23%
GO_RESPONSE_TO_PROGESTERONE	GO_RESPONSE_TO_PROGESTERONE		46	0.326755	0.987509	0.461977	0.729303	1	2353	tags=28%, list=13%, signal=32%
GO_NEGATIVE_REGULATION_OF_MYELOID_CELL_DIFFERENTIATION	GO_NEGATIVE_REGULATION_OF_MYELOID_CELL_DIFFERENTIATION		77	0.297301	0.986229	0.463938	0.732432	1	3927	tags=32%, list=21%, signal=41%
GO_POSITIVE_REGULATION_OF_PROTEIN_MATURATION	GO_POSITIVE_REGULATION_OF_PROTEIN_MATURATION		25	0.372258	0.986114	0.482696	0.732222	1	2277	tags=28%, list=12%, signal=32%
GO_OOGENESIS	GO_OOGENESIS		79	0.293254	0.985873	0.493308	0.732375	1	3243	tags=18%, list=18%, signal=21%
GO_REGULATION_OF_MYELINATION	GO_REGULATION_OF_MYELINATION		35	0.342565	0.985132	0.491329	0.734062	1	2751	tags=26%, list=15%, signal=30%
GO_BASIC_AMINO_ACID_TRANSPORT	GO_BASIC_AMINO_ACID_TRANSPORT		15	0.413446	0.984766	0.453155	0.734635	1	3898	tags=53%, list=21%, signal=68%
GO_REGULATION_OF_RHO_PROTEIN_SIGNAL_TRANSDUCTION	GO_REGULATION_OF_RHO_PROTEIN_SIGNAL_TRANSDUCTION		135	0.273697	0.984388	0.468127	0.735123	1	2850	tags=24%, list=15%, signal=29%
GO_POSITIVE_REGULATION_OF_DNA_BINDING	GO_POSITIVE_REGULATION_OF_DNA_BINDING		59	0.31038	0.983825	0.479478	0.736282	1	2098	tags=17%, list=11%, signal=19%
GO_REGULATION_OF_PROTEIN_IMPORT	GO_REGULATION_OF_PROTEIN_IMPORT		56	0.312069	0.982847	0.459924	0.738566	1	900	tags=13%, list=5%, signal=13%
GO_PTERIDINE_CONTAINING_COMPOUND_METABOLIC_PROCESS	GO_PTERIDINE_CONTAINING_COMPOUND_METABOLIC_PROCESS		25	0.366232	0.982841	0.4803	0.738001	1	2457	tags=28%, list=13%, signal=32%
GO_PEPTIDE_METABOLIC_PROCESS	GO_PEPTIDE_METABOLIC_PROCESS		98	0.281976	0.982629	0.487476	0.738042	1	4371	tags=35%, list=24%, signal=45%
GO_POSITIVE_REGULATION_OF_NUCLEAR_DIVISION	GO_POSITIVE_REGULATION_OF_NUCLEAR_DIVISION		64	0.308183	0.982336	0.474708	0.73833	1	1275	tags=14%, list=7%, signal=15%
GO_NEGATIVE_REGULATION_OF_ACTIN_FILAMENT_DEPOLYMERIZATION	GO_NEGATIVE_REGULATION_OF_ACTIN_FILAMENT_DEPOLYMERIZATION		39	0.336509	0.982163	0.48	0.738276	1	3016	tags=31%, list=16%, signal=37%
GO_NEGATIVE_REGULATION_OF_NEUROLOGICAL_SYSTEM_PROCESS	GO_NEGATIVE_REGULATION_OF_NEUROLOGICAL_SYSTEM_PROCESS		23	0.372078	0.981584	0.461101	0.739405	1	748	tags=13%, list=4%, signal=14%
GO_T_CELL_CHEMOTAXIS	GO_T_CELL_CHEMOTAXIS		22	0.376414	0.981543	0.497006	0.738945	1	1627	tags=18%, list=9%, signal=20%
GO_REGULATION_OF_FATTY_ACID_BIOSYNTHETIC_PROCESS	GO_REGULATION_OF_FATTY_ACID_BIOSYNTHETIC_PROCESS		48	0.3211	0.981308	0.480545	0.739027	1	1845	tags=21%, list=10%, signal=23%
GO_REGULATION_OF_PROTEIN_SERINE_THREONINE_KINASE_ACTIVITY	GO_REGULATION_OF_PROTEIN_SERINE_THREONINE_KINASE_ACTIVITY		489	0.236653	0.98113	0.52381	0.738972	1	2287	tags=16%, list=12%, signal=18%
GO_CELLULAR_RESPONSE_TO_PROSTAGLANDIN_STIMULUS	GO_CELLULAR_RESPONSE_TO_PROSTAGLANDIN_STIMULUS		20	0.386962	0.980584	0.496377	0.740024	1	669	tags=15%, list=4%, signal=16%
GO_GENERATION_OF_PRECURSOR_METABOLITES_AND_ENERGY	GO_GENERATION_OF_PRECURSOR_METABOLITES_AND_ENERGY		479	0.23825	0.980254	0.5197	0.740427	1	2442	tags=16%, list=13%, signal=18%
GO_RESPONSE_TO_OSMOTIC_STRESS	GO_RESPONSE_TO_OSMOTIC_STRESS		76	0.295118	0.98025	0.503937	0.739859	1	3753	tags=38%, list=20%, signal=48%
GO_POSITIVE_REGULATION_OF_SODIUM_ION_TRANSPORT	GO_POSITIVE_REGULATION_OF_SODIUM_ION_TRANSPORT		34	0.341595	0.979554	0.474409	0.741374	1	2619	tags=29%, list=14%, signal=34%
GO_COVALENT_CHROMATIN_MODIFICATION	GO_COVALENT_CHROMATIN_MODIFICATION		445	0.239787	0.979482	0.526523	0.741039	1	3865	tags=24%, list=21%, signal=29%
GO_N_GLYCAN_PROCESSING	GO_N_GLYCAN_PROCESSING		15	0.413961	0.978431	0.475806	0.743459	1	4689	tags=47%, list=25%, signal=63%
GO_NEGATIVE_REGULATION_OF_PEPTIDYL_SERINE_PHOSPHORYLATION	GO_NEGATIVE_REGULATION_OF_PEPTIDYL_SERINE_PHOSPHORYLATION		26	0.366501	0.978196	0.505769	0.743564	1	307	tags=8%, list=2%, signal=8%
GO_EMBRYONIC_DIGESTIVE_TRACT_DEVELOPMENT	GO_EMBRYONIC_DIGESTIVE_TRACT_DEVELOPMENT		33	0.343063	0.978131	0.488798	0.743172	1	3515	tags=36%, list=19%, signal=45%
GO_DEVELOPMENTAL_INDUCTION	GO_DEVELOPMENTAL_INDUCTION		33	0.338936	0.978066	0.485089	0.74278	1	2137	tags=21%, list=12%, signal=24%
GO_CELLULAR_SENESCENCE	GO_CELLULAR_SENESCENCE		65	0.309451	0.977501	0.52008	0.743819	1	3021	tags=28%, list=16%, signal=33%
GO_PHOSPHOLIPID_METABOLIC_PROCESS	GO_PHOSPHOLIPID_METABOLIC_PROCESS		249	0.252702	0.976879	0.485981	0.745095	1	3112	tags=21%, list=17%, signal=25%
GO_REGULATION_OF_NEUTROPHIL_MIGRATION	GO_REGULATION_OF_NEUTROPHIL_MIGRATION		32	0.343054	0.976593	0.503817	0.745374	1	3538	tags=34%, list=19%, signal=42%
GO_REGULATION_OF_SYMBIOSIS_ENCOMPASSING_MUTUALISM_THROUGH_PARASITISM	GO_REGULATION_OF_SYMBIOSIS_ENCOMPASSING_MUTUALISM_THROUGH_PARASITISM		211	0.256949	0.976487	0.494118	0.745093	1	2652	tags=19%, list=14%, signal=22%
GO_POSITIVE_REGULATION_OF_HEART_CONTRACTION	GO_POSITIVE_REGULATION_OF_HEART_CONTRACTION		38	0.338178	0.97622	0.519084	0.745309	1	2930	tags=37%, list=16%, signal=44%
GO_CEREBELLAR_PURKINJE_CELL_LAYER_DEVELOPMENT	GO_CEREBELLAR_PURKINJE_CELL_LAYER_DEVELOPMENT		25	0.371033	0.975231	0.499025	0.747627	1	3028	tags=44%, list=16%, signal=53%
GO_PEPTIDYL_LYSINE_TRIMETHYLATION	GO_PEPTIDYL_LYSINE_TRIMETHYLATION		42	0.325224	0.97472	0.494253	0.748568	1	4338	tags=38%, list=24%, signal=50%
GO_NEGATIVE_REGULATION_OF_HEMOPOIESIS	GO_NEGATIVE_REGULATION_OF_HEMOPOIESIS		136	0.270183	0.974413	0.50677	0.748892	1	3958	tags=31%, list=21%, signal=39%
GO_NEGATIVE_REGULATION_OF_CARBOHYDRATE_METABOLIC_PROCESS	GO_NEGATIVE_REGULATION_OF_CARBOHYDRATE_METABOLIC_PROCESS		44	0.327909	0.974276	0.506494	0.748689	1	2269	tags=25%, list=12%, signal=28%
GO_CELL_CHEMOTAXIS	GO_CELL_CHEMOTAXIS		263	0.247699	0.974185	0.554913	0.748389	1	2824	tags=23%, list=15%, signal=27%
GO_POSITIVE_REGULATION_OF_DEPHOSPHORYLATION	GO_POSITIVE_REGULATION_OF_DEPHOSPHORYLATION		51	0.311794	0.97379	0.512381	0.748977	1	2002	tags=20%, list=11%, signal=22%
GO_INTERLEUKIN_1_PRODUCTION	GO_INTERLEUKIN_1_PRODUCTION		79	0.290854	0.973526	0.490385	0.749155	1	1113	tags=14%, list=6%, signal=15%
GO_CELL_SURFACE_RECEPTOR_SIGNALING_PATHWAY_INVOLVED_IN_HEART_DEVELOPMENT	GO_CELL_SURFACE_RECEPTOR_SIGNALING_PATHWAY_INVOLVED_IN_HEART_DEVELOPMENT		29	0.352896	0.973251	0.472868	0.749385	1	3891	tags=31%, list=21%, signal=39%
GO_RESPONSE_TO_CAMP	GO_RESPONSE_TO_CAMP		98	0.283339	0.972984	0.518027	0.749602	1	1074	tags=14%, list=6%, signal=15%
GO_B_CELL_RECEPTOR_SIGNALING_PATHWAY	GO_B_CELL_RECEPTOR_SIGNALING_PATHWAY		80	0.295466	0.972967	0.49031	0.749081	1	5851	tags=31%, list=32%, signal=46%
GO_POSITIVE_REGULATION_OF_CANONICAL_WNT_SIGNALING_PATHWAY	GO_POSITIVE_REGULATION_OF_CANONICAL_WNT_SIGNALING_PATHWAY		142	0.266567	0.972795	0.532787	0.749022	1	1798	tags=15%, list=10%, signal=17%
GO_ANTIBIOTIC_BIOSYNTHETIC_PROCESS	GO_ANTIBIOTIC_BIOSYNTHETIC_PROCESS		17	0.397061	0.972341	0.506641	0.749796	1	5554	tags=47%, list=30%, signal=67%
GO_ACTIN_FILAMENT_POLYMERIZATION	GO_ACTIN_FILAMENT_POLYMERIZATION		171	0.262817	0.972021	0.522244	0.750206	1	3354	tags=23%, list=18%, signal=28%
GO_METANEPHROS_DEVELOPMENT	GO_METANEPHROS_DEVELOPMENT		90	0.287338	0.971614	0.495088	0.750828	1	3764	tags=38%, list=20%, signal=47%
GO_INTERACTION_WITH_HOST	GO_INTERACTION_WITH_HOST		196	0.259711	0.970064	0.553734	0.75491	1	2352	tags=17%, list=13%, signal=20%
GO_AMINOGLYCAN_BIOSYNTHETIC_PROCESS	GO_AMINOGLYCAN_BIOSYNTHETIC_PROCESS		110	0.273008	0.969789	0.543689	0.755131	1	3179	tags=27%, list=17%, signal=33%
GO_RESPIRATORY_GASEOUS_EXCHANGE	GO_RESPIRATORY_GASEOUS_EXCHANGE		63	0.297426	0.969782	0.486891	0.754573	1	3268	tags=24%, list=18%, signal=29%
GO_NEGATIVE_REGULATION_OF_WNT_SIGNALING_PATHWAY	GO_NEGATIVE_REGULATION_OF_WNT_SIGNALING_PATHWAY		204	0.252592	0.969543	0.524655	0.754732	1	2825	tags=21%, list=15%, signal=24%
GO_POSITIVE_REGULATION_OF_RESPONSE_TO_DRUG	GO_POSITIVE_REGULATION_OF_RESPONSE_TO_DRUG		28	0.355263	0.969364	0.515686	0.754666	1	2113	tags=18%, list=11%, signal=20%
GO_REGULATION_OF_MACROPHAGE_DERIVED_FOAM_CELL_DIFFERENTIATION	GO_REGULATION_OF_MACROPHAGE_DERIVED_FOAM_CELL_DIFFERENTIATION		28	0.350036	0.969152	0.481203	0.754704	1	1439	tags=21%, list=8%, signal=23%
GO_POSITIVE_REGULATION_OF_NEUTROPHIL_MIGRATION	GO_POSITIVE_REGULATION_OF_NEUTROPHIL_MIGRATION		25	0.367544	0.968952	0.475096	0.754677	1	3538	tags=32%, list=19%, signal=40%
GO_REGULATION_OF_OXIDOREDUCTASE_ACTIVITY	GO_REGULATION_OF_OXIDOREDUCTASE_ACTIVITY		101	0.279996	0.968334	0.520309	0.755896	1	1628	tags=13%, list=9%, signal=14%
GO_RESPONSE_TO_ANGIOTENSIN	GO_RESPONSE_TO_ANGIOTENSIN		27	0.353991	0.968298	0.514228	0.755412	1	1377	tags=15%, list=7%, signal=16%
GO_STORE_OPERATED_CALCIUM_ENTRY	GO_STORE_OPERATED_CALCIUM_ENTRY		19	0.37994	0.968211	0.521298	0.755086	1	2552	tags=26%, list=14%, signal=31%
GO_POSITIVE_REGULATION_OF_BLOOD_CIRCULATION	GO_POSITIVE_REGULATION_OF_BLOOD_CIRCULATION		70	0.294882	0.967748	0.51992	0.755809	1	3918	tags=40%, list=21%, signal=51%
GO_NEGATIVE_REGULATION_OF_LIPID_TRANSPORT	GO_NEGATIVE_REGULATION_OF_LIPID_TRANSPORT		38	0.33571	0.967706	0.497951	0.755358	1	1644	tags=18%, list=9%, signal=20%
GO_POSITIVE_REGULATION_OF_INTERLEUKIN_2_PRODUCTION	GO_POSITIVE_REGULATION_OF_INTERLEUKIN_2_PRODUCTION		29	0.357084	0.967382	0.49697	0.755732	1	3068	tags=24%, list=17%, signal=29%
GO_NATURAL_KILLER_CELL_DIFFERENTIATION	GO_NATURAL_KILLER_CELL_DIFFERENTIATION		20	0.382684	0.96736	0.491194	0.75523	1	5763	tags=55%, list=31%, signal=80%
GO_MEGAKARYOCYTE_DEVELOPMENT	GO_MEGAKARYOCYTE_DEVELOPMENT		15	0.409334	0.967208	0.509317	0.755115	1	5019	tags=47%, list=27%, signal=64%
GO_CELLULAR_RESPONSE_TO_CADMIUM_ION	GO_CELLULAR_RESPONSE_TO_CADMIUM_ION		25	0.367622	0.966973	0.50096	0.75521	1	1604	tags=20%, list=9%, signal=22%
GO_BETA_CATENIN_DESTRUCTION_COMPLEX_DISASSEMBLY	GO_BETA_CATENIN_DESTRUCTION_COMPLEX_DISASSEMBLY		21	0.377115	0.966742	0.49501	0.755315	1	2793	tags=29%, list=15%, signal=34%
GO_MULTICELLULAR_ORGANISM_AGING	GO_MULTICELLULAR_ORGANISM_AGING		33	0.346155	0.966711	0.501916	0.754829	1	3833	tags=36%, list=21%, signal=46%
GO_REGULATION_OF_RESPONSE_TO_DRUG	GO_REGULATION_OF_RESPONSE_TO_DRUG		94	0.279474	0.966688	0.524085	0.754326	1	3121	tags=26%, list=17%, signal=31%
GO_PROTEIN_METHYLATION	GO_PROTEIN_METHYLATION		171	0.261283	0.96629	0.538899	0.754925	1	3205	tags=25%, list=17%, signal=29%
GO_ORGAN_INDUCTION	GO_ORGAN_INDUCTION		22	0.367473	0.965793	0.484252	0.755832	1	2137	tags=23%, list=12%, signal=26%
GO_REGULATION_OF_STEROID_BIOSYNTHETIC_PROCESS	GO_REGULATION_OF_STEROID_BIOSYNTHETIC_PROCESS		91	0.280892	0.965534	0.535448	0.756034	1	2757	tags=24%, list=15%, signal=28%
GO_ANTERIOR_POSTERIOR_AXIS_SPECIFICATION	GO_ANTERIOR_POSTERIOR_AXIS_SPECIFICATION		49	0.311998	0.965438	0.49497	0.755747	1	2238	tags=20%, list=12%, signal=23%
GO_POSITIVE_REGULATION_OF_PEPTIDASE_ACTIVITY	GO_POSITIVE_REGULATION_OF_PEPTIDASE_ACTIVITY		171	0.257989	0.965317	0.543651	0.755555	1	1928	tags=14%, list=10%, signal=16%
GO_REGULATION_OF_EXIT_FROM_MITOSIS	GO_REGULATION_OF_EXIT_FROM_MITOSIS		18	0.392531	0.96414	0.509728	0.758342	1	1512	tags=28%, list=8%, signal=30%
GO_NEUROTROPHIN_SIGNALING_PATHWAY	GO_NEUROTROPHIN_SIGNALING_PATHWAY		39	0.331867	0.963982	0.487524	0.758226	1	1343	tags=18%, list=7%, signal=19%
GO_CELLULAR_RESPONSE_TO_KETONE	GO_CELLULAR_RESPONSE_TO_KETONE		89	0.283827	0.963846	0.52518	0.758027	1	1370	tags=16%, list=7%, signal=17%
GO_BEHAVIORAL_RESPONSE_TO_COCAINE	GO_BEHAVIORAL_RESPONSE_TO_COCAINE		18	0.393347	0.963311	0.507692	0.759047	1	3989	tags=33%, list=22%, signal=43%
GO_POSITIVE_REGULATION_OF_HISTONE_H3_K4_METHYLATION	GO_POSITIVE_REGULATION_OF_HISTONE_H3_K4_METHYLATION		16	0.405679	0.963037	0.49901	0.759267	1	4864	tags=50%, list=26%, signal=68%
GO_REGULATION_OF_HISTONE_MODIFICATION	GO_REGULATION_OF_HISTONE_MODIFICATION		136	0.266657	0.962751	0.53176	0.759495	1	3383	tags=22%, list=18%, signal=27%
GO_DEVELOPMENTAL_MATURATION	GO_DEVELOPMENTAL_MATURATION		272	0.244479	0.962247	0.578558	0.760437	1	3301	tags=23%, list=18%, signal=27%
GO_AXIS_ELONGATION	GO_AXIS_ELONGATION		31	0.347228	0.961996	0.485493	0.760579	1	2238	tags=32%, list=12%, signal=37%
GO_SULFUR_COMPOUND_CATABOLIC_PROCESS	GO_SULFUR_COMPOUND_CATABOLIC_PROCESS		45	0.320201	0.961979	0.524462	0.760059	1	1681	tags=27%, list=9%, signal=29%
GO_REGULATION_OF_DNA_TEMPLATED_TRANSCRIPTION_INITIATION	GO_REGULATION_OF_DNA_TEMPLATED_TRANSCRIPTION_INITIATION		36	0.340021	0.961711	0.497976	0.760297	1	2302	tags=17%, list=12%, signal=19%
GO_MYELOID_LEUKOCYTE_MIGRATION	GO_MYELOID_LEUKOCYTE_MIGRATION		173	0.262226	0.961603	0.533081	0.760056	1	4175	tags=34%, list=23%, signal=44%
GO_POSTSYNAPSE_ORGANIZATION	GO_POSTSYNAPSE_ORGANIZATION		159	0.262312	0.961121	0.553816	0.760841	1	3740	tags=32%, list=20%, signal=40%
GO_NEGATIVE_REGULATION_OF_LEUKOCYTE_MEDIATED_IMMUNITY	GO_NEGATIVE_REGULATION_OF_LEUKOCYTE_MEDIATED_IMMUNITY		43	0.31875	0.960497	0.509579	0.7621	1	2552	tags=19%, list=14%, signal=22%
GO_ACUTE_PHASE_RESPONSE	GO_ACUTE_PHASE_RESPONSE		43	0.320115	0.960457	0.508841	0.761653	1	1532	tags=19%, list=8%, signal=20%
GO_POSITIVE_REGULATION_OF_JUN_KINASE_ACTIVITY	GO_POSITIVE_REGULATION_OF_JUN_KINASE_ACTIVITY		72	0.291262	0.959835	0.542636	0.76289	1	4131	tags=31%, list=22%, signal=39%
GO_POSITIVE_REGULATION_OF_PHOSPHATASE_ACTIVITY	GO_POSITIVE_REGULATION_OF_PHOSPHATASE_ACTIVITY		32	0.34062	0.95963	0.504762	0.762932	1	1473	tags=19%, list=8%, signal=20%
GO_NEGATIVE_REGULATION_OF_SMOOTHENED_SIGNALING_PATHWAY	GO_NEGATIVE_REGULATION_OF_SMOOTHENED_SIGNALING_PATHWAY		29	0.341906	0.959232	0.5	0.763476	1	3476	tags=34%, list=19%, signal=42%
GO_REGULATION_OF_MACROPHAGE_ACTIVATION	GO_REGULATION_OF_MACROPHAGE_ACTIVATION		61	0.300966	0.959223	0.530572	0.762936	1	2090	tags=20%, list=11%, signal=22%
GO_HEMATOPOIETIC_PROGENITOR_CELL_DIFFERENTIATION	GO_HEMATOPOIETIC_PROGENITOR_CELL_DIFFERENTIATION		161	0.258106	0.95866	0.555769	0.763993	1	4360	tags=32%, list=24%, signal=42%
GO_PHYSIOLOGICAL_CARDIAC_MUSCLE_HYPERTROPHY	GO_PHYSIOLOGICAL_CARDIAC_MUSCLE_HYPERTROPHY		37	0.326974	0.958655	0.519849	0.763444	1	1083	tags=11%, list=6%, signal=11%
GO_SECONDARY_METABOLIC_PROCESS	GO_SECONDARY_METABOLIC_PROCESS		54	0.30902	0.958406	0.529183	0.76359	1	2026	tags=26%, list=11%, signal=29%
GO_REGULATION_OF_CHROMATIN_SILENCING	GO_REGULATION_OF_CHROMATIN_SILENCING		34	0.336449	0.957877	0.514677	0.764575	1	5801	tags=44%, list=31%, signal=64%
GO_PEPTIDYL_TYROSINE_DEPHOSPHORYLATION	GO_PEPTIDYL_TYROSINE_DEPHOSPHORYLATION		95	0.282689	0.957737	0.534553	0.764419	1	2686	tags=22%, list=15%, signal=26%
GO_POLYOL_BIOSYNTHETIC_PROCESS	GO_POLYOL_BIOSYNTHETIC_PROCESS		74	0.291952	0.957269	0.507692	0.765191	1	1506	tags=18%, list=8%, signal=19%
GO_REGULATION_OF_PROTEIN_HOMOOLIGOMERIZATION	GO_REGULATION_OF_PROTEIN_HOMOOLIGOMERIZATION		20	0.371979	0.955497	0.495951	0.769803	1	1628	tags=20%, list=9%, signal=22%
GO_DEFENSE_RESPONSE_TO_BACTERIUM	GO_DEFENSE_RESPONSE_TO_BACTERIUM		224	0.24808	0.955456	0.585502	0.769358	1	3952	tags=23%, list=21%, signal=29%
GO_B_CELL_ACTIVATION	GO_B_CELL_ACTIVATION		250	0.241673	0.955308	0.614203	0.769217	1	2602	tags=16%, list=14%, signal=18%
GO_MAINTENANCE_OF_CELL_NUMBER	GO_MAINTENANCE_OF_CELL_NUMBER		156	0.261361	0.954431	0.566148	0.771229	1	3251	tags=23%, list=18%, signal=28%
GO_MACROPHAGE_ACTIVATION	GO_MACROPHAGE_ACTIVATION		88	0.280396	0.95415	0.538175	0.771471	1	2273	tags=20%, list=12%, signal=23%
GO_NEGATIVE_REGULATION_OF_PROTEOLYSIS	GO_NEGATIVE_REGULATION_OF_PROTEOLYSIS		311	0.238623	0.953826	0.629151	0.771822	1	3483	tags=24%, list=19%, signal=29%
GO_RESPONSE_TO_ACETYLCHOLINE	GO_RESPONSE_TO_ACETYLCHOLINE		27	0.344036	0.953324	0.520792	0.772725	1	3918	tags=33%, list=21%, signal=42%
GO_POSITIVE_REGULATION_OF_WNT_SIGNALING_PATHWAY	GO_POSITIVE_REGULATION_OF_WNT_SIGNALING_PATHWAY		172	0.255263	0.953303	0.596457	0.772221	1	2184	tags=17%, list=12%, signal=20%
GO_POSITIVE_REGULATION_OF_CYCLIN_DEPENDENT_PROTEIN_KINASE_ACTIVITY	GO_POSITIVE_REGULATION_OF_CYCLIN_DEPENDENT_PROTEIN_KINASE_ACTIVITY		32	0.339522	0.953048	0.522641	0.772385	1	1784	tags=22%, list=10%, signal=24%
GO_POSITIVE_REGULATION_OF_GTPASE_ACTIVITY	GO_POSITIVE_REGULATION_OF_GTPASE_ACTIVITY		360	0.236078	0.953032	0.616016	0.771858	1	3346	tags=26%, list=18%, signal=31%
GO_INTERLEUKIN_1_SECRETION	GO_INTERLEUKIN_1_SECRETION		44	0.313187	0.952988	0.525292	0.771423	1	2148	tags=18%, list=12%, signal=21%
GO_NEGATIVE_REGULATION_OF_RESPONSE_TO_CYTOKINE_STIMULUS	GO_NEGATIVE_REGULATION_OF_RESPONSE_TO_CYTOKINE_STIMULUS		62	0.296962	0.952833	0.537849	0.771302	1	4045	tags=34%, list=22%, signal=43%
GO_CELLULAR_RESPONSE_TO_LIPOPROTEIN_PARTICLE_STIMULUS	GO_CELLULAR_RESPONSE_TO_LIPOPROTEIN_PARTICLE_STIMULUS		29	0.348535	0.952522	0.552783	0.771661	1	2586	tags=31%, list=14%, signal=36%
GO_NEGATIVE_REGULATION_OF_PLATELET_ACTIVATION	GO_NEGATIVE_REGULATION_OF_PLATELET_ACTIVATION		18	0.379877	0.952477	0.503922	0.771238	1	2638	tags=33%, list=14%, signal=39%
GO_ZINC_ION_HOMEOSTASIS	GO_ZINC_ION_HOMEOSTASIS		28	0.350046	0.952397	0.527163	0.770893	1	2776	tags=25%, list=15%, signal=29%
GO_VIRAL_LIFE_CYCLE	GO_VIRAL_LIFE_CYCLE		299	0.237895	0.952243	0.618868	0.77079	1	3669	tags=24%, list=20%, signal=29%
GO_REGULATION_OF_CHONDROCYTE_DIFFERENTIATION	GO_REGULATION_OF_CHONDROCYTE_DIFFERENTIATION		47	0.314745	0.951419	0.520875	0.772608	1	2429	tags=26%, list=13%, signal=29%
GO_GENETIC_IMPRINTING	GO_GENETIC_IMPRINTING		26	0.354547	0.951144	0.55	0.772772	1	2655	tags=19%, list=14%, signal=22%
GO_NEGATIVE_REGULATION_OF_NERVOUS_SYSTEM_DEVELOPMENT	GO_NEGATIVE_REGULATION_OF_NERVOUS_SYSTEM_DEVELOPMENT		303	0.24131	0.950905	0.638171	0.772937	1	3587	tags=26%, list=19%, signal=32%
GO_RESPONSE_TO_INTERFERON_BETA	GO_RESPONSE_TO_INTERFERON_BETA		28	0.355804	0.950764	0.523166	0.77279	1	2652	tags=32%, list=14%, signal=37%
GO_REGULATION_OF_GENERATION_OF_PRECURSOR_METABOLITES_AND_ENERGY	GO_REGULATION_OF_GENERATION_OF_PRECURSOR_METABOLITES_AND_ENERGY		143	0.2634	0.950308	0.568738	0.773505	1	2649	tags=19%, list=14%, signal=22%
GO_POSITIVE_REGULATION_OF_NUCLEOCYTOPLASMIC_TRANSPORT	GO_POSITIVE_REGULATION_OF_NUCLEOCYTOPLASMIC_TRANSPORT		61	0.296642	0.95002	0.565385	0.773793	1	3034	tags=23%, list=16%, signal=27%
GO_POSITIVE_REGULATION_OF_LYMPHOCYTE_APOPTOTIC_PROCESS	GO_POSITIVE_REGULATION_OF_LYMPHOCYTE_APOPTOTIC_PROCESS		15	0.399139	0.949191	0.547094	0.775629	1	3434	tags=40%, list=19%, signal=49%
GO_FOREBRAIN_GENERATION_OF_NEURONS	GO_FOREBRAIN_GENERATION_OF_NEURONS		66	0.291084	0.948427	0.547664	0.777292	1	5153	tags=47%, list=28%, signal=65%
GO_POSITIVE_REGULATION_OF_CELL_PROJECTION_ORGANIZATION	GO_POSITIVE_REGULATION_OF_CELL_PROJECTION_ORGANIZATION		373	0.233413	0.948295	0.633517	0.777117	1	2602	tags=19%, list=14%, signal=22%
GO_ARACHIDONIC_ACID_METABOLIC_PROCESS	GO_ARACHIDONIC_ACID_METABOLIC_PROCESS		42	0.323109	0.948249	0.532692	0.776684	1	3349	tags=33%, list=18%, signal=41%
GO_INTERLEUKIN_5_PRODUCTION	GO_INTERLEUKIN_5_PRODUCTION		21	0.367091	0.9482	0.527574	0.776251	1	2751	tags=24%, list=15%, signal=28%
GO_KILLING_OF_CELLS_OF_OTHER_ORGANISM	GO_KILLING_OF_CELLS_OF_OTHER_ORGANISM		40	0.320504	0.9479	0.520426	0.776605	1	2209	tags=20%, list=12%, signal=23%
GO_RESPONSE_TO_HYPEROXIA	GO_RESPONSE_TO_HYPEROXIA		21	0.365457	0.947874	0.504505	0.776125	1	1418	tags=19%, list=8%, signal=21%
GO_RESPONSE_TO_PURINE_CONTAINING_COMPOUND	GO_RESPONSE_TO_PURINE_CONTAINING_COMPOUND		150	0.256044	0.947774	0.602588	0.775863	1	3467	tags=28%, list=19%, signal=34%
GO_NUCLEOSIDE_MONOPHOSPHATE_METABOLIC_PROCESS	GO_NUCLEOSIDE_MONOPHOSPHATE_METABOLIC_PROCESS		31	0.334907	0.947736	0.542593	0.775403	1	3397	tags=35%, list=18%, signal=43%
GO_POSITIVE_REGULATION_OF_EXTRINSIC_APOPTOTIC_SIGNALING_PATHWAY	GO_POSITIVE_REGULATION_OF_EXTRINSIC_APOPTOTIC_SIGNALING_PATHWAY		50	0.302493	0.947636	0.558824	0.775125	1	1198	tags=14%, list=7%, signal=15%
GO_SUPEROXIDE_ANION_GENERATION	GO_SUPEROXIDE_ANION_GENERATION		32	0.331726	0.947385	0.542636	0.775297	1	4058	tags=44%, list=22%, signal=56%
GO_REGULATION_OF_IMMUNE_EFFECTOR_PROCESS	GO_REGULATION_OF_IMMUNE_EFFECTOR_PROCESS		363	0.234612	0.947253	0.639194	0.775111	1	3073	tags=22%, list=17%, signal=26%
GO_GLUTAMINE_FAMILY_AMINO_ACID_BIOSYNTHETIC_PROCESS	GO_GLUTAMINE_FAMILY_AMINO_ACID_BIOSYNTHETIC_PROCESS		15	0.400301	0.946753	0.528155	0.776009	1	1601	tags=27%, list=9%, signal=29%
GO_REGULATION_OF_LAMELLIPODIUM_ASSEMBLY	GO_REGULATION_OF_LAMELLIPODIUM_ASSEMBLY		35	0.328411	0.946273	0.500921	0.776819	1	2024	tags=20%, list=11%, signal=22%
GO_VITAMIN_BIOSYNTHETIC_PROCESS	GO_VITAMIN_BIOSYNTHETIC_PROCESS		23	0.352578	0.946067	0.522814	0.776835	1	2228	tags=22%, list=12%, signal=25%
GO_NAD_BIOSYNTHESIS_VIA_NICOTINAMIDE_RIBOSIDE_SALVAGE_PATHWAY	GO_NAD_BIOSYNTHESIS_VIA_NICOTINAMIDE_RIBOSIDE_SALVAGE_PATHWAY		15	0.398538	0.946063	0.531792	0.776289	1	2044	tags=40%, list=11%, signal=45%
GO_NEGATIVE_REGULATION_OF_ALPHA_BETA_T_CELL_ACTIVATION	GO_NEGATIVE_REGULATION_OF_ALPHA_BETA_T_CELL_ACTIVATION		34	0.336119	0.94575	0.547486	0.776565	1	3021	tags=32%, list=16%, signal=39%
GO_REGULATION_OF_RAS_PROTEIN_SIGNAL_TRANSDUCTION	GO_REGULATION_OF_RAS_PROTEIN_SIGNAL_TRANSDUCTION		229	0.246353	0.945724	0.631579	0.776079	1	2882	tags=22%, list=16%, signal=26%
GO_FOAM_CELL_DIFFERENTIATION	GO_FOAM_CELL_DIFFERENTIATION		34	0.330216	0.945145	0.554656	0.777224	1	1439	tags=21%, list=8%, signal=22%
GO_REGULATION_OF_VESICLE_FUSION	GO_REGULATION_OF_VESICLE_FUSION		30	0.342778	0.944266	0.546185	0.779155	1	3949	tags=33%, list=21%, signal=42%
GO_NEGATIVE_REGULATION_OF_EXOCYTOSIS	GO_NEGATIVE_REGULATION_OF_EXOCYTOSIS		31	0.343794	0.943873	0.561983	0.779716	1	5134	tags=48%, list=28%, signal=67%
GO_POSITIVE_REGULATION_OF_SMALL_GTPASE_MEDIATED_SIGNAL_TRANSDUCTION	GO_POSITIVE_REGULATION_OF_SMALL_GTPASE_MEDIATED_SIGNAL_TRANSDUCTION		68	0.289998	0.943532	0.578337	0.780145	1	3422	tags=32%, list=19%, signal=40%
GO_REGULATION_OF_CELLULAR_COMPONENT_SIZE	GO_REGULATION_OF_CELLULAR_COMPONENT_SIZE		357	0.231859	0.943304	0.675835	0.780225	1	3016	tags=21%, list=16%, signal=25%
GO_DEFENSE_RESPONSE_TO_GRAM_POSITIVE_BACTERIUM	GO_DEFENSE_RESPONSE_TO_GRAM_POSITIVE_BACTERIUM		66	0.294954	0.943066	0.552734	0.780346	1	3774	tags=27%, list=20%, signal=34%
GO_ACTIVATION_OF_GTPASE_ACTIVITY	GO_ACTIVATION_OF_GTPASE_ACTIVITY		81	0.279127	0.942583	0.557143	0.781138	1	2894	tags=23%, list=16%, signal=28%
GO_CHROMATIN_ORGANIZATION_INVOLVED_IN_REGULATION_OF_TRANSCRIPTION	GO_CHROMATIN_ORGANIZATION_INVOLVED_IN_REGULATION_OF_TRANSCRIPTION		95	0.273337	0.942289	0.597276	0.7814	1	5801	tags=41%, list=31%, signal=60%
GO_MYOBLAST_FUSION	GO_MYOBLAST_FUSION		38	0.317954	0.942109	0.512671	0.781373	1	2926	tags=29%, list=16%, signal=34%
GO_INDOLE_CONTAINING_COMPOUND_METABOLIC_PROCESS	GO_INDOLE_CONTAINING_COMPOUND_METABOLIC_PROCESS		21	0.370894	0.941595	0.524096	0.782249	1	5098	tags=43%, list=28%, signal=59%
GO_REGULATION_OF_ORGAN_GROWTH	GO_REGULATION_OF_ORGAN_GROWTH		105	0.268224	0.941445	0.55625	0.782124	1	4781	tags=32%, list=26%, signal=43%
GO_DOPAMINE_METABOLIC_PROCESS	GO_DOPAMINE_METABOLIC_PROCESS		25	0.35417	0.941117	0.54509	0.782531	1	2820	tags=40%, list=15%, signal=47%
GO_TISSUE_REMODELING	GO_TISSUE_REMODELING		168	0.254718	0.940562	0.607767	0.783552	1	1665	tags=13%, list=9%, signal=14%
GO_NEGATIVE_REGULATION_OF_RECEPTOR_MEDIATED_ENDOCYTOSIS	GO_NEGATIVE_REGULATION_OF_RECEPTOR_MEDIATED_ENDOCYTOSIS		26	0.350258	0.94018	0.534749	0.784029	1	3373	tags=23%, list=18%, signal=28%
GO_INTEGRIN_MEDIATED_SIGNALING_PATHWAY	GO_INTEGRIN_MEDIATED_SIGNALING_PATHWAY		98	0.27194	0.940132	0.574181	0.783596	1	2258	tags=22%, list=12%, signal=25%
GO_DIGESTION	GO_DIGESTION		125	0.262242	0.940042	0.591497	0.783267	1	2543	tags=21%, list=14%, signal=24%
GO_POSITIVE_REGULATION_OF_INTERFERON_ALPHA_PRODUCTION	GO_POSITIVE_REGULATION_OF_INTERFERON_ALPHA_PRODUCTION		20	0.366391	0.939958	0.530888	0.782934	1	1765	tags=20%, list=10%, signal=22%
GO_NEGATIVE_REGULATION_OF_ADAPTIVE_IMMUNE_RESPONSE	GO_NEGATIVE_REGULATION_OF_ADAPTIVE_IMMUNE_RESPONSE		41	0.319996	0.939952	0.549474	0.782389	1	4663	tags=34%, list=25%, signal=46%
GO_RESPONSE_TO_CADMIUM_ION	GO_RESPONSE_TO_CADMIUM_ION		52	0.303624	0.939637	0.564886	0.78274	1	1640	tags=19%, list=9%, signal=21%
GO_CALCINEURIN_MEDIATED_SIGNALING	GO_CALCINEURIN_MEDIATED_SIGNALING		47	0.310236	0.939608	0.565657	0.78228	1	3034	tags=28%, list=16%, signal=33%
GO_REGULATION_OF_RESPONSE_TO_CYTOKINE_STIMULUS	GO_REGULATION_OF_RESPONSE_TO_CYTOKINE_STIMULUS		164	0.252185	0.939483	0.637405	0.782071	1	3284	tags=24%, list=18%, signal=29%
GO_SMOOTH_MUSCLE_CELL_APOPTOTIC_PROCESS	GO_SMOOTH_MUSCLE_CELL_APOPTOTIC_PROCESS		30	0.340786	0.939049	0.581952	0.782711	1	4864	tags=37%, list=26%, signal=50%
GO_REGULATION_OF_GTPASE_ACTIVITY	GO_REGULATION_OF_GTPASE_ACTIVITY		432	0.230597	0.938079	0.70334	0.784896	1	3346	tags=25%, list=18%, signal=30%
GO_T_CELL_ACTIVATION	GO_T_CELL_ACTIVATION		428	0.22942	0.937847	0.695736	0.785012	1	3068	tags=19%, list=17%, signal=22%
GO_HEMATOPOIETIC_STEM_CELL_PROLIFERATION	GO_HEMATOPOIETIC_STEM_CELL_PROLIFERATION		23	0.363675	0.937733	0.55268	0.784799	1	4771	tags=30%, list=26%, signal=41%
GO_CELLULAR_RESPONSE_TO_VITAMIN	GO_CELLULAR_RESPONSE_TO_VITAMIN		30	0.340615	0.937133	0.578558	0.785955	1	2055	tags=23%, list=11%, signal=26%
GO_SERINE_FAMILY_AMINO_ACID_BIOSYNTHETIC_PROCESS	GO_SERINE_FAMILY_AMINO_ACID_BIOSYNTHETIC_PROCESS		18	0.381674	0.936897	0.550193	0.78607	1	2769	tags=44%, list=15%, signal=52%
GO_PHOSPHATIDIC_ACID_BIOSYNTHETIC_PROCESS	GO_PHOSPHATIDIC_ACID_BIOSYNTHETIC_PROCESS		42	0.314579	0.936703	0.547528	0.786038	1	3252	tags=29%, list=18%, signal=35%
GO_POSITIVE_REGULATION_OF_INTERLEUKIN_1_PRODUCTION	GO_POSITIVE_REGULATION_OF_INTERLEUKIN_1_PRODUCTION		39	0.325727	0.936346	0.552632	0.786531	1	860	tags=10%, list=5%, signal=11%
GO_REGULATION_OF_ADAPTIVE_IMMUNE_RESPONSE	GO_REGULATION_OF_ADAPTIVE_IMMUNE_RESPONSE		144	0.255077	0.935777	0.62756	0.787585	1	3048	tags=19%, list=17%, signal=22%
GO_POSITIVE_REGULATION_OF_PROTEIN_LOCALIZATION_TO_MEMBRANE	GO_POSITIVE_REGULATION_OF_PROTEIN_LOCALIZATION_TO_MEMBRANE		119	0.264927	0.935415	0.61597	0.788045	1	2731	tags=18%, list=15%, signal=22%
GO_DETECTION_OF_TEMPERATURE_STIMULUS_INVOLVED_IN_SENSORY_PERCEPTION	GO_DETECTION_OF_TEMPERATURE_STIMULUS_INVOLVED_IN_SENSORY_PERCEPTION		15	0.398262	0.934535	0.516605	0.79006	1	4547	tags=33%, list=25%, signal=44%
GO_MORPHOGENESIS_OF_AN_EPITHELIAL_SHEET	GO_MORPHOGENESIS_OF_AN_EPITHELIAL_SHEET		55	0.297543	0.934513	0.596806	0.789563	1	4231	tags=29%, list=23%, signal=38%
GO_LOCALIZATION_WITHIN_MEMBRANE	GO_LOCALIZATION_WITHIN_MEMBRANE		143	0.258275	0.934339	0.596	0.789511	1	3661	tags=31%, list=20%, signal=39%
GO_NEPHRIC_DUCT_DEVELOPMENT	GO_NEPHRIC_DUCT_DEVELOPMENT		16	0.395756	0.934319	0.53719	0.789021	1	4574	tags=50%, list=25%, signal=66%
GO_REGULATION_OF_POSTSYNAPSE_ORGANIZATION	GO_REGULATION_OF_POSTSYNAPSE_ORGANIZATION		97	0.271946	0.933688	0.599617	0.790228	1	4467	tags=41%, list=24%, signal=54%
GO_VESICLE_FUSION_TO_PLASMA_MEMBRANE	GO_VESICLE_FUSION_TO_PLASMA_MEMBRANE		24	0.350189	0.933009	0.560636	0.791626	1	2177	tags=21%, list=12%, signal=24%
GO_REGULATION_OF_PEPTIDYL_THREONINE_PHOSPHORYLATION	GO_REGULATION_OF_PEPTIDYL_THREONINE_PHOSPHORYLATION		45	0.308986	0.932953	0.582505	0.791229	1	2041	tags=16%, list=11%, signal=17%
GO_PROTEIN_AUTOUBIQUITINATION	GO_PROTEIN_AUTOUBIQUITINATION		65	0.287642	0.932417	0.584158	0.792185	1	3629	tags=28%, list=20%, signal=34%
GO_REGULATION_OF_ODONTOGENESIS	GO_REGULATION_OF_ODONTOGENESIS		26	0.337117	0.931977	0.538606	0.792869	1	4063	tags=38%, list=22%, signal=49%
GO_RESOLUTION_OF_MEIOTIC_RECOMBINATION_INTERMEDIATES	GO_RESOLUTION_OF_MEIOTIC_RECOMBINATION_INTERMEDIATES		17	0.385094	0.931521	0.545809	0.793593	1	4067	tags=24%, list=22%, signal=30%
GO_REGULATION_OF_CARDIAC_MUSCLE_CELL_DIFFERENTIATION	GO_REGULATION_OF_CARDIAC_MUSCLE_CELL_DIFFERENTIATION		47	0.301816	0.930943	0.595365	0.794676	1	2824	tags=19%, list=15%, signal=23%
GO_REGULATION_OF_DEFENSE_RESPONSE_TO_VIRUS	GO_REGULATION_OF_DEFENSE_RESPONSE_TO_VIRUS		63	0.287722	0.930496	0.557505	0.795379	1	1843	tags=19%, list=10%, signal=21%
GO_INTRACELLULAR_ESTROGEN_RECEPTOR_SIGNALING_PATHWAY	GO_INTRACELLULAR_ESTROGEN_RECEPTOR_SIGNALING_PATHWAY		55	0.300523	0.930399	0.567623	0.795105	1	3803	tags=31%, list=21%, signal=39%
GO_PRODUCTION_OF_MOLECULAR_MEDIATOR_OF_IMMUNE_RESPONSE	GO_PRODUCTION_OF_MOLECULAR_MEDIATOR_OF_IMMUNE_RESPONSE		195	0.247812	0.930196	0.641544	0.795127	1	3048	tags=21%, list=17%, signal=24%
GO_VESICLE_MEDIATED_TRANSPORT_IN_SYNAPSE	GO_VESICLE_MEDIATED_TRANSPORT_IN_SYNAPSE		199	0.246738	0.929547	0.673664	0.796379	1	2686	tags=21%, list=15%, signal=24%
GO_INTERLEUKIN_6_MEDIATED_SIGNALING_PATHWAY	GO_INTERLEUKIN_6_MEDIATED_SIGNALING_PATHWAY		24	0.354451	0.929084	0.564486	0.797108	1	2228	tags=13%, list=12%, signal=14%
GO_POLYOL_CATABOLIC_PROCESS	GO_POLYOL_CATABOLIC_PROCESS		24	0.350216	0.928962	0.567251	0.796882	1	1950	tags=21%, list=11%, signal=23%
GO_MODIFICATION_OF_MORPHOLOGY_OR_PHYSIOLOGY_OF_OTHER_ORGANISM	GO_MODIFICATION_OF_MORPHOLOGY_OR_PHYSIOLOGY_OF_OTHER_ORGANISM		133	0.260339	0.92884	0.618474	0.796671	1	2246	tags=16%, list=12%, signal=18%
GO_MITOTIC_DNA_INTEGRITY_CHECKPOINT	GO_MITOTIC_DNA_INTEGRITY_CHECKPOINT		104	0.264494	0.928674	0.596591	0.796583	1	3832	tags=34%, list=21%, signal=42%
GO_FUCOSYLATION	GO_FUCOSYLATION		17	0.382649	0.928486	0.573864	0.796558	1	3519	tags=35%, list=19%, signal=44%
GO_REGULATION_OF_PROTEIN_TYROSINE_KINASE_ACTIVITY	GO_REGULATION_OF_PROTEIN_TYROSINE_KINASE_ACTIVITY		87	0.275734	0.928058	0.606362	0.797229	1	2300	tags=20%, list=12%, signal=22%
GO_NEGATIVE_REGULATION_OF_GENE_EXPRESSION_EPIGENETIC	GO_NEGATIVE_REGULATION_OF_GENE_EXPRESSION_EPIGENETIC		103	0.266026	0.92745	0.617476	0.798378	1	5801	tags=39%, list=31%, signal=56%
GO_NUCLEOSIDE_PHOSPHATE_CATABOLIC_PROCESS	GO_NUCLEOSIDE_PHOSPHATE_CATABOLIC_PROCESS		67	0.286778	0.927422	0.581574	0.797899	1	2951	tags=28%, list=16%, signal=34%
GO_NEGATIVE_REGULATION_OF_IMMUNE_SYSTEM_PROCESS	GO_NEGATIVE_REGULATION_OF_IMMUNE_SYSTEM_PROCESS		420	0.226086	0.927255	0.748582	0.797802	1	3021	tags=20%, list=16%, signal=23%
GO_ANIMAL_ORGAN_REGENERATION	GO_ANIMAL_ORGAN_REGENERATION		76	0.281901	0.926502	0.610266	0.799375	1	2401	tags=25%, list=13%, signal=29%
GO_AXIS_SPECIFICATION	GO_AXIS_SPECIFICATION		82	0.27635	0.925396	0.61165	0.80192	1	3537	tags=28%, list=19%, signal=35%
GO_ADULT_LOCOMOTORY_BEHAVIOR	GO_ADULT_LOCOMOTORY_BEHAVIOR		77	0.281036	0.925343	0.621118	0.801518	1	4766	tags=43%, list=26%, signal=58%
GO_REGULATION_OF_CHROMATIN_ORGANIZATION	GO_REGULATION_OF_CHROMATIN_ORGANIZATION		175	0.247297	0.925224	0.682446	0.801294	1	4338	tags=26%, list=24%, signal=34%
GO_PROTEIN_K48_LINKED_UBIQUITINATION	GO_PROTEIN_K48_LINKED_UBIQUITINATION		51	0.295418	0.925009	0.589595	0.801334	1	3504	tags=27%, list=19%, signal=34%
GO_CALCIUM_ION_IMPORT	GO_CALCIUM_ION_IMPORT		75	0.279926	0.924786	0.581888	0.801394	1	1560	tags=16%, list=8%, signal=17%
GO_NEGATIVE_REGULATION_OF_NEURON_DIFFERENTIATION	GO_NEGATIVE_REGULATION_OF_NEURON_DIFFERENTIATION		219	0.24094	0.92477	0.688363	0.80089	1	3946	tags=30%, list=21%, signal=37%
GO_RESPONSE_TO_AMMONIUM_ION	GO_RESPONSE_TO_AMMONIUM_ION		125	0.261528	0.924143	0.65458	0.802074	1	4037	tags=30%, list=22%, signal=38%
GO_PHOSPHATE_ION_TRANSPORT	GO_PHOSPHATE_ION_TRANSPORT		25	0.346187	0.923933	0.573561	0.802061	1	590	tags=20%, list=3%, signal=21%
GO_NEGATIVE_REGULATION_OF_JNK_CASCADE	GO_NEGATIVE_REGULATION_OF_JNK_CASCADE		33	0.329155	0.92371	0.570874	0.802109	1	669	tags=12%, list=4%, signal=13%
GO_POSITIVE_REGULATION_OF_I_KAPPAB_KINASE_NF_KAPPAB_SIGNALING	GO_POSITIVE_REGULATION_OF_I_KAPPAB_KINASE_NF_KAPPAB_SIGNALING		174	0.24893	0.923315	0.657143	0.802614	1	2484	tags=19%, list=13%, signal=22%
GO_REGULATION_OF_HIGH_VOLTAGE_GATED_CALCIUM_CHANNEL_ACTIVITY	GO_REGULATION_OF_HIGH_VOLTAGE_GATED_CALCIUM_CHANNEL_ACTIVITY		16	0.376761	0.923311	0.549898	0.802074	1	5424	tags=44%, list=29%, signal=62%
GO_NUCLEOSIDE_BISPHOSPHATE_BIOSYNTHETIC_PROCESS	GO_NUCLEOSIDE_BISPHOSPHATE_BIOSYNTHETIC_PROCESS		66	0.281935	0.923304	0.585635	0.801551	1	2240	tags=23%, list=12%, signal=26%
GO_REGULATION_OF_REGULATED_SECRETORY_PATHWAY	GO_REGULATION_OF_REGULATED_SECRETORY_PATHWAY		155	0.252658	0.922674	0.678988	0.802769	1	3952	tags=32%, list=21%, signal=41%
GO_PINOCYTOSIS	GO_PINOCYTOSIS		21	0.364169	0.921755	0.566219	0.804693	1	3904	tags=48%, list=21%, signal=60%
GO_DETECTION_OF_TEMPERATURE_STIMULUS	GO_DETECTION_OF_TEMPERATURE_STIMULUS		19	0.379707	0.921696	0.589286	0.80432	1	4547	tags=26%, list=25%, signal=35%
GO_POSITIVE_REGULATION_OF_PRI_MIRNA_TRANSCRIPTION_BY_RNA_POLYMERASE_II	GO_POSITIVE_REGULATION_OF_PRI_MIRNA_TRANSCRIPTION_BY_RNA_POLYMERASE_II		30	0.327093	0.921492	0.567951	0.804306	1	3517	tags=40%, list=19%, signal=49%
GO_POSITIVE_REGULATION_OF_PROTEIN_SERINE_THREONINE_KINASE_ACTIVITY	GO_POSITIVE_REGULATION_OF_PROTEIN_SERINE_THREONINE_KINASE_ACTIVITY		320	0.229756	0.921326	0.731429	0.804219	1	4207	tags=29%, list=23%, signal=37%
GO_CORONARY_VASCULATURE_DEVELOPMENT	GO_CORONARY_VASCULATURE_DEVELOPMENT		49	0.302726	0.92128	0.574803	0.803808	1	3476	tags=24%, list=19%, signal=30%
GO_NEGATIVE_REGULATION_OF_LEUKOCYTE_DIFFERENTIATION	GO_NEGATIVE_REGULATION_OF_LEUKOCYTE_DIFFERENTIATION		95	0.268273	0.920749	0.638298	0.804689	1	3159	tags=24%, list=17%, signal=29%
GO_POSITIVE_REGULATION_OF_PHOSPHOPROTEIN_PHOSPHATASE_ACTIVITY	GO_POSITIVE_REGULATION_OF_PHOSPHOPROTEIN_PHOSPHATASE_ACTIVITY		19	0.3641	0.920546	0.55303	0.804667	1	981	tags=21%, list=5%, signal=22%
GO_AZOLE_TRANSPORT	GO_AZOLE_TRANSPORT		21	0.357778	0.920445	0.56848	0.804385	1	3531	tags=38%, list=19%, signal=47%
GO_MIRNA_MEDIATED_INHIBITION_OF_TRANSLATION	GO_MIRNA_MEDIATED_INHIBITION_OF_TRANSLATION		67	0.282693	0.919766	0.589942	0.805621	1	4938	tags=7%, list=27%, signal=10%
GO_SULFUR_COMPOUND_METABOLIC_PROCESS	GO_SULFUR_COMPOUND_METABOLIC_PROCESS		182	0.245923	0.919445	0.676951	0.805947	1	1542	tags=15%, list=8%, signal=16%
GO_LEUKOCYTE_CHEMOTAXIS	GO_LEUKOCYTE_CHEMOTAXIS		187	0.243985	0.919329	0.683712	0.805721	1	2824	tags=24%, list=15%, signal=28%
GO_DEFINITIVE_HEMOPOIESIS	GO_DEFINITIVE_HEMOPOIESIS		19	0.363915	0.918845	0.579151	0.806523	1	4959	tags=53%, list=27%, signal=72%
GO_POLY_A_PLUS_MRNA_EXPORT_FROM_NUCLEUS	GO_POLY_A_PLUS_MRNA_EXPORT_FROM_NUCLEUS		15	0.38584	0.918788	0.55534	0.806122	1	6120	tags=47%, list=33%, signal=70%
GO_NEGATIVE_REGULATION_OF_TYPE_I_INTERFERON_PRODUCTION	GO_NEGATIVE_REGULATION_OF_TYPE_I_INTERFERON_PRODUCTION		40	0.312773	0.918138	0.601578	0.807341	1	1765	tags=25%, list=10%, signal=28%
GO_REGULATION_OF_PROTEIN_POLYMERIZATION	GO_REGULATION_OF_PROTEIN_POLYMERIZATION		202	0.24214	0.917473	0.686869	0.808655	1	3016	tags=21%, list=16%, signal=25%
GO_ENDOPLASMIC_RETICULUM_TUBULAR_NETWORK_ORGANIZATION	GO_ENDOPLASMIC_RETICULUM_TUBULAR_NETWORK_ORGANIZATION		16	0.38381	0.917293	0.561111	0.8086	1	672	tags=13%, list=4%, signal=13%
GO_CELLULAR_MONOVALENT_INORGANIC_CATION_HOMEOSTASIS	GO_CELLULAR_MONOVALENT_INORGANIC_CATION_HOMEOSTASIS		106	0.26718	0.917218	0.63227	0.808268	1	1659	tags=17%, list=9%, signal=19%
GO_REGULATION_OF_SUPEROXIDE_ANION_GENERATION	GO_REGULATION_OF_SUPEROXIDE_ANION_GENERATION		21	0.353958	0.916945	0.584139	0.808464	1	2259	tags=29%, list=12%, signal=33%
GO_ENDOCRINE_PANCREAS_DEVELOPMENT	GO_ENDOCRINE_PANCREAS_DEVELOPMENT		45	0.298276	0.916419	0.575697	0.809346	1	2732	tags=22%, list=15%, signal=26%
GO_POSITIVE_REGULATION_OF_NEUROTRANSMITTER_SECRETION	GO_POSITIVE_REGULATION_OF_NEUROTRANSMITTER_SECRETION		22	0.356434	0.915782	0.597043	0.810564	1	4091	tags=36%, list=22%, signal=47%
GO_C4_DICARBOXYLATE_TRANSPORT	GO_C4_DICARBOXYLATE_TRANSPORT		21	0.357538	0.915608	0.572254	0.810473	1	3326	tags=43%, list=18%, signal=52%
GO_GROWTH_PLATE_CARTILAGE_CHONDROCYTE_DIFFERENTIATION	GO_GROWTH_PLATE_CARTILAGE_CHONDROCYTE_DIFFERENTIATION		22	0.3562	0.915247	0.572254	0.810952	1	2308	tags=23%, list=13%, signal=26%
GO_POSITIVE_REGULATION_OF_DENDRITE_DEVELOPMENT	GO_POSITIVE_REGULATION_OF_DENDRITE_DEVELOPMENT		68	0.279607	0.914338	0.587209	0.812882	1	4487	tags=35%, list=24%, signal=46%
GO_POSITIVE_REGULATION_OF_HISTONE_DEACETYLATION	GO_POSITIVE_REGULATION_OF_HISTONE_DEACETYLATION		17	0.380689	0.914121	0.592453	0.812901	1	2076	tags=24%, list=11%, signal=26%
GO_HYPEROSMOTIC_RESPONSE	GO_HYPEROSMOTIC_RESPONSE		24	0.343989	0.914101	0.596154	0.812419	1	2379	tags=29%, list=13%, signal=33%
GO_REGULATION_OF_SODIUM_ION_TRANSPORT	GO_REGULATION_OF_SODIUM_ION_TRANSPORT		81	0.268956	0.914013	0.631068	0.812098	1	2634	tags=23%, list=14%, signal=27%
GO_NEGATIVE_REGULATION_OF_I_KAPPAB_KINASE_NF_KAPPAB_SIGNALING	GO_NEGATIVE_REGULATION_OF_I_KAPPAB_KINASE_NF_KAPPAB_SIGNALING		45	0.304739	0.913841	0.571963	0.81203	1	1992	tags=20%, list=11%, signal=22%
GO_DRUG_CATABOLIC_PROCESS	GO_DRUG_CATABOLIC_PROCESS		93	0.267471	0.912989	0.614173	0.813797	1	4179	tags=33%, list=23%, signal=43%
GO_POSITIVE_REGULATION_OF_PROTEIN_AUTOPHOSPHORYLATION	GO_POSITIVE_REGULATION_OF_PROTEIN_AUTOPHOSPHORYLATION		26	0.333118	0.91241	0.603734	0.814834	1	1665	tags=19%, list=9%, signal=21%
GO_REGULATION_OF_NUCLEAR_CELL_CYCLE_DNA_REPLICATION	GO_REGULATION_OF_NUCLEAR_CELL_CYCLE_DNA_REPLICATION		15	0.382225	0.912294	0.581213	0.814594	1	5225	tags=47%, list=28%, signal=65%
GO_SEX_DETERMINATION	GO_SEX_DETERMINATION		23	0.350316	0.910694	0.582031	0.818303	1	1480	tags=17%, list=8%, signal=19%
GO_DENDRITIC_SPINE_MAINTENANCE	GO_DENDRITIC_SPINE_MAINTENANCE		20	0.360938	0.908803	0.598077	0.822799	1	4920	tags=45%, list=27%, signal=61%
GO_EMBRYONIC_EYE_MORPHOGENESIS	GO_EMBRYONIC_EYE_MORPHOGENESIS		34	0.321509	0.908666	0.62069	0.8226	1	3994	tags=38%, list=22%, signal=49%
GO_INTRACELLULAR_STEROID_HORMONE_RECEPTOR_SIGNALING_PATHWAY	GO_INTRACELLULAR_STEROID_HORMONE_RECEPTOR_SIGNALING_PATHWAY		125	0.255608	0.908391	0.671154	0.822772	1	2841	tags=19%, list=15%, signal=23%
GO_REGULATION_OF_CELLULAR_RESPONSE_TO_TRANSFORMING_GROWTH_FACTOR_BETA_STIMULUS	GO_REGULATION_OF_CELLULAR_RESPONSE_TO_TRANSFORMING_GROWTH_FACTOR_BETA_STIMULUS		117	0.256101	0.908364	0.692615	0.822301	1	2250	tags=15%, list=12%, signal=17%
GO_OVULATION_CYCLE_PROCESS	GO_OVULATION_CYCLE_PROCESS		46	0.299769	0.90806	0.617811	0.822581	1	1669	tags=20%, list=9%, signal=21%
GO_DNA_INTEGRITY_CHECKPOINT	GO_DNA_INTEGRITY_CHECKPOINT		153	0.247605	0.907906	0.702595	0.822482	1	3832	tags=31%, list=21%, signal=38%
GO_LAMELLIPODIUM_ASSEMBLY	GO_LAMELLIPODIUM_ASSEMBLY		66	0.282595	0.907713	0.630357	0.822461	1	2024	tags=20%, list=11%, signal=22%
GO_MAINTENANCE_OF_LOCATION_IN_CELL	GO_MAINTENANCE_OF_LOCATION_IN_CELL		88	0.265665	0.907564	0.623016	0.8223	1	3101	tags=20%, list=17%, signal=24%
GO_CELLULAR_RESPONSE_TO_NUTRIENT	GO_CELLULAR_RESPONSE_TO_NUTRIENT		66	0.280651	0.907473	0.60039	0.822002	1	2055	tags=20%, list=11%, signal=22%
GO_REGULATION_OF_TORC1_SIGNALING	GO_REGULATION_OF_TORC1_SIGNALING		30	0.322823	0.907459	0.581262	0.821496	1	3372	tags=27%, list=18%, signal=33%
GO_INTERSTRAND_CROSS_LINK_REPAIR	GO_INTERSTRAND_CROSS_LINK_REPAIR		49	0.295698	0.907135	0.604607	0.821768	1	5772	tags=47%, list=31%, signal=68%
GO_REGULATION_OF_NEUROTRANSMITTER_RECEPTOR_ACTIVITY	GO_REGULATION_OF_NEUROTRANSMITTER_RECEPTOR_ACTIVITY		69	0.279174	0.905153	0.654206	0.826551	1	3929	tags=36%, list=21%, signal=46%
GO_RIBONUCLEOTIDE_CATABOLIC_PROCESS	GO_RIBONUCLEOTIDE_CATABOLIC_PROCESS		30	0.324805	0.904639	0.590551	0.827386	1	2022	tags=30%, list=11%, signal=34%
GO_PURINE_CONTAINING_COMPOUND_BIOSYNTHETIC_PROCESS	GO_PURINE_CONTAINING_COMPOUND_BIOSYNTHETIC_PROCESS		187	0.238954	0.904455	0.714008	0.827317	1	2427	tags=20%, list=13%, signal=23%
GO_POSITIVE_REGULATION_OF_BINDING	GO_POSITIVE_REGULATION_OF_BINDING		178	0.24015	0.90421	0.704981	0.827454	1	2098	tags=16%, list=11%, signal=18%
GO_LYMPHOCYTE_COSTIMULATION	GO_LYMPHOCYTE_COSTIMULATION		51	0.292062	0.903444	0.635478	0.829054	1	4643	tags=25%, list=25%, signal=34%
GO_AMINO_ACID_TRANSMEMBRANE_TRANSPORT	GO_AMINO_ACID_TRANSMEMBRANE_TRANSPORT		82	0.266861	0.903442	0.674699	0.828508	1	953	tags=13%, list=5%, signal=14%
GO_CARDIAC_ATRIUM_DEVELOPMENT	GO_CARDIAC_ATRIUM_DEVELOPMENT		33	0.323816	0.903438	0.625	0.827966	1	4016	tags=33%, list=22%, signal=43%
GO_POSITIVE_REGULATION_OF_BONE_RESORPTION	GO_POSITIVE_REGULATION_OF_BONE_RESORPTION		17	0.366805	0.903428	0.580392	0.827445	1	1490	tags=18%, list=8%, signal=19%
GO_ALPHA_BETA_T_CELL_DIFFERENTIATION	GO_ALPHA_BETA_T_CELL_DIFFERENTIATION		97	0.261054	0.902524	0.670782	0.829282	1	3044	tags=23%, list=17%, signal=27%
GO_REGULATION_OF_PROTEIN_TARGETING_TO_MEMBRANE	GO_REGULATION_OF_PROTEIN_TARGETING_TO_MEMBRANE		35	0.320627	0.90245	0.623984	0.828946	1	4185	tags=34%, list=23%, signal=44%
GO_SENSORY_PERCEPTION_OF_CHEMICAL_STIMULUS	GO_SENSORY_PERCEPTION_OF_CHEMICAL_STIMULUS		368	0.223662	0.902295	0.811429	0.828811	1	2879	tags=5%, list=16%, signal=6%
GO_CELL_CELL_SIGNALING_INVOLVED_IN_CARDIAC_CONDUCTION	GO_CELL_CELL_SIGNALING_INVOLVED_IN_CARDIAC_CONDUCTION		31	0.320782	0.902254	0.625235	0.828364	1	3344	tags=32%, list=18%, signal=39%
GO_GLUTAMATE_RECEPTOR_SIGNALING_PATHWAY	GO_GLUTAMATE_RECEPTOR_SIGNALING_PATHWAY		96	0.261334	0.901824	0.650485	0.828905	1	4185	tags=35%, list=23%, signal=46%
GO_CATECHOLAMINE_METABOLIC_PROCESS	GO_CATECHOLAMINE_METABOLIC_PROCESS		33	0.317752	0.901363	0.604607	0.829566	1	2820	tags=33%, list=15%, signal=39%
GO_POSITIVE_REGULATION_OF_CALCINEURIN_MEDIATED_SIGNALING	GO_POSITIVE_REGULATION_OF_CALCINEURIN_MEDIATED_SIGNALING		15	0.387558	0.900914	0.585551	0.830151	1	3034	tags=47%, list=16%, signal=56%
GO_CARDIAC_MUSCLE_CELL_PROLIFERATION	GO_CARDIAC_MUSCLE_CELL_PROLIFERATION		61	0.280838	0.900799	0.673307	0.829901	1	3891	tags=33%, list=21%, signal=41%
GO_PURINE_NUCLEOSIDE_MONOPHOSPHATE_BIOSYNTHETIC_PROCESS	GO_PURINE_NUCLEOSIDE_MONOPHOSPHATE_BIOSYNTHETIC_PROCESS		20	0.355762	0.900591	0.6	0.829898	1	5873	tags=60%, list=32%, signal=88%
GO_POSITIVE_REGULATION_OF_PROTEIN_LOCALIZATION_TO_NUCLEUS	GO_POSITIVE_REGULATION_OF_PROTEIN_LOCALIZATION_TO_NUCLEUS		73	0.277515	0.900237	0.671103	0.830316	1	1634	tags=14%, list=9%, signal=15%
GO_MODIFICATION_BY_SYMBIONT_OF_HOST_MORPHOLOGY_OR_PHYSIOLOGY	GO_MODIFICATION_BY_SYMBIONT_OF_HOST_MORPHOLOGY_OR_PHYSIOLOGY		43	0.302035	0.899677	0.665996	0.831283	1	2246	tags=16%, list=12%, signal=18%
GO_NEGATIVE_REGULATION_OF_CD4_POSITIVE_ALPHA_BETA_T_CELL_ACTIVATION	GO_NEGATIVE_REGULATION_OF_CD4_POSITIVE_ALPHA_BETA_T_CELL_ACTIVATION		25	0.342302	0.898908	0.641584	0.832745	1	3021	tags=32%, list=16%, signal=38%
GO_NEGATIVE_REGULATION_OF_TRANSPORTER_ACTIVITY	GO_NEGATIVE_REGULATION_OF_TRANSPORTER_ACTIVITY		81	0.268374	0.898636	0.676245	0.832898	1	2461	tags=19%, list=13%, signal=21%
GO_POSITIVE_REGULATION_OF_ERBB_SIGNALING_PATHWAY	GO_POSITIVE_REGULATION_OF_ERBB_SIGNALING_PATHWAY		33	0.316939	0.89782	0.62768	0.834491	1	4904	tags=42%, list=27%, signal=58%
GO_GLOMERULUS_DEVELOPMENT	GO_GLOMERULUS_DEVELOPMENT		60	0.283796	0.897028	0.654088	0.836043	1	4172	tags=47%, list=23%, signal=60%
GO_REGULATION_OF_NMDA_RECEPTOR_ACTIVITY	GO_REGULATION_OF_NMDA_RECEPTOR_ACTIVITY		33	0.321141	0.897007	0.619224	0.835551	1	4130	tags=36%, list=22%, signal=47%
GO_C_TERMINAL_PROTEIN_AMINO_ACID_MODIFICATION	GO_C_TERMINAL_PROTEIN_AMINO_ACID_MODIFICATION		15	0.376099	0.896692	0.594758	0.835816	1	1607	tags=13%, list=9%, signal=15%
GO_REGULATION_OF_RUFFLE_ASSEMBLY	GO_REGULATION_OF_RUFFLE_ASSEMBLY		28	0.328431	0.896688	0.619231	0.835276	1	326	tags=7%, list=2%, signal=7%
GO_SECRETION_BY_TISSUE	GO_SECRETION_BY_TISSUE		34	0.314783	0.8964	0.65261	0.835484	1	3918	tags=38%, list=21%, signal=48%
GO_RESPONSE_TO_LEAD_ION	GO_RESPONSE_TO_LEAD_ION		24	0.327576	0.89608	0.626437	0.835762	1	1697	tags=21%, list=9%, signal=23%
GO_PLATELET_DEGRANULATION	GO_PLATELET_DEGRANULATION		122	0.253051	0.895959	0.689788	0.835541	1	2513	tags=20%, list=14%, signal=24%
GO_CELL_VOLUME_HOMEOSTASIS	GO_CELL_VOLUME_HOMEOSTASIS		28	0.328493	0.895935	0.623077	0.835057	1	1361	tags=18%, list=7%, signal=19%
GO_NEGATIVE_REGULATION_OF_SMALL_MOLECULE_METABOLIC_PROCESS	GO_NEGATIVE_REGULATION_OF_SMALL_MOLECULE_METABOLIC_PROCESS		72	0.271095	0.895304	0.695327	0.836096	1	2360	tags=19%, list=13%, signal=22%
GO_POSTSYNAPTIC_MEMBRANE_ORGANIZATION	GO_POSTSYNAPTIC_MEMBRANE_ORGANIZATION		38	0.306762	0.893999	0.640684	0.838837	1	4130	tags=39%, list=22%, signal=51%
GO_REGULATION_OF_PROTEIN_STABILITY	GO_REGULATION_OF_PROTEIN_STABILITY		261	0.228467	0.893094	0.797021	0.8406	1	2283	tags=14%, list=12%, signal=16%
GO_POSITIVE_REGULATION_OF_LAMELLIPODIUM_ORGANIZATION	GO_POSITIVE_REGULATION_OF_LAMELLIPODIUM_ORGANIZATION		28	0.328595	0.892991	0.591753	0.840313	1	2543	tags=21%, list=14%, signal=25%
GO_POSITIVE_REGULATION_OF_NEURON_DIFFERENTIATION	GO_POSITIVE_REGULATION_OF_NEURON_DIFFERENTIATION		363	0.222026	0.892528	0.836096	0.840948	1	4518	tags=31%, list=25%, signal=40%
GO_FEMALE_MEIOTIC_NUCLEAR_DIVISION	GO_FEMALE_MEIOTIC_NUCLEAR_DIVISION		28	0.317784	0.892477	0.643636	0.840533	1	3262	tags=21%, list=18%, signal=26%
GO_PULMONARY_VALVE_MORPHOGENESIS	GO_PULMONARY_VALVE_MORPHOGENESIS		16	0.378828	0.891771	0.605839	0.841821	1	3891	tags=44%, list=21%, signal=55%
GO_CYCLIC_NUCLEOTIDE_BIOSYNTHETIC_PROCESS	GO_CYCLIC_NUCLEOTIDE_BIOSYNTHETIC_PROCESS		22	0.344342	0.891302	0.620623	0.842462	1	2366	tags=27%, list=13%, signal=31%
GO_LYMPHOID_PROGENITOR_CELL_DIFFERENTIATION	GO_LYMPHOID_PROGENITOR_CELL_DIFFERENTIATION		20	0.35549	0.891274	0.62249	0.842	1	4016	tags=45%, list=22%, signal=57%
GO_POLYOL_METABOLIC_PROCESS	GO_POLYOL_METABOLIC_PROCESS		67	0.275474	0.891145	0.677551	0.841806	1	1680	tags=15%, list=9%, signal=16%
GO_POSITIVE_REGULATION_OF_CELL_FATE_COMMITMENT	GO_POSITIVE_REGULATION_OF_CELL_FATE_COMMITMENT		15	0.376939	0.890652	0.583019	0.8425	1	6599	tags=33%, list=36%, signal=52%
GO_NEGATIVE_REGULATION_OF_HISTONE_METHYLATION	GO_NEGATIVE_REGULATION_OF_HISTONE_METHYLATION		21	0.348015	0.889662	0.610801	0.844479	1	5286	tags=52%, list=29%, signal=73%
GO_REGULATION_OF_TISSUE_REMODELING	GO_REGULATION_OF_TISSUE_REMODELING		83	0.262196	0.88913	0.681641	0.845313	1	4431	tags=25%, list=24%, signal=33%
GO_DORSAL_VENTRAL_PATTERN_FORMATION	GO_DORSAL_VENTRAL_PATTERN_FORMATION		88	0.262914	0.888459	0.691532	0.846498	1	3517	tags=25%, list=19%, signal=31%
GO_ESTABLISHMENT_OF_PROTEIN_LOCALIZATION_TO_VACUOLE	GO_ESTABLISHMENT_OF_PROTEIN_LOCALIZATION_TO_VACUOLE		42	0.299023	0.887427	0.635849	0.848578	1	4824	tags=43%, list=26%, signal=58%
GO_MEMBRANE_LIPID_METABOLIC_PROCESS	GO_MEMBRANE_LIPID_METABOLIC_PROCESS		195	0.235307	0.886653	0.781132	0.84997	1	3434	tags=25%, list=19%, signal=30%
GO_CELLULAR_PROCESS_INVOLVED_IN_REPRODUCTION_IN_MULTICELLULAR_ORGANISM	GO_CELLULAR_PROCESS_INVOLVED_IN_REPRODUCTION_IN_MULTICELLULAR_ORGANISM		324	0.219871	0.885227	0.861538	0.853028	1	3421	tags=18%, list=19%, signal=22%
GO_POSITIVE_REGULATION_OF_NATURAL_KILLER_CELL_ACTIVATION	GO_POSITIVE_REGULATION_OF_NATURAL_KILLER_CELL_ACTIVATION		18	0.355881	0.884516	0.62756	0.854257	1	3610	tags=33%, list=20%, signal=41%
GO_CELL_DIFFERENTIATION_INVOLVED_IN_METANEPHROS_DEVELOPMENT	GO_CELL_DIFFERENTIATION_INVOLVED_IN_METANEPHROS_DEVELOPMENT		26	0.332024	0.884293	0.637051	0.854272	1	738	tags=12%, list=4%, signal=12%
GO_REGULATION_OF_MEMBRANE_PROTEIN_ECTODOMAIN_PROTEOLYSIS	GO_REGULATION_OF_MEMBRANE_PROTEIN_ECTODOMAIN_PROTEOLYSIS		23	0.344426	0.883982	0.615842	0.854453	1	2126	tags=26%, list=12%, signal=29%
GO_DIGESTIVE_SYSTEM_PROCESS	GO_DIGESTIVE_SYSTEM_PROCESS		93	0.260215	0.88393	0.722892	0.854029	1	2543	tags=24%, list=14%, signal=27%
GO_APOPTOTIC_PROCESS_INVOLVED_IN_DEVELOPMENT	GO_APOPTOTIC_PROCESS_INVOLVED_IN_DEVELOPMENT		37	0.309562	0.882824	0.623301	0.856259	1	4468	tags=38%, list=24%, signal=50%
GO_PHOSPHATIDYLCHOLINE_BIOSYNTHETIC_PROCESS	GO_PHOSPHATIDYLCHOLINE_BIOSYNTHETIC_PROCESS		38	0.305357	0.882801	0.644135	0.855767	1	2772	tags=26%, list=15%, signal=31%
GO_REGULATION_OF_BEHAVIOR	GO_REGULATION_OF_BEHAVIOR		66	0.274348	0.88176	0.708502	0.857874	1	3743	tags=26%, list=20%, signal=32%
GO_POSITIVE_REGULATION_OF_CELL_CYCLE_PROCESS	GO_POSITIVE_REGULATION_OF_CELL_CYCLE_PROCESS		274	0.224999	0.881709	0.817164	0.857459	1	3645	tags=23%, list=20%, signal=29%
GO_POSITIVE_REGULATION_OF_PHAGOCYTOSIS	GO_POSITIVE_REGULATION_OF_PHAGOCYTOSIS		63	0.274757	0.881277	0.688805	0.857987	1	2309	tags=19%, list=13%, signal=22%
GO_RESPONSE_TO_ZINC_ION	GO_RESPONSE_TO_ZINC_ION		43	0.295992	0.881101	0.639279	0.857887	1	1604	tags=16%, list=9%, signal=18%
GO_ACTIVATION_OF_PROTEIN_KINASE_B_ACTIVITY	GO_ACTIVATION_OF_PROTEIN_KINASE_B_ACTIVITY		33	0.310654	0.881032	0.638672	0.857517	1	2055	tags=24%, list=11%, signal=27%
GO_EXTRACELLULAR_VESICLE_BIOGENESIS	GO_EXTRACELLULAR_VESICLE_BIOGENESIS		21	0.343243	0.880407	0.602362	0.858554	1	719	tags=14%, list=4%, signal=15%
GO_HISTONE_MONOUBIQUITINATION	GO_HISTONE_MONOUBIQUITINATION		29	0.314727	0.880162	0.652591	0.85859	1	2839	tags=31%, list=15%, signal=37%
GO_NEGATIVE_REGULATION_OF_RECEPTOR_SIGNALING_PATHWAY_VIA_STAT	GO_NEGATIVE_REGULATION_OF_RECEPTOR_SIGNALING_PATHWAY_VIA_STAT		24	0.334677	0.879942	0.653465	0.858607	1	295	tags=8%, list=2%, signal=8%
GO_ALPHA_BETA_T_CELL_ACTIVATION	GO_ALPHA_BETA_T_CELL_ACTIVATION		129	0.246052	0.879277	0.739544	0.859684	1	3068	tags=23%, list=17%, signal=28%
GO_BONE_RESORPTION	GO_BONE_RESORPTION		57	0.277208	0.879155	0.683367	0.859409	1	4377	tags=30%, list=24%, signal=39%
GO_REGULATION_OF_KILLING_OF_CELLS_OF_OTHER_ORGANISM	GO_REGULATION_OF_KILLING_OF_CELLS_OF_OTHER_ORGANISM		15	0.373163	0.87852	0.615854	0.860396	1	3893	tags=47%, list=21%, signal=59%
GO_REGULATION_OF_CD4_POSITIVE_ALPHA_BETA_T_CELL_ACTIVATION	GO_REGULATION_OF_CD4_POSITIVE_ALPHA_BETA_T_CELL_ACTIVATION		56	0.279984	0.877998	0.683693	0.861108	1	3021	tags=27%, list=16%, signal=32%
GO_DNA_SYNTHESIS_INVOLVED_IN_DNA_REPAIR	GO_DNA_SYNTHESIS_INVOLVED_IN_DNA_REPAIR		49	0.284108	0.877815	0.686	0.861014	1	2957	tags=22%, list=16%, signal=27%
GO_NUCLEOTIDE_TRANSPORT	GO_NUCLEOTIDE_TRANSPORT		20	0.346276	0.877807	0.620755	0.860477	1	3680	tags=30%, list=20%, signal=37%
GO_CRANIOFACIAL_SUTURE_MORPHOGENESIS	GO_CRANIOFACIAL_SUTURE_MORPHOGENESIS		17	0.357596	0.877367	0.638171	0.861	1	2982	tags=29%, list=16%, signal=35%
GO_CELLULAR_RESPONSE_TO_FATTY_ACID	GO_CELLULAR_RESPONSE_TO_FATTY_ACID		50	0.286295	0.877318	0.653179	0.860567	1	1939	tags=18%, list=11%, signal=20%
GO_REGULATION_OF_LEUKOCYTE_DIFFERENTIATION	GO_REGULATION_OF_LEUKOCYTE_DIFFERENTIATION		257	0.228345	0.877154	0.825095	0.860418	1	2995	tags=19%, list=16%, signal=23%
GO_NEGATIVE_REGULATION_OF_CELLULAR_RESPONSE_TO_TRANSFORMING_GROWTH_FACTOR_BETA_STIMULUS	GO_NEGATIVE_REGULATION_OF_CELLULAR_RESPONSE_TO_TRANSFORMING_GROWTH_FACTOR_BETA_STIMULUS		78	0.261805	0.876341	0.726923	0.861855	1	3781	tags=28%, list=21%, signal=35%
GO_MORPHOGENESIS_OF_A_POLARIZED_EPITHELIUM	GO_MORPHOGENESIS_OF_A_POLARIZED_EPITHELIUM		137	0.243547	0.876031	0.767123	0.862056	1	3562	tags=26%, list=19%, signal=32%
GO_REGULATION_OF_T_HELPER_17_TYPE_IMMUNE_RESPONSE	GO_REGULATION_OF_T_HELPER_17_TYPE_IMMUNE_RESPONSE		20	0.343789	0.875611	0.604247	0.862529	1	3958	tags=35%, list=21%, signal=45%
GO_SNARE_COMPLEX_ASSEMBLY	GO_SNARE_COMPLEX_ASSEMBLY		19	0.343953	0.87513	0.636008	0.863175	1	1506	tags=21%, list=8%, signal=23%
GO_NEGATIVE_REGULATION_OF_CD4_POSITIVE_ALPHA_BETA_T_CELL_DIFFERENTIATION	GO_NEGATIVE_REGULATION_OF_CD4_POSITIVE_ALPHA_BETA_T_CELL_DIFFERENTIATION		19	0.35393	0.875081	0.637051	0.862745	1	2960	tags=32%, list=16%, signal=38%
GO_MYD88_INDEPENDENT_TOLL_LIKE_RECEPTOR_SIGNALING_PATHWAY	GO_MYD88_INDEPENDENT_TOLL_LIKE_RECEPTOR_SIGNALING_PATHWAY		29	0.320963	0.874747	0.660819	0.863031	1	1930	tags=17%, list=10%, signal=19%
GO_SYNCYTIUM_FORMATION	GO_SYNCYTIUM_FORMATION		54	0.275637	0.874271	0.712032	0.863653	1	2926	tags=26%, list=16%, signal=31%
GO_REGULATION_OF_DNA_REPAIR	GO_REGULATION_OF_DNA_REPAIR		112	0.248037	0.874151	0.743689	0.863419	1	3339	tags=21%, list=18%, signal=25%
GO_POSITIVE_REGULATION_OF_INTERLEUKIN_4_PRODUCTION	GO_POSITIVE_REGULATION_OF_INTERLEUKIN_4_PRODUCTION		21	0.343998	0.87385	0.659259	0.863624	1	3952	tags=38%, list=21%, signal=48%
GO_INTERLEUKIN_10_PRODUCTION	GO_INTERLEUKIN_10_PRODUCTION		45	0.28477	0.873442	0.691729	0.86405	1	2098	tags=18%, list=11%, signal=20%
GO_LYMPHOCYTE_CHEMOTAXIS	GO_LYMPHOCYTE_CHEMOTAXIS		48	0.287536	0.873387	0.657841	0.863637	1	2602	tags=25%, list=14%, signal=29%
GO_B_CELL_PROLIFERATION	GO_B_CELL_PROLIFERATION		85	0.259764	0.873241	0.702595	0.863442	1	2523	tags=16%, list=14%, signal=19%
GO_MEIOTIC_CELL_CYCLE_PROCESS	GO_MEIOTIC_CELL_CYCLE_PROCESS		179	0.232312	0.872991	0.802372	0.86349	1	3397	tags=17%, list=18%, signal=21%
GO_HISTONE_H3_K9_METHYLATION	GO_HISTONE_H3_K9_METHYLATION		37	0.301493	0.872877	0.673428	0.863204	1	2655	tags=22%, list=14%, signal=25%
GO_RESPIRATORY_BURST	GO_RESPIRATORY_BURST		32	0.310608	0.871557	0.657033	0.865834	1	4467	tags=28%, list=24%, signal=37%
GO_RETINOL_METABOLIC_PROCESS	GO_RETINOL_METABOLIC_PROCESS		29	0.316711	0.870778	0.654064	0.867179	1	1817	tags=21%, list=10%, signal=23%
GO_FOREBRAIN_REGIONALIZATION	GO_FOREBRAIN_REGIONALIZATION		24	0.325817	0.870485	0.625	0.867341	1	5319	tags=42%, list=29%, signal=58%
GO_LEFT_RIGHT_PATTERN_FORMATION	GO_LEFT_RIGHT_PATTERN_FORMATION		20	0.348903	0.870435	0.653689	0.86691	1	2230	tags=20%, list=12%, signal=23%
GO_REGULATION_OF_FLAGELLATED_SPERM_MOTILITY	GO_REGULATION_OF_FLAGELLATED_SPERM_MOTILITY		15	0.364211	0.870083	0.66537	0.867221	1	1940	tags=20%, list=11%, signal=22%
GO_PULMONARY_VALVE_DEVELOPMENT	GO_PULMONARY_VALVE_DEVELOPMENT		19	0.346706	0.869929	0.659048	0.867018	1	3891	tags=42%, list=21%, signal=53%
GO_RUFFLE_ASSEMBLY	GO_RUFFLE_ASSEMBLY		40	0.295237	0.869334	0.667351	0.867858	1	1804	tags=13%, list=10%, signal=14%
GO_NEUROMUSCULAR_PROCESS_CONTROLLING_POSTURE	GO_NEUROMUSCULAR_PROCESS_CONTROLLING_POSTURE		16	0.357167	0.869259	0.64564	0.867498	1	2655	tags=31%, list=14%, signal=36%
GO_REGULATION_OF_SMOOTHENED_SIGNALING_PATHWAY	GO_REGULATION_OF_SMOOTHENED_SIGNALING_PATHWAY		78	0.260995	0.868741	0.714556	0.868191	1	3476	tags=27%, list=19%, signal=33%
GO_REGULATION_OF_LYMPHOCYTE_DIFFERENTIATION	GO_REGULATION_OF_LYMPHOCYTE_DIFFERENTIATION		159	0.235318	0.868142	0.796064	0.869045	1	4016	tags=28%, list=22%, signal=36%
GO_REGULATION_OF_HISTONE_DEACETYLATION	GO_REGULATION_OF_HISTONE_DEACETYLATION		24	0.327844	0.868072	0.669246	0.868654	1	2076	tags=17%, list=11%, signal=19%
GO_REGULATION_OF_CATECHOLAMINE_METABOLIC_PROCESS	GO_REGULATION_OF_CATECHOLAMINE_METABOLIC_PROCESS		18	0.349737	0.867921	0.630769	0.868459	1	2820	tags=44%, list=15%, signal=52%
GO_POSITIVE_REGULATION_OF_PROTEIN_TARGETING_TO_MEMBRANE	GO_POSITIVE_REGULATION_OF_PROTEIN_TARGETING_TO_MEMBRANE		30	0.317627	0.86729	0.689524	0.869392	1	4185	tags=33%, list=23%, signal=43%
GO_PROTEIN_LOCALIZATION_TO_VACUOLE	GO_PROTEIN_LOCALIZATION_TO_VACUOLE		57	0.275034	0.867086	0.719057	0.869321	1	4861	tags=40%, list=26%, signal=55%
GO_POSITIVE_REGULATION_OF_PROTEIN_DEACETYLATION	GO_POSITIVE_REGULATION_OF_PROTEIN_DEACETYLATION		21	0.331788	0.866455	0.658683	0.870264	1	2076	tags=19%, list=11%, signal=21%
GO_ROOF_OF_MOUTH_DEVELOPMENT	GO_ROOF_OF_MOUTH_DEVELOPMENT		89	0.255816	0.866007	0.738523	0.870749	1	3671	tags=31%, list=20%, signal=39%
GO_CARTILAGE_MORPHOGENESIS	GO_CARTILAGE_MORPHOGENESIS		27	0.313171	0.86557	0.671287	0.871244	1	3002	tags=30%, list=16%, signal=35%
GO_SYNAPTIC_TRANSMISSION_GABAERGIC	GO_SYNAPTIC_TRANSMISSION_GABAERGIC		45	0.290668	0.865255	0.694818	0.871442	1	2193	tags=20%, list=12%, signal=23%
GO_CEREBELLAR_CORTEX_DEVELOPMENT	GO_CEREBELLAR_CORTEX_DEVELOPMENT		48	0.284456	0.865086	0.715431	0.871304	1	3028	tags=29%, list=16%, signal=35%
GO_NEGATIVE_REGULATION_OF_CELL_DIVISION	GO_NEGATIVE_REGULATION_OF_CELL_DIVISION		17	0.354461	0.864756	0.629779	0.871467	1	2208	tags=29%, list=12%, signal=33%
GO_NEURAL_TUBE_DEVELOPMENT	GO_NEURAL_TUBE_DEVELOPMENT		159	0.236088	0.864435	0.824803	0.871696	1	3044	tags=23%, list=17%, signal=27%
GO_MITOTIC_CHROMOSOME_CONDENSATION	GO_MITOTIC_CHROMOSOME_CONDENSATION		16	0.354716	0.864126	0.646	0.871859	1	4000	tags=38%, list=22%, signal=48%
GO_POSITIVE_REGULATION_OF_LEUKOCYTE_DIFFERENTIATION	GO_POSITIVE_REGULATION_OF_LEUKOCYTE_DIFFERENTIATION		137	0.239797	0.863954	0.77907	0.871741	1	3757	tags=26%, list=20%, signal=32%
GO_REGULATION_OF_PROTEIN_LOCALIZATION_TO_MEMBRANE	GO_REGULATION_OF_PROTEIN_LOCALIZATION_TO_MEMBRANE		176	0.231031	0.863942	0.844	0.871222	1	4072	tags=27%, list=22%, signal=34%
GO_POSITIVE_REGULATION_OF_ACTIVATED_T_CELL_PROLIFERATION	GO_POSITIVE_REGULATION_OF_ACTIVATED_T_CELL_PROLIFERATION		21	0.338336	0.863759	0.643545	0.87111	1	3887	tags=24%, list=21%, signal=30%
GO_PLASMA_MEMBRANE_ORGANIZATION	GO_PLASMA_MEMBRANE_ORGANIZATION		90	0.255177	0.863266	0.771481	0.87173	1	2674	tags=20%, list=15%, signal=23%
GO_GERM_CELL_DEVELOPMENT	GO_GERM_CELL_DEVELOPMENT		233	0.223819	0.863255	0.875899	0.871215	1	3103	tags=16%, list=17%, signal=19%
GO_GLYCOPROTEIN_BIOSYNTHETIC_PROCESS	GO_GLYCOPROTEIN_BIOSYNTHETIC_PROCESS		323	0.216537	0.862721	0.906067	0.871914	1	3197	tags=20%, list=17%, signal=24%
GO_AMINE_METABOLIC_PROCESS	GO_AMINE_METABOLIC_PROCESS		130	0.240495	0.862673	0.818182	0.871478	1	2820	tags=22%, list=15%, signal=25%
GO_ACTIVATION_OF_MAPK_ACTIVITY	GO_ACTIVATION_OF_MAPK_ACTIVITY		148	0.23562	0.862317	0.819392	0.871748	1	3952	tags=27%, list=21%, signal=34%
GO_LIPID_PHOSPHORYLATION	GO_LIPID_PHOSPHORYLATION		61	0.274329	0.86212	0.71831	0.871673	1	1165	tags=11%, list=6%, signal=12%
GO_MULTICELLULAR_ORGANISMAL_RESPONSE_TO_STRESS	GO_MULTICELLULAR_ORGANISMAL_RESPONSE_TO_STRESS		73	0.261437	0.86142	0.743738	0.872756	1	2655	tags=22%, list=14%, signal=26%
GO_PROTEIN_HETEROOLIGOMERIZATION	GO_PROTEIN_HETEROOLIGOMERIZATION		110	0.24718	0.861113	0.79802	0.872972	1	2061	tags=16%, list=11%, signal=18%
GO_PEPTIDYL_TYROSINE_AUTOPHOSPHORYLATION	GO_PEPTIDYL_TYROSINE_AUTOPHOSPHORYLATION		37	0.302617	0.860853	0.698819	0.873023	1	3010	tags=24%, list=16%, signal=29%
GO_POSTSYNAPTIC_NEUROTRANSMITTER_RECEPTOR_INTERNALIZATION	GO_POSTSYNAPTIC_NEUROTRANSMITTER_RECEPTOR_INTERNALIZATION		18	0.348976	0.860079	0.689013	0.874262	1	2533	tags=39%, list=14%, signal=45%
GO_NEGATIVE_REGULATION_OF_POSTTRANSCRIPTIONAL_GENE_SILENCING	GO_NEGATIVE_REGULATION_OF_POSTTRANSCRIPTIONAL_GENE_SILENCING		15	0.3689	0.859796	0.65996	0.874345	1	1641	tags=20%, list=9%, signal=22%
GO_POSITIVE_REGULATION_OF_LIPID_STORAGE	GO_POSITIVE_REGULATION_OF_LIPID_STORAGE		22	0.33287	0.859288	0.678373	0.874947	1	975	tags=14%, list=5%, signal=14%
GO_MANNOSYLATION	GO_MANNOSYLATION		32	0.302501	0.859239	0.686654	0.874544	1	2174	tags=19%, list=12%, signal=21%
GO_POSITIVE_REGULATION_OF_TRANSCRIPTION_REGULATORY_REGION_DNA_BINDING	GO_POSITIVE_REGULATION_OF_TRANSCRIPTION_REGULATORY_REGION_DNA_BINDING		25	0.323863	0.858739	0.67767	0.875084	1	557	tags=12%, list=3%, signal=12%
GO_REGULATION_OF_DOUBLE_STRAND_BREAK_REPAIR_VIA_NONHOMOLOGOUS_END_JOINING	GO_REGULATION_OF_DOUBLE_STRAND_BREAK_REPAIR_VIA_NONHOMOLOGOUS_END_JOINING		19	0.338635	0.858658	0.659735	0.874704	1	3048	tags=26%, list=17%, signal=31%
GO_REGULATION_OF_SYSTEMIC_ARTERIAL_BLOOD_PRESSURE_BY_HORMONE	GO_REGULATION_OF_SYSTEMIC_ARTERIAL_BLOOD_PRESSURE_BY_HORMONE		39	0.290151	0.858356	0.697464	0.874863	1	3168	tags=31%, list=17%, signal=37%
GO_REGULATION_OF_MACROPHAGE_MIGRATION	GO_REGULATION_OF_MACROPHAGE_MIGRATION		34	0.302585	0.858355	0.690685	0.874328	1	2790	tags=24%, list=15%, signal=28%
GO_REGULATION_OF_MACROPHAGE_CHEMOTAXIS	GO_REGULATION_OF_MACROPHAGE_CHEMOTAXIS		24	0.328545	0.858219	0.687861	0.874111	1	2790	tags=29%, list=15%, signal=34%
GO_CORTICAL_CYTOSKELETON_ORGANIZATION	GO_CORTICAL_CYTOSKELETON_ORGANIZATION		45	0.282413	0.855275	0.687008	0.879981	1	5284	tags=42%, list=29%, signal=59%
GO_VESICLE_LOCALIZATION	GO_VESICLE_LOCALIZATION		296	0.215746	0.854469	0.92973	0.881278	1	2477	tags=17%, list=13%, signal=20%
GO_REGULATION_OF_ATPASE_ACTIVITY	GO_REGULATION_OF_ATPASE_ACTIVITY		72	0.262488	0.854161	0.749511	0.881447	1	2670	tags=22%, list=14%, signal=26%
GO_REGULATION_OF_PLATELET_ACTIVATION	GO_REGULATION_OF_PLATELET_ACTIVATION		30	0.308179	0.85253	0.675781	0.884512	1	3952	tags=40%, list=21%, signal=51%
GO_REGULATION_OF_CELLULAR_RESPIRATION	GO_REGULATION_OF_CELLULAR_RESPIRATION		28	0.307165	0.852473	0.676471	0.884098	1	2888	tags=25%, list=16%, signal=30%
GO_POSITIVE_REGULATION_OF_VASCULAR_ENDOTHELIAL_CELL_PROLIFERATION	GO_POSITIVE_REGULATION_OF_VASCULAR_ENDOTHELIAL_CELL_PROLIFERATION		19	0.347299	0.852344	0.650295	0.883844	1	2069	tags=16%, list=11%, signal=18%
GO_REGULATION_OF_MEMBRANE_LIPID_DISTRIBUTION	GO_REGULATION_OF_MEMBRANE_LIPID_DISTRIBUTION		44	0.281843	0.851747	0.704044	0.884562	1	2581	tags=25%, list=14%, signal=29%
GO_CD4_POSITIVE_ALPHA_BETA_T_CELL_ACTIVATION	GO_CD4_POSITIVE_ALPHA_BETA_T_CELL_ACTIVATION		84	0.252607	0.851169	0.818359	0.885339	1	3021	tags=23%, list=16%, signal=27%
GO_REGULATION_OF_T_CELL_DIFFERENTIATION	GO_REGULATION_OF_T_CELL_DIFFERENTIATION		131	0.238228	0.850598	0.823183	0.886022	1	3159	tags=23%, list=17%, signal=27%
GO_AMINOGLYCAN_CATABOLIC_PROCESS	GO_AMINOGLYCAN_CATABOLIC_PROCESS		65	0.264517	0.850065	0.764591	0.886651	1	3482	tags=31%, list=19%, signal=38%
GO_NEGATIVE_REGULATION_OF_LEUKOCYTE_PROLIFERATION	GO_NEGATIVE_REGULATION_OF_LEUKOCYTE_PROLIFERATION		74	0.260113	0.847598	0.764706	0.891392	1	3958	tags=31%, list=21%, signal=39%
GO_MODULATION_BY_HOST_OF_VIRAL_PROCESS	GO_MODULATION_BY_HOST_OF_VIRAL_PROCESS		25	0.317399	0.847031	0.733728	0.892049	1	2246	tags=20%, list=12%, signal=23%
GO_IRON_ION_TRANSPORT	GO_IRON_ION_TRANSPORT		73	0.254033	0.846787	0.805611	0.892006	1	1742	tags=16%, list=9%, signal=18%
GO_POSITIVE_REGULATION_OF_TUMOR_NECROSIS_FACTOR_SUPERFAMILY_CYTOKINE_PRODUCTION	GO_POSITIVE_REGULATION_OF_TUMOR_NECROSIS_FACTOR_SUPERFAMILY_CYTOKINE_PRODUCTION		74	0.256438	0.846196	0.762712	0.892751	1	3913	tags=32%, list=21%, signal=41%
GO_POSITIVE_REGULATION_OF_RECEPTOR_SIGNALING_PATHWAY_VIA_STAT	GO_POSITIVE_REGULATION_OF_RECEPTOR_SIGNALING_PATHWAY_VIA_STAT		86	0.250332	0.845984	0.810445	0.892672	1	2654	tags=16%, list=14%, signal=19%
GO_CELL_FATE_SPECIFICATION	GO_CELL_FATE_SPECIFICATION		83	0.252346	0.845785	0.76673	0.892527	1	2990	tags=20%, list=16%, signal=24%
GO_POSITIVE_REGULATION_OF_ACTIN_CYTOSKELETON_REORGANIZATION	GO_POSITIVE_REGULATION_OF_ACTIN_CYTOSKELETON_REORGANIZATION		18	0.347052	0.84573	0.683426	0.892105	1	2854	tags=22%, list=15%, signal=26%
GO_CELLULAR_RESPONSE_TO_ALCOHOL	GO_CELLULAR_RESPONSE_TO_ALCOHOL		82	0.250906	0.844787	0.790441	0.893524	1	3805	tags=30%, list=21%, signal=38%
GO_SULFUR_COMPOUND_TRANSPORT	GO_SULFUR_COMPOUND_TRANSPORT		41	0.287235	0.844651	0.714815	0.893274	1	472	tags=10%, list=3%, signal=10%
GO_CHEMICAL_SYNAPTIC_TRANSMISSION_POSTSYNAPTIC	GO_CHEMICAL_SYNAPTIC_TRANSMISSION_POSTSYNAPTIC		108	0.241793	0.844503	0.810916	0.893058	1	4130	tags=31%, list=22%, signal=40%
GO_REGULATION_OF_MONOCYTE_DIFFERENTIATION	GO_REGULATION_OF_MONOCYTE_DIFFERENTIATION		19	0.34287	0.844035	0.675944	0.893444	1	1554	tags=16%, list=8%, signal=17%
GO_INTRINSIC_APOPTOTIC_SIGNALING_PATHWAY_IN_RESPONSE_TO_DNA_DAMAGE	GO_INTRINSIC_APOPTOTIC_SIGNALING_PATHWAY_IN_RESPONSE_TO_DNA_DAMAGE		100	0.245771	0.84379	0.805825	0.893442	1	3372	tags=25%, list=18%, signal=30%
GO_CHONDROITIN_SULFATE_PROTEOGLYCAN_METABOLIC_PROCESS	GO_CHONDROITIN_SULFATE_PROTEOGLYCAN_METABOLIC_PROCESS		37	0.290112	0.843614	0.684211	0.893309	1	2912	tags=27%, list=16%, signal=32%
GO_3_UTR_MEDIATED_MRNA_STABILIZATION	GO_3_UTR_MEDIATED_MRNA_STABILIZATION		17	0.347807	0.843253	0.675835	0.893486	1	4753	tags=35%, list=26%, signal=48%
GO_REGULATION_OF_PROTEIN_POLYUBIQUITINATION	GO_REGULATION_OF_PROTEIN_POLYUBIQUITINATION		21	0.322433	0.842595	0.673469	0.89433	1	2273	tags=24%, list=12%, signal=27%
GO_POSITIVE_REGULATION_OF_HEART_GROWTH	GO_POSITIVE_REGULATION_OF_HEART_GROWTH		47	0.274247	0.841575	0.7666	0.895923	1	4200	tags=28%, list=23%, signal=36%
GO_ACTIVATION_OF_ADENYLATE_CYCLASE_ACTIVITY	GO_ACTIVATION_OF_ADENYLATE_CYCLASE_ACTIVITY		39	0.289337	0.841368	0.741748	0.895813	1	2112	tags=15%, list=11%, signal=17%
GO_TRABECULA_MORPHOGENESIS	GO_TRABECULA_MORPHOGENESIS		49	0.272205	0.8411	0.757407	0.89578	1	2925	tags=29%, list=16%, signal=34%
GO_CELLULAR_METABOLIC_COMPOUND_SALVAGE	GO_CELLULAR_METABOLIC_COMPOUND_SALVAGE		33	0.295464	0.840739	0.729679	0.895978	1	3240	tags=30%, list=18%, signal=37%
GO_POSITIVE_REGULATION_OF_POSTTRANSCRIPTIONAL_GENE_SILENCING	GO_POSITIVE_REGULATION_OF_POSTTRANSCRIPTIONAL_GENE_SILENCING		23	0.316039	0.840435	0.687956	0.896057	1	2302	tags=22%, list=12%, signal=25%
GO_LYMPHOCYTE_APOPTOTIC_PROCESS	GO_LYMPHOCYTE_APOPTOTIC_PROCESS		65	0.259689	0.840104	0.78626	0.896173	1	3549	tags=29%, list=19%, signal=36%
GO_NEGATIVE_REGULATION_OF_T_HELPER_CELL_DIFFERENTIATION	GO_NEGATIVE_REGULATION_OF_T_HELPER_CELL_DIFFERENTIATION		16	0.347687	0.839519	0.671429	0.896831	1	2960	tags=31%, list=16%, signal=37%
GO_PERIPHERAL_NERVOUS_SYSTEM_DEVELOPMENT	GO_PERIPHERAL_NERVOUS_SYSTEM_DEVELOPMENT		75	0.253391	0.839276	0.801126	0.89682	1	4921	tags=41%, list=27%, signal=56%
GO_GLYCOSYL_COMPOUND_METABOLIC_PROCESS	GO_GLYCOSYL_COMPOUND_METABOLIC_PROCESS		57	0.266344	0.838563	0.77	0.897707	1	3320	tags=25%, list=18%, signal=30%
GO_GLUTATHIONE_METABOLIC_PROCESS	GO_GLUTATHIONE_METABOLIC_PROCESS		31	0.297922	0.837729	0.724014	0.898846	1	4285	tags=32%, list=23%, signal=42%
GO_ANTIBIOTIC_CATABOLIC_PROCESS	GO_ANTIBIOTIC_CATABOLIC_PROCESS		40	0.278777	0.835576	0.760479	0.902724	1	2544	tags=20%, list=14%, signal=23%
GO_POSITIVE_REGULATION_OF_MEMBRANE_PROTEIN_ECTODOMAIN_PROTEOLYSIS	GO_POSITIVE_REGULATION_OF_MEMBRANE_PROTEIN_ECTODOMAIN_PROTEOLYSIS		15	0.352339	0.835473	0.672381	0.902393	1	1920	tags=27%, list=10%, signal=30%
GO_POSITIVE_REGULATION_OF_DNA_REPAIR	GO_POSITIVE_REGULATION_OF_DNA_REPAIR		62	0.259147	0.835349	0.774131	0.902095	1	3339	tags=23%, list=18%, signal=27%
GO_TRANSFERRIN_TRANSPORT	GO_TRANSFERRIN_TRANSPORT		36	0.291414	0.834573	0.749518	0.903093	1	1514	tags=17%, list=8%, signal=18%
GO_REGULATION_OF_LYASE_ACTIVITY	GO_REGULATION_OF_LYASE_ACTIVITY		44	0.280084	0.834315	0.770297	0.903033	1	4943	tags=36%, list=27%, signal=50%
GO_NEUTROPHIL_HOMEOSTASIS	GO_NEUTROPHIL_HOMEOSTASIS		15	0.349962	0.833313	0.702703	0.904446	1	487	tags=13%, list=3%, signal=14%
GO_RUFFLE_ORGANIZATION	GO_RUFFLE_ORGANIZATION		51	0.271145	0.832884	0.765835	0.904745	1	1161	tags=10%, list=6%, signal=10%
GO_PHENOL_CONTAINING_COMPOUND_BIOSYNTHETIC_PROCESS	GO_PHENOL_CONTAINING_COMPOUND_BIOSYNTHETIC_PROCESS		43	0.282404	0.832438	0.744802	0.905092	1	3872	tags=35%, list=21%, signal=44%
GO_POSITIVE_REGULATION_OF_STEM_CELL_DIFFERENTIATION	GO_POSITIVE_REGULATION_OF_STEM_CELL_DIFFERENTIATION		20	0.329074	0.832405	0.714815	0.904615	1	2570	tags=35%, list=14%, signal=41%
GO_MYELOID_CELL_HOMEOSTASIS	GO_MYELOID_CELL_HOMEOSTASIS		139	0.228899	0.831261	0.874766	0.906245	1	1200	tags=9%, list=7%, signal=9%
GO_REGULATION_OF_PROTEIN_ACETYLATION	GO_REGULATION_OF_PROTEIN_ACETYLATION		70	0.253021	0.831026	0.819328	0.906177	1	2655	tags=17%, list=14%, signal=20%
GO_PHOSPHATIDYLINOSITOL_ACYL_CHAIN_REMODELING	GO_PHOSPHATIDYLINOSITOL_ACYL_CHAIN_REMODELING		17	0.339627	0.830669	0.69186	0.906331	1	3722	tags=29%, list=20%, signal=37%
GO_GLIAL_CELL_PROLIFERATION	GO_GLIAL_CELL_PROLIFERATION		47	0.269247	0.829452	0.758823	0.908129	1	4202	tags=34%, list=23%, signal=44%
GO_PROTEIN_MANNOSYLATION	GO_PROTEIN_MANNOSYLATION		23	0.316043	0.829316	0.706796	0.907861	1	1854	tags=17%, list=10%, signal=19%
GO_REGULATION_OF_MYOBLAST_FUSION	GO_REGULATION_OF_MYOBLAST_FUSION		21	0.326764	0.828732	0.713726	0.908473	1	3667	tags=38%, list=20%, signal=48%
GO_POSITIVE_REGULATION_OF_OLIGODENDROCYTE_DIFFERENTIATION	GO_POSITIVE_REGULATION_OF_OLIGODENDROCYTE_DIFFERENTIATION		17	0.339581	0.828541	0.71068	0.908298	1	1538	tags=18%, list=8%, signal=19%
GO_POSITIVE_REGULATION_OF_CALCIUM_ION_TRANSPORT_INTO_CYTOSOL	GO_POSITIVE_REGULATION_OF_CALCIUM_ION_TRANSPORT_INTO_CYTOSOL		53	0.267151	0.828488	0.806818	0.907855	1	3761	tags=34%, list=20%, signal=43%
GO_GENE_SILENCING_BY_RNA	GO_GENE_SILENCING_BY_RNA		375	0.204757	0.827778	0.983486	0.908716	1	2402	tags=5%, list=13%, signal=6%
GO_POSITIVE_REGULATION_OF_PROTEIN_DEPHOSPHORYLATION	GO_POSITIVE_REGULATION_OF_PROTEIN_DEPHOSPHORYLATION		38	0.282162	0.827664	0.757062	0.908381	1	1996	tags=18%, list=11%, signal=21%
GO_REGULATION_OF_TRANSPOSITION	GO_REGULATION_OF_TRANSPOSITION		15	0.351135	0.827321	0.697543	0.908502	1	282	tags=7%, list=2%, signal=7%
GO_RECEPTOR_METABOLIC_PROCESS	GO_RECEPTOR_METABOLIC_PROCESS		181	0.219512	0.826136	0.939709	0.910218	1	4178	tags=31%, list=23%, signal=40%
GO_REGULATION_OF_PROTEIN_KINASE_C_SIGNALING	GO_REGULATION_OF_PROTEIN_KINASE_C_SIGNALING		15	0.34536	0.826122	0.718147	0.909704	1	1875	tags=27%, list=10%, signal=30%
GO_PEPTIDYL_SERINE_MODIFICATION	GO_PEPTIDYL_SERINE_MODIFICATION		296	0.209607	0.826048	0.956522	0.909296	1	3106	tags=16%, list=17%, signal=19%
GO_POSITIVE_REGULATION_OF_CELLULAR_RESPONSE_TO_INSULIN_STIMULUS	GO_POSITIVE_REGULATION_OF_CELLULAR_RESPONSE_TO_INSULIN_STIMULUS		23	0.310688	0.825702	0.733209	0.909402	1	2076	tags=22%, list=11%, signal=24%
GO_PROSTANOID_BIOSYNTHETIC_PROCESS	GO_PROSTANOID_BIOSYNTHETIC_PROCESS		23	0.317021	0.825406	0.742574	0.909429	1	2824	tags=22%, list=15%, signal=26%
GO_OLIGOSACCHARIDE_METABOLIC_PROCESS	GO_OLIGOSACCHARIDE_METABOLIC_PROCESS		19	0.32922	0.825281	0.711359	0.909136	1	6088	tags=58%, list=33%, signal=86%
GO_CEREBRAL_CORTEX_DEVELOPMENT	GO_CEREBRAL_CORTEX_DEVELOPMENT		109	0.237259	0.82512	0.848544	0.908884	1	5319	tags=41%, list=29%, signal=58%
GO_POSITIVE_REGULATION_OF_TOLL_LIKE_RECEPTOR_SIGNALING_PATHWAY	GO_POSITIVE_REGULATION_OF_TOLL_LIKE_RECEPTOR_SIGNALING_PATHWAY		21	0.317347	0.824917	0.713494	0.908734	1	3164	tags=29%, list=17%, signal=34%
GO_POSITIVE_REGULATION_OF_EXCITATORY_POSTSYNAPTIC_POTENTIAL	GO_POSITIVE_REGULATION_OF_EXCITATORY_POSTSYNAPTIC_POTENTIAL		27	0.302337	0.824902	0.733584	0.908235	1	4130	tags=41%, list=22%, signal=52%
GO_ESTABLISHMENT_OR_MAINTENANCE_OF_MONOPOLAR_CELL_POLARITY	GO_ESTABLISHMENT_OR_MAINTENANCE_OF_MONOPOLAR_CELL_POLARITY		20	0.322149	0.82409	0.697543	0.909191	1	2533	tags=35%, list=14%, signal=41%
GO_ACTIN_POLYMERIZATION_OR_DEPOLYMERIZATION	GO_ACTIN_POLYMERIZATION_OR_DEPOLYMERIZATION		198	0.21941	0.823089	0.903955	0.910536	1	3354	tags=22%, list=18%, signal=26%
GO_T_CELL_APOPTOTIC_PROCESS	GO_T_CELL_APOPTOTIC_PROCESS		45	0.274273	0.822588	0.77336	0.910924	1	3159	tags=24%, list=17%, signal=29%
GO_POSITIVE_REGULATION_OF_MUSCLE_HYPERTROPHY	GO_POSITIVE_REGULATION_OF_MUSCLE_HYPERTROPHY		43	0.278084	0.82179	0.757856	0.911845	1	2824	tags=21%, list=15%, signal=25%
GO_POSITIVE_REGULATION_OF_SODIUM_ION_TRANSMEMBRANE_TRANSPORTER_ACTIVITY	GO_POSITIVE_REGULATION_OF_SODIUM_ION_TRANSMEMBRANE_TRANSPORTER_ACTIVITY		16	0.346218	0.821546	0.686747	0.911756	1	2505	tags=31%, list=14%, signal=36%
GO_SOMATIC_DIVERSIFICATION_OF_IMMUNE_RECEPTORS	GO_SOMATIC_DIVERSIFICATION_OF_IMMUNE_RECEPTORS		63	0.255073	0.821409	0.791583	0.911479	1	3048	tags=19%, list=17%, signal=23%
GO_NEGATIVE_REGULATION_OF_SMOOTH_MUSCLE_CELL_DIFFERENTIATION	GO_NEGATIVE_REGULATION_OF_SMOOTH_MUSCLE_CELL_DIFFERENTIATION		23	0.321576	0.821106	0.732809	0.91151	1	3778	tags=26%, list=21%, signal=33%
GO_POSITIVE_REGULATION_OF_TISSUE_REMODELING	GO_POSITIVE_REGULATION_OF_TISSUE_REMODELING		43	0.274834	0.820914	0.767857	0.911346	1	5418	tags=30%, list=29%, signal=43%
GO_DNA_REPLICATION_DEPENDENT_NUCLEOSOME_ORGANIZATION	GO_DNA_REPLICATION_DEPENDENT_NUCLEOSOME_ORGANIZATION		15	0.343781	0.820772	0.742248	0.911079	1	3826	tags=40%, list=21%, signal=50%
GO_CYTOPLASMIC_MRNA_PROCESSING_BODY_ASSEMBLY	GO_CYTOPLASMIC_MRNA_PROCESSING_BODY_ASSEMBLY		20	0.3202	0.820534	0.704673	0.910989	1	3958	tags=35%, list=21%, signal=45%
GO_INTRASPECIES_INTERACTION_BETWEEN_ORGANISMS	GO_INTRASPECIES_INTERACTION_BETWEEN_ORGANISMS		51	0.262821	0.820217	0.789062	0.911014	1	3753	tags=35%, list=20%, signal=44%
GO_ERBB2_SIGNALING_PATHWAY	GO_ERBB2_SIGNALING_PATHWAY		32	0.287688	0.819036	0.745631	0.912597	1	2667	tags=25%, list=14%, signal=29%
GO_CEREBRAL_CORTEX_RADIALLY_ORIENTED_CELL_MIGRATION	GO_CEREBRAL_CORTEX_RADIALLY_ORIENTED_CELL_MIGRATION		29	0.296068	0.818505	0.75	0.913074	1	5276	tags=45%, list=29%, signal=63%
GO_BASE_EXCISION_REPAIR	GO_BASE_EXCISION_REPAIR		40	0.276558	0.817308	0.777344	0.914724	1	3903	tags=28%, list=21%, signal=35%
GO_NEUROMUSCULAR_JUNCTION_DEVELOPMENT	GO_NEUROMUSCULAR_JUNCTION_DEVELOPMENT		48	0.27419	0.816505	0.787313	0.915642	1	2071	tags=19%, list=11%, signal=21%
GO_CYTOPLASMIC_SEQUESTERING_OF_TRANSCRIPTION_FACTOR	GO_CYTOPLASMIC_SEQUESTERING_OF_TRANSCRIPTION_FACTOR		17	0.336831	0.816418	0.735568	0.915259	1	5248	tags=47%, list=28%, signal=66%
GO_HEAT_GENERATION	GO_HEAT_GENERATION		17	0.336186	0.816341	0.726079	0.91485	1	516	tags=12%, list=3%, signal=12%
GO_POSITIVE_REGULATION_OF_CHROMOSOME_ORGANIZATION	GO_POSITIVE_REGULATION_OF_CHROMOSOME_ORGANIZATION		167	0.222139	0.815825	0.923664	0.915232	1	4523	tags=26%, list=25%, signal=35%
GO_TRANSLESION_SYNTHESIS	GO_TRANSLESION_SYNTHESIS		38	0.279594	0.815508	0.75	0.915264	1	2957	tags=24%, list=16%, signal=28%
GO_TRANSITION_METAL_ION_HOMEOSTASIS	GO_TRANSITION_METAL_ION_HOMEOSTASIS		124	0.228758	0.815177	0.888446	0.915304	1	2776	tags=19%, list=15%, signal=22%
GO_REGULATION_OF_ERYTHROCYTE_DIFFERENTIATION	GO_REGULATION_OF_ERYTHROCYTE_DIFFERENTIATION		43	0.272475	0.814712	0.777555	0.915574	1	2790	tags=21%, list=15%, signal=25%
GO_POSITIVE_REGULATION_OF_MUSCLE_CELL_APOPTOTIC_PROCESS	GO_POSITIVE_REGULATION_OF_MUSCLE_CELL_APOPTOTIC_PROCESS		33	0.287112	0.814144	0.768627	0.916028	1	414	tags=6%, list=2%, signal=6%
GO_LYMPHOCYTE_MIGRATION	GO_LYMPHOCYTE_MIGRATION		90	0.242454	0.813347	0.840909	0.91693	1	2187	tags=18%, list=12%, signal=20%
GO_RNA_STABILIZATION	GO_RNA_STABILIZATION		44	0.274113	0.813219	0.792308	0.916612	1	4800	tags=34%, list=26%, signal=46%
GO_RENAL_SYSTEM_PROCESS_INVOLVED_IN_REGULATION_OF_SYSTEMIC_ARTERIAL_BLOOD_PRESSURE	GO_RENAL_SYSTEM_PROCESS_INVOLVED_IN_REGULATION_OF_SYSTEMIC_ARTERIAL_BLOOD_PRESSURE		21	0.319299	0.812187	0.74359	0.917859	1	3168	tags=38%, list=17%, signal=46%
GO_POSITIVE_REGULATION_OF_EPITHELIAL_TO_MESENCHYMAL_TRANSITION	GO_POSITIVE_REGULATION_OF_EPITHELIAL_TO_MESENCHYMAL_TRANSITION		50	0.264924	0.811944	0.801942	0.917731	1	2448	tags=20%, list=13%, signal=23%
GO_REGULATION_OF_ALPHA_BETA_T_CELL_DIFFERENTIATION	GO_REGULATION_OF_ALPHA_BETA_T_CELL_DIFFERENTIATION		60	0.251351	0.811456	0.833652	0.918022	1	2961	tags=25%, list=16%, signal=30%
GO_CYTOLYSIS	GO_CYTOLYSIS		31	0.28825	0.810017	0.782868	0.919876	1	3951	tags=35%, list=21%, signal=45%
GO_PROTEIN_O_LINKED_MANNOSYLATION	GO_PROTEIN_O_LINKED_MANNOSYLATION		18	0.325994	0.809853	0.745731	0.919614	1	1854	tags=17%, list=10%, signal=19%
GO_ANTIGEN_RECEPTOR_MEDIATED_SIGNALING_PATHWAY	GO_ANTIGEN_RECEPTOR_MEDIATED_SIGNALING_PATHWAY		244	0.2065	0.809097	0.977941	0.920414	1	3122	tags=15%, list=17%, signal=18%
GO_MEMBRANE_PROTEIN_PROTEOLYSIS	GO_MEMBRANE_PROTEIN_PROTEOLYSIS		57	0.25529	0.808768	0.804971	0.920447	1	3559	tags=26%, list=19%, signal=33%
GO_NEGATIVE_REGULATION_OF_STRESS_ACTIVATED_PROTEIN_KINASE_SIGNALING_CASCADE	GO_NEGATIVE_REGULATION_OF_STRESS_ACTIVATED_PROTEIN_KINASE_SIGNALING_CASCADE		44	0.274645	0.807422	0.778196	0.922193	1	669	tags=9%, list=4%, signal=9%
GO_MEIOTIC_CELL_CYCLE	GO_MEIOTIC_CELL_CYCLE		238	0.208418	0.807418	0.956349	0.921665	1	3397	tags=16%, list=18%, signal=20%
GO_MEMBRANE_DEPOLARIZATION_DURING_CARDIAC_MUSCLE_CELL_ACTION_POTENTIAL	GO_MEMBRANE_DEPOLARIZATION_DURING_CARDIAC_MUSCLE_CELL_ACTION_POTENTIAL		23	0.310526	0.807319	0.764957	0.921303	1	1560	tags=22%, list=8%, signal=24%
GO_INTERLEUKIN_4_PRODUCTION	GO_INTERLEUKIN_4_PRODUCTION		31	0.289557	0.806607	0.769811	0.922022	1	3952	tags=32%, list=21%, signal=41%
GO_REGULATION_OF_BONE_REMODELING	GO_REGULATION_OF_BONE_REMODELING		44	0.264339	0.806371	0.806841	0.921887	1	4377	tags=30%, list=24%, signal=39%
GO_RESPONSE_TO_STEROL	GO_RESPONSE_TO_STEROL		31	0.28818	0.805358	0.765504	0.92304	1	2386	tags=29%, list=13%, signal=33%
GO_PHOSPHATIDYLETHANOLAMINE_BIOSYNTHETIC_PROCESS	GO_PHOSPHATIDYLETHANOLAMINE_BIOSYNTHETIC_PROCESS		15	0.341131	0.804818	0.733962	0.923372	1	4925	tags=53%, list=27%, signal=73%
GO_DETERMINATION_OF_ADULT_LIFESPAN	GO_DETERMINATION_OF_ADULT_LIFESPAN		17	0.325961	0.80454	0.742394	0.923293	1	3018	tags=24%, list=16%, signal=28%
GO_NEGATIVE_REGULATION_OF_CHROMOSOME_ORGANIZATION	GO_NEGATIVE_REGULATION_OF_CHROMOSOME_ORGANIZATION		134	0.225472	0.803232	0.908257	0.924937	1	5625	tags=40%, list=31%, signal=58%
GO_POSITIVE_REGULATION_OF_MULTI_ORGANISM_PROCESS	GO_POSITIVE_REGULATION_OF_MULTI_ORGANISM_PROCESS		173	0.217841	0.803218	0.941057	0.924428	1	2209	tags=15%, list=12%, signal=17%
GO_RESPONSE_TO_AMINO_ACID	GO_RESPONSE_TO_AMINO_ACID		111	0.228808	0.803175	0.904297	0.923962	1	3685	tags=26%, list=20%, signal=32%
GO_NEGATIVE_REGULATION_OF_FIBROBLAST_PROLIFERATION	GO_NEGATIVE_REGULATION_OF_FIBROBLAST_PROLIFERATION		32	0.288391	0.802925	0.769524	0.923841	1	2302	tags=25%, list=12%, signal=29%
GO_MODULATION_OF_EXCITATORY_POSTSYNAPTIC_POTENTIAL	GO_MODULATION_OF_EXCITATORY_POSTSYNAPTIC_POTENTIAL		40	0.270921	0.802856	0.784884	0.923425	1	4130	tags=38%, list=22%, signal=48%
GO_T_HELPER_17_TYPE_IMMUNE_RESPONSE	GO_T_HELPER_17_TYPE_IMMUNE_RESPONSE		28	0.302261	0.802739	0.748582	0.92309	1	3958	tags=32%, list=21%, signal=41%
GO_OLFACTORY_LOBE_DEVELOPMENT	GO_OLFACTORY_LOBE_DEVELOPMENT		32	0.284024	0.802253	0.793713	0.923333	1	4665	tags=44%, list=25%, signal=58%
GO_GASTRIC_ACID_SECRETION	GO_GASTRIC_ACID_SECRETION		19	0.325531	0.801355	0.777551	0.924233	1	2180	tags=16%, list=12%, signal=18%
GO_ERYTHROCYTE_HOMEOSTASIS	GO_ERYTHROCYTE_HOMEOSTASIS		114	0.227968	0.801316	0.913208	0.923765	1	1200	tags=9%, list=7%, signal=9%
GO_BONE_CELL_DEVELOPMENT	GO_BONE_CELL_DEVELOPMENT		31	0.286431	0.799143	0.771203	0.926711	1	5019	tags=35%, list=27%, signal=49%
GO_HEPATOCYTE_GROWTH_FACTOR_RECEPTOR_SIGNALING_PATHWAY	GO_HEPATOCYTE_GROWTH_FACTOR_RECEPTOR_SIGNALING_PATHWAY		16	0.335631	0.799044	0.740385	0.92635	1	2225	tags=31%, list=12%, signal=36%
GO_PROTEIN_LOCALIZATION_TO_LYSOSOME	GO_PROTEIN_LOCALIZATION_TO_LYSOSOME		36	0.27279	0.798148	0.800399	0.927274	1	5284	tags=44%, list=29%, signal=62%
GO_SOMATIC_DIVERSIFICATION_OF_IMMUNE_RECEPTORS_VIA_GERMLINE_RECOMBINATION_WITHIN_A_SINGLE_LOCUS	GO_SOMATIC_DIVERSIFICATION_OF_IMMUNE_RECEPTORS_VIA_GERMLINE_RECOMBINATION_WITHIN_A_SINGLE_LOCUS		57	0.250114	0.797653	0.832061	0.927524	1	3699	tags=23%, list=20%, signal=28%
GO_REGULATION_OF_T_CELL_DIFFERENTIATION_IN_THYMUS	GO_REGULATION_OF_T_CELL_DIFFERENTIATION_IN_THYMUS		24	0.302225	0.79684	0.773764	0.928272	1	3306	tags=38%, list=18%, signal=46%
GO_NEGATIVE_REGULATION_OF_CELLULAR_SENESCENCE	GO_NEGATIVE_REGULATION_OF_CELLULAR_SENESCENCE		17	0.332637	0.79678	0.75969	0.927834	1	3699	tags=41%, list=20%, signal=51%
GO_T_CELL_RECEPTOR_SIGNALING_PATHWAY	GO_T_CELL_RECEPTOR_SIGNALING_PATHWAY		178	0.211406	0.795553	0.961905	0.929214	1	2200	tags=12%, list=12%, signal=13%
GO_EMBRYONIC_CAMERA_TYPE_EYE_MORPHOGENESIS	GO_EMBRYONIC_CAMERA_TYPE_EYE_MORPHOGENESIS		26	0.289843	0.795321	0.764368	0.929064	1	2839	tags=27%, list=15%, signal=32%
GO_REGULATION_OF_SYNCYTIUM_FORMATION_BY_PLASMA_MEMBRANE_FUSION	GO_REGULATION_OF_SYNCYTIUM_FORMATION_BY_PLASMA_MEMBRANE_FUSION		29	0.287146	0.794935	0.804511	0.929133	1	3667	tags=31%, list=20%, signal=39%
GO_DEOXYRIBONUCLEOTIDE_BIOSYNTHETIC_PROCESS	GO_DEOXYRIBONUCLEOTIDE_BIOSYNTHETIC_PROCESS		15	0.336155	0.794645	0.716763	0.929037	1	2227	tags=27%, list=12%, signal=30%
GO_REGULATION_OF_DNA_RECOMBINATION	GO_REGULATION_OF_DNA_RECOMBINATION		95	0.230846	0.794022	0.890359	0.929447	1	4754	tags=32%, list=26%, signal=42%
GO_CELLULAR_RESPONSE_TO_AMINO_ACID_STIMULUS	GO_CELLULAR_RESPONSE_TO_AMINO_ACID_STIMULUS		65	0.245612	0.793959	0.862333	0.929018	1	3641	tags=28%, list=20%, signal=34%
GO_T_CELL_LINEAGE_COMMITMENT	GO_T_CELL_LINEAGE_COMMITMENT		26	0.295588	0.793884	0.774257	0.928621	1	5039	tags=35%, list=27%, signal=48%
GO_TELENCEPHALON_DEVELOPMENT	GO_TELENCEPHALON_DEVELOPMENT		244	0.204936	0.792393	0.975881	0.930418	1	3552	tags=25%, list=19%, signal=30%
GO_NEURAL_TUBE_PATTERNING	GO_NEURAL_TUBE_PATTERNING		40	0.270116	0.792154	0.815589	0.930239	1	3024	tags=33%, list=16%, signal=39%
GO_NEGATIVE_REGULATION_OF_REGULATED_SECRETORY_PATHWAY	GO_NEGATIVE_REGULATION_OF_REGULATED_SECRETORY_PATHWAY		22	0.310874	0.791412	0.769962	0.930858	1	5039	tags=45%, list=27%, signal=62%
GO_NON_RECOMBINATIONAL_REPAIR	GO_NON_RECOMBINATIONAL_REPAIR		81	0.235559	0.79079	0.897338	0.931257	1	5392	tags=41%, list=29%, signal=57%
GO_AMINO_ACID_IMPORT	GO_AMINO_ACID_IMPORT		25	0.293132	0.790709	0.784787	0.930845	1	3203	tags=36%, list=17%, signal=44%
GO_NEGATIVE_REGULATION_OF_PROTEIN_OLIGOMERIZATION	GO_NEGATIVE_REGULATION_OF_PROTEIN_OLIGOMERIZATION		16	0.329913	0.790377	0.755814	0.930826	1	771	tags=13%, list=4%, signal=13%
GO_NUCLEOSIDE_DIPHOSPHATE_METABOLIC_PROCESS	GO_NUCLEOSIDE_DIPHOSPHATE_METABOLIC_PROCESS		29	0.286269	0.790376	0.787476	0.930299	1	2650	tags=28%, list=14%, signal=32%
GO_CALCIUM_ION_REGULATED_EXOCYTOSIS_OF_NEUROTRANSMITTER	GO_CALCIUM_ION_REGULATED_EXOCYTOSIS_OF_NEUROTRANSMITTER		16	0.33192	0.78941	0.759296	0.93118	1	3020	tags=31%, list=16%, signal=37%
GO_POSITIVE_REGULATION_OF_MITOCHONDRIAL_OUTER_MEMBRANE_PERMEABILIZATION_INVOLVED_IN_APOPTOTIC_SIGNALING_PATHWAY	GO_POSITIVE_REGULATION_OF_MITOCHONDRIAL_OUTER_MEMBRANE_PERMEABILIZATION_INVOLVED_IN_APOPTOTIC_SIGNALING_PATHWAY		34	0.277139	0.789164	0.794574	0.931021	1	1149	tags=9%, list=6%, signal=9%
GO_INTERLEUKIN_17_PRODUCTION	GO_INTERLEUKIN_17_PRODUCTION		31	0.284063	0.788193	0.804348	0.931869	1	4185	tags=32%, list=23%, signal=42%
GO_LIPOPROTEIN_BIOSYNTHETIC_PROCESS	GO_LIPOPROTEIN_BIOSYNTHETIC_PROCESS		90	0.231997	0.787116	0.879925	0.932926	1	3649	tags=21%, list=20%, signal=26%
GO_PHOSPHATIDYLGLYCEROL_ACYL_CHAIN_REMODELING	GO_PHOSPHATIDYLGLYCEROL_ACYL_CHAIN_REMODELING		18	0.321571	0.786731	0.768317	0.932984	1	3722	tags=33%, list=20%, signal=42%
GO_MAINTENANCE_OF_PROTEIN_LOCATION	GO_MAINTENANCE_OF_PROTEIN_LOCATION		102	0.223625	0.786277	0.914122	0.933121	1	4387	tags=27%, list=24%, signal=36%
GO_REGULATION_OF_GENE_SILENCING	GO_REGULATION_OF_GENE_SILENCING		128	0.223255	0.786004	0.921201	0.932954	1	3826	tags=22%, list=21%, signal=27%
GO_DNA_RECOMBINATION	GO_DNA_RECOMBINATION		265	0.199618	0.78511	0.982422	0.933703	1	5305	tags=32%, list=29%, signal=44%
GO_MEMBRANE_LIPID_BIOSYNTHETIC_PROCESS	GO_MEMBRANE_LIPID_BIOSYNTHETIC_PROCESS		138	0.216462	0.784878	0.930189	0.933516	1	4084	tags=29%, list=22%, signal=37%
GO_ORGANISM_EMERGENCE_FROM_PROTECTIVE_STRUCTURE	GO_ORGANISM_EMERGENCE_FROM_PROTECTIVE_STRUCTURE		27	0.289507	0.783983	0.790698	0.934275	1	4638	tags=37%, list=25%, signal=49%
GO_DNA_METHYLATION_OR_DEMETHYLATION	GO_DNA_METHYLATION_OR_DEMETHYLATION		86	0.233185	0.783129	0.915521	0.934944	1	2214	tags=13%, list=12%, signal=14%
GO_PYRIMIDINE_NUCLEOSIDE_TRIPHOSPHATE_BIOSYNTHETIC_PROCESS	GO_PYRIMIDINE_NUCLEOSIDE_TRIPHOSPHATE_BIOSYNTHETIC_PROCESS		18	0.309858	0.78158	0.772	0.936602	1	2401	tags=22%, list=13%, signal=26%
GO_PROTEIN_MONOUBIQUITINATION	GO_PROTEIN_MONOUBIQUITINATION		65	0.240411	0.781135	0.895551	0.936693	1	3629	tags=26%, list=20%, signal=32%
GO_SCHWANN_CELL_DIFFERENTIATION	GO_SCHWANN_CELL_DIFFERENTIATION		37	0.263394	0.78059	0.823755	0.936965	1	4791	tags=38%, list=26%, signal=51%
GO_GLYCOPROTEIN_METABOLIC_PROCESS	GO_GLYCOPROTEIN_METABOLIC_PROCESS		133	0.216049	0.777152	0.958412	0.941236	1	2987	tags=20%, list=16%, signal=24%
GO_HETEROCHROMATIN_ORGANIZATION	GO_HETEROCHROMATIN_ORGANIZATION		16	0.317428	0.776347	0.757576	0.941809	1	1923	tags=25%, list=10%, signal=28%
GO_INFLAMMATORY_CELL_APOPTOTIC_PROCESS	GO_INFLAMMATORY_CELL_APOPTOTIC_PROCESS		19	0.310084	0.775676	0.797665	0.942216	1	487	tags=11%, list=3%, signal=11%
GO_REGULATION_OF_RNA_METABOLIC_PROCESS	GO_REGULATION_OF_RNA_METABOLIC_PROCESS		208	0.205342	0.775443	0.979516	0.942	1	4125	tags=22%, list=22%, signal=28%
GO_REGULATION_OF_PEPTIDYL_LYSINE_ACETYLATION	GO_REGULATION_OF_PEPTIDYL_LYSINE_ACETYLATION		59	0.24264	0.77494	0.882917	0.942149	1	3803	tags=24%, list=21%, signal=30%
GO_NEGATIVE_REGULATION_OF_T_CELL_APOPTOTIC_PROCESS	GO_NEGATIVE_REGULATION_OF_T_CELL_APOPTOTIC_PROCESS		21	0.294841	0.773293	0.7853	0.943765	1	3866	tags=29%, list=21%, signal=36%
GO_REGULATION_OF_LYMPHOCYTE_APOPTOTIC_PROCESS	GO_REGULATION_OF_LYMPHOCYTE_APOPTOTIC_PROCESS		51	0.256405	0.77302	0.867816	0.94359	1	3549	tags=29%, list=19%, signal=36%
GO_N_TERMINAL_PROTEIN_AMINO_ACID_MODIFICATION	GO_N_TERMINAL_PROTEIN_AMINO_ACID_MODIFICATION		27	0.283976	0.772788	0.798793	0.94336	1	711	tags=11%, list=4%, signal=12%
GO_NAD_BIOSYNTHETIC_PROCESS	GO_NAD_BIOSYNTHETIC_PROCESS		30	0.27676	0.771981	0.846154	0.943878	1	2542	tags=30%, list=14%, signal=35%
GO_ENDOCARDIAL_CUSHION_MORPHOGENESIS	GO_ENDOCARDIAL_CUSHION_MORPHOGENESIS		33	0.271978	0.770978	0.851351	0.944647	1	3891	tags=42%, list=21%, signal=54%
GO_VIRAL_RNA_GENOME_REPLICATION	GO_VIRAL_RNA_GENOME_REPLICATION		26	0.281108	0.77062	0.795066	0.944581	1	2642	tags=23%, list=14%, signal=27%
GO_ONE_CARBON_METABOLIC_PROCESS	GO_ONE_CARBON_METABOLIC_PROCESS		25	0.297092	0.770603	0.796673	0.944073	1	2669	tags=24%, list=14%, signal=28%
GO_PROTEIN_INSERTION_INTO_MITOCHONDRIAL_MEMBRANE	GO_PROTEIN_INSERTION_INTO_MITOCHONDRIAL_MEMBRANE		45	0.255093	0.76907	0.856611	0.945564	1	1559	tags=11%, list=8%, signal=12%
GO_IONOTROPIC_GLUTAMATE_RECEPTOR_SIGNALING_PATHWAY	GO_IONOTROPIC_GLUTAMATE_RECEPTOR_SIGNALING_PATHWAY		25	0.288774	0.768791	0.817518	0.945373	1	3376	tags=32%, list=18%, signal=39%
GO_MEMBRANE_PROTEIN_ECTODOMAIN_PROTEOLYSIS	GO_MEMBRANE_PROTEIN_ECTODOMAIN_PROTEOLYSIS		40	0.260434	0.768692	0.853282	0.944973	1	3559	tags=28%, list=19%, signal=34%
GO_NEGATIVE_REGULATION_OF_DIGESTIVE_SYSTEM_PROCESS	GO_NEGATIVE_REGULATION_OF_DIGESTIVE_SYSTEM_PROCESS		18	0.309239	0.767434	0.799205	0.946053	1	2505	tags=22%, list=14%, signal=26%
GO_LATERAL_MESODERM_DEVELOPMENT	GO_LATERAL_MESODERM_DEVELOPMENT		15	0.317949	0.766958	0.777344	0.946121	1	4200	tags=27%, list=23%, signal=35%
GO_REGULATION_OF_COLLATERAL_SPROUTING	GO_REGULATION_OF_COLLATERAL_SPROUTING		19	0.296652	0.765842	0.807466	0.946968	1	1786	tags=16%, list=10%, signal=17%
GO_RESPONSE_TO_INSECTICIDE	GO_RESPONSE_TO_INSECTICIDE		15	0.316953	0.765737	0.768362	0.946579	1	2416	tags=20%, list=13%, signal=23%
GO_POSITIVE_REGULATION_OF_INTRINSIC_APOPTOTIC_SIGNALING_PATHWAY	GO_POSITIVE_REGULATION_OF_INTRINSIC_APOPTOTIC_SIGNALING_PATHWAY		57	0.243058	0.76553	0.916988	0.946314	1	2398	tags=18%, list=13%, signal=20%
GO_REGULATION_OF_ACTIN_CYTOSKELETON_REORGANIZATION	GO_REGULATION_OF_ACTIN_CYTOSKELETON_REORGANIZATION		34	0.265481	0.763995	0.861868	0.947689	1	3298	tags=26%, list=18%, signal=32%
GO_RESPONSE_TO_INCREASED_OXYGEN_LEVELS	GO_RESPONSE_TO_INCREASED_OXYGEN_LEVELS		28	0.275687	0.763886	0.83953	0.947304	1	1418	tags=14%, list=8%, signal=15%
GO_REGULATION_OF_NUCLEOBASE_CONTAINING_COMPOUND_METABOLIC_PROCESS	GO_REGULATION_OF_NUCLEOBASE_CONTAINING_COMPOUND_METABOLIC_PROCESS		486	0.183002	0.763803	1	0.946882	1	3682	tags=19%, list=20%, signal=23%
GO_HOMEOSTASIS_OF_NUMBER_OF_CELLS	GO_HOMEOSTASIS_OF_NUMBER_OF_CELLS		239	0.197013	0.761969	0.990079	0.94869	1	4063	tags=23%, list=22%, signal=30%
GO_MEIOTIC_CHROMOSOME_SEPARATION	GO_MEIOTIC_CHROMOSOME_SEPARATION		24	0.290906	0.761817	0.839458	0.94836	1	5466	tags=29%, list=30%, signal=41%
GO_NEGATIVE_REGULATION_OF_CELLULAR_AMIDE_METABOLIC_PROCESS	GO_NEGATIVE_REGULATION_OF_CELLULAR_AMIDE_METABOLIC_PROCESS		191	0.202637	0.760597	0.98088	0.9493	1	4621	tags=22%, list=25%, signal=29%
GO_EPIBOLY	GO_EPIBOLY		32	0.26649	0.759334	0.857143	0.9503	1	3384	tags=25%, list=18%, signal=31%
GO_DNA_PACKAGING	GO_DNA_PACKAGING		153	0.206144	0.756125	0.984252	0.953644	1	4234	tags=31%, list=23%, signal=40%
GO_POSITIVE_REGULATION_OF_G_PROTEIN_COUPLED_RECEPTOR_SIGNALING_PATHWAY	GO_POSITIVE_REGULATION_OF_G_PROTEIN_COUPLED_RECEPTOR_SIGNALING_PATHWAY		32	0.26927	0.754852	0.854749	0.954626	1	2893	tags=25%, list=16%, signal=30%
GO_CALCIUM_MEDIATED_SIGNALING_USING_INTRACELLULAR_CALCIUM_SOURCE	GO_CALCIUM_MEDIATED_SIGNALING_USING_INTRACELLULAR_CALCIUM_SOURCE		20	0.29117	0.753788	0.800752	0.955295	1	5829	tags=50%, list=32%, signal=73%
GO_RESPONSE_TO_PROTOZOAN	GO_RESPONSE_TO_PROTOZOAN		17	0.311769	0.753196	0.78876	0.95544	1	5210	tags=35%, list=28%, signal=49%
GO_EPITHELIAL_CELL_DIFFERENTIATION_INVOLVED_IN_KIDNEY_DEVELOPMENT	GO_EPITHELIAL_CELL_DIFFERENTIATION_INVOLVED_IN_KIDNEY_DEVELOPMENT		43	0.250722	0.750011	0.858757	0.958473	1	4172	tags=40%, list=23%, signal=51%
GO_MALE_MEIOTIC_NUCLEAR_DIVISION	GO_MALE_MEIOTIC_NUCLEAR_DIVISION		46	0.24843	0.747854	0.912281	0.960339	1	5398	tags=33%, list=29%, signal=46%
GO_PROTEIN_DEMETHYLATION	GO_PROTEIN_DEMETHYLATION		30	0.267071	0.747281	0.859719	0.960453	1	4204	tags=27%, list=23%, signal=34%
GO_PEPTIDYL_LYSINE_ACETYLATION	GO_PEPTIDYL_LYSINE_ACETYLATION		158	0.202646	0.746903	0.988593	0.960341	1	3334	tags=18%, list=18%, signal=21%
GO_PRE_MIRNA_PROCESSING	GO_PRE_MIRNA_PROCESSING		15	0.316972	0.746805	0.820268	0.959911	1	4938	tags=33%, list=27%, signal=45%
GO_RESPONSE_TO_MURAMYL_DIPEPTIDE	GO_RESPONSE_TO_MURAMYL_DIPEPTIDE		20	0.297664	0.746332	0.811395	0.959877	1	1555	tags=20%, list=8%, signal=22%
GO_NEGATIVE_REGULATION_OF_SYSTEMIC_ARTERIAL_BLOOD_PRESSURE	GO_NEGATIVE_REGULATION_OF_SYSTEMIC_ARTERIAL_BLOOD_PRESSURE		20	0.289792	0.745648	0.835514	0.960115	1	3182	tags=25%, list=17%, signal=30%
GO_POSITIVE_REGULATION_OF_T_CELL_MIGRATION	GO_POSITIVE_REGULATION_OF_T_CELL_MIGRATION		28	0.268963	0.744792	0.834601	0.960527	1	3915	tags=29%, list=21%, signal=36%
GO_HISTONE_H3_ACETYLATION	GO_HISTONE_H3_ACETYLATION		57	0.233828	0.744643	0.910448	0.960148	1	2361	tags=14%, list=13%, signal=16%
GO_PROTEIN_TARGETING_TO_VACUOLE	GO_PROTEIN_TARGETING_TO_VACUOLE		31	0.270839	0.744253	0.867308	0.960047	1	4672	tags=39%, list=25%, signal=52%
GO_PHOSPHATIDYLINOSITOL_BIOSYNTHETIC_PROCESS	GO_PHOSPHATIDYLINOSITOL_BIOSYNTHETIC_PROCESS		114	0.209381	0.743969	0.965251	0.95984	1	3372	tags=19%, list=18%, signal=23%
GO_REGULATION_OF_POSTTRANSCRIPTIONAL_GENE_SILENCING	GO_REGULATION_OF_POSTTRANSCRIPTIONAL_GENE_SILENCING		93	0.217298	0.743556	0.948718	0.959733	1	2336	tags=15%, list=13%, signal=17%
GO_NEGATIVE_REGULATION_OF_PROTEIN_LOCALIZATION_TO_NUCLEUS	GO_NEGATIVE_REGULATION_OF_PROTEIN_LOCALIZATION_TO_NUCLEUS		28	0.268329	0.742625	0.851638	0.960225	1	867	tags=11%, list=5%, signal=11%
GO_POSITIVE_REGULATION_OF_ORGAN_GROWTH	GO_POSITIVE_REGULATION_OF_ORGAN_GROWTH		58	0.235896	0.742136	0.905433	0.960199	1	4683	tags=29%, list=25%, signal=39%
GO_REGULATION_OF_RNA_SPLICING	GO_REGULATION_OF_RNA_SPLICING		124	0.208798	0.741751	0.972868	0.960065	1	2034	tags=10%, list=11%, signal=12%
GO_LIPOSACCHARIDE_METABOLIC_PROCESS	GO_LIPOSACCHARIDE_METABOLIC_PROCESS		46	0.246119	0.7417	0.901328	0.959587	1	2829	tags=22%, list=15%, signal=26%
GO_FUSION_OF_SPERM_TO_EGG_PLASMA_MEMBRANE_INVOLVED_IN_SINGLE_FERTILIZATION	GO_FUSION_OF_SPERM_TO_EGG_PLASMA_MEMBRANE_INVOLVED_IN_SINGLE_FERTILIZATION		15	0.312651	0.739146	0.819277	0.961736	1	965	tags=7%, list=5%, signal=7%
GO_POSTREPLICATION_REPAIR	GO_POSTREPLICATION_REPAIR		47	0.24181	0.738829	0.911877	0.961522	1	4004	tags=28%, list=22%, signal=35%
GO_DORSAL_VENTRAL_NEURAL_TUBE_PATTERNING	GO_DORSAL_VENTRAL_NEURAL_TUBE_PATTERNING		24	0.272849	0.73823	0.862857	0.961615	1	2990	tags=25%, list=16%, signal=30%
GO_FATTY_ACID_DERIVATIVE_TRANSPORT	GO_FATTY_ACID_DERIVATIVE_TRANSPORT		47	0.243763	0.737726	0.920792	0.961575	1	4131	tags=30%, list=22%, signal=38%
GO_REGULATION_OF_ICOSANOID_SECRETION	GO_REGULATION_OF_ICOSANOID_SECRETION		19	0.290933	0.73646	0.862475	0.962331	1	4131	tags=32%, list=22%, signal=41%
GO_SUBPALLIUM_DEVELOPMENT	GO_SUBPALLIUM_DEVELOPMENT		25	0.273513	0.736455	0.839216	0.961808	1	4479	tags=40%, list=24%, signal=53%
GO_REGULATION_OF_TOLL_LIKE_RECEPTOR_4_SIGNALING_PATHWAY	GO_REGULATION_OF_TOLL_LIKE_RECEPTOR_4_SIGNALING_PATHWAY		18	0.29932	0.734291	0.8577	0.963432	1	2938	tags=28%, list=16%, signal=33%
GO_POSITIVE_REGULATION_OF_ESTABLISHMENT_OF_PROTEIN_LOCALIZATION_TO_MITOCHONDRION	GO_POSITIVE_REGULATION_OF_ESTABLISHMENT_OF_PROTEIN_LOCALIZATION_TO_MITOCHONDRION		55	0.230878	0.734198	0.917148	0.962995	1	2586	tags=15%, list=14%, signal=17%
GO_ESTABLISHMENT_OR_MAINTENANCE_OF_BIPOLAR_CELL_POLARITY	GO_ESTABLISHMENT_OR_MAINTENANCE_OF_BIPOLAR_CELL_POLARITY		43	0.24643	0.734112	0.903592	0.962548	1	2550	tags=21%, list=14%, signal=24%
GO_RNA_POLYMERASE_II_PREINITIATION_COMPLEX_ASSEMBLY	GO_RNA_POLYMERASE_II_PREINITIATION_COMPLEX_ASSEMBLY		26	0.271094	0.73231	0.885602	0.963845	1	2302	tags=12%, list=12%, signal=13%
GO_CORPUS_CALLOSUM_DEVELOPMENT	GO_CORPUS_CALLOSUM_DEVELOPMENT		16	0.305505	0.731038	0.827112	0.96457	1	3444	tags=38%, list=19%, signal=46%
GO_REGULATION_OF_B_CELL_RECEPTOR_SIGNALING_PATHWAY	GO_REGULATION_OF_B_CELL_RECEPTOR_SIGNALING_PATHWAY		27	0.266554	0.727698	0.868519	0.967228	1	5515	tags=37%, list=30%, signal=53%
GO_PROTEIN_LOCALIZATION_TO_GOLGI_APPARATUS	GO_PROTEIN_LOCALIZATION_TO_GOLGI_APPARATUS		25	0.273199	0.727514	0.874502	0.966876	1	2314	tags=20%, list=13%, signal=23%
GO_IMMUNOGLOBULIN_PRODUCTION_INVOLVED_IN_IMMUNOGLOBULIN_MEDIATED_IMMUNE_RESPONSE	GO_IMMUNOGLOBULIN_PRODUCTION_INVOLVED_IN_IMMUNOGLOBULIN_MEDIATED_IMMUNE_RESPONSE		54	0.229067	0.723234	0.944444	0.970295	1	3048	tags=19%, list=17%, signal=22%
GO_DNA_DAMAGE_RESPONSE_SIGNAL_TRANSDUCTION_RESULTING_IN_TRANSCRIPTION	GO_DNA_DAMAGE_RESPONSE_SIGNAL_TRANSDUCTION_RESULTING_IN_TRANSCRIPTION		16	0.308326	0.722824	0.827899	0.970141	1	2302	tags=25%, list=12%, signal=29%
GO_CERAMIDE_METABOLIC_PROCESS	GO_CERAMIDE_METABOLIC_PROCESS		20	0.283544	0.72208	0.874074	0.97024	1	5504	tags=45%, list=30%, signal=64%
GO_EMBRYONIC_HEMOPOIESIS	GO_EMBRYONIC_HEMOPOIESIS		21	0.276961	0.721104	0.864151	0.970585	1	1640	tags=14%, list=9%, signal=16%
GO_POSITIVE_REGULATION_OF_PROTEIN_LOCALIZATION_TO_CELL_PERIPHERY	GO_POSITIVE_REGULATION_OF_PROTEIN_LOCALIZATION_TO_CELL_PERIPHERY		62	0.222911	0.719133	0.929791	0.97179	1	2731	tags=19%, list=15%, signal=23%
GO_THYMOCYTE_APOPTOTIC_PROCESS	GO_THYMOCYTE_APOPTOTIC_PROCESS		18	0.282238	0.715209	0.855711	0.974534	1	3549	tags=39%, list=19%, signal=48%
GO_CLATHRIN_DEPENDENT_ENDOCYTOSIS	GO_CLATHRIN_DEPENDENT_ENDOCYTOSIS		40	0.241468	0.71294	0.918868	0.975908	1	5035	tags=35%, list=27%, signal=48%
GO_REGULATION_OF_AMYLOID_BETA_CLEARANCE	GO_REGULATION_OF_AMYLOID_BETA_CLEARANCE		15	0.302534	0.71187	0.833333	0.976235	1	2309	tags=20%, list=13%, signal=23%
GO_REGULATION_OF_GENE_EXPRESSION_BY_GENETIC_IMPRINTING	GO_REGULATION_OF_GENE_EXPRESSION_BY_GENETIC_IMPRINTING		17	0.294299	0.71041	0.862333	0.976877	1	2655	tags=24%, list=14%, signal=27%
GO_FAT_SOLUBLE_VITAMIN_BIOSYNTHETIC_PROCESS	GO_FAT_SOLUBLE_VITAMIN_BIOSYNTHETIC_PROCESS		15	0.294833	0.709333	0.854749	0.97724	1	2228	tags=20%, list=12%, signal=23%
GO_ORGANELLE_MEMBRANE_FUSION	GO_ORGANELLE_MEMBRANE_FUSION		92	0.209712	0.709088	0.972868	0.97691	1	4108	tags=25%, list=22%, signal=32%
GO_LYMPH_NODE_DEVELOPMENT	GO_LYMPH_NODE_DEVELOPMENT		17	0.293655	0.707002	0.854651	0.978053	1	4131	tags=41%, list=22%, signal=53%
GO_POSITIVE_REGULATION_OF_DNA_METABOLIC_PROCESS	GO_POSITIVE_REGULATION_OF_DNA_METABOLIC_PROCESS		152	0.191742	0.704857	0.992157	0.979176	1	4800	tags=29%, list=26%, signal=39%
GO_ATRIAL_SEPTUM_MORPHOGENESIS	GO_ATRIAL_SEPTUM_MORPHOGENESIS		16	0.291377	0.703165	0.871227	0.979912	1	3803	tags=31%, list=21%, signal=39%
GO_REGULATION_OF_DEFENSE_RESPONSE_TO_BACTERIUM	GO_REGULATION_OF_DEFENSE_RESPONSE_TO_BACTERIUM		15	0.292788	0.703099	0.869646	0.979433	1	3164	tags=40%, list=17%, signal=48%
GO_ENDOCARDIAL_CUSHION_DEVELOPMENT	GO_ENDOCARDIAL_CUSHION_DEVELOPMENT		43	0.236867	0.703039	0.96008	0.978951	1	3891	tags=35%, list=21%, signal=44%
GO_STRIATUM_DEVELOPMENT	GO_STRIATUM_DEVELOPMENT		19	0.283406	0.702393	0.871648	0.978909	1	2909	tags=26%, list=16%, signal=31%
GO_RIBONUCLEOSIDE_MONOPHOSPHATE_BIOSYNTHETIC_PROCESS	GO_RIBONUCLEOSIDE_MONOPHOSPHATE_BIOSYNTHETIC_PROCESS		33	0.246894	0.70223	0.925996	0.978499	1	4466	tags=33%, list=24%, signal=44%
GO_REGULATION_OF_DOUBLE_STRAND_BREAK_REPAIR_VIA_HOMOLOGOUS_RECOMBINATION	GO_REGULATION_OF_DOUBLE_STRAND_BREAK_REPAIR_VIA_HOMOLOGOUS_RECOMBINATION		41	0.235031	0.701035	0.945736	0.978899	1	5044	tags=37%, list=27%, signal=50%
GO_RECOMBINATIONAL_REPAIR	GO_RECOMBINATIONAL_REPAIR		119	0.195941	0.700564	0.986513	0.97871	1	5305	tags=35%, list=29%, signal=49%
GO_ENDOPLASMIC_RETICULUM_CALCIUM_ION_HOMEOSTASIS	GO_ENDOPLASMIC_RETICULUM_CALCIUM_ION_HOMEOSTASIS		21	0.275665	0.700492	0.893939	0.978227	1	2461	tags=24%, list=13%, signal=27%
GO_PORE_COMPLEX_ASSEMBLY	GO_PORE_COMPLEX_ASSEMBLY		15	0.298281	0.699486	0.875728	0.978467	1	3434	tags=27%, list=19%, signal=33%
GO_MEMBRANE_BIOGENESIS	GO_MEMBRANE_BIOGENESIS		34	0.249762	0.698386	0.908582	0.978732	1	3724	tags=29%, list=20%, signal=37%
GO_GOLGI_TO_ENDOSOME_TRANSPORT	GO_GOLGI_TO_ENDOSOME_TRANSPORT		16	0.292379	0.698043	0.863014	0.978431	1	4808	tags=44%, list=26%, signal=59%
GO_DNA_MODIFICATION	GO_DNA_MODIFICATION		108	0.200769	0.697964	0.98994	0.977966	1	2951	tags=15%, list=16%, signal=18%
GO_COPPER_ION_TRANSPORT	GO_COPPER_ION_TRANSPORT		18	0.284656	0.697385	0.88391	0.977869	1	4765	tags=44%, list=26%, signal=60%
GO_POSITIVE_REGULATION_OF_INTERLEUKIN_12_PRODUCTION	GO_POSITIVE_REGULATION_OF_INTERLEUKIN_12_PRODUCTION		29	0.253938	0.696694	0.915414	0.977842	1	4207	tags=31%, list=23%, signal=40%
GO_PSEUDOPODIUM_ORGANIZATION	GO_PSEUDOPODIUM_ORGANIZATION		16	0.291697	0.696572	0.875486	0.977402	1	3533	tags=31%, list=19%, signal=39%
GO_POSITIVE_REGULATION_OF_RECEPTOR_INTERNALIZATION	GO_POSITIVE_REGULATION_OF_RECEPTOR_INTERNALIZATION		23	0.265895	0.694715	0.907662	0.978208	1	5628	tags=52%, list=31%, signal=75%
GO_ALPHA_BETA_T_CELL_PROLIFERATION	GO_ALPHA_BETA_T_CELL_PROLIFERATION		30	0.249547	0.69454	0.919075	0.977817	1	4516	tags=40%, list=25%, signal=53%
GO_TRANSCYTOSIS	GO_TRANSCYTOSIS		18	0.274811	0.693285	0.878327	0.978147	1	3837	tags=33%, list=21%, signal=42%
GO_PEPTIDYL_ARGININE_MODIFICATION	GO_PEPTIDYL_ARGININE_MODIFICATION		27	0.251887	0.687046	0.930967	0.981855	1	2615	tags=19%, list=14%, signal=22%
GO_NEGATIVE_REGULATION_OF_REACTIVE_OXYGEN_SPECIES_BIOSYNTHETIC_PROCESS	GO_NEGATIVE_REGULATION_OF_REACTIVE_OXYGEN_SPECIES_BIOSYNTHETIC_PROCESS		31	0.246089	0.684412	0.945525	0.98306	1	1596	tags=10%, list=9%, signal=11%
GO_NUCLEAR_BODY_ORGANIZATION	GO_NUCLEAR_BODY_ORGANIZATION		15	0.290549	0.684279	0.878957	0.982628	1	1915	tags=13%, list=10%, signal=15%
GO_CD4_POSITIVE_OR_CD8_POSITIVE_ALPHA_BETA_T_CELL_LINEAGE_COMMITMENT	GO_CD4_POSITIVE_OR_CD8_POSITIVE_ALPHA_BETA_T_CELL_LINEAGE_COMMITMENT		21	0.264497	0.684271	0.878788	0.98211	1	3913	tags=24%, list=21%, signal=30%
GO_NAD_METABOLIC_PROCESS	GO_NAD_METABOLIC_PROCESS		23	0.266099	0.684063	0.917138	0.981715	1	1903	tags=13%, list=10%, signal=15%
GO_REGULATION_OF_INTERLEUKIN_4_PRODUCTION	GO_REGULATION_OF_INTERLEUKIN_4_PRODUCTION		26	0.258231	0.683082	0.897638	0.981803	1	3299	tags=27%, list=18%, signal=33%
GO_CELL_DIFFERENTIATION_INVOLVED_IN_EMBRYONIC_PLACENTA_DEVELOPMENT	GO_CELL_DIFFERENTIATION_INVOLVED_IN_EMBRYONIC_PLACENTA_DEVELOPMENT		25	0.257416	0.682368	0.923507	0.981726	1	1873	tags=16%, list=10%, signal=18%
GO_PLASMA_MEMBRANE_FUSION	GO_PLASMA_MEMBRANE_FUSION		19	0.276222	0.682136	0.901163	0.981348	1	5290	tags=21%, list=29%, signal=29%
GO_NEGATIVE_REGULATION_OF_DNA_METABOLIC_PROCESS	GO_NEGATIVE_REGULATION_OF_DNA_METABOLIC_PROCESS		92	0.200892	0.680358	0.988189	0.981955	1	4607	tags=30%, list=25%, signal=40%
GO_VASCULAR_ASSOCIATED_SMOOTH_MUSCLE_CELL_APOPTOTIC_PROCESS	GO_VASCULAR_ASSOCIATED_SMOOTH_MUSCLE_CELL_APOPTOTIC_PROCESS		16	0.277502	0.680082	0.877228	0.981588	1	519	tags=6%, list=3%, signal=6%
GO_NEGATIVE_REGULATION_OF_MACROPHAGE_ACTIVATION	GO_NEGATIVE_REGULATION_OF_MACROPHAGE_ACTIVATION		18	0.276494	0.679547	0.900609	0.981396	1	2922	tags=22%, list=16%, signal=26%
GO_POSITIVE_REGULATION_OF_CELL_CYCLE_G2_M_PHASE_TRANSITION	GO_POSITIVE_REGULATION_OF_CELL_CYCLE_G2_M_PHASE_TRANSITION		29	0.246989	0.679484	0.912424	0.980922	1	3383	tags=31%, list=18%, signal=38%
GO_CYTOPLASMIC_SEQUESTERING_OF_PROTEIN	GO_CYTOPLASMIC_SEQUESTERING_OF_PROTEIN		24	0.257058	0.676805	0.922631	0.982012	1	5248	tags=38%, list=28%, signal=52%
GO_GLOMERULAR_EPITHELIUM_DEVELOPMENT	GO_GLOMERULAR_EPITHELIUM_DEVELOPMENT		19	0.271245	0.673723	0.915888	0.983301	1	4482	tags=47%, list=24%, signal=63%
GO_REGULATION_OF_CHROMOSOME_ORGANIZATION	GO_REGULATION_OF_CHROMOSOME_ORGANIZATION		322	0.169569	0.672208	1	0.983663	1	5685	tags=34%, list=31%, signal=49%
GO_SNRNA_TRANSCRIPTION	GO_SNRNA_TRANSCRIPTION		72	0.201933	0.670798	0.982857	0.983951	1	3159	tags=17%, list=17%, signal=20%
GO_NUCLEOTIDE_SALVAGE	GO_NUCLEOTIDE_SALVAGE		15	0.286114	0.670319	0.888889	0.9837	1	1536	tags=20%, list=8%, signal=22%
GO_MYELOID_DENDRITIC_CELL_ACTIVATION	GO_MYELOID_DENDRITIC_CELL_ACTIVATION		28	0.246209	0.666512	0.928155	0.985262	1	3887	tags=29%, list=21%, signal=36%
GO_POSITIVE_REGULATION_OF_CREB_TRANSCRIPTION_FACTOR_ACTIVITY	GO_POSITIVE_REGULATION_OF_CREB_TRANSCRIPTION_FACTOR_ACTIVITY		18	0.268009	0.664029	0.923364	0.986066	1	2242	tags=22%, list=12%, signal=25%
GO_EMBRYO_IMPLANTATION	GO_EMBRYO_IMPLANTATION		49	0.217995	0.663309	0.973333	0.985911	1	2111	tags=14%, list=11%, signal=16%
GO_POSITIVE_REGULATION_OF_ALPHA_BETA_T_CELL_PROLIFERATION	GO_POSITIVE_REGULATION_OF_ALPHA_BETA_T_CELL_PROLIFERATION		17	0.272526	0.662358	0.896296	0.985883	1	6704	tags=53%, list=36%, signal=83%
GO_GROWTH_PLATE_CARTILAGE_DEVELOPMENT	GO_GROWTH_PLATE_CARTILAGE_DEVELOPMENT		33	0.235545	0.662107	0.958106	0.985499	1	3467	tags=27%, list=19%, signal=34%
GO_HISTONE_H2A_UBIQUITINATION	GO_HISTONE_H2A_UBIQUITINATION		25	0.244131	0.657733	0.930185	0.987094	1	2896	tags=28%, list=16%, signal=33%
GO_ENDODERMAL_CELL_FATE_COMMITMENT	GO_ENDODERMAL_CELL_FATE_COMMITMENT		15	0.27836	0.657037	0.889313	0.986914	1	5438	tags=40%, list=30%, signal=57%
GO_MAINTENANCE_OF_PROTEIN_LOCATION_IN_NUCLEUS	GO_MAINTENANCE_OF_PROTEIN_LOCATION_IN_NUCLEUS		22	0.254091	0.656831	0.931947	0.986487	1	3351	tags=23%, list=18%, signal=28%
GO_TRANSPOSITION	GO_TRANSPOSITION		19	0.266162	0.655911	0.917448	0.986411	1	2213	tags=11%, list=12%, signal=12%
GO_RESPONSE_TO_MORPHINE	GO_RESPONSE_TO_MORPHINE		32	0.23126	0.65379	0.943074	0.986872	1	4962	tags=34%, list=27%, signal=47%
GO_ATRIAL_SEPTUM_DEVELOPMENT	GO_ATRIAL_SEPTUM_DEVELOPMENT		19	0.259243	0.652152	0.936884	0.987122	1	3803	tags=26%, list=21%, signal=33%
GO_ACTIVATION_OF_PROTEIN_KINASE_A_ACTIVITY	GO_ACTIVATION_OF_PROTEIN_KINASE_A_ACTIVITY		17	0.262256	0.65114	0.917836	0.987053	1	1999	tags=18%, list=11%, signal=20%
GO_SENSORY_PERCEPTION_OF_TEMPERATURE_STIMULUS	GO_SENSORY_PERCEPTION_OF_TEMPERATURE_STIMULUS		21	0.255816	0.648765	0.938547	0.987567	1	4547	tags=24%, list=25%, signal=32%
GO_POSITIVE_REGULATION_OF_T_CELL_PROLIFERATION	GO_POSITIVE_REGULATION_OF_T_CELL_PROLIFERATION		83	0.193116	0.64402	0.996262	0.989064	1	1538	tags=8%, list=8%, signal=9%
GO_NEGATIVE_REGULATION_OF_NUCLEOCYTOPLASMIC_TRANSPORT	GO_NEGATIVE_REGULATION_OF_NUCLEOCYTOPLASMIC_TRANSPORT		20	0.258345	0.642355	0.953307	0.989221	1	4464	tags=30%, list=24%, signal=40%
GO_SPINAL_CORD_PATTERNING	GO_SPINAL_CORD_PATTERNING		24	0.246202	0.641957	0.955645	0.988862	1	2990	tags=21%, list=16%, signal=25%
GO_NEGATIVE_REGULATION_OF_DOUBLE_STRAND_BREAK_REPAIR_VIA_HOMOLOGOUS_RECOMBINATION	GO_NEGATIVE_REGULATION_OF_DOUBLE_STRAND_BREAK_REPAIR_VIA_HOMOLOGOUS_RECOMBINATION		16	0.260477	0.639396	0.935361	0.989361	1	4607	tags=38%, list=25%, signal=50%
GO_POSITIVE_REGULATION_OF_CYTOKINESIS	GO_POSITIVE_REGULATION_OF_CYTOKINESIS		34	0.223092	0.633591	0.964072	0.991038	1	74	tags=3%, list=0%, signal=3%
GO_REGULATION_OF_ANDROGEN_RECEPTOR_SIGNALING_PATHWAY	GO_REGULATION_OF_ANDROGEN_RECEPTOR_SIGNALING_PATHWAY		25	0.234205	0.632535	0.960861	0.990896	1	3784	tags=24%, list=21%, signal=30%
GO_CELLULAR_RESPONSE_TO_PROSTAGLANDIN_E_STIMULUS	GO_CELLULAR_RESPONSE_TO_PROSTAGLANDIN_E_STIMULUS		16	0.261125	0.627725	0.918919	0.992067	1	1845	tags=19%, list=10%, signal=21%
GO_T_CELL_MIGRATION	GO_T_CELL_MIGRATION		56	0.200663	0.625798	0.988785	0.992207	1	4762	tags=32%, list=26%, signal=43%
GO_MYELIN_ASSEMBLY	GO_MYELIN_ASSEMBLY		19	0.252235	0.623496	0.945794	0.992411	1	828	tags=11%, list=4%, signal=11%
GO_RESPONSE_TO_HEPATOCYTE_GROWTH_FACTOR	GO_RESPONSE_TO_HEPATOCYTE_GROWTH_FACTOR		19	0.246959	0.62315	0.949904	0.991998	1	3740	tags=37%, list=20%, signal=46%
GO_POSITIVE_REGULATION_OF_INTERFERON_GAMMA_PRODUCTION	GO_POSITIVE_REGULATION_OF_INTERFERON_GAMMA_PRODUCTION		57	0.199192	0.62071	0.984674	0.992257	1	3887	tags=21%, list=21%, signal=27%
GO_ENDOPLASMIC_RETICULUM_ORGANIZATION	GO_ENDOPLASMIC_RETICULUM_ORGANIZATION		53	0.197504	0.619517	0.994118	0.992122	1	777	tags=6%, list=4%, signal=6%
GO_HOMOLOGOUS_RECOMBINATION	GO_HOMOLOGOUS_RECOMBINATION		50	0.198979	0.610993	0.990792	0.99413	1	5150	tags=28%, list=28%, signal=39%
GO_REGULATION_OF_HISTONE_H3_K9_METHYLATION	GO_REGULATION_OF_HISTONE_H3_K9_METHYLATION		23	0.239861	0.610723	0.960707	0.993688	1	5286	tags=39%, list=29%, signal=55%
GO_SPERM_MOTILITY	GO_SPERM_MOTILITY		82	0.178214	0.607763	0.998095	0.994001	1	4088	tags=16%, list=22%, signal=20%
GO_RESPONSE_TO_AUDITORY_STIMULUS	GO_RESPONSE_TO_AUDITORY_STIMULUS		22	0.233759	0.607088	0.970238	0.993665	1	3301	tags=18%, list=18%, signal=22%
GO_TELOMERE_CAPPING	GO_TELOMERE_CAPPING		43	0.198442	0.598573	0.985944	0.995343	1	5492	tags=37%, list=30%, signal=53%
GO_VENTRAL_SPINAL_CORD_INTERNEURON_DIFFERENTIATION	GO_VENTRAL_SPINAL_CORD_INTERNEURON_DIFFERENTIATION		17	0.242303	0.596379	0.976	0.995342	1	4631	tags=29%, list=25%, signal=39%
GO_NEGATIVE_REGULATION_OF_DNA_REPAIR	GO_NEGATIVE_REGULATION_OF_DNA_REPAIR		31	0.210933	0.593837	0.986641	0.995397	1	3075	tags=19%, list=17%, signal=23%
GO_ACTIVATION_OF_JUN_KINASE_ACTIVITY	GO_ACTIVATION_OF_JUN_KINASE_ACTIVITY		39	0.201269	0.587758	0.988281	0.996206	1	3952	tags=21%, list=21%, signal=26%
GO_POSITIVE_REGULATION_OF_SMOOTHENED_SIGNALING_PATHWAY	GO_POSITIVE_REGULATION_OF_SMOOTHENED_SIGNALING_PATHWAY		32	0.207971	0.586585	0.993952	0.995934	1	3476	tags=19%, list=19%, signal=23%
GO_NEGATIVE_REGULATION_OF_HISTONE_MODIFICATION	GO_NEGATIVE_REGULATION_OF_HISTONE_MODIFICATION		40	0.193594	0.574519	0.990158	0.997744	1	5571	tags=40%, list=30%, signal=57%
GO_DOSAGE_COMPENSATION	GO_DOSAGE_COMPENSATION		19	0.226582	0.572924	0.965714	0.997525	1	4593	tags=32%, list=25%, signal=42%
GO_REGULATION_OF_T_CELL_MIGRATION	GO_REGULATION_OF_T_CELL_MIGRATION		40	0.195676	0.572209	0.998028	0.997126	1	4587	tags=28%, list=25%, signal=37%
GO_DENDRITIC_CELL_MIGRATION	GO_DENDRITIC_CELL_MIGRATION		25	0.212234	0.568269	0.986221	0.997272	1	4874	tags=28%, list=26%, signal=38%
GO_CD4_POSITIVE_ALPHA_BETA_T_CELL_LINEAGE_COMMITMENT	GO_CD4_POSITIVE_ALPHA_BETA_T_CELL_LINEAGE_COMMITMENT		17	0.235939	0.566742	0.975855	0.997003	1	3913	tags=24%, list=21%, signal=30%
GO_CHEMOSENSORY_BEHAVIOR	GO_CHEMOSENSORY_BEHAVIOR		16	0.229605	0.562043	0.990366	0.997206	1	1588	tags=13%, list=9%, signal=14%
GO_MIRNA_METABOLIC_PROCESS	GO_MIRNA_METABOLIC_PROCESS		21	0.217508	0.553876	0.994036	0.997844	1	4938	tags=33%, list=27%, signal=45%
GO_REGULATION_OF_TRANSCRIPTION_ELONGATION_FROM_RNA_POLYMERASE_II_PROMOTER	GO_REGULATION_OF_TRANSCRIPTION_ELONGATION_FROM_RNA_POLYMERASE_II_PROMOTER		29	0.191874	0.539163	0.998008	0.999118	1	3383	tags=21%, list=18%, signal=25%
GO_REGULATION_OF_ACTIN_NUCLEATION	GO_REGULATION_OF_ACTIN_NUCLEATION		28	0.195164	0.526086	0.990458	0.999877	1	3152	tags=21%, list=17%, signal=26%
GO_MRNA_SPLICE_SITE_SELECTION	GO_MRNA_SPLICE_SITE_SELECTION		31	0.187368	0.520713	0.994275	0.999801	1	3682	tags=19%, list=20%, signal=24%
GO_REGULATION_OF_SISTER_CHROMATID_COHESION	GO_REGULATION_OF_SISTER_CHROMATID_COHESION		22	0.200228	0.511864	0.994505	0.99989	1	5685	tags=41%, list=31%, signal=59%
GO_PROTEIN_DNA_COMPLEX_DISASSEMBLY	GO_PROTEIN_DNA_COMPLEX_DISASSEMBLY		21	0.1992	0.510445	0.990158	0.999469	1	5258	tags=29%, list=29%, signal=40%
GO_TRANSPORT_OF_VIRUS	GO_TRANSPORT_OF_VIRUS		56	0.159575	0.50378	1	0.999385	1	5580	tags=30%, list=30%, signal=43%
GO_POSITIVE_REGULATION_OF_VIRAL_GENOME_REPLICATION	GO_POSITIVE_REGULATION_OF_VIRAL_GENOME_REPLICATION		33	0.171296	0.474376	0.998084	1	1	3891	tags=18%, list=21%, signal=23%
GO_PREASSEMBLY_OF_GPI_ANCHOR_IN_ER_MEMBRANE	GO_PREASSEMBLY_OF_GPI_ANCHOR_IN_ER_MEMBRANE		16	0.190686	0.450332	1	1	1	5817	tags=44%, list=32%, signal=64%
GO_ESTABLISHMENT_OF_PROTEIN_LOCALIZATION_TO_CHROMOSOME	GO_ESTABLISHMENT_OF_PROTEIN_LOCALIZATION_TO_CHROMOSOME		27	0.157793	0.431876	1	1	1	6356	tags=37%, list=34%, signal=56%
GO_NEGATIVE_REGULATION_OF_MRNA_SPLICING_VIA_SPLICEOSOME	GO_NEGATIVE_REGULATION_OF_MRNA_SPLICING_VIA_SPLICEOSOME		19	0.165299	0.412251	0.99807	0.999791	1	4994	tags=32%, list=27%, signal=43%

## Sheet: Ground_Control
NAME	GS<br> follow link to MSigDB	GS DETAILS	SIZE	ES	NES	NOM p-val	FDR q-val	FWER p-val	RANK AT MAX	LEADING EDGE
GO_NEGATIVE_REGULATION_OF_VASCULAR_ENDOTHELIAL_CELL_PROLIFERATION	GO_NEGATIVE_REGULATION_OF_VASCULAR_ENDOTHELIAL_CELL_PROLIFERATION	Details ...	19	-0.811807	-2.02442	0	0.072444	0.068	2292	tags=16%, list=12%, signal=18%
GO_RESPONSE_TO_TOPOLOGICALLY_INCORRECT_PROTEIN	GO_RESPONSE_TO_TOPOLOGICALLY_INCORRECT_PROTEIN	Details ...	185	-0.52669	-2.00045	0	0.057456	0.105	3876	tags=46%, list=21%, signal=58%
GO_INTRACILIARY_TRANSPORT_INVOLVED_IN_CILIUM_ASSEMBLY	GO_INTRACILIARY_TRANSPORT_INVOLVED_IN_CILIUM_ASSEMBLY	Details ...	40	-0.672784	-1.96768	0	0.0680457	0.18	2126	tags=48%, list=12%, signal=54%
GO_CELLULAR_RESPONSE_TO_TOPOLOGICALLY_INCORRECT_PROTEIN	GO_CELLULAR_RESPONSE_TO_TOPOLOGICALLY_INCORRECT_PROTEIN	Details ...	148	-0.532773	-1.95188	0	0.0638209	0.223	3856	tags=44%, list=21%, signal=55%
GO_RIBOSOME_BIOGENESIS	GO_RIBOSOME_BIOGENESIS	Details ...	260	-0.488343	-1.92953	0	0.0725126	0.298	5127	tags=55%, list=28%, signal=75%
GO_INTRACILIARY_TRANSPORT	GO_INTRACILIARY_TRANSPORT	Details ...	52	-0.619114	-1.91885	0	0.0740689	0.35	2126	tags=42%, list=12%, signal=48%
GO_PROTEIN_TRANSPORT_ALONG_MICROTUBULE	GO_PROTEIN_TRANSPORT_ALONG_MICROTUBULE	Details ...	67	-0.591546	-1.91147	0	0.0719909	0.388	2132	tags=40%, list=12%, signal=45%
GO_ENDOPLASMIC_RETICULUM_UNFOLDED_PROTEIN_RESPONSE	GO_ENDOPLASMIC_RETICULUM_UNFOLDED_PROTEIN_RESPONSE	Details ...	114	-0.538027	-1.90657	0	0.0674953	0.41	4059	tags=47%, list=22%, signal=60%
GO_INTERLEUKIN_8_PRODUCTION	GO_INTERLEUKIN_8_PRODUCTION	Details ...	69	-0.575555	-1.90068	0	0.0651839	0.437	1159	tags=20%, list=6%, signal=22%
GO_RRNA_METABOLIC_PROCESS	GO_RRNA_METABOLIC_PROCESS	Details ...	193	-0.496703	-1.89496	0	0.0643899	0.467	4714	tags=53%, list=26%, signal=71%
GO_NUCLEOTIDE_SUGAR_BIOSYNTHETIC_PROCESS	GO_NUCLEOTIDE_SUGAR_BIOSYNTHETIC_PROCESS	Details ...	23	-0.714688	-1.87573	0.00200401	0.0795043	0.568	3012	tags=57%, list=16%, signal=67%
GO_ER_NUCLEUS_SIGNALING_PATHWAY	GO_ER_NUCLEUS_SIGNALING_PATHWAY	Details ...	45	-0.621793	-1.87395	0	0.0742906	0.576	2903	tags=56%, list=16%, signal=66%
GO_POSITIVE_REGULATION_OF_INTERLEUKIN_8_PRODUCTION	GO_POSITIVE_REGULATION_OF_INTERLEUKIN_8_PRODUCTION	Details ...	43	-0.630368	-1.87109	0	0.0715803	0.588	1033	tags=26%, list=6%, signal=27%
GO_NATURAL_KILLER_CELL_ACTIVATION_INVOLVED_IN_IMMUNE_RESPONSE	GO_NATURAL_KILLER_CELL_ACTIVATION_INVOLVED_IN_IMMUNE_RESPONSE	Details ...	24	-0.700544	-1.8644	0.002	0.073823	0.626	3	tags=4%, list=0%, signal=4%
GO_ESTABLISHMENT_OF_MITOCHONDRION_LOCALIZATION	GO_ESTABLISHMENT_OF_MITOCHONDRION_LOCALIZATION	Details ...	23	-0.691499	-1.83414	0	0.106866	0.775	1924	tags=39%, list=10%, signal=44%
GO_PROTEIN_HYDROXYLATION	GO_PROTEIN_HYDROXYLATION	Details ...	26	-0.675918	-1.83206	0.00642398	0.103301	0.787	2974	tags=54%, list=16%, signal=64%
GO_REGULATION_OF_PEPTIDYL_SERINE_PHOSPHORYLATION_OF_STAT_PROTEIN	GO_REGULATION_OF_PEPTIDYL_SERINE_PHOSPHORYLATION_OF_STAT_PROTEIN	Details ...	18	-0.75155	-1.81958	0.00208768	0.114735	0.836	4568	tags=28%, list=25%, signal=37%
GO_CYTOSKELETON_DEPENDENT_INTRACELLULAR_TRANSPORT	GO_CYTOSKELETON_DEPENDENT_INTRACELLULAR_TRANSPORT	Details ...	172	-0.482373	-1.80898	0	0.127242	0.876	2132	tags=29%, list=12%, signal=33%
GO_NEGATIVE_REGULATION_OF_GLUCOSE_IMPORT	GO_NEGATIVE_REGULATION_OF_GLUCOSE_IMPORT	Details ...	15	-0.771412	-1.80039	0.006	0.135846	0.904	1161	tags=33%, list=6%, signal=36%
GO_COLLAGEN_METABOLIC_PROCESS	GO_COLLAGEN_METABOLIC_PROCESS	Details ...	17	-0.723456	-1.78148	0.00645161	0.162762	0.948	1484	tags=41%, list=8%, signal=45%
GO_RIBOSOME_ASSEMBLY	GO_RIBOSOME_ASSEMBLY		52	-0.570384	-1.7684	0	0.183573	0.974	5445	tags=63%, list=30%, signal=90%
GO_PROTEIN_FOLDING_IN_ENDOPLASMIC_RETICULUM	GO_PROTEIN_FOLDING_IN_ENDOPLASMIC_RETICULUM		16	-0.716382	-1.75489	0.00653595	0.206955	0.988	3877	tags=63%, list=21%, signal=79%
GO_NEGATIVE_REGULATION_OF_GLUCOSE_TRANSMEMBRANE_TRANSPORT	GO_NEGATIVE_REGULATION_OF_GLUCOSE_TRANSMEMBRANE_TRANSPORT		20	-0.665615	-1.72425	0.00821355	0.284167	0.997	1161	tags=25%, list=6%, signal=27%
GO_CELLULAR_RESPONSE_TO_LEPTIN_STIMULUS	GO_CELLULAR_RESPONSE_TO_LEPTIN_STIMULUS		17	-0.682162	-1.70863	0.0169133	0.321459	1	409	tags=24%, list=2%, signal=24%
GO_ENDOSOMAL_TRANSPORT	GO_ENDOSOMAL_TRANSPORT		208	-0.443516	-1.70247	0	0.330212	1	3600	tags=35%, list=20%, signal=43%
GO_NEGATIVE_REGULATION_OF_PHOSPHATIDYLINOSITOL_3_KINASE_SIGNALING	GO_NEGATIVE_REGULATION_OF_PHOSPHATIDYLINOSITOL_3_KINASE_SIGNALING		16	-0.692753	-1.69406	0.0160321	0.345435	1	777	tags=25%, list=4%, signal=26%
GO_MICROTUBULE_BASED_MOVEMENT	GO_MICROTUBULE_BASED_MOVEMENT		264	-0.434949	-1.69399	0	0.332879	1	3356	tags=32%, list=18%, signal=39%
GO_POSITIVE_REGULATION_OF_COAGULATION	GO_POSITIVE_REGULATION_OF_COAGULATION		27	-0.636808	-1.69302	0.004	0.324262	1	1813	tags=37%, list=10%, signal=41%
GO_LIPID_OXIDATION	GO_LIPID_OXIDATION		101	-0.481702	-1.69137	0.00205761	0.320222	1	2765	tags=33%, list=15%, signal=38%
GO_POSITIVE_REGULATION_OF_FATTY_ACID_METABOLIC_PROCESS	GO_POSITIVE_REGULATION_OF_FATTY_ACID_METABOLIC_PROCESS		17	-0.683191	-1.68628	0.012	0.325529	1	1132	tags=35%, list=6%, signal=38%
GO_IRE1_MEDIATED_UNFOLDED_PROTEIN_RESPONSE	GO_IRE1_MEDIATED_UNFOLDED_PROTEIN_RESPONSE		63	-0.523676	-1.68559	0	0.317127	1	4003	tags=44%, list=22%, signal=57%
GO_QUINONE_BIOSYNTHETIC_PROCESS	GO_QUINONE_BIOSYNTHETIC_PROCESS		15	-0.713282	-1.68394	0.0211864	0.312974	1	1846	tags=40%, list=10%, signal=44%
GO_REGULATION_OF_PROTEASOMAL_UBIQUITIN_DEPENDENT_PROTEIN_CATABOLIC_PROCESS	GO_REGULATION_OF_PROTEASOMAL_UBIQUITIN_DEPENDENT_PROTEIN_CATABOLIC_PROCESS		116	-0.471883	-1.68284	0	0.306806	1	3595	tags=40%, list=20%, signal=49%
GO_RIBONUCLEOPROTEIN_COMPLEX_BIOGENESIS	GO_RIBONUCLEOPROTEIN_COMPLEX_BIOGENESIS		425	-0.411007	-1.68169	0	0.301763	1	5127	tags=49%, list=28%, signal=66%
GO_POSITIVE_REGULATION_OF_PROTEIN_COMPLEX_DISASSEMBLY	GO_POSITIVE_REGULATION_OF_PROTEIN_COMPLEX_DISASSEMBLY		33	-0.58913	-1.66265	0.00201613	0.355837	1	3432	tags=52%, list=19%, signal=63%
GO_AXONAL_TRANSPORT	GO_AXONAL_TRANSPORT		54	-0.528018	-1.66212	0	0.347994	1	2915	tags=39%, list=16%, signal=46%
GO_CELLULAR_RESPONSE_TO_FLUID_SHEAR_STRESS	GO_CELLULAR_RESPONSE_TO_FLUID_SHEAR_STRESS		19	-0.669228	-1.65729	0.014433	0.354325	1	1269	tags=37%, list=7%, signal=40%
GO_RIBOSOMAL_LARGE_SUBUNIT_BIOGENESIS	GO_RIBOSOMAL_LARGE_SUBUNIT_BIOGENESIS		60	-0.514897	-1.65253	0.00650759	0.361382	1	5387	tags=53%, list=29%, signal=75%
GO_REGULATION_OF_FATTY_ACID_OXIDATION	GO_REGULATION_OF_FATTY_ACID_OXIDATION		30	-0.596068	-1.65198	0.0104822	0.353911	1	2489	tags=37%, list=14%, signal=42%
GO_RESPONSE_TO_LEPTIN	GO_RESPONSE_TO_LEPTIN		21	-0.64174	-1.65112	0.012959	0.347528	1	409	tags=24%, list=2%, signal=24%
GO_REGULATION_OF_CELL_MATURATION	GO_REGULATION_OF_CELL_MATURATION		22	-0.633328	-1.64941	0.0130435	0.344937	1	3227	tags=36%, list=18%, signal=44%
GO_CELL_REDOX_HOMEOSTASIS	GO_CELL_REDOX_HOMEOSTASIS		74	-0.50495	-1.6481	0	0.340753	1	3683	tags=38%, list=20%, signal=47%
GO_UBIQUITIN_DEPENDENT_ERAD_PATHWAY	GO_UBIQUITIN_DEPENDENT_ERAD_PATHWAY		71	-0.50386	-1.6463	0.00626305	0.33906	1	4006	tags=44%, list=22%, signal=56%
GO_PROTEIN_FOLDING	GO_PROTEIN_FOLDING		201	-0.435534	-1.6463	0	0.331354	1	4350	tags=46%, list=24%, signal=59%
GO_NEGATIVE_REGULATION_OF_BLOOD_VESSEL_ENDOTHELIAL_CELL_MIGRATION	GO_NEGATIVE_REGULATION_OF_BLOOD_VESSEL_ENDOTHELIAL_CELL_MIGRATION		64	-0.501133	-1.64012	0.0041841	0.345749	1	3318	tags=19%, list=18%, signal=23%
GO_CELLULAR_RESPONSE_TO_ARSENIC_CONTAINING_SUBSTANCE	GO_CELLULAR_RESPONSE_TO_ARSENIC_CONTAINING_SUBSTANCE		18	-0.66337	-1.6369	0.0194384	0.348585	1	4057	tags=67%, list=22%, signal=85%
GO_REGULATION_OF_PROTEASOMAL_PROTEIN_CATABOLIC_PROCESS	GO_REGULATION_OF_PROTEASOMAL_PROTEIN_CATABOLIC_PROCESS		174	-0.436511	-1.63636	0	0.343254	1	4033	tags=41%, list=22%, signal=52%
GO_REGULATION_OF_ACTIN_FILAMENT_BASED_MOVEMENT	GO_REGULATION_OF_ACTIN_FILAMENT_BASED_MOVEMENT		44	-0.548084	-1.63594	0.00211864	0.337808	1	987	tags=23%, list=5%, signal=24%
GO_REGULATION_OF_ENDOTHELIAL_CELL_DIFFERENTIATION	GO_REGULATION_OF_ENDOTHELIAL_CELL_DIFFERENTIATION		39	-0.553577	-1.63392	0.00643777	0.33742	1	758	tags=10%, list=4%, signal=11%
GO_CIRCADIAN_RHYTHM	GO_CIRCADIAN_RHYTHM		190	-0.428884	-1.62529	0	0.358245	1	1233	tags=16%, list=7%, signal=17%
GO_FATTY_ACID_BETA_OXIDATION	GO_FATTY_ACID_BETA_OXIDATION		72	-0.491618	-1.62455	0	0.353908	1	3611	tags=44%, list=20%, signal=55%
GO_RESPONSE_TO_ENDOPLASMIC_RETICULUM_STRESS	GO_RESPONSE_TO_ENDOPLASMIC_RETICULUM_STRESS		264	-0.410203	-1.62285	0	0.352337	1	3856	tags=38%, list=21%, signal=47%
GO_REGULATION_OF_RESPONSE_TO_REACTIVE_OXYGEN_SPECIES	GO_REGULATION_OF_RESPONSE_TO_REACTIVE_OXYGEN_SPECIES		39	-0.544896	-1.62194	0.014862	0.348816	1	1545	tags=26%, list=8%, signal=28%
GO_RETROGRADE_VESICLE_MEDIATED_TRANSPORT_GOLGI_TO_ENDOPLASMIC_RETICULUM	GO_RETROGRADE_VESICLE_MEDIATED_TRANSPORT_GOLGI_TO_ENDOPLASMIC_RETICULUM		82	-0.48289	-1.61683	0.00213675	0.359292	1	5560	tags=56%, list=30%, signal=80%
GO_DE_NOVO_PROTEIN_FOLDING	GO_DE_NOVO_PROTEIN_FOLDING		34	-0.560497	-1.6156	0.0234542	0.356566	1	3275	tags=47%, list=18%, signal=57%
GO_INTRA_GOLGI_VESICLE_MEDIATED_TRANSPORT	GO_INTRA_GOLGI_VESICLE_MEDIATED_TRANSPORT		29	-0.574633	-1.61401	0.0204082	0.35492	1	3803	tags=52%, list=21%, signal=65%
GO_NCRNA_PROCESSING	GO_NCRNA_PROCESSING		352	-0.398827	-1.61373	0	0.349665	1	4734	tags=45%, list=26%, signal=59%
GO_CILIUM_ORGANIZATION	GO_CILIUM_ORGANIZATION		362	-0.397161	-1.61302	0	0.345746	1	3376	tags=30%, list=18%, signal=36%
GO_HEART_TRABECULA_FORMATION	GO_HEART_TRABECULA_FORMATION		15	-0.666431	-1.61227	0.031185	0.342574	1	482	tags=20%, list=3%, signal=21%
GO_AXO_DENDRITIC_TRANSPORT	GO_AXO_DENDRITIC_TRANSPORT		64	-0.498608	-1.6109	0.00649351	0.340991	1	2915	tags=36%, list=16%, signal=43%
GO_NEGATIVE_REGULATION_OF_CHEMOKINE_PRODUCTION	GO_NEGATIVE_REGULATION_OF_CHEMOKINE_PRODUCTION		18	-0.621537	-1.60964	0.0164948	0.339149	1	2741	tags=39%, list=15%, signal=46%
GO_PSEUDOURIDINE_SYNTHESIS	GO_PSEUDOURIDINE_SYNTHESIS		17	-0.650486	-1.60895	0.0265306	0.335885	1	3278	tags=53%, list=18%, signal=64%
GO_KINETOCHORE_ASSEMBLY	GO_KINETOCHORE_ASSEMBLY		15	-0.664786	-1.60459	0.0299786	0.342463	1	3110	tags=67%, list=17%, signal=80%
GO_NUCLEOTIDE_SUGAR_METABOLIC_PROCESS	GO_NUCLEOTIDE_SUGAR_METABOLIC_PROCESS		17	-0.648771	-1.60022	0.0222717	0.350278	1	3587	tags=59%, list=19%, signal=73%
GO_POSITIVE_REGULATION_OF_VASCULAR_ENDOTHELIAL_GROWTH_FACTOR_RECEPTOR_SIGNALING_PATHWAY	GO_POSITIVE_REGULATION_OF_VASCULAR_ENDOTHELIAL_GROWTH_FACTOR_RECEPTOR_SIGNALING_PATHWAY		18	-0.635932	-1.59964	0.0262582	0.346383	1	2057	tags=33%, list=11%, signal=37%
GO_POSITIVE_REGULATION_OF_G1_S_TRANSITION_OF_MITOTIC_CELL_CYCLE	GO_POSITIVE_REGULATION_OF_G1_S_TRANSITION_OF_MITOTIC_CELL_CYCLE		42	-0.54429	-1.59944	0.0124224	0.341729	1	2144	tags=26%, list=12%, signal=30%
GO_NEGATIVE_REGULATION_OF_CELL_MIGRATION_INVOLVED_IN_SPROUTING_ANGIOGENESIS	GO_NEGATIVE_REGULATION_OF_CELL_MIGRATION_INVOLVED_IN_SPROUTING_ANGIOGENESIS		36	-0.549145	-1.5947	0.012605	0.351328	1	148	tags=6%, list=1%, signal=6%
GO_SELECTIVE_AUTOPHAGY	GO_SELECTIVE_AUTOPHAGY		46	-0.518016	-1.59301	0.00898876	0.351197	1	3005	tags=39%, list=16%, signal=47%
GO_NEGATIVE_REGULATION_OF_CELLULAR_RESPONSE_TO_DRUG	GO_NEGATIVE_REGULATION_OF_CELLULAR_RESPONSE_TO_DRUG		21	-0.62396	-1.59179	0.0294737	0.349691	1	1545	tags=19%, list=8%, signal=21%
GO_NOTOCHORD_DEVELOPMENT	GO_NOTOCHORD_DEVELOPMENT		19	-0.62192	-1.5858	0.0300601	0.36387	1	1079	tags=21%, list=6%, signal=22%
GO_ERAD_PATHWAY	GO_ERAD_PATHWAY		92	-0.460605	-1.5855	0.00200803	0.359776	1	4006	tags=42%, list=22%, signal=54%
GO_NEGATIVE_REGULATION_OF_PROTEIN_KINASE_B_SIGNALING	GO_NEGATIVE_REGULATION_OF_PROTEIN_KINASE_B_SIGNALING		58	-0.495314	-1.58491	0.00215983	0.356238	1	1325	tags=21%, list=7%, signal=22%
GO_CELLULAR_RESPONSE_TO_PH	GO_CELLULAR_RESPONSE_TO_PH		21	-0.614919	-1.57998	0.0245902	0.367352	1	1565	tags=29%, list=8%, signal=31%
GO_RESPONSE_TO_PH	GO_RESPONSE_TO_PH		39	-0.539438	-1.57906	0.0188679	0.365271	1	1565	tags=26%, list=8%, signal=28%
GO_NEGATIVE_REGULATION_OF_SPROUTING_ANGIOGENESIS	GO_NEGATIVE_REGULATION_OF_SPROUTING_ANGIOGENESIS		63	-0.493876	-1.57891	0.012848	0.360997	1	1196	tags=8%, list=6%, signal=8%
GO_NEGATIVE_REGULATION_OF_RESPONSE_TO_ENDOPLASMIC_RETICULUM_STRESS	GO_NEGATIVE_REGULATION_OF_RESPONSE_TO_ENDOPLASMIC_RETICULUM_STRESS		42	-0.52549	-1.57452	0.0164271	0.37061	1	4059	tags=55%, list=22%, signal=70%
GO_MATURATION_OF_LSU_RRNA	GO_MATURATION_OF_LSU_RRNA		18	-0.644513	-1.57255	0.0102249	0.372369	1	4567	tags=61%, list=25%, signal=81%
GO_OVULATION	GO_OVULATION		21	-0.61402	-1.56739	0.0340681	0.384257	1	1967	tags=38%, list=11%, signal=43%
GO_REGULATION_OF_METANEPHROS_DEVELOPMENT	GO_REGULATION_OF_METANEPHROS_DEVELOPMENT		23	-0.580919	-1.56472	0.0280561	0.387775	1	707	tags=22%, list=4%, signal=23%
GO_CIRCADIAN_REGULATION_OF_GENE_EXPRESSION	GO_CIRCADIAN_REGULATION_OF_GENE_EXPRESSION		55	-0.49732	-1.56443	0.0144928	0.38383	1	654	tags=18%, list=4%, signal=19%
GO_SOMATIC_STEM_CELL_DIVISION	GO_SOMATIC_STEM_CELL_DIVISION		23	-0.599124	-1.56396	0.0283401	0.380456	1	1002	tags=22%, list=5%, signal=23%
GO_REGULATION_OF_RYANODINE_SENSITIVE_CALCIUM_RELEASE_CHANNEL_ACTIVITY	GO_REGULATION_OF_RYANODINE_SENSITIVE_CALCIUM_RELEASE_CHANNEL_ACTIVITY		23	-0.59061	-1.56389	0.0278373	0.37596	1	934	tags=17%, list=5%, signal=18%
GO_NCRNA_METABOLIC_PROCESS	GO_NCRNA_METABOLIC_PROCESS		428	-0.380089	-1.55666	0	0.394655	1	4734	tags=43%, list=26%, signal=56%
GO_HEAD_MORPHOGENESIS	GO_HEAD_MORPHOGENESIS		38	-0.528499	-1.55654	0.0130435	0.390424	1	1412	tags=24%, list=8%, signal=26%
GO_REGULATION_OF_MAST_CELL_ACTIVATION	GO_REGULATION_OF_MAST_CELL_ACTIVATION		38	-0.528034	-1.55567	0.0187891	0.388456	1	2996	tags=32%, list=16%, signal=38%
GO_REGULATION_OF_DNA_DAMAGE_RESPONSE_SIGNAL_TRANSDUCTION_BY_P53_CLASS_MEDIATOR	GO_REGULATION_OF_DNA_DAMAGE_RESPONSE_SIGNAL_TRANSDUCTION_BY_P53_CLASS_MEDIATOR		31	-0.539512	-1.55281	0.0290456	0.393096	1	1209	tags=19%, list=7%, signal=21%
GO_POSITIVE_REGULATION_OF_MAST_CELL_ACTIVATION	GO_POSITIVE_REGULATION_OF_MAST_CELL_ACTIVATION		19	-0.605014	-1.55163	0.0378151	0.39244	1	935	tags=21%, list=5%, signal=22%
GO_RHYTHMIC_BEHAVIOR	GO_RHYTHMIC_BEHAVIOR		43	-0.526944	-1.55162	0.0237624	0.388029	1	927	tags=14%, list=5%, signal=15%
GO_VENTRICULAR_CARDIAC_MUSCLE_CELL_DIFFERENTIATION	GO_VENTRICULAR_CARDIAC_MUSCLE_CELL_DIFFERENTIATION		17	-0.627579	-1.55155	0.033543	0.383932	1	2649	tags=35%, list=14%, signal=41%
GO_NEGATIVE_REGULATION_OF_VASCULAR_ASSOCIATED_SMOOTH_MUSCLE_CELL_MIGRATION	GO_NEGATIVE_REGULATION_OF_VASCULAR_ASSOCIATED_SMOOTH_MUSCLE_CELL_MIGRATION		17	-0.627827	-1.55016	0.0376569	0.384586	1	2213	tags=18%, list=12%, signal=20%
GO_NEGATIVE_REGULATION_OF_TRANSMEMBRANE_TRANSPORT	GO_NEGATIVE_REGULATION_OF_TRANSMEMBRANE_TRANSPORT		117	-0.440182	-1.54964	0.00574713	0.382079	1	1249	tags=14%, list=7%, signal=15%
GO_NEURON_DEATH_IN_RESPONSE_TO_OXIDATIVE_STRESS	GO_NEURON_DEATH_IN_RESPONSE_TO_OXIDATIVE_STRESS		26	-0.582678	-1.54939	0.0216535	0.378845	1	1913	tags=31%, list=10%, signal=34%
GO_REGULATION_OF_DNA_TEMPLATED_TRANSCRIPTION_IN_RESPONSE_TO_STRESS	GO_REGULATION_OF_DNA_TEMPLATED_TRANSCRIPTION_IN_RESPONSE_TO_STRESS		118	-0.433883	-1.54667	0	0.383279	1	2996	tags=34%, list=16%, signal=40%
GO_REGULATION_OF_UBIQUITIN_DEPENDENT_PROTEIN_CATABOLIC_PROCESS	GO_REGULATION_OF_UBIQUITIN_DEPENDENT_PROTEIN_CATABOLIC_PROCESS		140	-0.428439	-1.54583	0.00217865	0.381844	1	4094	tags=41%, list=22%, signal=53%
GO_CELLULAR_RESPONSE_TO_HEAT	GO_CELLULAR_RESPONSE_TO_HEAT		123	-0.428276	-1.54516	0	0.380029	1	3998	tags=38%, list=22%, signal=48%
GO_BLOOD_VESSEL_ENDOTHELIAL_CELL_PROLIFERATION_INVOLVED_IN_SPROUTING_ANGIOGENESIS	GO_BLOOD_VESSEL_ENDOTHELIAL_CELL_PROLIFERATION_INVOLVED_IN_SPROUTING_ANGIOGENESIS		44	-0.503751	-1.54026	0.0141988	0.391983	1	3143	tags=23%, list=17%, signal=27%
GO_REGULATION_OF_CELLULAR_RESPONSE_TO_HEAT	GO_REGULATION_OF_CELLULAR_RESPONSE_TO_HEAT		75	-0.463983	-1.53922	0.00612245	0.391126	1	3998	tags=41%, list=22%, signal=53%
GO_NEGATIVE_REGULATION_OF_ESTABLISHMENT_OF_PROTEIN_LOCALIZATION	GO_NEGATIVE_REGULATION_OF_ESTABLISHMENT_OF_PROTEIN_LOCALIZATION		174	-0.411414	-1.53584	0	0.397749	1	2294	tags=25%, list=12%, signal=29%
GO_RHYTHMIC_PROCESS	GO_RHYTHMIC_PROCESS		272	-0.390261	-1.53448	0	0.398095	1	1233	tags=15%, list=7%, signal=16%
GO_NEGATIVE_REGULATION_OF_TUMOR_NECROSIS_FACTOR_SUPERFAMILY_CYTOKINE_PRODUCTION	GO_NEGATIVE_REGULATION_OF_TUMOR_NECROSIS_FACTOR_SUPERFAMILY_CYTOKINE_PRODUCTION		54	-0.483271	-1.53162	0.00655022	0.403197	1	1134	tags=19%, list=6%, signal=20%
GO_POSITIVE_REGULATION_OF_TRANSLATIONAL_INITIATION	GO_POSITIVE_REGULATION_OF_TRANSLATIONAL_INITIATION		26	-0.561812	-1.52945	0.0292276	0.406097	1	4241	tags=46%, list=23%, signal=60%
GO_REGULATION_OF_NECROTIC_CELL_DEATH	GO_REGULATION_OF_NECROTIC_CELL_DEATH		33	-0.538192	-1.52923	0.024948	0.402896	1	1024	tags=15%, list=6%, signal=16%
GO_REGULATION_OF_PLATELET_DERIVED_GROWTH_FACTOR_RECEPTOR_SIGNALING_PATHWAY	GO_REGULATION_OF_PLATELET_DERIVED_GROWTH_FACTOR_RECEPTOR_SIGNALING_PATHWAY		23	-0.592904	-1.52857	0.0361702	0.401018	1	1673	tags=26%, list=9%, signal=29%
GO_NEGATIVE_REGULATION_OF_PEPTIDE_SECRETION	GO_NEGATIVE_REGULATION_OF_PEPTIDE_SECRETION		129	-0.421935	-1.52687	0.00213675	0.4022	1	2294	tags=27%, list=12%, signal=31%
GO_REGULATION_OF_FATTY_ACID_METABOLIC_PROCESS	GO_REGULATION_OF_FATTY_ACID_METABOLIC_PROCESS		48	-0.497352	-1.52641	0.0191489	0.399911	1	1132	tags=23%, list=6%, signal=24%
GO_RIBOSOMAL_SMALL_SUBUNIT_BIOGENESIS	GO_RIBOSOMAL_SMALL_SUBUNIT_BIOGENESIS		58	-0.477925	-1.52466	0.0235043	0.401745	1	4617	tags=50%, list=25%, signal=67%
GO_REGULATION_OF_MICROTUBULE_BASED_PROCESS	GO_REGULATION_OF_MICROTUBULE_BASED_PROCESS		204	-0.398768	-1.52461	0.00208768	0.398189	1	3195	tags=33%, list=17%, signal=40%
GO_MICROTUBULE_DEPOLYMERIZATION	GO_MICROTUBULE_DEPOLYMERIZATION		43	-0.511869	-1.52436	0.010395	0.395338	1	2085	tags=33%, list=11%, signal=37%
GO_CYTOKINE_PRODUCTION_INVOLVED_IN_INFLAMMATORY_RESPONSE	GO_CYTOKINE_PRODUCTION_INVOLVED_IN_INFLAMMATORY_RESPONSE		45	-0.498591	-1.5233	0.0126582	0.394765	1	1295	tags=22%, list=7%, signal=24%
GO_PROTEIN_EXIT_FROM_ENDOPLASMIC_RETICULUM	GO_PROTEIN_EXIT_FROM_ENDOPLASMIC_RETICULUM		43	-0.497256	-1.5222	0.0212766	0.394673	1	4006	tags=44%, list=22%, signal=56%
GO_FATTY_ACID_BETA_OXIDATION_USING_ACYL_COA_OXIDASE	GO_FATTY_ACID_BETA_OXIDATION_USING_ACYL_COA_OXIDASE		15	-0.642168	-1.5209	0.0589474	0.395435	1	2939	tags=40%, list=16%, signal=48%
GO_RESPONSE_TO_ISCHEMIA	GO_RESPONSE_TO_ISCHEMIA		44	-0.509135	-1.52021	0.0162272	0.394029	1	1904	tags=30%, list=10%, signal=33%
GO_REGULATION_OF_MITOCHONDRIAL_MEMBRANE_POTENTIAL	GO_REGULATION_OF_MITOCHONDRIAL_MEMBRANE_POTENTIAL		68	-0.465763	-1.51762	0.0146751	0.399006	1	1441	tags=18%, list=8%, signal=19%
GO_POSITIVE_REGULATION_OF_TRANSCRIPTION_FROM_RNA_POLYMERASE_II_PROMOTER_IN_RESPONSE_TO_STRESS	GO_POSITIVE_REGULATION_OF_TRANSCRIPTION_FROM_RNA_POLYMERASE_II_PROMOTER_IN_RESPONSE_TO_STRESS		28	-0.555537	-1.5144	0.0285714	0.405814	1	2745	tags=46%, list=15%, signal=54%
GO_PROTEASOMAL_PROTEIN_CATABOLIC_PROCESS	GO_PROTEASOMAL_PROTEIN_CATABOLIC_PROCESS		448	-0.366033	-1.5139	0	0.40395	1	4033	tags=33%, list=22%, signal=41%
GO_NEGATIVE_REGULATION_OF_INTERLEUKIN_6_PRODUCTION	GO_NEGATIVE_REGULATION_OF_INTERLEUKIN_6_PRODUCTION		42	-0.499963	-1.51375	0.031746	0.400925	1	2783	tags=31%, list=15%, signal=36%
GO_NEGATIVE_REGULATION_OF_MITOCHONDRION_ORGANIZATION	GO_NEGATIVE_REGULATION_OF_MITOCHONDRION_ORGANIZATION		50	-0.488945	-1.50879	0.0147679	0.413264	1	3463	tags=40%, list=19%, signal=49%
GO_REGULATION_OF_CILIUM_ASSEMBLY	GO_REGULATION_OF_CILIUM_ASSEMBLY		51	-0.490012	-1.50834	0.0250522	0.411266	1	3835	tags=39%, list=21%, signal=49%
GO_ENDOPLASMIC_RETICULUM_TO_CYTOSOL_TRANSPORT	GO_ENDOPLASMIC_RETICULUM_TO_CYTOSOL_TRANSPORT		28	-0.54754	-1.50721	0.0330396	0.410946	1	4006	tags=50%, list=22%, signal=64%
GO_G_PROTEIN_COUPLED_RECEPTOR_SIGNALING_PATHWAY_INVOLVED_IN_HEART_PROCESS	GO_G_PROTEIN_COUPLED_RECEPTOR_SIGNALING_PATHWAY_INVOLVED_IN_HEART_PROCESS		16	-0.633256	-1.50495	0.0483193	0.414666	1	19	tags=6%, list=0%, signal=6%
GO_STEM_CELL_DIVISION	GO_STEM_CELL_DIVISION		40	-0.510612	-1.50487	0.0354167	0.411502	1	1261	tags=20%, list=7%, signal=21%
GO_NEGATIVE_REGULATION_OF_CYTOKINE_SECRETION	GO_NEGATIVE_REGULATION_OF_CYTOKINE_SECRETION		58	-0.469596	-1.50333	0.0104384	0.412607	1	1295	tags=21%, list=7%, signal=22%
GO_VESICLE_MEDIATED_TRANSPORT_TO_THE_PLASMA_MEMBRANE	GO_VESICLE_MEDIATED_TRANSPORT_TO_THE_PLASMA_MEMBRANE		90	-0.440195	-1.50328	0.0164948	0.409425	1	4271	tags=47%, list=23%, signal=60%
GO_MATURATION_OF_5_8S_RRNA	GO_MATURATION_OF_5_8S_RRNA		26	-0.557705	-1.50091	0.0512821	0.41308	1	5431	tags=65%, list=29%, signal=93%
GO_MITOTIC_CYTOKINETIC_PROCESS	GO_MITOTIC_CYTOKINETIC_PROCESS		21	-0.573486	-1.50067	0.0426357	0.410484	1	4380	tags=48%, list=24%, signal=62%
GO_NEGATIVE_REGULATION_OF_HORMONE_SECRETION	GO_NEGATIVE_REGULATION_OF_HORMONE_SECRETION		65	-0.462836	-1.50033	0.0160966	0.408331	1	2294	tags=34%, list=12%, signal=39%
GO_REGULATION_OF_RESPONSE_TO_ENDOPLASMIC_RETICULUM_STRESS	GO_REGULATION_OF_RESPONSE_TO_ENDOPLASMIC_RETICULUM_STRESS		79	-0.451412	-1.50019	0.0144033	0.405608	1	4059	tags=49%, list=22%, signal=63%
GO_REGULATION_OF_CARDIAC_MUSCLE_CONTRACTION	GO_REGULATION_OF_CARDIAC_MUSCLE_CONTRACTION		77	-0.456525	-1.49967	0.0101626	0.40394	1	1259	tags=18%, list=7%, signal=19%
GO_RESPONSE_TO_ARSENIC_CONTAINING_SUBSTANCE	GO_RESPONSE_TO_ARSENIC_CONTAINING_SUBSTANCE		30	-0.537863	-1.49862	0.0294118	0.40428	1	4057	tags=53%, list=22%, signal=68%
GO_REGULATION_OF_MICROTUBULE_DEPOLYMERIZATION	GO_REGULATION_OF_MICROTUBULE_DEPOLYMERIZATION		28	-0.538296	-1.49819	0.0308642	0.402668	1	2085	tags=43%, list=11%, signal=48%
GO_SEQUESTERING_OF_TRIGLYCERIDE	GO_SEQUESTERING_OF_TRIGLYCERIDE		15	-0.641637	-1.49728	0.0466531	0.402396	1	2819	tags=40%, list=15%, signal=47%
GO_CELLULAR_RESPONSE_TO_MECHANICAL_STIMULUS	GO_CELLULAR_RESPONSE_TO_MECHANICAL_STIMULUS		75	-0.449496	-1.49612	0.010661	0.402873	1	2114	tags=27%, list=11%, signal=30%
GO_NEGATIVE_REGULATION_OF_STEM_CELL_DIFFERENTIATION	GO_NEGATIVE_REGULATION_OF_STEM_CELL_DIFFERENTIATION		20	-0.592998	-1.49269	0.0611814	0.410082	1	1261	tags=20%, list=7%, signal=21%
GO_RETROGRADE_TRANSPORT_ENDOSOME_TO_PLASMA_MEMBRANE	GO_RETROGRADE_TRANSPORT_ENDOSOME_TO_PLASMA_MEMBRANE		27	-0.552672	-1.48991	0.046748	0.415614	1	3488	tags=52%, list=19%, signal=64%
GO_REGULATION_OF_GLIAL_CELL_MIGRATION	GO_REGULATION_OF_GLIAL_CELL_MIGRATION		17	-0.60505	-1.48983	0.0555556	0.412788	1	2479	tags=29%, list=13%, signal=34%
GO_REGULATION_OF_VASCULAR_ENDOTHELIAL_GROWTH_FACTOR_RECEPTOR_SIGNALING_PATHWAY	GO_REGULATION_OF_VASCULAR_ENDOTHELIAL_GROWTH_FACTOR_RECEPTOR_SIGNALING_PATHWAY		34	-0.516084	-1.4876	0.0342612	0.416919	1	2397	tags=29%, list=13%, signal=34%
GO_RIBOSOMAL_LARGE_SUBUNIT_ASSEMBLY	GO_RIBOSOMAL_LARGE_SUBUNIT_ASSEMBLY		26	-0.555378	-1.48674	0.0367171	0.416364	1	5296	tags=54%, list=29%, signal=75%
GO_ORGANELLE_TRANSPORT_ALONG_MICROTUBULE	GO_ORGANELLE_TRANSPORT_ALONG_MICROTUBULE		79	-0.444439	-1.48649	0.0101215	0.413986	1	4098	tags=39%, list=22%, signal=50%
GO_CELL_MIGRATION_INVOLVED_IN_SPROUTING_ANGIOGENESIS	GO_CELL_MIGRATION_INVOLVED_IN_SPROUTING_ANGIOGENESIS		86	-0.434313	-1.48609	0.0121704	0.412083	1	855	tags=10%, list=5%, signal=11%
GO_NEGATIVE_REGULATION_OF_MYOBLAST_DIFFERENTIATION	GO_NEGATIVE_REGULATION_OF_MYOBLAST_DIFFERENTIATION		25	-0.559747	-1.4855	0.0449219	0.410917	1	953	tags=32%, list=5%, signal=34%
GO_NEGATIVE_REGULATION_OF_CALCIUM_ION_TRANSMEMBRANE_TRANSPORT	GO_NEGATIVE_REGULATION_OF_CALCIUM_ION_TRANSMEMBRANE_TRANSPORT		37	-0.516392	-1.48546	0.0295359	0.408078	1	818	tags=16%, list=4%, signal=17%
GO_REGULATION_OF_OXIDATIVE_STRESS_INDUCED_CELL_DEATH	GO_REGULATION_OF_OXIDATIVE_STRESS_INDUCED_CELL_DEATH		70	-0.456725	-1.48452	0.0125261	0.408077	1	3586	tags=30%, list=19%, signal=37%
GO_PERK_MEDIATED_UNFOLDED_PROTEIN_RESPONSE	GO_PERK_MEDIATED_UNFOLDED_PROTEIN_RESPONSE		20	-0.599531	-1.48437	0.0582121	0.405758	1	2719	tags=50%, list=15%, signal=59%
GO_DIOL_BIOSYNTHETIC_PROCESS	GO_DIOL_BIOSYNTHETIC_PROCESS		18	-0.598384	-1.48345	0.0705128	0.405689	1	3083	tags=44%, list=17%, signal=53%
GO_TRANSCRIPTION_BY_RNA_POLYMERASE_I	GO_TRANSCRIPTION_BY_RNA_POLYMERASE_I		62	-0.455373	-1.4765	0.0265849	0.424568	1	4977	tags=52%, list=27%, signal=70%
GO_MIDBODY_ABSCISSION	GO_MIDBODY_ABSCISSION		15	-0.628049	-1.47634	0.0673684	0.42209	1	3368	tags=40%, list=18%, signal=49%
GO_RETROGRADE_TRANSPORT_ENDOSOME_TO_GOLGI	GO_RETROGRADE_TRANSPORT_ENDOSOME_TO_GOLGI		77	-0.440286	-1.47628	0.015625	0.41942	1	4475	tags=39%, list=24%, signal=51%
GO_MAINTENANCE_OF_GASTROINTESTINAL_EPITHELIUM	GO_MAINTENANCE_OF_GASTROINTESTINAL_EPITHELIUM		19	-0.590288	-1.47607	0.0538302	0.417311	1	609	tags=16%, list=3%, signal=16%
GO_REGULATION_OF_GLOMERULUS_DEVELOPMENT	GO_REGULATION_OF_GLOMERULUS_DEVELOPMENT		15	-0.627753	-1.47457	0.0481928	0.419262	1	707	tags=27%, list=4%, signal=28%
GO_RESPONSE_TO_FLUID_SHEAR_STRESS	GO_RESPONSE_TO_FLUID_SHEAR_STRESS		34	-0.515494	-1.47444	0.04	0.416802	1	2479	tags=35%, list=13%, signal=41%
GO_NEGATIVE_REGULATION_OF_CYTOKINE_PRODUCTION_INVOLVED_IN_INFLAMMATORY_RESPONSE	GO_NEGATIVE_REGULATION_OF_CYTOKINE_PRODUCTION_INVOLVED_IN_INFLAMMATORY_RESPONSE		20	-0.582418	-1.47349	0.0408163	0.417166	1	2582	tags=40%, list=14%, signal=46%
GO_ORGANELLE_DISASSEMBLY	GO_ORGANELLE_DISASSEMBLY		93	-0.434058	-1.47335	0.0162602	0.414953	1	4285	tags=38%, list=23%, signal=49%
GO_CLEAVAGE_INVOLVED_IN_RRNA_PROCESSING	GO_CLEAVAGE_INVOLVED_IN_RRNA_PROCESSING		20	-0.572429	-1.47311	0.0483193	0.412998	1	2522	tags=45%, list=14%, signal=52%
GO_REGULATION_OF_GLUCOSE_TRANSMEMBRANE_TRANSPORT	GO_REGULATION_OF_GLUCOSE_TRANSMEMBRANE_TRANSPORT		77	-0.442794	-1.47094	0.00840336	0.41716	1	758	tags=13%, list=4%, signal=13%
GO_POSITIVE_REGULATION_OF_UBIQUITIN_DEPENDENT_PROTEIN_CATABOLIC_PROCESS	GO_POSITIVE_REGULATION_OF_UBIQUITIN_DEPENDENT_PROTEIN_CATABOLIC_PROCESS		89	-0.435548	-1.47022	0.0130152	0.416655	1	4033	tags=45%, list=22%, signal=57%
GO_NATURAL_KILLER_CELL_MEDIATED_IMMUNITY	GO_NATURAL_KILLER_CELL_MEDIATED_IMMUNITY		48	-0.481666	-1.46929	0.0201613	0.416784	1	917	tags=10%, list=5%, signal=11%
GO_NEGATIVE_REGULATION_OF_SMOOTH_MUSCLE_CELL_MIGRATION	GO_NEGATIVE_REGULATION_OF_SMOOTH_MUSCLE_CELL_MIGRATION		33	-0.510857	-1.46929	0.0361446	0.414156	1	649	tags=12%, list=4%, signal=13%
GO_MITOPHAGY	GO_MITOPHAGY		21	-0.563069	-1.46879	0.060241	0.412966	1	4137	tags=57%, list=22%, signal=74%
GO_RESPONSE_TO_ACIDIC_PH	GO_RESPONSE_TO_ACIDIC_PH		22	-0.567938	-1.46787	0.0615079	0.412955	1	821	tags=23%, list=4%, signal=24%
GO_POSITIVE_REGULATION_OF_EPITHELIAL_CELL_MIGRATION	GO_POSITIVE_REGULATION_OF_EPITHELIAL_CELL_MIGRATION		154	-0.402439	-1.46733	0	0.412203	1	2996	tags=29%, list=16%, signal=34%
GO_REGULATION_OF_CELL_MIGRATION_INVOLVED_IN_SPROUTING_ANGIOGENESIS	GO_REGULATION_OF_CELL_MIGRATION_INVOLVED_IN_SPROUTING_ANGIOGENESIS		71	-0.443105	-1.46671	0.018	0.411596	1	1415	tags=10%, list=8%, signal=11%
GO_PEPTIDYL_PROLINE_MODIFICATION	GO_PEPTIDYL_PROLINE_MODIFICATION		45	-0.480759	-1.46645	0.0367171	0.40985	1	2974	tags=36%, list=16%, signal=42%
GO_POSITIVE_REGULATION_OF_MACROAUTOPHAGY	GO_POSITIVE_REGULATION_OF_MACROAUTOPHAGY		66	-0.463382	-1.46559	0.0223124	0.409938	1	3395	tags=38%, list=18%, signal=46%
GO_REGULATION_OF_PROTEIN_KINASE_A_SIGNALING	GO_REGULATION_OF_PROTEIN_KINASE_A_SIGNALING		20	-0.581645	-1.46466	0.0515873	0.410359	1	3262	tags=70%, list=18%, signal=85%
GO_SPLICEOSOMAL_SNRNP_ASSEMBLY	GO_SPLICEOSOMAL_SNRNP_ASSEMBLY		43	-0.482786	-1.46389	0.0198413	0.410288	1	4400	tags=42%, list=24%, signal=55%
GO_MATURATION_OF_SSU_RRNA	GO_MATURATION_OF_SSU_RRNA		42	-0.497423	-1.46278	0.0481172	0.411091	1	3870	tags=50%, list=21%, signal=63%
GO_FACE_MORPHOGENESIS	GO_FACE_MORPHOGENESIS		32	-0.521602	-1.46146	0.0501044	0.412568	1	1412	tags=22%, list=8%, signal=24%
GO_BLOOD_VESSEL_ENDOTHELIAL_CELL_MIGRATION	GO_BLOOD_VESSEL_ENDOTHELIAL_CELL_MIGRATION		156	-0.395369	-1.46034	0.00613497	0.413317	1	2515	tags=19%, list=14%, signal=21%
GO_CHONDROCYTE_PROLIFERATION	GO_CHONDROCYTE_PROLIFERATION		16	-0.609382	-1.45889	0.0715835	0.415393	1	2151	tags=38%, list=12%, signal=42%
GO_MICROTUBULE_POLYMERIZATION_OR_DEPOLYMERIZATION	GO_MICROTUBULE_POLYMERIZATION_OR_DEPOLYMERIZATION		107	-0.412804	-1.45772	0.0177384	0.416425	1	3281	tags=34%, list=18%, signal=41%
GO_CELLULAR_RESPONSE_TO_HYDROGEN_PEROXIDE	GO_CELLULAR_RESPONSE_TO_HYDROGEN_PEROXIDE		95	-0.427898	-1.45685	0.014553	0.416632	1	1545	tags=16%, list=8%, signal=17%
GO_NEGATIVE_REGULATION_OF_CELLULAR_PROTEIN_LOCALIZATION	GO_NEGATIVE_REGULATION_OF_CELLULAR_PROTEIN_LOCALIZATION		108	-0.410809	-1.45622	0.00662252	0.416017	1	3537	tags=30%, list=19%, signal=36%
GO_ESTABLISHMENT_OF_PROTEIN_LOCALIZATION_TO_PLASMA_MEMBRANE	GO_ESTABLISHMENT_OF_PROTEIN_LOCALIZATION_TO_PLASMA_MEMBRANE		54	-0.468831	-1.45621	0.0364026	0.413618	1	3852	tags=48%, list=21%, signal=61%
GO_CONNECTIVE_TISSUE_REPLACEMENT	GO_CONNECTIVE_TISSUE_REPLACEMENT		20	-0.573119	-1.45534	0.0645833	0.413923	1	2893	tags=25%, list=16%, signal=30%
GO_ISOPRENOID_BIOSYNTHETIC_PROCESS	GO_ISOPRENOID_BIOSYNTHETIC_PROCESS		24	-0.56255	-1.45397	0.054	0.41573	1	2088	tags=33%, list=11%, signal=38%
GO_NEGATIVE_REGULATION_OF_BIOMINERAL_TISSUE_DEVELOPMENT	GO_NEGATIVE_REGULATION_OF_BIOMINERAL_TISSUE_DEVELOPMENT		24	-0.543791	-1.45358	0.0459082	0.414504	1	1484	tags=21%, list=8%, signal=23%
GO_REGULATION_OF_POLYSACCHARIDE_METABOLIC_PROCESS	GO_REGULATION_OF_POLYSACCHARIDE_METABOLIC_PROCESS		42	-0.491295	-1.45276	0.0456432	0.414504	1	747	tags=19%, list=4%, signal=20%
GO_CELLULAR_RESPONSE_TO_GLUCOSE_STARVATION	GO_CELLULAR_RESPONSE_TO_GLUCOSE_STARVATION		40	-0.497732	-1.45254	0.049896	0.412791	1	5471	tags=68%, list=30%, signal=96%
GO_PRODUCTION_OF_MOLECULAR_MEDIATOR_INVOLVED_IN_INFLAMMATORY_RESPONSE	GO_PRODUCTION_OF_MOLECULAR_MEDIATOR_INVOLVED_IN_INFLAMMATORY_RESPONSE		68	-0.446707	-1.45167	0.0206186	0.413141	1	1450	tags=19%, list=8%, signal=21%
GO_REGULATION_OF_MACROPHAGE_DIFFERENTIATION	GO_REGULATION_OF_MACROPHAGE_DIFFERENTIATION		21	-0.575943	-1.45044	0.0542169	0.414156	1	976	tags=24%, list=5%, signal=25%
GO_RESPONSE_TO_LAMINAR_FLUID_SHEAR_STRESS	GO_RESPONSE_TO_LAMINAR_FLUID_SHEAR_STRESS		15	-0.616822	-1.44835	0.0643275	0.417811	1	2922	tags=47%, list=16%, signal=55%
GO_NEGATIVE_REGULATION_OF_NECROTIC_CELL_DEATH	GO_NEGATIVE_REGULATION_OF_NECROTIC_CELL_DEATH		21	-0.563516	-1.44771	0.0555556	0.417427	1	572	tags=14%, list=3%, signal=15%
GO_RESPONSE_TO_MITOCHONDRIAL_DEPOLARISATION	GO_RESPONSE_TO_MITOCHONDRIAL_DEPOLARISATION		20	-0.57465	-1.44671	0.0647182	0.418004	1	4137	tags=50%, list=22%, signal=64%
GO_CELL_DEATH_IN_RESPONSE_TO_HYDROGEN_PEROXIDE	GO_CELL_DEATH_IN_RESPONSE_TO_HYDROGEN_PEROXIDE		32	-0.51507	-1.44577	0.0517928	0.418426	1	1545	tags=16%, list=8%, signal=17%
GO_CHAPERONE_COFACTOR_DEPENDENT_PROTEIN_REFOLDING	GO_CHAPERONE_COFACTOR_DEPENDENT_PROTEIN_REFOLDING		26	-0.531765	-1.44573	0.0568421	0.416268	1	3275	tags=50%, list=18%, signal=61%
GO_REGULATION_OF_PROTEIN_COMPLEX_DISASSEMBLY	GO_REGULATION_OF_PROTEIN_COMPLEX_DISASSEMBLY		105	-0.413031	-1.44507	0.0127389	0.415882	1	3432	tags=40%, list=19%, signal=49%
GO_FATTY_ACID_CATABOLIC_PROCESS	GO_FATTY_ACID_CATABOLIC_PROCESS		102	-0.41436	-1.44416	0.00785855	0.41639	1	2765	tags=31%, list=15%, signal=37%
GO_POSITIVE_REGULATION_OF_GLYCOGEN_METABOLIC_PROCESS	GO_POSITIVE_REGULATION_OF_GLYCOGEN_METABOLIC_PROCESS		18	-0.576582	-1.44409	0.062753	0.414414	1	1261	tags=28%, list=7%, signal=30%
GO_POSITIVE_REGULATION_OF_TOR_SIGNALING	GO_POSITIVE_REGULATION_OF_TOR_SIGNALING		38	-0.494528	-1.44403	0.0542299	0.412419	1	3990	tags=42%, list=22%, signal=54%
GO_REGULATION_OF_DNA_BIOSYNTHETIC_PROCESS	GO_REGULATION_OF_DNA_BIOSYNTHETIC_PROCESS		104	-0.412559	-1.44403	0.0201613	0.410265	1	2995	tags=30%, list=16%, signal=35%
GO_REGULATION_OF_RESPONSE_TO_OXIDATIVE_STRESS	GO_REGULATION_OF_RESPONSE_TO_OXIDATIVE_STRESS		89	-0.426654	-1.44221	0.0233546	0.413567	1	2217	tags=22%, list=12%, signal=25%
GO_REGULATION_OF_ENDOPLASMIC_RETICULUM_UNFOLDED_PROTEIN_RESPONSE	GO_REGULATION_OF_ENDOPLASMIC_RETICULUM_UNFOLDED_PROTEIN_RESPONSE		25	-0.541874	-1.43903	0.0573248	0.421084	1	4003	tags=60%, list=22%, signal=77%
GO_MULTIVESICULAR_BODY_ORGANIZATION	GO_MULTIVESICULAR_BODY_ORGANIZATION		29	-0.521823	-1.43858	0.0646552	0.420236	1	2858	tags=34%, list=16%, signal=41%
GO_LATE_ENDOSOME_TO_VACUOLE_TRANSPORT	GO_LATE_ENDOSOME_TO_VACUOLE_TRANSPORT		17	-0.598467	-1.43813	0.0871369	0.419369	1	5196	tags=65%, list=28%, signal=90%
GO_POSITIVE_REGULATION_OF_SIGNAL_TRANSDUCTION_BY_P53_CLASS_MEDIATOR	GO_POSITIVE_REGULATION_OF_SIGNAL_TRANSDUCTION_BY_P53_CLASS_MEDIATOR		20	-0.570068	-1.43802	0.0709677	0.417556	1	745	tags=10%, list=4%, signal=10%
GO_REGULATION_OF_GLUCONEOGENESIS	GO_REGULATION_OF_GLUCONEOGENESIS		44	-0.480024	-1.43732	0.0308285	0.417384	1	1696	tags=23%, list=9%, signal=25%
GO_NEGATIVE_REGULATION_OF_DNA_BIOSYNTHETIC_PROCESS	GO_NEGATIVE_REGULATION_OF_DNA_BIOSYNTHETIC_PROCESS		36	-0.50272	-1.4372	0.0691145	0.415623	1	2948	tags=36%, list=16%, signal=43%
GO_TRNA_MODIFICATION	GO_TRNA_MODIFICATION		82	-0.421746	-1.43507	0.0223124	0.420062	1	3552	tags=37%, list=19%, signal=45%
GO_POSITIVE_REGULATION_OF_TELOMERASE_RNA_LOCALIZATION_TO_CAJAL_BODY	GO_POSITIVE_REGULATION_OF_TELOMERASE_RNA_LOCALIZATION_TO_CAJAL_BODY		15	-0.590589	-1.43443	0.0767544	0.419771	1	5060	tags=67%, list=27%, signal=92%
GO_POSITIVE_REGULATION_OF_PROTEOLYSIS_INVOLVED_IN_CELLULAR_PROTEIN_CATABOLIC_PROCESS	GO_POSITIVE_REGULATION_OF_PROTEOLYSIS_INVOLVED_IN_CELLULAR_PROTEIN_CATABOLIC_PROCESS		115	-0.40036	-1.43211	0.0283843	0.42449	1	4033	tags=43%, list=22%, signal=54%
GO_FACE_DEVELOPMENT	GO_FACE_DEVELOPMENT		50	-0.464621	-1.4319	0.0473118	0.422996	1	1412	tags=20%, list=8%, signal=22%
GO_ENDOTHELIAL_CELL_CHEMOTAXIS	GO_ENDOTHELIAL_CELL_CHEMOTAXIS		30	-0.515477	-1.43158	0.0511727	0.421874	1	2515	tags=37%, list=14%, signal=42%
GO_AUTOPHAGY_OF_MITOCHONDRION	GO_AUTOPHAGY_OF_MITOCHONDRION		70	-0.443451	-1.43148	0.036961	0.420063	1	3418	tags=33%, list=19%, signal=40%
GO_ENDOCYTIC_RECYCLING	GO_ENDOCYTIC_RECYCLING		44	-0.474119	-1.43014	0.0462185	0.421815	1	4203	tags=48%, list=23%, signal=62%
GO_REGULATION_OF_SUBSTRATE_ADHESION_DEPENDENT_CELL_SPREADING	GO_REGULATION_OF_SUBSTRATE_ADHESION_DEPENDENT_CELL_SPREADING		48	-0.461794	-1.42829	0.0542169	0.425113	1	2150	tags=33%, list=12%, signal=38%
GO_MACROAUTOPHAGY	GO_MACROAUTOPHAGY		284	-0.358377	-1.4277	0	0.424917	1	4285	tags=37%, list=23%, signal=47%
GO_NLS_BEARING_PROTEIN_IMPORT_INTO_NUCLEUS	GO_NLS_BEARING_PROTEIN_IMPORT_INTO_NUCLEUS		15	-0.603722	-1.42673	0.0718686	0.425643	1	4196	tags=47%, list=23%, signal=60%
GO_TRANSCRIPTION_ELONGATION_FROM_RNA_POLYMERASE_I_PROMOTER	GO_TRANSCRIPTION_ELONGATION_FROM_RNA_POLYMERASE_I_PROMOTER		30	-0.509816	-1.42551	0.0607966	0.427013	1	4977	tags=67%, list=27%, signal=91%
GO_REGULATION_OF_FATTY_ACID_TRANSPORT	GO_REGULATION_OF_FATTY_ACID_TRANSPORT		26	-0.540771	-1.42511	0.0589431	0.426251	1	1042	tags=15%, list=6%, signal=16%
GO_CILIARY_BASAL_BODY_PLASMA_MEMBRANE_DOCKING	GO_CILIARY_BASAL_BODY_PLASMA_MEMBRANE_DOCKING		94	-0.412764	-1.42502	0.01	0.424491	1	3351	tags=33%, list=18%, signal=40%
GO_CELLULAR_RESPONSE_TO_TOXIC_SUBSTANCE	GO_CELLULAR_RESPONSE_TO_TOXIC_SUBSTANCE		228	-0.366465	-1.42492	0.00411523	0.422707	1	1549	tags=16%, list=8%, signal=17%
GO_REGULATION_OF_GLYCOGEN_METABOLIC_PROCESS	GO_REGULATION_OF_GLYCOGEN_METABOLIC_PROCESS		34	-0.496543	-1.42442	0.0447761	0.422301	1	606	tags=18%, list=3%, signal=18%
GO_INTERLEUKIN_6_SECRETION	GO_INTERLEUKIN_6_SECRETION		36	-0.496259	-1.4238	0.0367347	0.42211	1	2891	tags=31%, list=16%, signal=36%
GO_POSITIVE_REGULATION_OF_T_CELL_MEDIATED_CYTOTOXICITY	GO_POSITIVE_REGULATION_OF_T_CELL_MEDIATED_CYTOTOXICITY		15	-0.609107	-1.42288	0.0753138	0.422823	1	1210	tags=20%, list=7%, signal=21%
GO_SKELETAL_MUSCLE_CELL_DIFFERENTIATION	GO_SKELETAL_MUSCLE_CELL_DIFFERENTIATION		70	-0.431732	-1.4226	0.0424242	0.421564	1	517	tags=11%, list=3%, signal=12%
GO_REGULATION_OF_PROGRAMMED_NECROTIC_CELL_DEATH	GO_REGULATION_OF_PROGRAMMED_NECROTIC_CELL_DEATH		24	-0.533015	-1.4218	0.0623701	0.422117	1	1892	tags=17%, list=10%, signal=19%
GO_PROTEIN_DEPOLYMERIZATION	GO_PROTEIN_DEPOLYMERIZATION		103	-0.407916	-1.41995	0.0246407	0.425543	1	2127	tags=28%, list=12%, signal=32%
GO_NEGATIVE_REGULATION_OF_TRANSCRIPTION_REGULATORY_REGION_DNA_BINDING	GO_NEGATIVE_REGULATION_OF_TRANSCRIPTION_REGULATORY_REGION_DNA_BINDING		19	-0.566408	-1.41771	0.0680934	0.430257	1	1476	tags=26%, list=8%, signal=29%
GO_AUTOPHAGOSOME_ORGANIZATION	GO_AUTOPHAGOSOME_ORGANIZATION		90	-0.415838	-1.41734	0.0201613	0.429506	1	4924	tags=42%, list=27%, signal=57%
GO_PEPTIDYL_L_CYSTEINE_S_PALMITOYLATION	GO_PEPTIDYL_L_CYSTEINE_S_PALMITOYLATION		21	-0.558319	-1.4158	0.073922	0.432256	1	827	tags=14%, list=4%, signal=15%
GO_NEGATIVE_REGULATION_OF_REACTIVE_OXYGEN_SPECIES_METABOLIC_PROCESS	GO_NEGATIVE_REGULATION_OF_REACTIVE_OXYGEN_SPECIES_METABOLIC_PROCESS		28	-0.509282	-1.41574	0.065678	0.430482	1	3402	tags=43%, list=18%, signal=52%
GO_SERTOLI_CELL_DIFFERENTIATION	GO_SERTOLI_CELL_DIFFERENTIATION		19	-0.556254	-1.41558	0.0892495	0.429108	1	3065	tags=37%, list=17%, signal=44%
GO_RESPONSE_TO_MECHANICAL_STIMULUS	GO_RESPONSE_TO_MECHANICAL_STIMULUS		203	-0.372532	-1.41554	0	0.427261	1	1148	tags=15%, list=6%, signal=16%
GO_RESPONSE_TO_MUSCLE_STRETCH	GO_RESPONSE_TO_MUSCLE_STRETCH		18	-0.575491	-1.41532	0.0610526	0.425999	1	49	tags=11%, list=0%, signal=11%
GO_OLIGOSACCHARIDE_LIPID_INTERMEDIATE_BIOSYNTHETIC_PROCESS	GO_OLIGOSACCHARIDE_LIPID_INTERMEDIATE_BIOSYNTHETIC_PROCESS		18	-0.563128	-1.41442	0.0950495	0.426582	1	3371	tags=50%, list=18%, signal=61%
GO_SMOOTH_MUSCLE_CELL_MIGRATION	GO_SMOOTH_MUSCLE_CELL_MIGRATION		83	-0.40982	-1.4139	0.0237154	0.42614	1	649	tags=10%, list=4%, signal=10%
GO_MITOCHONDRIAL_DEPOLARIZATION	GO_MITOCHONDRIAL_DEPOLARIZATION		22	-0.551292	-1.413	0.0752033	0.427053	1	1892	tags=27%, list=10%, signal=30%
GO_POSITIVE_REGULATION_OF_VIRAL_TRANSCRIPTION	GO_POSITIVE_REGULATION_OF_VIRAL_TRANSCRIPTION		41	-0.478755	-1.4121	0.0395604	0.427663	1	5956	tags=56%, list=32%, signal=83%
GO_SERINE_PHOSPHORYLATION_OF_STAT_PROTEIN	GO_SERINE_PHOSPHORYLATION_OF_STAT_PROTEIN		22	-0.550174	-1.4119	0.0845987	0.426398	1	4568	tags=23%, list=25%, signal=30%
GO_NEGATIVE_REGULATION_OF_CYTOKINE_PRODUCTION	GO_NEGATIVE_REGULATION_OF_CYTOKINE_PRODUCTION		253	-0.361878	-1.41079	0.00417537	0.427676	1	2005	tags=20%, list=11%, signal=22%
GO_REGULATION_OF_GLUCOSE_METABOLIC_PROCESS	GO_REGULATION_OF_GLUCOSE_METABOLIC_PROCESS		73	-0.42834	-1.40924	0.0299145	0.430304	1	1261	tags=22%, list=7%, signal=23%
GO_POSITIVE_REGULATION_OF_VASCULATURE_DEVELOPMENT	GO_POSITIVE_REGULATION_OF_VASCULATURE_DEVELOPMENT		212	-0.367226	-1.40876	0.00411523	0.429802	1	2099	tags=17%, list=11%, signal=19%
GO_RIBONUCLEOPROTEIN_COMPLEX_SUBUNIT_ORGANIZATION	GO_RIBONUCLEOPROTEIN_COMPLEX_SUBUNIT_ORGANIZATION		240	-0.359534	-1.40854	0.00881057	0.428613	1	5213	tags=46%, list=28%, signal=63%
GO_MICROTUBULE_BUNDLE_FORMATION	GO_MICROTUBULE_BUNDLE_FORMATION		86	-0.405712	-1.40742	0.0286885	0.429994	1	1936	tags=21%, list=11%, signal=23%
GO_NEGATIVE_REGULATION_OF_INTRACELLULAR_TRANSPORT	GO_NEGATIVE_REGULATION_OF_INTRACELLULAR_TRANSPORT		61	-0.439513	-1.40567	0.0461538	0.433385	1	3503	tags=31%, list=19%, signal=38%
GO_VIRAL_BUDDING	GO_VIRAL_BUDDING		23	-0.530241	-1.40523	0.0712831	0.432843	1	5226	tags=52%, list=28%, signal=73%
GO_CELLULAR_PROTEIN_COMPLEX_DISASSEMBLY	GO_CELLULAR_PROTEIN_COMPLEX_DISASSEMBLY		210	-0.36474	-1.40468	0.00665188	0.4326	1	3670	tags=33%, list=20%, signal=41%
GO_REGULATION_OF_MICROTUBULE_POLYMERIZATION_OR_DEPOLYMERIZATION	GO_REGULATION_OF_MICROTUBULE_POLYMERIZATION_OR_DEPOLYMERIZATION		74	-0.428432	-1.40417	0.0390144	0.432284	1	2187	tags=32%, list=12%, signal=37%
GO_MATURATION_OF_5_8S_RRNA_FROM_TRICISTRONIC_RRNA_TRANSCRIPT_SSU_RRNA_5_8S_RRNA_LSU_RRNA_	GO_MATURATION_OF_5_8S_RRNA_FROM_TRICISTRONIC_RRNA_TRANSCRIPT_SSU_RRNA_5_8S_RRNA_LSU_RRNA_		20	-0.53773	-1.40405	0.0920245	0.430822	1	5431	tags=70%, list=29%, signal=99%
GO_REGULATION_OF_T_CELL_MEDIATED_CYTOTOXICITY	GO_REGULATION_OF_T_CELL_MEDIATED_CYTOTOXICITY		21	-0.540398	-1.40391	0.0803383	0.429397	1	1210	tags=19%, list=7%, signal=20%
GO_POSITIVE_REGULATION_OF_GLUCOSE_METABOLIC_PROCESS	GO_POSITIVE_REGULATION_OF_GLUCOSE_METABOLIC_PROCESS		24	-0.53626	-1.40321	0.0661157	0.429463	1	1261	tags=25%, list=7%, signal=27%
GO_PROTEIN_TRANSMEMBRANE_IMPORT_INTO_INTRACELLULAR_ORGANELLE	GO_PROTEIN_TRANSMEMBRANE_IMPORT_INTO_INTRACELLULAR_ORGANELLE		31	-0.504663	-1.40215	0.0809129	0.430813	1	4428	tags=52%, list=24%, signal=68%
GO_RECEPTOR_BIOSYNTHETIC_PROCESS	GO_RECEPTOR_BIOSYNTHETIC_PROCESS		23	-0.542154	-1.40148	0.0697674	0.430949	1	1484	tags=30%, list=8%, signal=33%
GO_NEGATIVE_REGULATION_OF_ENDOPLASMIC_RETICULUM_STRESS_INDUCED_INTRINSIC_APOPTOTIC_SIGNALING_PATHWAY	GO_NEGATIVE_REGULATION_OF_ENDOPLASMIC_RETICULUM_STRESS_INDUCED_INTRINSIC_APOPTOTIC_SIGNALING_PATHWAY		18	-0.568732	-1.39846	0.0895197	0.437842	1	4059	tags=56%, list=22%, signal=71%
GO_CHRONIC_INFLAMMATORY_RESPONSE	GO_CHRONIC_INFLAMMATORY_RESPONSE		18	-0.556272	-1.39778	0.0932203	0.437987	1	758	tags=17%, list=4%, signal=17%
GO_POSITIVE_REGULATION_OF_AUTOPHAGY_OF_MITOCHONDRION	GO_POSITIVE_REGULATION_OF_AUTOPHAGY_OF_MITOCHONDRION		20	-0.541157	-1.39685	0.0782609	0.438961	1	3941	tags=50%, list=21%, signal=64%
GO_CHEMOKINE_PRODUCTION	GO_CHEMOKINE_PRODUCTION		78	-0.414832	-1.39573	0.0362903	0.440449	1	1506	tags=18%, list=8%, signal=19%
GO_MITOCHONDRION_LOCALIZATION	GO_MITOCHONDRION_LOCALIZATION		43	-0.476819	-1.3947	0.0669546	0.441545	1	2047	tags=26%, list=11%, signal=29%
GO_TRANSCRIPTION_BY_RNA_POLYMERASE_III	GO_TRANSCRIPTION_BY_RNA_POLYMERASE_III		53	-0.448062	-1.39419	0.0491453	0.441198	1	3622	tags=42%, list=20%, signal=52%
GO_NEGATIVE_REGULATION_OF_INTERLEUKIN_12_PRODUCTION	GO_NEGATIVE_REGULATION_OF_INTERLEUKIN_12_PRODUCTION		15	-0.590407	-1.39302	0.102128	0.443104	1	858	tags=20%, list=5%, signal=21%
GO_CELLULAR_RESPONSE_TO_ANTIBIOTIC	GO_CELLULAR_RESPONSE_TO_ANTIBIOTIC		142	-0.378921	-1.39247	0.0127389	0.442856	1	1549	tags=15%, list=8%, signal=16%
GO_PROTEIN_REFOLDING	GO_PROTEIN_REFOLDING		27	-0.5198	-1.39244	0.0663984	0.44117	1	1910	tags=30%, list=10%, signal=33%
GO_NEGATIVE_REGULATION_OF_NIK_NF_KAPPAB_SIGNALING	GO_NEGATIVE_REGULATION_OF_NIK_NF_KAPPAB_SIGNALING		26	-0.517765	-1.39194	0.0763052	0.440783	1	2741	tags=27%, list=15%, signal=32%
GO_REGULATION_OF_CELLULAR_RESPONSE_TO_DRUG	GO_REGULATION_OF_CELLULAR_RESPONSE_TO_DRUG		30	-0.500423	-1.39152	0.0596708	0.44023	1	1545	tags=17%, list=8%, signal=18%
GO_MESODERMAL_CELL_FATE_COMMITMENT	GO_MESODERMAL_CELL_FATE_COMMITMENT		18	-0.569278	-1.39087	0.0901467	0.440302	1	662	tags=17%, list=4%, signal=17%
GO_RELEASE_OF_SEQUESTERED_CALCIUM_ION_INTO_CYTOSOL_BY_ENDOPLASMIC_RETICULUM	GO_RELEASE_OF_SEQUESTERED_CALCIUM_ION_INTO_CYTOSOL_BY_ENDOPLASMIC_RETICULUM		35	-0.487134	-1.39036	0.0680412	0.440139	1	818	tags=14%, list=4%, signal=15%
GO_REGULATION_OF_PHOSPHATIDYLINOSITOL_3_KINASE_SIGNALING	GO_REGULATION_OF_PHOSPHATIDYLINOSITOL_3_KINASE_SIGNALING		123	-0.392522	-1.38931	0.0264228	0.441581	1	990	tags=15%, list=5%, signal=15%
GO_REGULATION_OF_MACROAUTOPHAGY	GO_REGULATION_OF_MACROAUTOPHAGY		166	-0.368962	-1.38873	0.0207469	0.441477	1	4267	tags=42%, list=23%, signal=54%
GO_IMMUNE_RESPONSE_TO_TUMOR_CELL	GO_IMMUNE_RESPONSE_TO_TUMOR_CELL		15	-0.592741	-1.38871	0.0978044	0.439793	1	1087	tags=20%, list=6%, signal=21%
GO_NEGATIVE_REGULATION_OF_CHONDROCYTE_DIFFERENTIATION	GO_NEGATIVE_REGULATION_OF_CHONDROCYTE_DIFFERENTIATION		20	-0.538488	-1.38836	0.0934783	0.439086	1	1442	tags=20%, list=8%, signal=22%
GO_REGULATION_OF_CENTROSOME_CYCLE	GO_REGULATION_OF_CENTROSOME_CYCLE		54	-0.439736	-1.38786	0.048583	0.438796	1	2851	tags=31%, list=15%, signal=37%
GO_REGULATION_OF_PROTEIN_LOCALIZATION_TO_CELL_SURFACE	GO_REGULATION_OF_PROTEIN_LOCALIZATION_TO_CELL_SURFACE		38	-0.471844	-1.38734	0.0654397	0.438672	1	1335	tags=18%, list=7%, signal=20%
GO_GLUCOSE_IMPORT	GO_GLUCOSE_IMPORT		66	-0.426917	-1.38659	0.0284553	0.439198	1	1721	tags=18%, list=9%, signal=20%
GO_REGULATION_OF_VASCULAR_SMOOTH_MUSCLE_CELL_DIFFERENTIATION	GO_REGULATION_OF_VASCULAR_SMOOTH_MUSCLE_CELL_DIFFERENTIATION		30	-0.505519	-1.38654	0.0800866	0.437679	1	3187	tags=20%, list=17%, signal=24%
GO_NEGATIVE_REGULATION_OF_NF_KAPPAB_TRANSCRIPTION_FACTOR_ACTIVITY	GO_NEGATIVE_REGULATION_OF_NF_KAPPAB_TRANSCRIPTION_FACTOR_ACTIVITY		80	-0.413695	-1.38633	0.0357143	0.43658	1	3486	tags=31%, list=19%, signal=38%
GO_REGULATION_OF_PODOSOME_ASSEMBLY	GO_REGULATION_OF_PODOSOME_ASSEMBLY		15	-0.588742	-1.38415	0.0933333	0.441173	1	1583	tags=33%, list=9%, signal=36%
GO_SIGNAL_TRANSDUCTION_IN_ABSENCE_OF_LIGAND	GO_SIGNAL_TRANSDUCTION_IN_ABSENCE_OF_LIGAND		68	-0.418685	-1.3817	0.0446247	0.446488	1	1892	tags=26%, list=10%, signal=29%
GO_PROTEIN_N_LINKED_GLYCOSYLATION	GO_PROTEIN_N_LINKED_GLYCOSYLATION		74	-0.417278	-1.38168	0.035124	0.444862	1	3753	tags=38%, list=20%, signal=47%
GO_POSITIVE_REGULATION_OF_VASCULAR_SMOOTH_MUSCLE_CELL_DIFFERENTIATION	GO_POSITIVE_REGULATION_OF_VASCULAR_SMOOTH_MUSCLE_CELL_DIFFERENTIATION		17	-0.566207	-1.38126	0.0978723	0.444329	1	2099	tags=12%, list=11%, signal=13%
GO_REGULATION_OF_CELLULAR_KETONE_METABOLIC_PROCESS	GO_REGULATION_OF_CELLULAR_KETONE_METABOLIC_PROCESS		133	-0.379896	-1.38098	0.0183673	0.44347	1	2952	tags=29%, list=16%, signal=34%
GO_GOLGI_TO_PLASMA_MEMBRANE_PROTEIN_TRANSPORT	GO_GOLGI_TO_PLASMA_MEMBRANE_PROTEIN_TRANSPORT		36	-0.481575	-1.37959	0.0540541	0.445914	1	3852	tags=47%, list=21%, signal=60%
GO_ATP_METABOLIC_PROCESS	GO_ATP_METABOLIC_PROCESS		40	-0.471003	-1.37904	0.0691824	0.445739	1	1080	tags=18%, list=6%, signal=19%
GO_REGULATION_OF_ENDOCRINE_PROCESS	GO_REGULATION_OF_ENDOCRINE_PROCESS		44	-0.455133	-1.37852	0.0489362	0.445701	1	1952	tags=27%, list=11%, signal=30%
GO_GOLGI_ORGANIZATION	GO_GOLGI_ORGANIZATION		121	-0.388073	-1.37842	0.03125	0.444408	1	4924	tags=43%, list=27%, signal=58%
GO_METANEPHRIC_NEPHRON_DEVELOPMENT	GO_METANEPHRIC_NEPHRON_DEVELOPMENT		41	-0.464978	-1.37761	0.0726141	0.445046	1	707	tags=17%, list=4%, signal=18%
GO_CELLULAR_PIGMENTATION	GO_CELLULAR_PIGMENTATION		49	-0.453493	-1.37643	0.0695296	0.446769	1	3356	tags=41%, list=18%, signal=50%
GO_NEGATIVE_REGULATION_OF_TRANSPORT	GO_NEGATIVE_REGULATION_OF_TRANSPORT		473	-0.332784	-1.37632	0	0.44551	1	2801	tags=21%, list=15%, signal=25%
GO_ARP2_3_COMPLEX_MEDIATED_ACTIN_NUCLEATION	GO_ARP2_3_COMPLEX_MEDIATED_ACTIN_NUCLEATION		32	-0.494751	-1.37619	0.0599174	0.444312	1	5273	tags=56%, list=29%, signal=79%
GO_REGULATION_OF_ENDOTHELIAL_CELL_CHEMOTAXIS	GO_REGULATION_OF_ENDOTHELIAL_CELL_CHEMOTAXIS		23	-0.520767	-1.37612	0.0975104	0.442938	1	2515	tags=35%, list=14%, signal=40%
GO_INTERLEUKIN_8_SECRETION	GO_INTERLEUKIN_8_SECRETION		26	-0.517757	-1.37592	0.0777096	0.441933	1	1850	tags=23%, list=10%, signal=26%
GO_NEGATIVE_REGULATION_OF_MYOTUBE_DIFFERENTIATION	GO_NEGATIVE_REGULATION_OF_MYOTUBE_DIFFERENTIATION		16	-0.562165	-1.37578	0.123142	0.440675	1	2891	tags=38%, list=16%, signal=44%
GO_PROTEIN_KINASE_B_SIGNALING	GO_PROTEIN_KINASE_B_SIGNALING		262	-0.349688	-1.37477	0.00636943	0.441942	1	2167	tags=19%, list=12%, signal=21%
GO_REFLEX	GO_REFLEX		19	-0.55103	-1.37449	0.0929293	0.441239	1	1318	tags=21%, list=7%, signal=23%
GO_TRNA_PROCESSING	GO_TRNA_PROCESSING		125	-0.382881	-1.37445	0.0142276	0.439771	1	4905	tags=42%, list=27%, signal=57%
GO_PROTEIN_CONTAINING_COMPLEX_DISASSEMBLY	GO_PROTEIN_CONTAINING_COMPLEX_DISASSEMBLY		317	-0.345401	-1.3743	0.00421941	0.438735	1	4007	tags=34%, list=22%, signal=42%
GO_METANEPHRIC_RENAL_VESICLE_MORPHOGENESIS	GO_METANEPHRIC_RENAL_VESICLE_MORPHOGENESIS		16	-0.563961	-1.3743	0.0974576	0.437209	1	551	tags=19%, list=3%, signal=19%
GO_REGULATION_OF_TRANSCRIPTION_FROM_RNA_POLYMERASE_II_PROMOTER_IN_RESPONSE_TO_HYPOXIA	GO_REGULATION_OF_TRANSCRIPTION_FROM_RNA_POLYMERASE_II_PROMOTER_IN_RESPONSE_TO_HYPOXIA		75	-0.412079	-1.37186	0.0412574	0.442844	1	3934	tags=39%, list=21%, signal=49%
GO_LYMPH_VESSEL_MORPHOGENESIS	GO_LYMPH_VESSEL_MORPHOGENESIS		19	-0.537464	-1.37129	0.110429	0.442952	1	2876	tags=37%, list=16%, signal=44%
GO_POSITIVE_REGULATION_OF_PROTEIN_DEPOLYMERIZATION	GO_POSITIVE_REGULATION_OF_PROTEIN_DEPOLYMERIZATION		17	-0.549244	-1.36963	0.105809	0.446473	1	3281	tags=47%, list=18%, signal=57%
GO_POSITIVE_REGULATION_OF_BLOOD_VESSEL_ENDOTHELIAL_CELL_MIGRATION	GO_POSITIVE_REGULATION_OF_BLOOD_VESSEL_ENDOTHELIAL_CELL_MIGRATION		70	-0.421417	-1.36952	0.0553279	0.445215	1	2996	tags=27%, list=16%, signal=32%
GO_PROTEIN_KINASE_A_SIGNALING	GO_PROTEIN_KINASE_A_SIGNALING		30	-0.494117	-1.36807	0.0847826	0.447825	1	3262	tags=47%, list=18%, signal=57%
GO_MEMBRANE_DOCKING	GO_MEMBRANE_DOCKING		174	-0.364368	-1.3679	0.0172786	0.446848	1	3393	tags=31%, list=18%, signal=38%
GO_NEGATIVE_REGULATION_OF_PROTEASOMAL_UBIQUITIN_DEPENDENT_PROTEIN_CATABOLIC_PROCESS	GO_NEGATIVE_REGULATION_OF_PROTEASOMAL_UBIQUITIN_DEPENDENT_PROTEIN_CATABOLIC_PROCESS		33	-0.478363	-1.36765	0.0889749	0.446034	1	3734	tags=36%, list=20%, signal=46%
GO_NEGATIVE_REGULATION_OF_APOPTOTIC_SIGNALING_PATHWAY	GO_NEGATIVE_REGULATION_OF_APOPTOTIC_SIGNALING_PATHWAY		219	-0.357388	-1.36729	0.0141414	0.445518	1	2996	tags=28%, list=16%, signal=33%
GO_INTEGRIN_ACTIVATION	GO_INTEGRIN_ACTIVATION		22	-0.54012	-1.36698	0.101626	0.44496	1	2359	tags=32%, list=13%, signal=36%
GO_REGULATION_OF_MEMBRANE_DEPOLARIZATION	GO_REGULATION_OF_MEMBRANE_DEPOLARIZATION		46	-0.451996	-1.366	0.0663984	0.446047	1	2210	tags=22%, list=12%, signal=25%
GO_POSITIVE_REGULATION_OF_TRANSFORMING_GROWTH_FACTOR_BETA_PRODUCTION	GO_POSITIVE_REGULATION_OF_TRANSFORMING_GROWTH_FACTOR_BETA_PRODUCTION		18	-0.548968	-1.3658	0.111332	0.445146	1	855	tags=28%, list=5%, signal=29%
GO_PEPTIDYL_ASPARAGINE_MODIFICATION	GO_PEPTIDYL_ASPARAGINE_MODIFICATION		34	-0.471156	-1.36458	0.0949495	0.44726	1	3623	tags=38%, list=20%, signal=48%
GO_RESPONSE_TO_INTERLEUKIN_1	GO_RESPONSE_TO_INTERLEUKIN_1		180	-0.357701	-1.36316	0.021322	0.449973	1	3084	tags=26%, list=17%, signal=31%
GO_NEGATIVE_REGULATION_OF_STRIATED_MUSCLE_CELL_APOPTOTIC_PROCESS	GO_NEGATIVE_REGULATION_OF_STRIATED_MUSCLE_CELL_APOPTOTIC_PROCESS		36	-0.46492	-1.36233	0.0705394	0.450842	1	2088	tags=22%, list=11%, signal=25%
GO_NEGATIVE_REGULATION_OF_PROGRAMMED_NECROTIC_CELL_DEATH	GO_NEGATIVE_REGULATION_OF_PROGRAMMED_NECROTIC_CELL_DEATH		17	-0.561769	-1.35987	0.102397	0.456254	1	179	tags=12%, list=1%, signal=12%
GO_RELAXATION_OF_CARDIAC_MUSCLE	GO_RELAXATION_OF_CARDIAC_MUSCLE		15	-0.560874	-1.35984	0.109731	0.454817	1	987	tags=27%, list=5%, signal=28%
GO_RENAL_FILTRATION	GO_RENAL_FILTRATION		20	-0.540407	-1.35899	0.109312	0.455772	1	481	tags=20%, list=3%, signal=21%
GO_MITOTIC_METAPHASE_PLATE_CONGRESSION	GO_MITOTIC_METAPHASE_PLATE_CONGRESSION		43	-0.449223	-1.35715	0.0643863	0.459661	1	5993	tags=51%, list=33%, signal=76%
GO_REGULATION_OF_RECEPTOR_BIOSYNTHETIC_PROCESS	GO_REGULATION_OF_RECEPTOR_BIOSYNTHETIC_PROCESS		19	-0.535162	-1.355	0.10828	0.464566	1	1484	tags=32%, list=8%, signal=34%
GO_POSITIVE_REGULATION_OF_MONONUCLEAR_CELL_MIGRATION	GO_POSITIVE_REGULATION_OF_MONONUCLEAR_CELL_MIGRATION		20	-0.5337	-1.35416	0.107368	0.465492	1	758	tags=15%, list=4%, signal=16%
GO_CARDIAC_MUSCLE_CELL_CONTRACTION	GO_CARDIAC_MUSCLE_CELL_CONTRACTION		69	-0.416157	-1.35394	0.0456432	0.464735	1	1259	tags=19%, list=7%, signal=20%
GO_NEGATIVE_REGULATION_OF_BLOOD_VESSEL_ENDOTHELIAL_CELL_PROLIFERATION_INVOLVED_IN_SPROUTING_ANGIOGENESIS	GO_NEGATIVE_REGULATION_OF_BLOOD_VESSEL_ENDOTHELIAL_CELL_PROLIFERATION_INVOLVED_IN_SPROUTING_ANGIOGENESIS		20	-0.527785	-1.35342	0.0969163	0.464872	1	148	tags=5%, list=1%, signal=5%
GO_NEGATIVE_REGULATION_OF_CELL_MATRIX_ADHESION	GO_NEGATIVE_REGULATION_OF_CELL_MATRIX_ADHESION		39	-0.456256	-1.35301	0.0715746	0.464536	1	2150	tags=28%, list=12%, signal=32%
GO_PHOSPHOLIPID_DEPHOSPHORYLATION	GO_PHOSPHOLIPID_DEPHOSPHORYLATION		35	-0.468359	-1.35245	0.0835118	0.464622	1	4210	tags=46%, list=23%, signal=59%
GO_REGULATION_OF_EPITHELIAL_CELL_MIGRATION	GO_REGULATION_OF_EPITHELIAL_CELL_MIGRATION		258	-0.346751	-1.35221	0.0104384	0.463826	1	2515	tags=20%, list=14%, signal=23%
GO_PROTEIN_LOCALIZATION_TO_CELL_SURFACE	GO_PROTEIN_LOCALIZATION_TO_CELL_SURFACE		61	-0.420908	-1.35189	0.0585774	0.463175	1	3537	tags=36%, list=19%, signal=44%
GO_KINETOCHORE_ORGANIZATION	GO_KINETOCHORE_ORGANIZATION		20	-0.537158	-1.35181	0.11329	0.461923	1	3110	tags=50%, list=17%, signal=60%
GO_CELLULAR_RESPONSE_TO_GAMMA_RADIATION	GO_CELLULAR_RESPONSE_TO_GAMMA_RADIATION		28	-0.501425	-1.35108	0.0943396	0.462562	1	498	tags=14%, list=3%, signal=15%
GO_REGULATION_OF_AUTOPHAGOSOME_ASSEMBLY	GO_REGULATION_OF_AUTOPHAGOSOME_ASSEMBLY		33	-0.475744	-1.35029	0.0969697	0.463533	1	4210	tags=45%, list=23%, signal=59%
GO_METAPHASE_PLATE_CONGRESSION	GO_METAPHASE_PLATE_CONGRESSION		56	-0.43168	-1.35001	0.0584677	0.462866	1	2851	tags=23%, list=15%, signal=27%
GO_MONOCARBOXYLIC_ACID_CATABOLIC_PROCESS	GO_MONOCARBOXYLIC_ACID_CATABOLIC_PROCESS		121	-0.369801	-1.3487	0.0286885	0.465199	1	2765	tags=28%, list=15%, signal=33%
GO_REGULATION_OF_PROTEIN_DEPOLYMERIZATION	GO_REGULATION_OF_PROTEIN_DEPOLYMERIZATION		78	-0.403578	-1.34837	0.0440882	0.464691	1	2085	tags=31%, list=11%, signal=35%
GO_REGULATION_OF_CARDIAC_MUSCLE_CONTRACTION_BY_REGULATION_OF_THE_RELEASE_OF_SEQUESTERED_CALCIUM_ION	GO_REGULATION_OF_CARDIAC_MUSCLE_CONTRACTION_BY_REGULATION_OF_THE_RELEASE_OF_SEQUESTERED_CALCIUM_ION		22	-0.515681	-1.34758	0.0997877	0.465539	1	818	tags=14%, list=4%, signal=14%
GO_NEGATIVE_REGULATION_OF_BLOOD_CIRCULATION	GO_NEGATIVE_REGULATION_OF_BLOOD_CIRCULATION		37	-0.46317	-1.34754	0.0851927	0.464227	1	987	tags=16%, list=5%, signal=17%
GO_TRANSCRIPTION_INITIATION_FROM_RNA_POLYMERASE_I_PROMOTER	GO_TRANSCRIPTION_INITIATION_FROM_RNA_POLYMERASE_I_PROMOTER		35	-0.461461	-1.34405	0.0899358	0.473062	1	4977	tags=51%, list=27%, signal=70%
GO_AUTOPHAGOSOME_MATURATION	GO_AUTOPHAGOSOME_MATURATION		35	-0.462103	-1.34369	0.096	0.472607	1	4753	tags=43%, list=26%, signal=58%
GO_MATURATION_OF_SSU_RRNA_FROM_TRICISTRONIC_RRNA_TRANSCRIPT_SSU_RRNA_5_8S_RRNA_LSU_RRNA_	GO_MATURATION_OF_SSU_RRNA_FROM_TRICISTRONIC_RRNA_TRANSCRIPT_SSU_RRNA_5_8S_RRNA_LSU_RRNA_		32	-0.474114	-1.3436	0.100616	0.471401	1	3731	tags=47%, list=20%, signal=59%
GO_PRI_MIRNA_TRANSCRIPTION_BY_RNA_POLYMERASE_II	GO_PRI_MIRNA_TRANSCRIPTION_BY_RNA_POLYMERASE_II		45	-0.436305	-1.34316	0.0761523	0.471148	1	1043	tags=20%, list=6%, signal=21%
GO_VIRAL_BUDDING_VIA_HOST_ESCRT_COMPLEX	GO_VIRAL_BUDDING_VIA_HOST_ESCRT_COMPLEX		19	-0.534294	-1.34272	0.110664	0.47102	1	5226	tags=53%, list=28%, signal=73%
GO_LYSOSOME_LOCALIZATION	GO_LYSOSOME_LOCALIZATION		64	-0.413558	-1.34254	0.0685484	0.470143	1	2996	tags=27%, list=16%, signal=32%
GO_DNA_TEMPLATED_TRANSCRIPTION_TERMINATION	GO_DNA_TEMPLATED_TRANSCRIPTION_TERMINATION		70	-0.410433	-1.34248	0.0533049	0.468862	1	4977	tags=43%, list=27%, signal=58%
GO_VACUOLAR_ACIDIFICATION	GO_VACUOLAR_ACIDIFICATION		21	-0.51333	-1.34174	0.114345	0.469487	1	3951	tags=62%, list=21%, signal=79%
GO_CELLULAR_RESPONSE_TO_OXIDATIVE_STRESS	GO_CELLULAR_RESPONSE_TO_OXIDATIVE_STRESS		286	-0.337692	-1.34117	0.00845666	0.469917	1	2721	tags=22%, list=15%, signal=25%
GO_TRANSLATIONAL_ELONGATION	GO_TRANSLATIONAL_ELONGATION		130	-0.372432	-1.34111	0.0390144	0.468657	1	5452	tags=43%, list=30%, signal=61%
GO_PLATELET_DERIVED_GROWTH_FACTOR_RECEPTOR_SIGNALING_PATHWAY	GO_PLATELET_DERIVED_GROWTH_FACTOR_RECEPTOR_SIGNALING_PATHWAY		56	-0.430512	-1.34084	0.0692464	0.46804	1	1738	tags=23%, list=9%, signal=26%
GO_REGULATION_OF_GRANULOCYTE_DIFFERENTIATION	GO_REGULATION_OF_GRANULOCYTE_DIFFERENTIATION		15	-0.558558	-1.34057	0.118012	0.467444	1	633	tags=13%, list=3%, signal=14%
GO_INTERFERON_GAMMA_BIOSYNTHETIC_PROCESS	GO_INTERFERON_GAMMA_BIOSYNTHETIC_PROCESS		16	-0.559428	-1.34	0.141921	0.467707	1	1246	tags=25%, list=7%, signal=27%
GO_PIGMENTATION	GO_PIGMENTATION		95	-0.382684	-1.33682	0.0422833	0.475535	1	3356	tags=31%, list=18%, signal=37%
GO_REGULATION_OF_PROTEIN_SUMOYLATION	GO_REGULATION_OF_PROTEIN_SUMOYLATION		20	-0.536885	-1.33627	0.131687	0.475758	1	4579	tags=50%, list=25%, signal=66%
GO_POSITIVE_REGULATION_OF_ENDOTHELIAL_CELL_APOPTOTIC_PROCESS	GO_POSITIVE_REGULATION_OF_ENDOTHELIAL_CELL_APOPTOTIC_PROCESS		22	-0.513285	-1.3359	0.129363	0.47535	1	1199	tags=14%, list=7%, signal=15%
GO_COLLAGEN_BIOSYNTHETIC_PROCESS	GO_COLLAGEN_BIOSYNTHETIC_PROCESS		50	-0.429449	-1.33488	0.0677966	0.47701	1	747	tags=18%, list=4%, signal=19%
GO_CELLULAR_KETONE_METABOLIC_PROCESS	GO_CELLULAR_KETONE_METABOLIC_PROCESS		180	-0.350835	-1.33248	0.0190275	0.482791	1	2489	tags=23%, list=14%, signal=27%
GO_POSITIVE_REGULATION_OF_CELL_CYCLE_G1_S_PHASE_TRANSITION	GO_POSITIVE_REGULATION_OF_CELL_CYCLE_G1_S_PHASE_TRANSITION		51	-0.431222	-1.3317	0.0751073	0.483692	1	2144	tags=22%, list=12%, signal=24%
GO_POSITIVE_REGULATION_OF_EPITHELIAL_CELL_DIFFERENTIATION	GO_POSITIVE_REGULATION_OF_EPITHELIAL_CELL_DIFFERENTIATION		62	-0.418595	-1.33126	0.0629067	0.483507	1	793	tags=8%, list=4%, signal=8%
GO_TRNA_METABOLIC_PROCESS	GO_TRNA_METABOLIC_PROCESS		171	-0.352722	-1.33092	0.029724	0.483116	1	4905	tags=42%, list=27%, signal=57%
GO_REGULATION_OF_TRANSCRIPTION_BY_RNA_POLYMERASE_I	GO_REGULATION_OF_TRANSCRIPTION_BY_RNA_POLYMERASE_I		32	-0.466903	-1.33	0.12043	0.484398	1	4977	tags=53%, list=27%, signal=73%
GO_TERMINATION_OF_RNA_POLYMERASE_I_TRANSCRIPTION	GO_TERMINATION_OF_RNA_POLYMERASE_I_TRANSCRIPTION		31	-0.465331	-1.32982	0.0993789	0.483625	1	4977	tags=58%, list=27%, signal=79%
GO_LEUKOCYTE_MEDIATED_CYTOTOXICITY	GO_LEUKOCYTE_MEDIATED_CYTOTOXICITY		82	-0.396608	-1.3295	0.0589431	0.483079	1	1932	tags=16%, list=10%, signal=18%
GO_REGULATION_OF_ENDOTHELIAL_CELL_MIGRATION	GO_REGULATION_OF_ENDOTHELIAL_CELL_MIGRATION		197	-0.348565	-1.32893	0.0349794	0.483505	1	2996	tags=21%, list=16%, signal=25%
GO_PEPTIDYL_SERINE_DEPHOSPHORYLATION	GO_PEPTIDYL_SERINE_DEPHOSPHORYLATION		18	-0.541516	-1.32816	0.133745	0.484421	1	2326	tags=33%, list=13%, signal=38%
GO_EPITHELIAL_STRUCTURE_MAINTENANCE	GO_EPITHELIAL_STRUCTURE_MAINTENANCE		26	-0.496143	-1.32806	0.109677	0.483301	1	3663	tags=35%, list=20%, signal=43%
GO_POSITIVE_REGULATION_OF_RESPONSE_TO_OXIDATIVE_STRESS	GO_POSITIVE_REGULATION_OF_RESPONSE_TO_OXIDATIVE_STRESS		19	-0.526377	-1.3273	0.121399	0.484062	1	1415	tags=26%, list=8%, signal=28%
GO_RESPONSE_TO_EPIDERMAL_GROWTH_FACTOR	GO_RESPONSE_TO_EPIDERMAL_GROWTH_FACTOR		45	-0.434212	-1.32709	0.0948617	0.483242	1	2436	tags=22%, list=13%, signal=26%
GO_REGULATION_OF_EXTRINSIC_APOPTOTIC_SIGNALING_PATHWAY_IN_ABSENCE_OF_LIGAND	GO_REGULATION_OF_EXTRINSIC_APOPTOTIC_SIGNALING_PATHWAY_IN_ABSENCE_OF_LIGAND		43	-0.436375	-1.32704	0.0926316	0.482019	1	3463	tags=37%, list=19%, signal=46%
GO_CELLULAR_RESPONSE_TO_ABIOTIC_STIMULUS	GO_CELLULAR_RESPONSE_TO_ABIOTIC_STIMULUS		307	-0.331146	-1.32161	0.00858369	0.496912	1	2130	tags=18%, list=12%, signal=20%
GO_INTERFERON_BETA_PRODUCTION	GO_INTERFERON_BETA_PRODUCTION		46	-0.432711	-1.3216	0.114228	0.495537	1	2689	tags=33%, list=15%, signal=38%
GO_RNA_MODIFICATION	GO_RNA_MODIFICATION		149	-0.360631	-1.3204	0.026971	0.497659	1	3577	tags=32%, list=19%, signal=39%
GO_RESPONSE_TO_HEAT	GO_RESPONSE_TO_HEAT		163	-0.354171	-1.3204	0.0405117	0.496277	1	3998	tags=33%, list=22%, signal=42%
GO_NEGATIVE_REGULATION_OF_DNA_BINDING_TRANSCRIPTION_FACTOR_ACTIVITY	GO_NEGATIVE_REGULATION_OF_DNA_BINDING_TRANSCRIPTION_FACTOR_ACTIVITY		158	-0.356931	-1.31937	0.0405117	0.498047	1	2331	tags=21%, list=13%, signal=24%
GO_TRANSFORMING_GROWTH_FACTOR_BETA_PRODUCTION	GO_TRANSFORMING_GROWTH_FACTOR_BETA_PRODUCTION		35	-0.455633	-1.31901	0.100629	0.497691	1	1484	tags=26%, list=8%, signal=28%
GO_REGULATION_OF_STRIATED_MUSCLE_CONTRACTION	GO_REGULATION_OF_STRIATED_MUSCLE_CONTRACTION		92	-0.384321	-1.31896	0.0501002	0.496455	1	1859	tags=22%, list=10%, signal=24%
GO_COLLAGEN_FIBRIL_ORGANIZATION	GO_COLLAGEN_FIBRIL_ORGANIZATION		51	-0.42228	-1.3186	0.092827	0.496105	1	3837	tags=39%, list=21%, signal=49%
GO_NEGATIVE_REGULATION_OF_RESPONSE_TO_OXIDATIVE_STRESS	GO_NEGATIVE_REGULATION_OF_RESPONSE_TO_OXIDATIVE_STRESS		53	-0.424204	-1.31841	0.102881	0.495327	1	3463	tags=26%, list=19%, signal=32%
GO_PHOSPHATIDYLINOSITOL_3_KINASE_SIGNALING	GO_PHOSPHATIDYLINOSITOL_3_KINASE_SIGNALING		147	-0.353163	-1.31834	0.0400802	0.494196	1	990	tags=13%, list=5%, signal=14%
GO_REGULATION_OF_VASCULATURE_DEVELOPMENT	GO_REGULATION_OF_VASCULATURE_DEVELOPMENT		384	-0.319344	-1.31827	0.00438597	0.492992	1	2996	tags=20%, list=16%, signal=24%
GO_GLUCOSE_METABOLIC_PROCESS	GO_GLUCOSE_METABOLIC_PROCESS		118	-0.372612	-1.31784	0.046748	0.493074	1	2324	tags=27%, list=13%, signal=31%
GO_OUTER_DYNEIN_ARM_ASSEMBLY	GO_OUTER_DYNEIN_ARM_ASSEMBLY		16	-0.541364	-1.3173	0.144016	0.493301	1	2563	tags=44%, list=14%, signal=51%
GO_NEGATIVE_REGULATION_OF_ION_TRANSMEMBRANE_TRANSPORT	GO_NEGATIVE_REGULATION_OF_ION_TRANSMEMBRANE_TRANSPORT		93	-0.379826	-1.31709	0.0542299	0.49263	1	1249	tags=12%, list=7%, signal=13%
GO_DEVELOPMENTAL_PIGMENTATION	GO_DEVELOPMENTAL_PIGMENTATION		44	-0.445412	-1.31695	0.0781563	0.491711	1	2213	tags=27%, list=12%, signal=31%
GO_RESPONSE_TO_REACTIVE_OXYGEN_SPECIES	GO_RESPONSE_TO_REACTIVE_OXYGEN_SPECIES		220	-0.33951	-1.31681	0.0179641	0.490794	1	1850	tags=16%, list=10%, signal=18%
GO_RNA_SPLICING_VIA_ENDONUCLEOLYTIC_CLEAVAGE_AND_LIGATION	GO_RNA_SPLICING_VIA_ENDONUCLEOLYTIC_CLEAVAGE_AND_LIGATION		16	-0.543818	-1.31659	0.13278	0.490122	1	6231	tags=69%, list=34%, signal=104%
GO_NEGATIVE_REGULATION_OF_DNA_DAMAGE_RESPONSE_SIGNAL_TRANSDUCTION_BY_P53_CLASS_MEDIATOR	GO_NEGATIVE_REGULATION_OF_DNA_DAMAGE_RESPONSE_SIGNAL_TRANSDUCTION_BY_P53_CLASS_MEDIATOR		15	-0.547144	-1.31633	0.15	0.489533	1	5113	tags=67%, list=28%, signal=92%
GO_POSITIVE_REGULATION_OF_OXIDATIVE_STRESS_INDUCED_CELL_DEATH	GO_POSITIVE_REGULATION_OF_OXIDATIVE_STRESS_INDUCED_CELL_DEATH		16	-0.545535	-1.31583	0.14346	0.489773	1	1415	tags=25%, list=8%, signal=27%
GO_CHROMOSOME_LOCALIZATION	GO_CHROMOSOME_LOCALIZATION		74	-0.39413	-1.31556	0.0754717	0.489231	1	6605	tags=58%, list=36%, signal=90%
GO_EMBRYONIC_CAMERA_TYPE_EYE_DEVELOPMENT	GO_EMBRYONIC_CAMERA_TYPE_EYE_DEVELOPMENT		37	-0.449039	-1.3153	0.106157	0.488663	1	1582	tags=22%, list=9%, signal=24%
GO_SARCOPLASMIC_RETICULUM_CALCIUM_ION_TRANSPORT	GO_SARCOPLASMIC_RETICULUM_CALCIUM_ION_TRANSPORT		38	-0.455869	-1.31525	0.0938776	0.487484	1	987	tags=16%, list=5%, signal=17%
GO_RESPONSE_TO_HYDROGEN_PEROXIDE	GO_RESPONSE_TO_HYDROGEN_PEROXIDE		138	-0.361319	-1.31496	0.0299145	0.48703	1	3418	tags=26%, list=19%, signal=32%
GO_POSITIVE_REGULATION_OF_STRIATED_MUSCLE_CONTRACTION	GO_POSITIVE_REGULATION_OF_STRIATED_MUSCLE_CONTRACTION		16	-0.557938	-1.3148	0.114688	0.486242	1	1259	tags=25%, list=7%, signal=27%
GO_NEGATIVE_REGULATION_OF_ORGANIC_ACID_TRANSPORT	GO_NEGATIVE_REGULATION_OF_ORGANIC_ACID_TRANSPORT		21	-0.523698	-1.31413	0.136179	0.486894	1	188	tags=14%, list=1%, signal=14%
GO_REGULATION_OF_COLLAGEN_BIOSYNTHETIC_PROCESS	GO_REGULATION_OF_COLLAGEN_BIOSYNTHETIC_PROCESS		41	-0.442799	-1.31372	0.0928726	0.486724	1	747	tags=20%, list=4%, signal=20%
GO_I_KAPPAB_PHOSPHORYLATION	GO_I_KAPPAB_PHOSPHORYLATION		18	-0.540886	-1.3128	0.148225	0.488123	1	3463	tags=50%, list=19%, signal=62%
GO_NEGATIVE_REGULATION_OF_HEART_CONTRACTION	GO_NEGATIVE_REGULATION_OF_HEART_CONTRACTION		28	-0.477087	-1.31277	0.139381	0.486911	1	987	tags=14%, list=5%, signal=15%
GO_POSITIVE_REGULATION_OF_GLUCONEOGENESIS	GO_POSITIVE_REGULATION_OF_GLUCONEOGENESIS		15	-0.562919	-1.31233	0.164583	0.486936	1	2952	tags=27%, list=16%, signal=32%
GO_POSITIVE_REGULATION_OF_CYTOSOLIC_CALCIUM_ION_CONCENTRATION_INVOLVED_IN_PHOSPHOLIPASE_C_ACTIVATING_G_PROTEIN_COUPLED_SIGNALING_PATHWAY	GO_POSITIVE_REGULATION_OF_CYTOSOLIC_CALCIUM_ION_CONCENTRATION_INVOLVED_IN_PHOSPHOLIPASE_C_ACTIVATING_G_PROTEIN_COUPLED_SIGNALING_PATHWAY		30	-0.470646	-1.31175	0.129032	0.487338	1	1981	tags=27%, list=11%, signal=30%
GO_DNA_BIOSYNTHETIC_PROCESS	GO_DNA_BIOSYNTHETIC_PROCESS		182	-0.345963	-1.3114	0.0246914	0.487075	1	2995	tags=25%, list=16%, signal=29%
GO_ENDOSOME_ORGANIZATION	GO_ENDOSOME_ORGANIZATION		75	-0.393195	-1.3112	0.076	0.486398	1	5345	tags=52%, list=29%, signal=73%
GO_COENZYME_BIOSYNTHETIC_PROCESS	GO_COENZYME_BIOSYNTHETIC_PROCESS		140	-0.361022	-1.31063	0.025974	0.486758	1	1846	tags=21%, list=10%, signal=24%
GO_POSITIVE_REGULATION_OF_COLLAGEN_BIOSYNTHETIC_PROCESS	GO_POSITIVE_REGULATION_OF_COLLAGEN_BIOSYNTHETIC_PROCESS		25	-0.490687	-1.31029	0.134066	0.486475	1	747	tags=28%, list=4%, signal=29%
GO_PEPTIDYL_THREONINE_DEPHOSPHORYLATION	GO_PEPTIDYL_THREONINE_DEPHOSPHORYLATION		15	-0.541483	-1.30947	0.141667	0.487632	1	1833	tags=47%, list=10%, signal=52%
GO_NEGATIVE_REGULATION_OF_INTRINSIC_APOPTOTIC_SIGNALING_PATHWAY	GO_NEGATIVE_REGULATION_OF_INTRINSIC_APOPTOTIC_SIGNALING_PATHWAY		94	-0.382973	-1.30918	0.0637066	0.487205	1	3692	tags=37%, list=20%, signal=46%
GO_RNA_METHYLATION	GO_RNA_METHYLATION		75	-0.393405	-1.30806	0.0718816	0.489368	1	5213	tags=49%, list=28%, signal=69%
GO_POSITIVE_REGULATION_OF_MUSCLE_CONTRACTION	GO_POSITIVE_REGULATION_OF_MUSCLE_CONTRACTION		48	-0.428358	-1.30796	0.0843882	0.488348	1	1259	tags=17%, list=7%, signal=18%
GO_CELLULAR_DETOXIFICATION	GO_CELLULAR_DETOXIFICATION		99	-0.380294	-1.30684	0.045738	0.490402	1	1450	tags=18%, list=8%, signal=20%
GO_CARDIAC_MUSCLE_CELL_MEMBRANE_REPOLARIZATION	GO_CARDIAC_MUSCLE_CELL_MEMBRANE_REPOLARIZATION		39	-0.450763	-1.30573	0.111801	0.492239	1	1754	tags=21%, list=10%, signal=23%
GO_ACTIN_MEDIATED_CELL_CONTRACTION	GO_ACTIN_MEDIATED_CELL_CONTRACTION		112	-0.371607	-1.3057	0.044586	0.491054	1	1259	tags=18%, list=7%, signal=19%
GO_NEGATIVE_REGULATION_OF_BONE_MINERALIZATION	GO_NEGATIVE_REGULATION_OF_BONE_MINERALIZATION		17	-0.532408	-1.30537	0.158	0.490801	1	1484	tags=18%, list=8%, signal=19%
GO_NEGATIVE_REGULATION_OF_OSSIFICATION	GO_NEGATIVE_REGULATION_OF_OSSIFICATION		76	-0.386207	-1.30536	0.0631808	0.489585	1	896	tags=14%, list=5%, signal=15%
GO_POSITIVE_REGULATION_OF_MESENCHYMAL_CELL_PROLIFERATION	GO_POSITIVE_REGULATION_OF_MESENCHYMAL_CELL_PROLIFERATION		26	-0.485129	-1.30394	0.121277	0.492575	1	1362	tags=19%, list=7%, signal=21%
GO_REGULATION_OF_ENDOPLASMIC_RETICULUM_STRESS_INDUCED_INTRINSIC_APOPTOTIC_SIGNALING_PATHWAY	GO_REGULATION_OF_ENDOPLASMIC_RETICULUM_STRESS_INDUCED_INTRINSIC_APOPTOTIC_SIGNALING_PATHWAY		30	-0.45807	-1.30372	0.119247	0.491989	1	4059	tags=47%, list=22%, signal=60%
GO_NEGATIVE_REGULATION_OF_CALCIUM_ION_TRANSPORT	GO_NEGATIVE_REGULATION_OF_CALCIUM_ION_TRANSPORT		60	-0.408259	-1.30233	0.0884211	0.49495	1	855	tags=13%, list=5%, signal=14%
GO_PLASMINOGEN_ACTIVATION	GO_PLASMINOGEN_ACTIVATION		23	-0.499606	-1.30146	0.141921	0.496296	1	148	tags=13%, list=1%, signal=13%
GO_POSITIVE_REGULATION_OF_AUTOPHAGY	GO_POSITIVE_REGULATION_OF_AUTOPHAGY		111	-0.366513	-1.30135	0.0627451	0.495371	1	4258	tags=40%, list=23%, signal=51%
GO_POSITIVE_REGULATION_OF_ENDOTHELIAL_CELL_MIGRATION	GO_POSITIVE_REGULATION_OF_ENDOTHELIAL_CELL_MIGRATION		112	-0.367877	-1.3012	0.0512295	0.494566	1	2996	tags=27%, list=16%, signal=32%
GO_REGULATION_OF_INTRACELLULAR_TRANSPORT	GO_REGULATION_OF_INTRACELLULAR_TRANSPORT		414	-0.315427	-1.30069	0.00617284	0.494794	1	3261	tags=25%, list=18%, signal=30%
GO_PROTEIN_CONTAINING_COMPLEX_LOCALIZATION	GO_PROTEIN_CONTAINING_COMPLEX_LOCALIZATION		273	-0.329121	-1.30036	0.0212314	0.494497	1	4641	tags=36%, list=25%, signal=47%
GO_REGULATION_OF_MESENCHYMAL_CELL_PROLIFERATION	GO_REGULATION_OF_MESENCHYMAL_CELL_PROLIFERATION		34	-0.451882	-1.30009	0.104822	0.494078	1	1362	tags=18%, list=7%, signal=19%
GO_POSITIVE_REGULATION_OF_MICROTUBULE_POLYMERIZATION_OR_DEPOLYMERIZATION	GO_POSITIVE_REGULATION_OF_MICROTUBULE_POLYMERIZATION_OR_DEPOLYMERIZATION		30	-0.464669	-1.29874	0.106719	0.496903	1	2030	tags=33%, list=11%, signal=37%
GO_RESPONSE_TO_OXIDATIVE_STRESS	GO_RESPONSE_TO_OXIDATIVE_STRESS		428	-0.318185	-1.2981	0.00630252	0.497468	1	3479	tags=26%, list=19%, signal=32%
GO_NEGATIVE_REGULATION_OF_PROTEASOMAL_PROTEIN_CATABOLIC_PROCESS	GO_NEGATIVE_REGULATION_OF_PROTEASOMAL_PROTEIN_CATABOLIC_PROCESS		51	-0.424953	-1.29789	0.0911017	0.496856	1	3984	tags=35%, list=22%, signal=45%
GO_TELOMERASE_RNA_LOCALIZATION	GO_TELOMERASE_RNA_LOCALIZATION		19	-0.51651	-1.29786	0.152577	0.495718	1	5884	tags=74%, list=32%, signal=108%
GO_NEGATIVE_REGULATION_OF_PROTEIN_MATURATION	GO_NEGATIVE_REGULATION_OF_PROTEIN_MATURATION		24	-0.494406	-1.29784	0.129167	0.49455	1	1295	tags=17%, list=7%, signal=18%
GO_PYRUVATE_METABOLIC_PROCESS	GO_PYRUVATE_METABOLIC_PROCESS		25	-0.483993	-1.29753	0.135484	0.494292	1	785	tags=16%, list=4%, signal=17%
GO_NEGATIVE_REGULATION_OF_CELL_SUBSTRATE_ADHESION	GO_NEGATIVE_REGULATION_OF_CELL_SUBSTRATE_ADHESION		61	-0.401813	-1.29741	0.0903614	0.493385	1	2150	tags=26%, list=12%, signal=30%
GO_REGULATION_OF_OXIDATIVE_STRESS_INDUCED_INTRINSIC_APOPTOTIC_SIGNALING_PATHWAY	GO_REGULATION_OF_OXIDATIVE_STRESS_INDUCED_INTRINSIC_APOPTOTIC_SIGNALING_PATHWAY		27	-0.480173	-1.29702	0.135307	0.493264	1	3876	tags=44%, list=21%, signal=56%
GO_REGULATION_OF_CELLULAR_AMINO_ACID_METABOLIC_PROCESS	GO_REGULATION_OF_CELLULAR_AMINO_ACID_METABOLIC_PROCESS		61	-0.405916	-1.29701	0.0815109	0.492071	1	3934	tags=36%, list=21%, signal=46%
GO_REGULATION_OF_AUTOPHAGY_OF_MITOCHONDRION	GO_REGULATION_OF_AUTOPHAGY_OF_MITOCHONDRION		40	-0.443465	-1.29614	0.116592	0.493472	1	3418	tags=43%, list=19%, signal=52%
GO_DEFENSE_RESPONSE_TO_GRAM_NEGATIVE_BACTERIUM	GO_DEFENSE_RESPONSE_TO_GRAM_NEGATIVE_BACTERIUM		61	-0.412489	-1.29566	0.0829787	0.493597	1	2005	tags=15%, list=11%, signal=17%
GO_REGULATION_OF_SPINDLE_ORGANIZATION	GO_REGULATION_OF_SPINDLE_ORGANIZATION		40	-0.433216	-1.29508	0.0840336	0.49407	1	3368	tags=33%, list=18%, signal=40%
GO_RNA_SPLICING_VIA_TRANSESTERIFICATION_REACTIONS	GO_RNA_SPLICING_VIA_TRANSESTERIFICATION_REACTIONS		327	-0.322776	-1.29428	0.0173913	0.495124	1	5370	tags=41%, list=29%, signal=57%
GO_NEGATIVE_REGULATION_OF_MAPK_CASCADE	GO_NEGATIVE_REGULATION_OF_MAPK_CASCADE		174	-0.343309	-1.29417	0.0431211	0.494215	1	3494	tags=26%, list=19%, signal=32%
GO_RNA_SPLICING	GO_RNA_SPLICING		409	-0.31697	-1.29241	0.0145833	0.498301	1	5370	tags=41%, list=29%, signal=57%
GO_REGULATION_OF_VACUOLE_ORGANIZATION	GO_REGULATION_OF_VACUOLE_ORGANIZATION		39	-0.443866	-1.29198	0.120163	0.498422	1	4210	tags=44%, list=23%, signal=56%
GO_ACETYL_COA_BIOSYNTHETIC_PROCESS	GO_ACETYL_COA_BIOSYNTHETIC_PROCESS		21	-0.508804	-1.29174	0.149573	0.497902	1	2832	tags=38%, list=15%, signal=45%
GO_POSITIVE_REGULATION_OF_MITOCHONDRIAL_TRANSLATION	GO_POSITIVE_REGULATION_OF_MITOCHONDRIAL_TRANSLATION		17	-0.525306	-1.29148	0.164948	0.497508	1	5532	tags=71%, list=30%, signal=101%
GO_MITOCHONDRIAL_TRANSLATIONAL_TERMINATION	GO_MITOCHONDRIAL_TRANSLATIONAL_TERMINATION		89	-0.374913	-1.29085	0.068323	0.498104	1	5452	tags=45%, list=30%, signal=64%
GO_MACROPHAGE_DIFFERENTIATION	GO_MACROPHAGE_DIFFERENTIATION		40	-0.43448	-1.28986	0.125498	0.499804	1	1033	tags=18%, list=6%, signal=18%
GO_CELLULAR_RESPONSE_TO_OXYGEN_LEVELS	GO_CELLULAR_RESPONSE_TO_OXYGEN_LEVELS		229	-0.332271	-1.28862	0.03861	0.502242	1	3626	tags=28%, list=20%, signal=34%
GO_POSITIVE_REGULATION_OF_INTERLEUKIN_6_SECRETION	GO_POSITIVE_REGULATION_OF_INTERLEUKIN_6_SECRETION		24	-0.491099	-1.28797	0.134269	0.502817	1	1850	tags=25%, list=10%, signal=28%
GO_NEGATIVE_REGULATION_OF_RESPONSE_TO_EXTRACELLULAR_STIMULUS	GO_NEGATIVE_REGULATION_OF_RESPONSE_TO_EXTRACELLULAR_STIMULUS		15	-0.541893	-1.28769	0.170478	0.502403	1	409	tags=20%, list=2%, signal=20%
GO_LEUKOCYTE_ADHESION_TO_VASCULAR_ENDOTHELIAL_CELL	GO_LEUKOCYTE_ADHESION_TO_VASCULAR_ENDOTHELIAL_CELL		38	-0.436264	-1.28654	0.110664	0.504598	1	2893	tags=24%, list=16%, signal=28%
GO_REGULATION_OF_CARBOHYDRATE_BIOSYNTHETIC_PROCESS	GO_REGULATION_OF_CARBOHYDRATE_BIOSYNTHETIC_PROCESS		93	-0.376454	-1.28595	0.0807087	0.505235	1	747	tags=14%, list=4%, signal=14%
GO_LYMPH_VESSEL_DEVELOPMENT	GO_LYMPH_VESSEL_DEVELOPMENT		25	-0.480868	-1.28591	0.152577	0.504179	1	2876	tags=36%, list=16%, signal=43%
GO_REGULATION_OF_CARDIAC_MUSCLE_CONTRACTION_BY_CALCIUM_ION_SIGNALING	GO_REGULATION_OF_CARDIAC_MUSCLE_CONTRACTION_BY_CALCIUM_ION_SIGNALING		27	-0.478928	-1.2859	0.132632	0.503021	1	987	tags=15%, list=5%, signal=16%
GO_BODY_MORPHOGENESIS	GO_BODY_MORPHOGENESIS		51	-0.424981	-1.28527	0.118367	0.503578	1	1501	tags=20%, list=8%, signal=21%
GO_NEGATIVE_REGULATION_OF_INTERLEUKIN_8_PRODUCTION	GO_NEGATIVE_REGULATION_OF_INTERLEUKIN_8_PRODUCTION		18	-0.516641	-1.28482	0.151709	0.503781	1	1778	tags=17%, list=10%, signal=18%
GO_NEGATIVE_REGULATION_OF_CALCIUM_ION_TRANSPORT_INTO_CYTOSOL	GO_NEGATIVE_REGULATION_OF_CALCIUM_ION_TRANSPORT_INTO_CYTOSOL		18	-0.516169	-1.28328	0.160164	0.50712	1	818	tags=17%, list=4%, signal=17%
GO_REGULATION_OF_SYSTEMIC_ARTERIAL_BLOOD_PRESSURE_BY_CIRCULATORY_RENIN_ANGIOTENSIN	GO_REGULATION_OF_SYSTEMIC_ARTERIAL_BLOOD_PRESSURE_BY_CIRCULATORY_RENIN_ANGIOTENSIN		19	-0.501989	-1.28319	0.162933	0.506214	1	661	tags=26%, list=4%, signal=27%
GO_TRANSLATIONAL_TERMINATION	GO_TRANSLATIONAL_TERMINATION		103	-0.368335	-1.28148	0.0652174	0.510257	1	5452	tags=45%, list=30%, signal=63%
GO_EXTRACELLULAR_MATRIX_ASSEMBLY	GO_EXTRACELLULAR_MATRIX_ASSEMBLY		27	-0.476314	-1.28095	0.154	0.510643	1	747	tags=22%, list=4%, signal=23%
GO_NEGATIVE_REGULATION_OF_ERK1_AND_ERK2_CASCADE	GO_NEGATIVE_REGULATION_OF_ERK1_AND_ERK2_CASCADE		72	-0.391112	-1.28071	0.102296	0.510244	1	3234	tags=31%, list=18%, signal=37%
GO_HOMEOSTASIS_OF_NUMBER_OF_CELLS_WITHIN_A_TISSUE	GO_HOMEOSTASIS_OF_NUMBER_OF_CELLS_WITHIN_A_TISSUE		31	-0.458075	-1.28017	0.117647	0.510671	1	430	tags=6%, list=2%, signal=7%
GO_SUBSTRATE_ADHESION_DEPENDENT_CELL_SPREADING	GO_SUBSTRATE_ADHESION_DEPENDENT_CELL_SPREADING		85	-0.37673	-1.27967	0.0844794	0.511057	1	2150	tags=26%, list=12%, signal=29%
GO_SARCOMERE_ORGANIZATION	GO_SARCOMERE_ORGANIZATION		47	-0.41096	-1.2793	0.113821	0.51097	1	2828	tags=40%, list=15%, signal=48%
GO_POSITIVE_REGULATION_OF_WOUND_HEALING	GO_POSITIVE_REGULATION_OF_WOUND_HEALING		52	-0.411969	-1.27912	0.12249	0.51034	1	2243	tags=25%, list=12%, signal=28%
GO_POSITIVE_REGULATION_OF_TRANSCRIPTION_BY_RNA_POLYMERASE_I	GO_POSITIVE_REGULATION_OF_TRANSCRIPTION_BY_RNA_POLYMERASE_I		22	-0.491886	-1.27898	0.144654	0.509572	1	4714	tags=55%, list=26%, signal=73%
GO_NEGATIVE_REGULATION_OF_CYTOKINE_BIOSYNTHETIC_PROCESS	GO_NEGATIVE_REGULATION_OF_CYTOKINE_BIOSYNTHETIC_PROCESS		29	-0.471105	-1.27849	0.156504	0.509905	1	2854	tags=28%, list=15%, signal=33%
GO_CELL_KILLING	GO_CELL_KILLING		115	-0.357393	-1.27823	0.0725275	0.509479	1	1226	tags=11%, list=7%, signal=12%
GO_NEGATIVE_REGULATION_OF_SIGNALING_RECEPTOR_ACTIVITY	GO_NEGATIVE_REGULATION_OF_SIGNALING_RECEPTOR_ACTIVITY		42	-0.430917	-1.27782	0.135524	0.509614	1	1000	tags=17%, list=5%, signal=18%
GO_FATTY_ACID_METABOLIC_PROCESS	GO_FATTY_ACID_METABOLIC_PROCESS		244	-0.325742	-1.27759	0.035865	0.509131	1	2838	tags=26%, list=15%, signal=30%
GO_POSITIVE_REGULATION_OF_SEQUESTERING_OF_CALCIUM_ION	GO_POSITIVE_REGULATION_OF_SEQUESTERING_OF_CALCIUM_ION		16	-0.533575	-1.27609	0.172996	0.512217	1	818	tags=19%, list=4%, signal=20%
GO_GOLGI_TO_PLASMA_MEMBRANE_TRANSPORT	GO_GOLGI_TO_PLASMA_MEMBRANE_TRANSPORT		59	-0.395749	-1.27593	0.102397	0.511512	1	4271	tags=44%, list=23%, signal=57%
GO_CELLULAR_RESPONSE_TO_EXTERNAL_STIMULUS	GO_CELLULAR_RESPONSE_TO_EXTERNAL_STIMULUS		317	-0.319545	-1.2759	0.0189873	0.510463	1	2294	tags=20%, list=12%, signal=22%
GO_REGULATION_OF_PROTEIN_LOCALIZATION_TO_SYNAPSE	GO_REGULATION_OF_PROTEIN_LOCALIZATION_TO_SYNAPSE		25	-0.470607	-1.27581	0.143443	0.509568	1	667	tags=16%, list=4%, signal=17%
GO_ZYMOGEN_ACTIVATION	GO_ZYMOGEN_ACTIVATION		48	-0.416376	-1.27575	0.12766	0.50861	1	1226	tags=17%, list=7%, signal=18%
GO_REGULATION_OF_CELLULAR_PROTEIN_CATABOLIC_PROCESS	GO_REGULATION_OF_CELLULAR_PROTEIN_CATABOLIC_PROCESS		234	-0.328987	-1.27527	0.0315789	0.508824	1	4033	tags=36%, list=22%, signal=45%
GO_NECROTIC_CELL_DEATH	GO_NECROTIC_CELL_DEATH		55	-0.406734	-1.27503	0.107438	0.508432	1	1368	tags=15%, list=7%, signal=16%
GO_NEGATIVE_REGULATION_OF_OXIDATIVE_STRESS_INDUCED_NEURON_DEATH	GO_NEGATIVE_REGULATION_OF_OXIDATIVE_STRESS_INDUCED_NEURON_DEATH		19	-0.50637	-1.27464	0.162839	0.508352	1	1913	tags=21%, list=10%, signal=23%
GO_UBIQUITIN_DEPENDENT_PROTEIN_CATABOLIC_PROCESS_VIA_THE_MULTIVESICULAR_BODY_SORTING_PATHWAY	GO_UBIQUITIN_DEPENDENT_PROTEIN_CATABOLIC_PROCESS_VIA_THE_MULTIVESICULAR_BODY_SORTING_PATHWAY		22	-0.487428	-1.27401	0.170341	0.509113	1	5226	tags=55%, list=28%, signal=76%
GO_POSITIVE_REGULATION_OF_ENDOTHELIAL_CELL_CHEMOTAXIS	GO_POSITIVE_REGULATION_OF_ENDOTHELIAL_CELL_CHEMOTAXIS		15	-0.51907	-1.27389	0.167364	0.50836	1	2515	tags=40%, list=14%, signal=46%
GO_RESPONSE_TO_ACID_CHEMICAL	GO_RESPONSE_TO_ACID_CHEMICAL		325	-0.317972	-1.27235	0.028866	0.51158	1	1450	tags=15%, list=8%, signal=16%
GO_POSITIVE_REGULATION_OF_SUBSTRATE_ADHESION_DEPENDENT_CELL_SPREADING	GO_POSITIVE_REGULATION_OF_SUBSTRATE_ADHESION_DEPENDENT_CELL_SPREADING		35	-0.44889	-1.27123	0.131148	0.513857	1	2042	tags=31%, list=11%, signal=35%
GO_MITOTIC_CYTOKINESIS	GO_MITOTIC_CYTOKINESIS		66	-0.391322	-1.27101	0.103659	0.513373	1	4380	tags=33%, list=24%, signal=44%
GO_PIGMENT_GRANULE_ORGANIZATION	GO_PIGMENT_GRANULE_ORGANIZATION		25	-0.476372	-1.27043	0.168	0.514115	1	3356	tags=40%, list=18%, signal=49%
GO_IRON_SULFUR_CLUSTER_ASSEMBLY	GO_IRON_SULFUR_CLUSTER_ASSEMBLY		21	-0.495863	-1.27043	0.172786	0.513009	1	5216	tags=52%, list=28%, signal=73%
GO_CELLULAR_RESPONSE_TO_ATP	GO_CELLULAR_RESPONSE_TO_ATP		17	-0.514084	-1.27013	0.155508	0.512775	1	1185	tags=18%, list=6%, signal=19%
GO_LIPID_MODIFICATION	GO_LIPID_MODIFICATION		229	-0.326286	-1.27007	0.0207039	0.511839	1	2765	tags=27%, list=15%, signal=31%
GO_CYTOSOLIC_TRANSPORT	GO_CYTOSOLIC_TRANSPORT		145	-0.34637	-1.26946	0.0491453	0.512531	1	4160	tags=32%, list=23%, signal=41%
GO_REGULATION_OF_MITOPHAGY	GO_REGULATION_OF_MITOPHAGY		16	-0.520921	-1.26933	0.158996	0.51185	1	3005	tags=44%, list=16%, signal=52%
GO_CELLULAR_RESPONSE_TO_RETINOIC_ACID	GO_CELLULAR_RESPONSE_TO_RETINOIC_ACID		70	-0.38477	-1.26849	0.106996	0.513132	1	911	tags=13%, list=5%, signal=13%
GO_RESPONSE_TO_ANTIBIOTIC	GO_RESPONSE_TO_ANTIBIOTIC		319	-0.316143	-1.26721	0.0170213	0.515879	1	1850	tags=14%, list=10%, signal=16%
GO_REGULATION_OF_PROTEIN_MATURATION	GO_REGULATION_OF_PROTEIN_MATURATION		58	-0.400865	-1.26667	0.118852	0.516375	1	666	tags=10%, list=4%, signal=11%
GO_RESPONSE_TO_OXYGEN_LEVELS	GO_RESPONSE_TO_OXYGEN_LEVELS		387	-0.310651	-1.26622	0.0230608	0.516635	1	2454	tags=20%, list=13%, signal=22%
GO_RESPONSE_TO_TEMPERATURE_STIMULUS	GO_RESPONSE_TO_TEMPERATURE_STIMULUS		226	-0.324517	-1.26515	0.0414938	0.518723	1	3022	tags=23%, list=16%, signal=27%
GO_RESPONSE_TO_INTERLEUKIN_6	GO_RESPONSE_TO_INTERLEUKIN_6		44	-0.420804	-1.26504	0.134241	0.51796	1	3240	tags=27%, list=18%, signal=33%
GO_NEGATIVE_REGULATION_OF_CELL_CYCLE_ARREST	GO_NEGATIVE_REGULATION_OF_CELL_CYCLE_ARREST		21	-0.500855	-1.26494	0.165725	0.517191	1	2042	tags=29%, list=11%, signal=32%
GO_INCLUSION_BODY_ASSEMBLY	GO_INCLUSION_BODY_ASSEMBLY		22	-0.484402	-1.26418	0.174004	0.518266	1	1910	tags=41%, list=10%, signal=46%
GO_NUCLEOSIDE_PHOSPHATE_METABOLIC_PROCESS	GO_NUCLEOSIDE_PHOSPHATE_METABOLIC_PROCESS		207	-0.324054	-1.26397	0.0528634	0.517813	1	2612	tags=23%, list=14%, signal=26%
GO_PROCESS_UTILIZING_AUTOPHAGIC_MECHANISM	GO_PROCESS_UTILIZING_AUTOPHAGIC_MECHANISM		467	-0.302931	-1.26302	0.0118483	0.519566	1	4285	tags=33%, list=23%, signal=42%
GO_MEMBRANE_REPOLARIZATION_DURING_ACTION_POTENTIAL	GO_MEMBRANE_REPOLARIZATION_DURING_ACTION_POTENTIAL		29	-0.462659	-1.26275	0.141684	0.519347	1	1754	tags=21%, list=10%, signal=23%
GO_NEGATIVE_REGULATION_OF_MAP_KINASE_ACTIVITY	GO_NEGATIVE_REGULATION_OF_MAP_KINASE_ACTIVITY		72	-0.377243	-1.26274	0.102725	0.518271	1	2887	tags=28%, list=16%, signal=33%
GO_ENDOTHELIAL_CELL_MIGRATION	GO_ENDOTHELIAL_CELL_MIGRATION		239	-0.325284	-1.26243	0.0299786	0.518115	1	2996	tags=21%, list=16%, signal=25%
GO_CARDIAC_MUSCLE_CONTRACTION	GO_CARDIAC_MUSCLE_CONTRACTION		132	-0.352765	-1.26232	0.0725275	0.517371	1	1775	tags=19%, list=10%, signal=21%
GO_TRNA_METHYLATION	GO_TRNA_METHYLATION		37	-0.424467	-1.26186	0.149893	0.517659	1	3552	tags=43%, list=19%, signal=53%
GO_CELLULAR_COMPONENT_DISASSEMBLY_INVOLVED_IN_EXECUTION_PHASE_OF_APOPTOSIS	GO_CELLULAR_COMPONENT_DISASSEMBLY_INVOLVED_IN_EXECUTION_PHASE_OF_APOPTOSIS		33	-0.445382	-1.26181	0.154709	0.516742	1	4392	tags=42%, list=24%, signal=56%
GO_ERK1_AND_ERK2_CASCADE	GO_ERK1_AND_ERK2_CASCADE		292	-0.319732	-1.26133	0.0219298	0.517012	1	1549	tags=14%, list=8%, signal=15%
GO_VACUOLE_ORGANIZATION	GO_VACUOLE_ORGANIZATION		154	-0.34071	-1.26123	0.0646552	0.516233	1	4924	tags=39%, list=27%, signal=53%
GO_INACTIVATION_OF_MAPK_ACTIVITY	GO_INACTIVATION_OF_MAPK_ACTIVITY		26	-0.478361	-1.26111	0.183505	0.515548	1	1833	tags=31%, list=10%, signal=34%
GO_LONG_CHAIN_FATTY_ACID_IMPORT_INTO_CELL	GO_LONG_CHAIN_FATTY_ACID_IMPORT_INTO_CELL		15	-0.516188	-1.26083	0.169935	0.515342	1	148	tags=20%, list=1%, signal=20%
GO_ESTABLISHMENT_OF_ORGANELLE_LOCALIZATION	GO_ESTABLISHMENT_OF_ORGANELLE_LOCALIZATION		478	-0.303797	-1.26064	0.00847458	0.51484	1	3474	tags=26%, list=19%, signal=31%
GO_NEGATIVE_REGULATION_OF_RESPONSE_TO_DRUG	GO_NEGATIVE_REGULATION_OF_RESPONSE_TO_DRUG		31	-0.45362	-1.2606	0.13617	0.513902	1	1776	tags=19%, list=10%, signal=21%
GO_NEGATIVE_REGULATION_OF_ORGANELLE_ASSEMBLY	GO_NEGATIVE_REGULATION_OF_ORGANELLE_ASSEMBLY		34	-0.440504	-1.25968	0.130165	0.515594	1	3717	tags=35%, list=20%, signal=44%
GO_POSITIVE_REGULATION_OF_CARBOHYDRATE_METABOLIC_PROCESS	GO_POSITIVE_REGULATION_OF_CARBOHYDRATE_METABOLIC_PROCESS		63	-0.385569	-1.25929	0.123457	0.515682	1	1576	tags=17%, list=9%, signal=19%
GO_REGULATION_OF_AUTOPHAGY	GO_REGULATION_OF_AUTOPHAGY		307	-0.314599	-1.25924	0.0182556	0.514789	1	4267	tags=37%, list=23%, signal=47%
GO_ENERGY_RESERVE_METABOLIC_PROCESS	GO_ENERGY_RESERVE_METABOLIC_PROCESS		83	-0.369317	-1.25904	0.108163	0.514309	1	1410	tags=19%, list=8%, signal=21%
GO_DETOXIFICATION	GO_DETOXIFICATION		104	-0.356875	-1.25865	0.0780911	0.514421	1	1450	tags=18%, list=8%, signal=20%
GO_CELLULAR_CARBOHYDRATE_BIOSYNTHETIC_PROCESS	GO_CELLULAR_CARBOHYDRATE_BIOSYNTHETIC_PROCESS		82	-0.374266	-1.25864	0.0878661	0.513418	1	1410	tags=20%, list=8%, signal=21%
GO_REGULATION_OF_KIDNEY_DEVELOPMENT	GO_REGULATION_OF_KIDNEY_DEVELOPMENT		56	-0.399502	-1.25788	0.132265	0.514593	1	803	tags=20%, list=4%, signal=20%
GO_LONG_TERM_SYNAPTIC_DEPRESSION	GO_LONG_TERM_SYNAPTIC_DEPRESSION		29	-0.458345	-1.25758	0.166667	0.51443	1	2294	tags=28%, list=12%, signal=31%
GO_RRNA_MODIFICATION	GO_RRNA_MODIFICATION		31	-0.450414	-1.25661	0.151188	0.516325	1	5213	tags=55%, list=28%, signal=76%
GO_ENTRAINMENT_OF_CIRCADIAN_CLOCK	GO_ENTRAINMENT_OF_CIRCADIAN_CLOCK		24	-0.469743	-1.25594	0.172996	0.517226	1	1565	tags=25%, list=8%, signal=27%
GO_NEGATIVE_REGULATION_OF_EXTRINSIC_APOPTOTIC_SIGNALING_PATHWAY	GO_NEGATIVE_REGULATION_OF_EXTRINSIC_APOPTOTIC_SIGNALING_PATHWAY		100	-0.363987	-1.25573	0.0920245	0.516803	1	1923	tags=21%, list=10%, signal=23%
GO_COENZYME_METABOLIC_PROCESS	GO_COENZYME_METABOLIC_PROCESS		244	-0.323239	-1.25566	0.0513919	0.516	1	2832	tags=26%, list=15%, signal=30%
GO_REGULATION_OF_MAST_CELL_ACTIVATION_INVOLVED_IN_IMMUNE_RESPONSE	GO_REGULATION_OF_MAST_CELL_ACTIVATION_INVOLVED_IN_IMMUNE_RESPONSE		28	-0.452599	-1.25534	0.164329	0.515939	1	2996	tags=29%, list=16%, signal=34%
GO_RESPONSE_TO_OXYGEN_RADICAL	GO_RESPONSE_TO_OXYGEN_RADICAL		29	-0.457256	-1.25529	0.147059	0.515045	1	1450	tags=24%, list=8%, signal=26%
GO_THIOESTER_METABOLIC_PROCESS	GO_THIOESTER_METABOLIC_PROCESS		47	-0.421706	-1.2548	0.153543	0.515483	1	2603	tags=30%, list=14%, signal=35%
GO_NEGATIVE_REGULATION_OF_CELL_CYCLE_G2_M_PHASE_TRANSITION	GO_NEGATIVE_REGULATION_OF_CELL_CYCLE_G2_M_PHASE_TRANSITION		102	-0.352316	-1.2544	0.084507	0.515608	1	4883	tags=40%, list=26%, signal=54%
GO_CELLULAR_RESPONSE_TO_DRUG	GO_CELLULAR_RESPONSE_TO_DRUG		349	-0.311969	-1.2542	0.0144928	0.51515	1	1578	tags=13%, list=9%, signal=14%
GO_DEVELOPMENTAL_CELL_GROWTH	GO_DEVELOPMENTAL_CELL_GROWTH		226	-0.321771	-1.25414	0.0484581	0.514271	1	1874	tags=16%, list=10%, signal=18%
GO_SEQUESTERING_OF_CALCIUM_ION	GO_SEQUESTERING_OF_CALCIUM_ION		127	-0.350057	-1.25385	0.0868644	0.514116	1	1185	tags=12%, list=6%, signal=13%
GO_PIGMENT_CELL_DIFFERENTIATION	GO_PIGMENT_CELL_DIFFERENTIATION		33	-0.449429	-1.25364	0.166667	0.513713	1	3356	tags=39%, list=18%, signal=48%
GO_INTERLEUKIN_6_PRODUCTION	GO_INTERLEUKIN_6_PRODUCTION		131	-0.348574	-1.25336	0.0845987	0.513431	1	2891	tags=21%, list=16%, signal=24%
GO_POLYSACCHARIDE_BIOSYNTHETIC_PROCESS	GO_POLYSACCHARIDE_BIOSYNTHETIC_PROCESS		74	-0.382216	-1.25336	0.12362	0.512431	1	1410	tags=19%, list=8%, signal=20%
GO_METANEPHRIC_GLOMERULUS_DEVELOPMENT	GO_METANEPHRIC_GLOMERULUS_DEVELOPMENT		16	-0.514934	-1.25294	0.204494	0.512617	1	707	tags=19%, list=4%, signal=19%
GO_REGULATION_OF_RESPONSE_TO_FOOD	GO_REGULATION_OF_RESPONSE_TO_FOOD		19	-0.504725	-1.25279	0.191837	0.512053	1	409	tags=16%, list=2%, signal=16%
GO_NEGATIVE_REGULATION_OF_SECRETION	GO_NEGATIVE_REGULATION_OF_SECRETION		216	-0.324056	-1.25229	0.0443975	0.512562	1	2294	tags=21%, list=12%, signal=24%
GO_HISTONE_H3_DEACETYLATION	GO_HISTONE_H3_DEACETYLATION		20	-0.484607	-1.25228	0.173824	0.511588	1	3038	tags=40%, list=16%, signal=48%
GO_REGULATION_OF_CAMP_DEPENDENT_PROTEIN_KINASE_ACTIVITY	GO_REGULATION_OF_CAMP_DEPENDENT_PROTEIN_KINASE_ACTIVITY		18	-0.508337	-1.25224	0.186047	0.510734	1	2952	tags=39%, list=16%, signal=46%
GO_LAMELLIPODIUM_MORPHOGENESIS	GO_LAMELLIPODIUM_MORPHOGENESIS		17	-0.51359	-1.25185	0.183716	0.510824	1	2900	tags=35%, list=16%, signal=42%
GO_LEARNING	GO_LEARNING		139	-0.346324	-1.251	0.0688935	0.51235	1	2899	tags=26%, list=16%, signal=31%
GO_NEGATIVE_REGULATION_OF_PEPTIDE_HORMONE_SECRETION	GO_NEGATIVE_REGULATION_OF_PEPTIDE_HORMONE_SECRETION		44	-0.416006	-1.25096	0.142232	0.51145	1	3240	tags=39%, list=18%, signal=47%
GO_METANEPHRIC_NEPHRON_MORPHOGENESIS	GO_METANEPHRIC_NEPHRON_MORPHOGENESIS		26	-0.46436	-1.25031	0.153518	0.512376	1	551	tags=15%, list=3%, signal=16%
GO_RENAL_VESICLE_DEVELOPMENT	GO_RENAL_VESICLE_DEVELOPMENT		20	-0.496046	-1.24997	0.174004	0.512333	1	551	tags=20%, list=3%, signal=21%
GO_MUSCLE_CELL_MIGRATION	GO_MUSCLE_CELL_MIGRATION		96	-0.360525	-1.24976	0.0983936	0.511942	1	1541	tags=14%, list=8%, signal=15%
GO_ACTIN_FILAMENT_BASED_MOVEMENT	GO_ACTIN_FILAMENT_BASED_MOVEMENT		134	-0.350491	-1.24975	0.0968421	0.510977	1	1259	tags=16%, list=7%, signal=17%
GO_REACTIVE_OXYGEN_SPECIES_METABOLIC_PROCESS	GO_REACTIVE_OXYGEN_SPECIES_METABOLIC_PROCESS		158	-0.337736	-1.24937	0.0746269	0.511086	1	1484	tags=19%, list=8%, signal=20%
GO_REGULATION_OF_PROTEIN_EXPORT_FROM_NUCLEUS	GO_REGULATION_OF_PROTEIN_EXPORT_FROM_NUCLEUS		39	-0.422735	-1.24864	0.149798	0.512285	1	4343	tags=46%, list=24%, signal=60%
GO_NUCLEOSIDE_TRIPHOSPHATE_METABOLIC_PROCESS	GO_NUCLEOSIDE_TRIPHOSPHATE_METABOLIC_PROCESS		54	-0.396818	-1.24836	0.111984	0.512107	1	1080	tags=13%, list=6%, signal=14%
GO_ENERGY_DERIVATION_BY_OXIDATION_OF_ORGANIC_COMPOUNDS	GO_ENERGY_DERIVATION_BY_OXIDATION_OF_ORGANIC_COMPOUNDS		271	-0.319189	-1.24799	0.0324544	0.512131	1	2324	tags=17%, list=13%, signal=19%
GO_ESTABLISHMENT_OF_PROTEIN_LOCALIZATION_TO_MITOCHONDRIAL_MEMBRANE	GO_ESTABLISHMENT_OF_PROTEIN_LOCALIZATION_TO_MITOCHONDRIAL_MEMBRANE		18	-0.502903	-1.24783	0.186335	0.511598	1	2750	tags=33%, list=15%, signal=39%
GO_POSITIVE_REGULATION_OF_CELL_DIVISION	GO_POSITIVE_REGULATION_OF_CELL_DIVISION		79	-0.379858	-1.24773	0.114583	0.510902	1	3186	tags=30%, list=17%, signal=37%
GO_MITOCHONDRIAL_RESPIRATORY_CHAIN_COMPLEX_IV_ASSEMBLY	GO_MITOCHONDRIAL_RESPIRATORY_CHAIN_COMPLEX_IV_ASSEMBLY		19	-0.49099	-1.24712	0.17735	0.511656	1	5291	tags=47%, list=29%, signal=66%
GO_DETECTION_OF_MECHANICAL_STIMULUS	GO_DETECTION_OF_MECHANICAL_STIMULUS		42	-0.414604	-1.24701	0.140496	0.510991	1	811	tags=14%, list=4%, signal=15%
GO_POSITIVE_REGULATION_OF_MONOCYTE_CHEMOTAXIS	GO_POSITIVE_REGULATION_OF_MONOCYTE_CHEMOTAXIS		15	-0.521768	-1.24685	0.187633	0.510499	1	11	tags=7%, list=0%, signal=7%
GO_POSITIVE_REGULATION_OF_NEURAL_PRECURSOR_CELL_PROLIFERATION	GO_POSITIVE_REGULATION_OF_NEURAL_PRECURSOR_CELL_PROLIFERATION		53	-0.40179	-1.24682	0.156379	0.509628	1	1976	tags=23%, list=11%, signal=25%
GO_REGULATION_OF_PEPTIDE_SECRETION	GO_REGULATION_OF_PEPTIDE_SECRETION		444	-0.30214	-1.24619	0.021645	0.5105	1	2517	tags=20%, list=14%, signal=22%
GO_RESPONSE_TO_FATTY_ACID	GO_RESPONSE_TO_FATTY_ACID		80	-0.370004	-1.24568	0.126252	0.511091	1	3463	tags=36%, list=19%, signal=44%
GO_NEGATIVE_REGULATION_OF_SIGNAL_TRANSDUCTION_IN_ABSENCE_OF_LIGAND	GO_NEGATIVE_REGULATION_OF_SIGNAL_TRANSDUCTION_IN_ABSENCE_OF_LIGAND		32	-0.447307	-1.24508	0.169734	0.511857	1	3463	tags=41%, list=19%, signal=50%
GO_CELLULAR_PROTEIN_CONTAINING_COMPLEX_LOCALIZATION	GO_CELLULAR_PROTEIN_CONTAINING_COMPLEX_LOCALIZATION		25	-0.472873	-1.24467	0.166667	0.512042	1	1775	tags=24%, list=10%, signal=27%
GO_MAST_CELL_ACTIVATION	GO_MAST_CELL_ACTIVATION		55	-0.397401	-1.24345	0.138716	0.51466	1	2996	tags=24%, list=16%, signal=28%
GO_CILIUM_MOVEMENT	GO_CILIUM_MOVEMENT		58	-0.396239	-1.24341	0.147059	0.513825	1	3195	tags=26%, list=17%, signal=31%
GO_THYROID_HORMONE_GENERATION	GO_THYROID_HORMONE_GENERATION		16	-0.524895	-1.24296	0.212851	0.514196	1	147	tags=13%, list=1%, signal=13%
GO_MAST_CELL_MEDIATED_IMMUNITY	GO_MAST_CELL_MEDIATED_IMMUNITY		45	-0.410564	-1.24259	0.142276	0.51429	1	205	tags=7%, list=1%, signal=7%
GO_ENDOTHELIAL_CELL_APOPTOTIC_PROCESS	GO_ENDOTHELIAL_CELL_APOPTOTIC_PROCESS		61	-0.386648	-1.24258	0.125	0.513359	1	758	tags=11%, list=4%, signal=12%
GO_REGULATION_OF_ORGANELLE_ASSEMBLY	GO_REGULATION_OF_ORGANELLE_ASSEMBLY		183	-0.331979	-1.24227	0.069869	0.513277	1	3368	tags=28%, list=18%, signal=34%
GO_REGULATION_OF_SYNAPTIC_TRANSMISSION_DOPAMINERGIC	GO_REGULATION_OF_SYNAPTIC_TRANSMISSION_DOPAMINERGIC		16	-0.504032	-1.24156	0.190687	0.514479	1	927	tags=25%, list=5%, signal=26%
GO_DENTATE_GYRUS_DEVELOPMENT	GO_DENTATE_GYRUS_DEVELOPMENT		16	-0.516972	-1.24141	0.180851	0.513947	1	4832	tags=63%, list=26%, signal=85%
GO_TRABECULA_FORMATION	GO_TRABECULA_FORMATION		26	-0.462886	-1.24094	0.190669	0.514319	1	3625	tags=38%, list=20%, signal=48%
GO_REGULATION_OF_CELL_DIVISION	GO_REGULATION_OF_CELL_DIVISION		158	-0.334796	-1.24093	0.0666667	0.513393	1	2276	tags=22%, list=12%, signal=24%
GO_PROTEIN_LOCALIZATION_TO_ENDOPLASMIC_RETICULUM	GO_PROTEIN_LOCALIZATION_TO_ENDOPLASMIC_RETICULUM		112	-0.347438	-1.23835	0.0878243	0.519864	1	6027	tags=39%, list=33%, signal=58%
GO_GLYCOSPHINGOLIPID_BIOSYNTHETIC_PROCESS	GO_GLYCOSPHINGOLIPID_BIOSYNTHETIC_PROCESS		24	-0.467436	-1.23809	0.188437	0.519607	1	288	tags=13%, list=2%, signal=13%
GO_REGULATION_OF_RELEASE_OF_SEQUESTERED_CALCIUM_ION_INTO_CYTOSOL	GO_REGULATION_OF_RELEASE_OF_SEQUESTERED_CALCIUM_ION_INTO_CYTOSOL		78	-0.370981	-1.23763	0.130705	0.519989	1	934	tags=13%, list=5%, signal=13%
GO_MODIFICATION_OF_POSTSYNAPTIC_STRUCTURE	GO_MODIFICATION_OF_POSTSYNAPTIC_STRUCTURE		15	-0.525839	-1.23719	0.189474	0.52026	1	906	tags=27%, list=5%, signal=28%
GO_NON_MOTILE_CILIUM_ASSEMBLY	GO_NON_MOTILE_CILIUM_ASSEMBLY		55	-0.390781	-1.23706	0.154158	0.519713	1	4010	tags=38%, list=22%, signal=49%
GO_AEROBIC_ELECTRON_TRANSPORT_CHAIN	GO_AEROBIC_ELECTRON_TRANSPORT_CHAIN		18	-0.50718	-1.23563	0.208068	0.52293	1	4865	tags=50%, list=26%, signal=68%
GO_NEGATIVE_REGULATION_OF_INTRACELLULAR_PROTEIN_TRANSPORT	GO_NEGATIVE_REGULATION_OF_INTRACELLULAR_PROTEIN_TRANSPORT		40	-0.414265	-1.23462	0.141053	0.524922	1	3503	tags=33%, list=19%, signal=40%
GO_RESPONSE_TO_TUMOR_NECROSIS_FACTOR	GO_RESPONSE_TO_TUMOR_NECROSIS_FACTOR		284	-0.311722	-1.23442	0.033195	0.524493	1	2987	tags=25%, list=16%, signal=29%
GO_POSITIVE_REGULATION_OF_INTERLEUKIN_10_PRODUCTION	GO_POSITIVE_REGULATION_OF_INTERLEUKIN_10_PRODUCTION		28	-0.455524	-1.23436	0.180392	0.523736	1	1836	tags=21%, list=10%, signal=24%
[truncated: 1,471 more rows]
