# Supplementary material for: Mammalian and Invertebrate Models as Complementary Tools for Gaining Mechanistic Insight on Muscle Responses to Spaceflight
Source: Int J Mol Sci. 2021 Aug 31;22(17):9470. doi: 10.3390/ijms22179470 (PMC8430797; doi:10.3390/ijms22179470)
Supplement: Supplementary file 1 [file ijms-22-09470-s001.zip › Supplementary material/Table_S12_Larvae_Drosophila_vs_SLS_shared_DEGs.xlsx]

## Sheet: Shared Genes
Upregulated in both Larvae Drosophila and SLS	Downregulated in both Larvae drosophila and SLS
Hgd	Tubb4b
Cbs	Pdia6
Gnmt	Spsb3
Acsf2	Ro60
Dbt	Gmppb
Gclc	Tmem64
D2hgdh	Phyhd1
Mknk2	Mcfd2
Rrp12	Gtpbp3
Hdac6	Scarb1
Mgmt	Crym
Mpv17	Ccdc6
Utp25	Chid1
Pum3	Ech1
Stard7	Pfn4
Hsp90aa1	Dpp3
Polr1c	Glul
Cth	Hspa5
Ipo7	Hspb6
Nop58	Mcm7
Bad	Ppt1
Trmt5	Gch1
Immp2l	Ros1
Nol8
Dgat1
Carnmt1
Tpk1
Nob1
Amdhd2
Letmd1
Mocos
Xrcc5
Osbpl9
Upb1
Gfer
Trmt1
Kdsr
Rsph1
