# Supplementary material for: Mammalian and Invertebrate Models as Complementary Tools for Gaining Mechanistic Insight on Muscle Responses to Spaceflight
Source: Int J Mol Sci. 2021 Aug 31;22(17):9470. doi: 10.3390/ijms22179470 (PMC8430797; doi:10.3390/ijms22179470)
Supplement: Supplementary file 1 [file ijms-22-09470-s001.zip › Supplementary material/Table_S11_ORA_Larvae_Drosophila_SpaceFight_vs_Grond_Control_GLDS-3.xlsx]

## Sheet: Upregulated
Gene Set	Description	Size	Expect	Ratio	P Value	FDR
GO:0006082	organic acid metabolic process	449	12.905	3.5645	2.6423e-14	4.6241e-12
GO:0044282	small molecule catabolic process	147	4.225	4.9704	1.119e-09	1.119e-07
GO:0006790	sulfur compound metabolic process	157	4.5124	3.7674	2.5306e-06	0.00017714
GO:0044283	small molecule biosynthetic process	285	8.1913	2.8079	7.4548e-06	0.00043486
GO:0017144	drug metabolic process	434	12.474	2.3249	1.9287e-05	0.0010385
GO:0006575	cellular modified amino acid metabolic process	109	3.1328	3.8304	6.5711e-05	0.0030665
GO:0044255	cellular lipid metabolic process	411	11.813	2.201	0.00013056	0.0053759
GO:1901361	organic cyclic compound catabolic process	217	6.2369	2.7257	0.00016972	0.006253
GO:0009308	amine metabolic process	32	0.91973	6.5237	0.00025802	0.0090308
GO:0016042	lipid catabolic process	135	3.8801	3.0927	0.00049978	0.015211
GO:0009410	response to xenobiotic stimulus	39	1.1209	5.3528	0.0007848	0.021974
GO:0019439	aromatic compound catabolic process	212	6.0932	2.4618	0.0011734	0.031591
GO:0051186	cofactor metabolic process	263	7.559	2.249	0.0015276	0.039605

## Sheet: Downregulated
Gene Set	Size	Expect	Ratio	P Value	FDR	Description
GO:0042335	cuticle development	269	8.1655	4.4088	3.7748e-14	2.6423e-11
GO:0009607	response to biotic stimulus	400	12.142	3.2944	1.9744e-11	4.607e-09
GO:0006952	defense response	429	13.022	3.1484	4.5467e-11	7.9567e-09
GO:0002376	immune system process	477	14.479	2.6244	4.037e-08	4.7098e-06
GO:1901615	organic hydroxy compound metabolic process	181	5.4943	3.8222	1.2513e-07	1.2513e-05
GO:0008202	steroid metabolic process	59	1.7909	6.142	1.2823e-06	0.0001122
GO:0042303	molting cycle	103	3.1266	4.1579	1.3211e-05	0.0010275
GO:0042440	pigment metabolic process	130	3.9461	3.2944	0.00015511	0.0072386
GO:0009611	response to wounding	133	4.0372	3.22	0.00019518	0.0080367
GO:0042180	cellular ketone metabolic process	64	1.9427	4.1179	0.00066301	0.025784
GO:0006979	response to oxidative stress	134	4.0676	2.9502	0.00075854	0.026753
GO:0022610	biological adhesion	213	6.4656	2.4746	0.00076437	0.026753
GO:0006022	aminoglycan metabolic process	154	4.6747	2.7809	0.00080962	0.026987
GO:0019748	secondary metabolic process	102	3.0962	3.2298	0.0010326	0.031428
