# Supplementary material for: Mammalian and Invertebrate Models as Complementary Tools for Gaining Mechanistic Insight on Muscle Responses to Spaceflight
Source: Int J Mol Sci. 2021 Aug 31;22(17):9470. doi: 10.3390/ijms22179470 (PMC8430797; doi:10.3390/ijms22179470)
Supplement: Supplementary file 1 [file ijms-22-09470-s001.zip › Supplementary material/Table_S23_DEGs_Drosophila_spaceflight_microarray_GLDS-36.xlsx]

## Sheet: Sheet1
Gene Title	GO Cellular Component	SLR ISS	SLR RPM	average Fold
CG5023	Calponin-like	2.27±1.16	3.42±0.85	7.38
TpnC25D (II)	troponin complex	2.39±0.78	2.46±0.52	5.99
TpnC47D (Ib)	troponin complex	2.31±0.76	2.46±0.50	5.72
TpnC41F (IIIb)	troponin complex	1.94±0.57	2.42±0.23	4.54
Upheld (TpnT)	troponin complex	2.29±1.59	2.07±0.43	4.26
Paramyosin	muscle thick filament	1.48±1.14	1.56±1.15	3.81
flightin	muscle thick filament	1.85±0.71	2.11±0.07	3.78
wings upA (TpnI)	troponin complex	1.75±0.75	1.90±0.32	3.68
Upheld (TpnT)	troponin complex	1.69±0.84	1.86±0.33	3.49
Tropomyosin 2	muscle thin filament	1.69±0.78	1.80±0.72	3.45
TpnC73F (Ia)	troponin complex	1.59±0.60	1.88±0.55	3.44
Myosin (Mlc 1)	muscle myosin	1.57±0.64	1.69±0.28	3.42
Muscle LIM p. 84B	nucleus / cytoplasm	1.73±0.81	2.11±0.68	3.38
Muscle prot.20	muscle fiber	1.27±0.41	2.25±0.58	3.34
Zormin	cytoskeleton	0.35±0.10	1.89±1.54	3.32
TpnC41C (IIIa)	troponin complex	2.07±0.47	2.05±0.17	3.28
Tropomyosin 1	muscle thin filament	1.89±0.93	1.35±1.01	3.19
Myosin (Mhc)	muscle thick filament	1.53±0.76	1.29±0.61	2.81
Actinin	focal adhesion	1.30±0.79	1.38±1.06	2.75
Zormin	cytoskeleton	0.75±0.80	0.92±0.98	2.44
Actin 79B	muscle thin filament	1.18±0.71	1.02±0.80	2.25
Rya-r44F	integral to membrane	1.36±0.41	0.73±0.57	2.17
Actin 88F	muscle thin filament	1.19±0.50	0.99±0.42	2.16
cheerio	ring canal outer rim	0.89±0.41	1.17±0.44	2.11
Actin 87E	muscle thin filament	1.05±0.57	0.98±0.80	2.05
GST S1	muscle fiber transferase	1.21±0.50	1.14±0.55	1.99
Myosin (Mlc2)	muscle myosin	0.89±0.26	1.06±0.17	1.97
Actin 57B	muscle thin filament	1.00±0.42	0.92±0.46	1.87
Na channel 60E	plasma membrane	-0.16±0.25	1.49±1.99	1.82
CG4839	serine/threonine kinase	-0.48±0.95	1.60±1.74	1.82
