# Supplementary material for: Mammalian and Invertebrate Models as Complementary Tools for Gaining Mechanistic Insight on Muscle Responses to Spaceflight
Source: Int J Mol Sci. 2021 Aug 31;22(17):9470. doi: 10.3390/ijms22179470 (PMC8430797; doi:10.3390/ijms22179470)
Supplement: Supplementary file 1 [file ijms-22-09470-s001.zip › Supplementary material/Table_S15_ORA_Adult_Drosophila_Spacelfight_vs_Ground_Control_Webgestalt_GLDS-3.xlsx]

## Sheet: Sheet1
Gene Set	Description	Size	Expect	Ratio	P Value	FDR
GO:0009653	anatomical structure morphogenesis	1542	28.621	2.306	1.6327e-11	7.1592e-08
GO:0048731	system development	1751	32.5	2.1538	7.3124e-11	1.6033e-07
GO:0060429	epithelium development	991	18.394	2.6639	1.1696e-10	1.7095e-07
GO:0051128	regulation of cellular component organization	801	14.867	2.825	5.7114e-10	5.1647e-07
GO:0048513	animal organ development	1217	22.589	2.3906	5.9428e-10	5.1647e-07
GO:0009888	tissue development	1079	20.027	2.4966	7.0668e-10	5.1647e-07
GO:0006464	cellular protein modification process	1468	27.247	2.202	1.2547e-09	6.6858e-07
GO:0036211	protein modification process	1468	27.247	2.202	1.2547e-09	6.6858e-07
GO:0032989	cellular component morphogenesis	695	12.9	2.9458	1.3722e-09	6.6858e-07
GO:0030182	neuron differentiation	738	13.698	2.8471	2.1248e-09	8.5623e-07
