# Supplementary material for: Mammalian and Invertebrate Models as Complementary Tools for Gaining Mechanistic Insight on Muscle Responses to Spaceflight
Source: Int J Mol Sci. 2021 Aug 31;22(17):9470. doi: 10.3390/ijms22179470 (PMC8430797; doi:10.3390/ijms22179470)
Supplement: Supplementary file 1 [file ijms-22-09470-s001.zip › Supplementary material/Table_S13_ORA_of_upregulated_genes_shared_between_larvae_drosophila_and_SLS.xlsx]

## Sheet: Upregulated
Gene Set	Description	Size	Expect	Ratio	P Value	FDR
GO:0019752	carboxylic acid metabolic process	882	1.5805	6.9599	2.2e-07	0.00086105
GO:0017144	drug metabolic process	692	1.24	8.0644	2.31e-07	0.00086105
GO:0043436	oxoacid metabolic process	925	1.6575	6.6364	3.55e-07	0.00086105
GO:0000096	sulfur amino acid metabolic process	35	0.062717	63.778	4.32e-07	0.00086105
GO:0006082	organic acid metabolic process	953	1.7077	6.4414	4.77e-07	0.00086105
GO:0044281	small molecule metabolic process	1736	3.1108	4.5005	6.55e-07	0.00098376
GO:0006534	cysteine metabolic process	17	0.030463	98.481	3.5139e-06	0.0045264
GO:0006520	cellular amino acid metabolic process	260	0.4659	12.878	6.091e-06	0.0068653
GO:0006790	sulfur compound metabolic process	275	0.49278	12.176	8.3935e-06	0.0084093
GO:0044272	sulfur compound biosynthetic process	92	0.16486	24.263	2.1473e-05	0.019362
