# Supplementary material for: Mammalian and Invertebrate Models as Complementary Tools for Gaining Mechanistic Insight on Muscle Responses to Spaceflight
Source: Int J Mol Sci. 2021 Aug 31;22(17):9470. doi: 10.3390/ijms22179470 (PMC8430797; doi:10.3390/ijms22179470)
Supplement: Supplementary file 1 [file ijms-22-09470-s001.zip › Supplementary material/Table_S16_DEGs_Gastrocnemius_HU_vs_control_GLDS21.xlsx]

## Sheet: HU vs VC
REFSEQ	SYMBOL	GENENAME	ENSEMBL	ENTREZID	Log2FC, HU vs VC	P.value, HU vs VC	Adj.p.value, HU vs VC
NM_010478	Hspa1b	heat shock protein 1B	ENSMUSG00000090877	15511	2.5962	1.35099e-07	0.000716253
NM_010479	Hspa1a	heat shock protein 1A	ENSMUSG00000091971	193740	2.465	3.61661e-08	0.000461841
NM_007498	Atf3	activating transcription factor 3	ENSMUSG00000026628	11910	2.00778	1.68266e-07	0.000716253
NM_001081339	Xirp1	xin actin-binding repeat containing 1	ENSMUSG00000079243	22437	1.54415	4.75476e-06	0.0121437
NM_001355633	Slc38a2	solute carrier family 38, member 2	ENSMUSG00000022462	67760	1.43464	0.000958627	0.874405
NM_013468	Ankrd1	ankyrin repeat domain 1 (cardiac muscle)	ENSMUSG00000024803	107765	1.4135	0.000153456	0.244954
NM_007988	Fasn	fatty acid synthase	ENSMUSG00000025153	14104	1.24889	0.00222705	0.999992
NM_008904	Ppargc1a	peroxisome proliferative activated receptor, gamma, coactivator 1 alpha	ENSMUSG00000029167	19017	1.24838	0.000273005	0.317619
NM_010234	Fos	FBJ osteosarcoma oncogene	ENSMUSG00000021250	14281	1.17003	0.0080148	0.999992
NM_001081549	Rcan1	regulator of calcineurin 1	ENSMUSG00000022951	54720	1.14353	6.55625e-07	0.00209308
NM_010591	Jun	jun proto-oncogene	ENSMUSG00000052684	16476	1.02252	0.0013874	0.895693
NM_001083120	Enah	ENAH actin regulator	ENSMUSG00000022995	13800	0.899882	7.31491e-06	0.0155686
NM_010415	Hbegf	heparin-binding EGF-like growth factor	ENSMUSG00000024486	15200	0.890191	0.00111905	0.890911
NM_009621	Adamts1	a disintegrin-like and metallopeptidase (reprolysin type) with thrombospondin type 1 motif, 1	ENSMUSG00000022893	11504	0.874875	0.00374786	0.999992
NM_010516	Cyr61	cysteine rich protein 61	ENSMUSG00000028195	16007	0.858842	4.25855e-05	0.0776882
NM_007913	Egr1	early growth response 1	ENSMUSG00000038418	13653	0.848237	0.00808292	0.999992
NM_001198841	Csrp3	cysteine and glycine-rich protein 3	ENSMUSG00000030470	13009	0.836105	0.0336397	0.999992
NM_181390	Mustn1	musculoskeletal, embryonic nuclear protein 1	ENSMUSG00000042485	66175	0.826598	0.0389447	0.999992
NM_010500	Ier5	immediate early response 5	ENSMUSG00000056708	15939	0.822938	0.00171038	0.999992
NM_001358238	Nrip1	nuclear receptor interacting protein 1	ENSMUSG00000048490	268903	0.798337	0.000184255	0.261437
NM_029688	Srxn1	sulfiredoxin 1 homolog (S. cerevisiae)	ENSMUSG00000032802	76650	0.742143	0.00227522	0.999992
NM_009388	Tkt	transketolase	ENSMUSG00000021957	21881	0.691397	0.00852023	0.999992
NM_007570	Btg2	B cell translocation gene 2, anti-proliferative	ENSMUSG00000020423	12227	0.640711	0.0229236	0.999992
NM_008836	Phxr5	per-hexamer repeat gene 5	NA	18690	0.615747	0.0201225	0.999992
NM_009834	Noct	nocturnin	ENSMUSG00000023087	12457	0.613636	0.00471345	0.999992
NM_001161746	Tnfrsf12a	tumor necrosis factor receptor superfamily, member 12a	ENSMUSG00000023905	27279	0.609476	0.00232683	0.999992
NM_001168333	Tinagl1	tubulointerstitial nephritis antigen-like 1	ENSMUSG00000028776	94242	0.518544	0.000273595	0.317619
NM_001081185	Flnc	filamin C, gamma	ENSMUSG00000068699	68794	0.5184	0.0335189	0.999992
NM_001038999	Atp8a1	ATPase, aminophospholipid transporter (APLT), class I, type 8A, member 1	ENSMUSG00000037685	11980	0.50018	0.0426988	0.999992
NM_019412	Prx	periaxin	ENSMUSG00000053198	19153	0.465673	0.00974661	0.999992
NM_001291865	Sat1	spermidine/spermine N1-acetyl transferase 1	ENSMUSG00000025283	20229	0.455318	0.0284318	0.999992
NM_009627	Adm	adrenomedullin	ENSMUSG00000030790	11535	0.448199	0.00545111	0.999992
NM_007520	Bach1	BTB and CNC homology 1, basic leucine zipper transcription factor 1	ENSMUSG00000025612	12013	0.422291	0.0222457	0.999992
NM_008681	Ndrg1	N-myc downstream regulated gene 1	ENSMUSG00000005125	17988	0.418628	0.0446167	0.999992
NM_017373	Nfil3	nuclear factor, interleukin 3, regulated	ENSMUSG00000056749	18030	0.415886	0.0482452	0.999992
NM_001305798	Midn	midnolin	ENSMUSG00000035621	59090	0.415073	0.00749269	0.999992
NM_001301353	Apod	apolipoprotein D	ENSMUSG00000022548	11815	0.406345	0.0259352	0.999992
NM_010305	Gnai1	guanine nucleotide binding protein (G protein), alpha inhibiting 1	ENSMUSG00000057614	14677	0.404831	0.0371192	0.999992
NM_013454	Abca1	ATP-binding cassette, sub-family A (ABC1), member 1	ENSMUSG00000015243	11303	0.397087	0.0232273	0.999992
NM_130450	Elovl6	ELOVL family member 6, elongation of long chain fatty acids (yeast)	ENSMUSG00000041220	170439	0.394422	0.0298178	0.999992
NM_021788	Sap30	sin3 associated polypeptide	ENSMUSG00000031609	60406	0.392007	0.0239447	0.999992
NM_001289924	2010111I01Rik	RIKEN cDNA 2010111I01 gene	ENSMUSG00000021458	72061	0.378711	0.00437141	0.999992
NM_001037127	Musk	muscle, skeletal, receptor tyrosine kinase	ENSMUSG00000057280	18198	0.37014	0.00236146	0.999992
NM_001145034	Gm13889	predicted gene 13889	ENSMUSG00000087006	620695	0.369004	0.000926864	0.874405
NM_001177352	Myc	myelocytomatosis oncogene	ENSMUSG00000022346	17869	0.353545	0.00140281	0.895693
NM_001357875	Dnaja4	DnaJ heat shock protein family (Hsp40) member A4	ENSMUSG00000032285	58233	0.343367	0.0078252	0.999992
NM_013885	Clic4	chloride intracellular channel 4 (mitochondrial)	ENSMUSG00000037242	29876	0.334191	0.018184	0.999992
NM_001001491	Tpm4	tropomyosin 4	ENSMUSG00000031799	326618	0.332721	0.01614	0.999992
NM_011330	Ccl11	chemokine (C-C motif) ligand 11	ENSMUSG00000020676	20292	0.323994	0.0381134	0.999992
NM_007924	Ell	elongation factor RNA polymerase II	ENSMUSG00000070002	13716	0.321549	0.0173178	0.999992
NM_001122683	Bdh1	3-hydroxybutyrate dehydrogenase, type 1	ENSMUSG00000046598	71911	-1.03256	0.00112012	0.890911
NM_008059	G0s2	G0/G1 switch gene 2	ENSMUSG00000009633	14373	-0.745314	0.00484439	0.999992
NM_001077348	Plin5	perilipin 5	ENSMUSG00000011305	66968	-0.624979	0.00118602	0.890911
NM_173011	Idh2	isocitrate dehydrogenase 2 (NADP+), mitochondrial	ENSMUSG00000030541	269951	-0.611992	0.00602393	0.999992
NM_001302765	Ldhb	lactate dehydrogenase B	ENSMUSG00000030246	16832	-0.558365	0.0289138	0.999992
NM_010246	Fzd9	frizzled class receptor 9	ENSMUSG00000049551	14371	-0.539447	0.0453539	0.999992
NM_001164357	Slc25a25	solute carrier family 25 (mitochondrial carrier, phosphate carrier), member 25	ENSMUSG00000026819	227731	-0.502505	0.0198506	0.999992
NM_001308506	Nnt	nicotinamide nucleotide transhydrogenase	ENSMUSG00000116207	18115	-0.44419	0.00467535	0.999992
NM_172288	Nup133	nucleoporin 133	ENSMUSG00000039509	234865	-0.44129	0.0120922	0.999992
NM_001357458	Cxxc5	CXXC finger 5	ENSMUSG00000046668	67393	-0.432176	0.000901256	0.874405
NM_133187	Fam198b	family with sequence similarity 198, member B	ENSMUSG00000027955	68659	-0.427534	0.0191295	0.999992
NM_026622	Abhd18	abhydrolase domain containing 18	ENSMUSG00000037818	269423	-0.417855	0.00767159	0.999992
NM_001355663	Casq2	calsequestrin 2	ENSMUSG00000027861	12373	-0.403106	0.0134829	0.999992
NM_001346769	Plekhh3	pleckstrin homology domain containing, family H (with MyTH4 domain) member 3	ENSMUSG00000035172	217198	-0.391845	0.00195693	0.999992
NM_001243048	Arntl	aryl hydrocarbon receptor nuclear translocator-like	ENSMUSG00000055116	11865	-0.369183	0.0290855	0.999992
NM_001271616	Fgfbp1	fibroblast growth factor binding protein 1	ENSMUSG00000048373	14181	-0.366686	0.0234947	0.999992
NM_001290487	Dmac2	distal membrane arm assembly complex 2	ENSMUSG00000057229	66349	-0.36551	0.0013446	0.895693
NM_133249	Ppargc1b	peroxisome proliferative activated receptor, gamma, coactivator 1 beta	ENSMUSG00000033871	170826	-0.365016	0.00693467	0.999992
NM_025476	Rmdn1	regulator of microtubule dynamics 1	ENSMUSG00000028229	66302	-0.352971	0.00198318	0.999992
NM_023386	Rtp4	receptor transporter protein 4	ENSMUSG00000033355	67775	-0.352308	0.0197997	0.999992
NM_001286948	Pla2g12a	phospholipase A2, group XIIA	ENSMUSG00000027999	66350	-0.350125	0.0476798	0.999992
NM_001252625	Ptgr2	prostaglandin reductase 2	ENSMUSG00000072946	77219	-0.342971	0.0523745	0.999992
NM_025529	Nudt8	nudix (nucleoside diphosphate linked moiety X)-type motif 8	ENSMUSG00000110949	66387	-0.333182	0.0020438	0.999992
NM_023737	Ehhadh	enoyl-Coenzyme A, hydratase/3-hydroxyacyl Coenzyme A dehydrogenase	ENSMUSG00000022853	74147	-0.33242	0.0240658	0.999992
NM_024413	Plekhf1	pleckstrin homology domain containing, family F (with FYVE domain) member 1	ENSMUSG00000074170	72287	-0.324082	0.0413524	0.999992
