# Supplementary material for: Mammalian and Invertebrate Models as Complementary Tools for Gaining Mechanistic Insight on Muscle Responses to Spaceflight
Source: Int J Mol Sci. 2021 Aug 31;22(17):9470. doi: 10.3390/ijms22179470 (PMC8430797; doi:10.3390/ijms22179470)
Supplement: Supplementary file 1 [file ijms-22-09470-s001.zip › Supplementary material/Table_S19_DEGs_Vastus_Lateralis_Bedrest _GSE24215 GLDS370.xlsx]

## Sheet: DEG adj P<0.05
	REFSEQ	GENE_SYMBOL	GENE_NAME	logFC	AveExpr	t	P.Value	adj.P.Val	B	-log10 adj p
A_23_P103588	NM_005518	HMGCS2	3-hydroxy-3-methylglutaryl-CoA synthase 2 (mitochondrial)	-2.99772	-1.57876	-3.68836	0.000553343	0.0475161	-0.282665	1.32316
A_23_P201248	NM_052934	SLC26A9	solute carrier family 26, member 9	-2.70342	-1.3794	-3.70412	0.00052703	0.0464748	-0.239155	1.33278
A_23_P417415	NM_147161	ACOT11	acyl-CoA thioesterase 11	-2.6521	-1.2389	-4.70726	1.99946e-05	0.00746943	2.70536	2.12671
A_24_P272222	NM_001013706	PLIN5	perilipin 5	-2.53047	-1.62559	-5.92807	2.76021e-07	0.00103114	6.58204	2.98668
A_23_P39251	NM_001013706	PLIN5	perilipin 5	-2.51598	-1.52579	-5.98999	2.21055e-07	0.00103114	6.78283	2.98668
A_23_P63379	NM_012113	CA14	carbonic anhydrase XIV	-2.4883	-1.97913	-4.73299	1.83174e-05	0.00713975	2.78459	2.14632
A_23_P203439	NM_004976	KCNC1	potassium voltage-gated channel, Shaw-related subfamily, member 1	-2.47191	-1.54841	-4.1317	0.000135743	0.0217894	0.977191	1.66175
A_23_P29754	NM_203314	BDH1	3-hydroxybutyrate dehydrogenase, type 1	-2.25957	-1.60463	-6.01776	2.00084e-07	0.00103114	6.87294	2.98668
A_23_P398460	NM_000189	HK2	hexokinase 2	-2.25297	-1.68036	-3.70007	0.000533669	0.0467916	-0.250336	1.32983
A_32_P175739	NM_000189	HK2	hexokinase 2	-2.22707	-1.64845	-3.85804	0.000325842	0.0354228	0.190989	1.45072
A_23_P257231	NM_031279	AGXT2L1	alanine-glyoxylate aminotransferase 2-like 1	-2.22693	-1.88797	-5.23593	3.21721e-06	0.00307453	4.35901	2.51222
A_32_P8732				-2.20555	-1.92357	-6.15995	1.20005e-07	0.00103114	7.33488	2.98668
A_23_P325726	NM_015547	ACOT11	acyl-CoA thioesterase 11	-2.16879	-1.41755	-4.03657	0.000184572	0.0257394	0.700932	1.5894
A_23_P390445	NM_001080545	PPP1R1C	protein phosphatase 1, regulatory (inhibitor) subunit 1C	-2.16289	-1.61785	-4.5569	3.32572e-05	0.0101677	2.24546	1.99278
A_23_P38876	NM_005357	LIPE	lipase, hormone-sensitive	-2.11576	-1.93202	-4.12449	0.000138954	0.0219489	0.956159	1.65859
A_23_P94403	NM_000550	TYRP1	tyrosinase-related protein 1	-2.10049	-1.70009	-3.81023	0.000378687	0.0389035	0.0564017	1.41001
A_32_P196193	NM_198504	PAQR9	progestin and adipoQ receptor family member IX	-2.06375	-1.73778	-4.41132	5.41378e-05	0.0127125	1.8055	1.89577
A_23_P428887	NM_153270	KLHL34	kelch-like 34 (Drosophila)	-2.00002	-1.64552	-5.51436	1.20617e-06	0.00222745	5.24744	2.65219
A_23_P158041	NM_001170	AQP7	aquaporin 7	-1.99531	-1.89507	-6.05091	1.77624e-07	0.00103114	6.98056	2.98668
A_23_P120594	NM_032501	ACSS1	acyl-CoA synthetase short-chain family member 1	-1.97708	-1.76839	-5.25502	3.00897e-06	0.00301579	4.41961	2.5206
A_24_P62783	NM_004102	FABP3	fatty acid binding protein 3, muscle and heart (mammary-derived growth inhibitor)	-1.95103	-1.67639	-4.48945	4.17084e-05	0.0117392	2.04095	1.93036
A_23_P146233	NM_000237	LPL	lipoprotein lipase	-1.94784	-1.70022	-4.62359	2.65564e-05	0.00873027	2.44878	2.05897
A_24_P20327	NM_014079	KLF15	Kruppel-like factor 15	-1.94628	-1.53904	-4.89481	1.0523e-05	0.00582349	3.28607	2.23482
A_23_P113393	NM_017413	APLN	apelin	-1.94338	-1.60791	-3.81927	0.000368102	0.0382947	0.0817803	1.41686
A_24_P185689	NM_032501	ACSS1	acyl-CoA synthetase short-chain family member 1	-1.87618	-1.61115	-4.62689	2.62615e-05	0.00873027	2.45887	2.05897
A_23_P212126	NM_080538	COLQ	collagen-like tail subunit (single strand of homotrimer) of asymmetric acetylcholinesterase	-1.86545	-1.80673	-4.92567	9.4617e-06	0.00582349	3.38229	2.23482
A_23_P146339	NM_005309	GPT	glutamic-pyruvate transaminase (alanine aminotransferase)	-1.83695	-1.89415	-6.44906	4.23074e-08	0.000616811	8.27582	3.20985
A_32_P331700				-1.82141	-1.72677	-4.29844	7.86778e-05	0.0154694	1.46835	1.81053
A_24_P281009	NR_002817	AQP7P1	aquaporin 7 pseudogene 1	-1.8115	-1.75481	-4.27312	8.55189e-05	0.0163452	1.3932	1.78661
A_24_P281264				-1.81058	-1.632	-4.11197	0.000144712	0.0225171	0.919637	1.64749
A_24_P860797	NM_020459	PAIP2B	poly(A) binding protein interacting protein 2B	-1.80608	-1.86855	-5.20535	3.58077e-06	0.00326988	4.26205	2.48547
A_23_P309281	NM_005543	INSL3	insulin-like 3 (Leydig cell)	-1.79564	-1.77806	-3.7768	0.000420452	0.0410942	-0.0372092	1.38622
A_32_P64004				-1.77338	-1.80178	-3.66705	0.000590935	0.0495578	-0.341339	1.30489
A_24_P212997				-1.77294	-1.80435	-4.45036	4.75323e-05	0.0124463	1.92294	1.90496
A_24_P945165		ACOT11	acyl-CoA thioesterase 11	-1.74284	-2.00661	-3.76329	0.000438543	0.0418122	-0.0748893	1.3787
A_23_P67453	NM_000363	TNNI3	troponin I type 3 (cardiac)	-1.73939	-1.52663	-3.79809	0.000393376	0.0400706	0.0223447	1.39717
A_32_P327750				-1.73539	-1.59673	-3.78744	0.000406703	0.0405381	-0.00746703	1.39214
A_23_P62999	NM_004455	EXTL1	exostoses (multiple)-like 1	-1.72322	-1.76805	-3.70529	0.000525123	0.0464748	-0.235918	1.33278
A_23_P20285	NM_021630	PDLIM2	PDZ and LIM domain 2 (mystique)	-1.71691	-1.80998	-4.1205	0.000140766	0.0219943	0.944503	1.65769
A_23_P358417	NM_004085	TIMM8A	translocase of inner mitochondrial membrane 8 homolog A (yeast)	-1.71559	-1.8606	-6.61129	2.35399e-08	0.000616811	8.80412	3.20985
A_23_P354798	NM_144576	COQ10A	coenzyme Q10 homolog A (S. cerevisiae)	-1.70839	-1.89553	-4.77819	1.5699e-05	0.00700555	2.92411	2.15456
A_24_P261734	NM_030674	SLC38A1	solute carrier family 38, member 1	-1.70025	-1.6858	-4.38818	5.84661e-05	0.0132737	1.7361	1.87701
A_23_P145786	NM_032951	MLXIPL	MLX interacting protein-like	-1.6981	-1.71984	-4.26174	8.87773e-05	0.0166968	1.35951	1.77737
A_24_P131646	NM_000258	MYL3	myosin, light chain 3, alkali; ventricular, skeletal, slow	-1.69402	-1.94406	-4.01543	0.000197533	0.0265684	0.639969	1.57563
A_32_P222225				-1.69304	-1.56652	-3.70018	0.00053348	0.0467916	-0.25002	1.32983
A_23_P29204	NM_016498	MTFP1	mitochondrial fission process 1	-1.68492	-1.7937	-4.67006	2.26878e-05	0.00803714	2.5911	2.0949
A_32_P149467	XR_108332			-1.68144	-1.99858	-3.67173	0.000582465	0.0491483	-0.328453	1.30849
A_23_P306819	NM_004588	SCN2B	sodium channel, voltage-gated, type II, beta	-1.6746	-1.75766	-3.77435	0.000423676	0.0411587	-0.0440426	1.38554
A_23_P209944	NM_017750	RETSAT	retinol saturase (all-trans-retinol 13,14-reductase)	-1.67347	-1.59067	-4.00714	0.000202854	0.0268034	0.616098	1.57181
A_23_P78170	NM_014520	MYBBP1A	MYB binding protein (P160) 1a	-1.66302	-1.69522	-4.09772	0.000151542	0.0228107	0.878163	1.64186
A_32_P66364	NM_001080545	PPP1R1C	protein phosphatase 1, regulatory (inhibitor) subunit 1C	-1.64106	-1.85677	-3.76484	0.000436429	0.0418046	-0.0705672	1.37878
A_23_P254688	NM_023943	TMEM108	transmembrane protein 108	-1.62697	-1.72128	-4.99495	7.44756e-06	0.0052766	3.59896	2.27765
A_23_P119923	NM_020184	CNNM4	cyclin M4	-1.61704	-1.94359	-6.43179	4.50304e-08	0.000616811	8.21957	3.20985
A_23_P259632	NM_031925	TMEM120A	transmembrane protein 120A	-1.61535	-1.66941	-3.89016	0.000294417	0.0330559	0.281869	1.48075
A_23_P129279	NM_018602	DNAJA4	DnaJ (Hsp40) homolog, subfamily A, member 4	-1.6109	-1.78201	-3.77049	0.000428804	0.0414608	-0.0548038	1.38236
A_23_P126582	NM_001232	CASQ2	calsequestrin 2 (cardiac muscle)	-1.60717	-1.88387	-3.86363	0.000320158	0.0350833	0.206756	1.4549
A_24_P333716	NM_022459	XPO4	exportin 4	-1.59759	-1.93176	-4.76653	1.63372e-05	0.00700555	2.88807	2.15456
A_24_P71781	NM_023943	TMEM108	transmembrane protein 108	-1.59517	-1.82695	-4.27944	8.37598e-05	0.0162145	1.41193	1.7901
A_23_P147404				-1.58412	-1.88769	-5.13092	4.64367e-06	0.00353375	4.02667	2.45176
A_24_P233850	NM_003001	SDHC	succinate dehydrogenase complex, subunit C, integral membrane protein, 15kDa	-1.5836	-1.83567	-4.87576	1.12358e-05	0.00591938	3.22675	2.22772
A_23_P317796	NM_178176	MOGAT3	monoacylglycerol O-acyltransferase 3	-1.58165	-1.84833	-5.1971	3.68563e-06	0.00329247	4.23591	2.48248
A_24_P148706	NM_152393	KBTBD5	kelch repeat and BTB (POZ) domain containing 5	-1.57233	-1.54627	-3.84531	0.000339175	0.0362961	0.155068	1.44014
A_24_P411573	NR_002713	NPY6R	neuropeptide Y receptor Y6 (pseudogene)	-1.56644	-1.79886	-3.99909	0.000208152	0.0272587	0.592945	1.56449
A_24_P103886	NM_004508	IDI1	isopentenyl-diphosphate delta isomerase 1	-1.55169	-1.9009	-5.1232	4.77035e-06	0.00356415	4.0023	2.44804
A_23_P126825	NM_003051	SLC16A1	solute carrier family 16, member 1 (monocarboxylic acid transporter 1)	-1.55066	-1.88552	-5.47866	1.36863e-06	0.00222745	5.13302	2.65219
A_23_P153441	NM_013312	HOOK2	hook homolog 2 (Drosophila)	-1.53275	-1.78434	-5.67256	6.87674e-07	0.00176616	5.75613	2.75297
A_23_P155638	NM_000258	MYL3	myosin, light chain 3, alkali; ventricular, skeletal, slow	-1.53195	-1.86068	-3.85889	0.000324973	0.0354221	0.193381	1.45073
A_23_P144778	NM_001825	CKMT2	creatine kinase, mitochondrial 2 (sarcomeric)	-1.51767	-1.73027	-5.13252	4.61778e-06	0.00353375	4.03173	2.45176
A_32_P86436				-1.51476	-1.7648	-3.76021	0.000442775	0.0418289	-0.0834771	1.37852
A_24_P317907	NM_001034954	SORBS1	sorbin and SH3 domain containing 1	-1.51466	-1.74748	-5.76176	5.00355e-07	0.00159734	6.04393	2.7966
A_24_P81473	NM_002079	GOT1	glutamic-oxaloacetic transaminase 1, soluble (aspartate aminotransferase 1)	-1.50797	-1.87816	-4.89862	1.03861e-05	0.00582349	3.29792	2.23482
A_24_P9605	NM_032902	PPP1R16A	protein phosphatase 1, regulatory subunit 16A	-1.49902	-1.75499	-5.93973	2.64718e-07	0.00103114	6.61985	2.98668
A_24_P197794		TBRG4	transforming growth factor beta regulator 4	-1.49819	-1.83951	-4.37934	6.02073e-05	0.0134462	1.70963	1.8714
A_23_P217637	NM_004085	TIMM8A	translocase of inner mitochondrial membrane 8 homolog A (yeast)	-1.49808	-1.90763	-5.26868	2.86827e-06	0.00301579	4.46298	2.5206
A_24_P200831	NM_032951	MLXIPL	MLX interacting protein-like	-1.49526	-1.83251	-3.9572	0.00023796	0.0291656	0.472806	1.53513
A_23_P135742	NR_027693	C1orf170	chromosome 1 open reading frame 170	-1.49089	-2.13396	-4.16301	0.000122611	0.0207344	1.06874	1.68331
A_32_P46840		LOC729680	uncharacterized LOC729680	-1.48982	-1.86163	-4.61266	2.75562e-05	0.00891629	2.41537	2.04982
A_23_P171232		AMOT	angiomotin	-1.48915	-2.08655	-4.14112	0.000131653	0.0215539	1.00471	1.66647
A_24_P212764				-1.48648	-1.85238	-5.75899	5.05329e-07	0.00159734	6.03498	2.7966
A_23_P127054	NM_148977	PANK1	pantothenate kinase 1	-1.48638	-1.89808	-4.54931	3.41179e-05	0.0103089	2.22238	1.98679
A_24_P940831		ACSS1	acyl-CoA synthetase short-chain family member 1	-1.47795	-1.77854	-4.6631	2.32302e-05	0.00808982	2.56974	2.09206
A_24_P316904	NR_027693	C1orf170	chromosome 1 open reading frame 170	-1.47548	-2.02405	-4.24657	9.33102e-05	0.0171946	1.31464	1.76461
A_23_P110212	NM_001995	ACSL1	acyl-CoA synthetase long-chain family member 1	-1.46876	-1.71293	-4.51728	3.79945e-05	0.0110731	2.12517	1.95573
A_32_P83049	NM_014971	EFR3B	EFR3 homolog B (S. cerevisiae)	-1.46733	-2.08753	-4.78565	1.53035e-05	0.00699766	2.94719	2.15505
A_23_P97394	NM_003567	BCAR3	breast cancer anti-estrogen resistance 3	-1.46395	-1.79709	-4.76546	1.63967e-05	0.00700555	2.88478	2.15456
A_32_P106376	NM_182645	VGLL2	vestigial like 2 (Drosophila)	-1.46232	-1.70864	-4.06846	0.000166561	0.0242712	0.793206	1.61491
A_23_P119943	NM_000597	IGFBP2	insulin-like growth factor binding protein 2, 36kDa	-1.46053	-1.73439	-4.66705	2.29208e-05	0.00805031	2.58186	2.09419
A_23_P374782	NM_001024666	SH3KBP1	SH3-domain kinase binding protein 1	-1.46049	-1.89173	-4.01194	0.000199758	0.0266719	0.629908	1.57395
A_23_P88817	NM_012213	MLYCD	malonyl-CoA decarboxylase	-1.44995	-1.77195	-3.71387	0.000511345	0.0455807	-0.212167	1.34122
A_23_P218817	NM_152246	CPT1B	carnitine palmitoyltransferase 1B (muscle)	-1.44681	-1.95742	-4.10489	0.000148066	0.0225351	0.89903	1.64714
A_24_P307046				-1.44323	-1.91067	-5.97118	2.36487e-07	0.00103114	6.72182	2.98668
A_23_P164228	NM_005175	ATP5G1	ATP synthase, H+ transporting, mitochondrial Fo complex, subunit C1 (subunit 9)	-1.43735	-1.85483	-5.53019	1.14035e-06	0.00222745	5.29825	2.65219
A_23_P110961	NM_016098	BRP44L	brain protein 44-like	-1.43358	-1.80062	-4.70037	2.04687e-05	0.00757767	2.68416	2.12046
A_23_P164179	NM_005749	TOB1	transducer of ERBB2, 1	-1.43286	-1.94776	-5.70847	6.05101e-07	0.00171863	5.87191	2.76482
A_24_P213256				-1.43186	-1.96932	-4.97103	8.09004e-06	0.00554073	3.52406	2.25643
A_32_P459849	NM_153453	VGLL2	vestigial like 2 (Drosophila)	-1.42735	-1.69842	-4.15461	0.000126005	0.0211344	1.04417	1.67501
A_23_P206140	NM_018602	DNAJA4	DnaJ (Hsp40) homolog, subfamily A, member 4	-1.41258	-1.9262	-4.03622	0.000184779	0.0257394	0.699926	1.5894
A_23_P157715	NM_032902	PPP1R16A	protein phosphatase 1, regulatory subunit 16A	-1.40369	-1.94153	-5.64868	7.48688e-07	0.00180975	5.67918	2.74238
A_23_P101950	NM_005917	MDH1	malate dehydrogenase 1, NAD (soluble)	-1.40354	-1.71534	-4.64626	2.45949e-05	0.00849311	2.51813	2.07093
A_24_P186986				-1.3985	-1.93428	-4.9487	8.73887e-06	0.0057001	3.45422	2.24412
A_23_P29248	NM_003312	TST	thiosulfate sulfurtransferase (rhodanese)	-1.39742	-1.65158	-5.44514	1.54083e-06	0.00234508	5.02571	2.62984
A_23_P91991	NM_138381	OXNAD1	oxidoreductase NAD-binding domain containing 1	-1.38208	-1.76985	-4.58622	3.01286e-05	0.00948736	2.33472	2.02285
A_24_P358328	NR_002187	TPI1P2	triosephosphate isomerase 1 pseudogene 2	-1.37805	-1.97299	-4.93888	9.04009e-06	0.00580444	3.42355	2.23624
A_23_P88810	NM_012213	MLYCD	malonyl-CoA decarboxylase	-1.37676	-1.82054	-3.78959	0.000403971	0.0405381	-0.00143761	1.39214
A_32_P13823				-1.37503	-1.83474	-3.85043	0.000333751	0.0359664	0.169506	1.4441
A_23_P96041	NM_032227	TMEM164	transmembrane protein 164	-1.37077	-1.73165	-5.69834	6.27346e-07	0.00171863	5.83923	2.76482
A_23_P63825	NM_002079	GOT1	glutamic-oxaloacetic transaminase 1, soluble (aspartate aminotransferase 1)	-1.36191	-1.91979	-4.42481	5.17595e-05	0.0125541	1.84604	1.90121
A_23_P202388	NM_001034954	SORBS1	sorbin and SH3 domain containing 1	-1.36164	-1.72883	-4.72864	1.85908e-05	0.00713975	2.77118	2.14632
A_23_P81690	NM_001865	COX7A2	cytochrome c oxidase subunit VIIa polypeptide 2 (liver)	-1.36105	-1.78206	-5.53405	1.12486e-06	0.00222745	5.31063	2.65219
A_23_P13524	NM_032273	TMEM126A	transmembrane protein 126A	-1.3519	-1.78301	-4.92459	9.49688e-06	0.00582349	3.37893	2.23482
A_24_P326511	NM_001034954	SORBS1	sorbin and SH3 domain containing 1	-1.34264	-1.93491	-4.89288	1.05931e-05	0.00582349	3.28006	2.23482
A_24_P404245	NM_002861	PCYT2	phosphate cytidylyltransferase 2, ethanolamine	-1.33944	-1.69158	-4.92746	9.40347e-06	0.00582349	3.38787	2.23482
A_23_P301051	NM_020459	PAIP2B	poly(A) binding protein interacting protein 2B	-1.33209	-1.90412	-4.13553	0.000134067	0.0217385	0.988367	1.66277
A_32_P115130	NM_032477	MRPL41	mitochondrial ribosomal protein L41	-1.33136	-1.79033	-4.4679	4.48277e-05	0.0122807	1.97583	1.91078
A_24_P633686				-1.3301	-1.766	-3.69262	0.000546111	0.047245	-0.270918	1.32564
A_23_P121265	NM_007284	TWF2	twinfilin, actin-binding protein, homolog 2 (Drosophila)	-1.32096	-1.87793	-3.98607	0.000217009	0.0279205	0.55553	1.55408
A_24_P832737				-1.315	-1.91929	-3.99554	0.000210528	0.0274642	0.582752	1.56123
A_24_P884915				-1.31036	-1.85729	-4.47193	4.42272e-05	0.0122799	1.988	1.9108
A_23_P4572	NM_006471	MYL12A	myosin, light chain 12A, regulatory, non-sarcomeric	-1.30361	-2.04149	-4.08027	0.000160334	0.0237024	0.827455	1.62521
A_23_P56680	NM_001002258	ATP5G3	ATP synthase, H+ transporting, mitochondrial Fo complex, subunit C3 (subunit 9)	-1.29857	-1.80498	-5.10053	5.16227e-06	0.0037881	3.9308	2.42158
A_23_P131706	NM_212552	BOLA3	bolA homolog 3 (E. coli)	-1.29839	-1.69592	-4.62638	2.63068e-05	0.00873027	2.45731	2.05897
A_24_P239664	NM_183050	BCKDHB	branched chain keto acid dehydrogenase E1, beta polypeptide	-1.29751	-1.83928	-3.95417	0.000240262	0.0291656	0.464167	1.53513
A_24_P272073				-1.29685	-1.75672	-4.47569	4.36744e-05	0.0122089	1.99936	1.91332
A_32_P127052	NM_152395	NUDT16	nudix (nucleoside diphosphate linked moiety X)-type motif 16	-1.29113	-1.69493	-4.51098	3.88057e-05	0.0110767	2.10609	1.95559
A_24_P573978		CYCS	cytochrome c, somatic	-1.29111	-1.76951	-4.86539	1.16436e-05	0.00605658	3.19449	2.21777
A_23_P103703	NM_014424	HSPB7	heat shock 27kDa protein family, member 7 (cardiovascular)	-1.28601	-1.67567	-3.90222	0.000283384	0.0322578	0.31611	1.49136
A_23_P254288				-1.27639	-1.94139	-5.49839	1.27635e-06	0.00222745	5.19623	2.65219
A_23_P307563	NM_001024660	KALRN	kalirin, RhoGEF kinase	-1.27572	-1.94664	-3.76801	0.000432142	0.0415879	-0.061739	1.38103
A_23_P214969	NM_006079	CITED2	Cbp/p300-interacting transactivator, with Glu/Asp-rich carboxy-terminal domain, 2	-1.27501	-1.8743	-4.77819	1.5699e-05	0.00700555	2.92411	2.15456
A_23_P202104	NM_005729	PPIF	peptidylprolyl isomerase F	-1.27492	-1.87965	-4.89423	1.05442e-05	0.00582349	3.28425	2.23482
A_23_P362712	NM_001145364	ABHD11	abhydrolase domain containing 11	-1.26901	-1.66875	-4.14687	0.000129219	0.0213459	1.0215	1.67068
A_24_P252043	NM_003463	PTP4A1	protein tyrosine phosphatase type IVA, member 1	-1.2665	-1.96817	-5.15066	4.33476e-06	0.00349271	4.08901	2.45684
A_23_P53546	NM_001159287	TPI1	triosephosphate isomerase 1	-1.26319	-1.9705	-4.3859	5.89118e-05	0.0133015	1.72925	1.8761
A_24_P392833				-1.2613	-1.81223	-4.28151	8.31902e-05	0.0162016	1.41808	1.79044
A_32_P45297	NR_024065	LINC00312	long intergenic non-protein coding RNA 312	-1.26122	-2.05103	-3.98547	0.000217423	0.0279205	0.553818	1.55408
A_24_P569294	NM_021107	MRPS12	mitochondrial ribosomal protein S12	-1.25748	-1.85688	-6.09236	1.53037e-07	0.00103114	7.11521	2.98668
A_24_P323715				-1.25744	-1.97088	-3.67524	0.000576209	0.0489522	-0.318815	1.31023
A_23_P119395	NM_000164	GIPR	gastric inhibitory polypeptide receptor	-1.2571	-2.00457	-4.84991	1.22796e-05	0.00622971	3.14636	2.20553
A_23_P110764	NM_006790	MYOT	myotilin	-1.25167	-2.06872	-5.30436	2.53047e-06	0.0028104	4.57646	2.55123
A_23_P170352	NM_002949	MRPL12	mitochondrial ribosomal protein L12	-1.24783	-1.85587	-4.31774	7.38256e-05	0.0151648	1.52573	1.81916
A_24_P376556	NM_018947	CYCS	cytochrome c, somatic	-1.24207	-1.95768	-4.91731	9.73829e-06	0.00582349	3.35621	2.23482
A_24_P290314				-1.24046	-1.83869	-5.15808	4.22386e-06	0.00347142	4.11248	2.45949
A_32_P22139	NM_020786	PDP2	pyruvate dehyrogenase phosphatase catalytic subunit 2	-1.23949	-1.89462	-4.10887	0.000146169	0.0225171	0.910628	1.64749
A_24_P152385				-1.23308	-1.92804	-5.40809	1.7562e-06	0.00249073	4.90723	2.60367
A_24_P314962		FLJ44715	FLJ44715 gene product	-1.23045	-1.94753	-3.8237	0.000363025	0.0378624	0.094213	1.42179
A_24_P16694		LOC100130285	uncharacterized LOC100130285	-1.22947	-1.87285	-3.75296	0.000452887	0.042055	-0.103668	1.37618
A_32_P98511				-1.22749	-1.81886	-5.17108	4.03642e-06	0.00343566	4.15358	2.46399
A_23_P1452	NM_022146	NPFFR1	neuropeptide FF receptor 1	-1.22689	-1.92944	-4.80626	1.42619e-05	0.00673637	3.01096	2.17157
A_23_P63281	NM_001029885	GLTPD1	glycolipid transfer protein domain containing 1	-1.22584	-1.75537	-4.04668	0.000178665	0.0254577	0.730162	1.59418
A_32_P159150	NM_017812	CHCHD3	coiled-coil-helix-coiled-coil-helix domain containing 3	-1.22134	-1.9749	-4.6372	2.53605e-05	0.00861273	2.49042	2.06486
A_32_P80809				-1.21921	-1.79413	-4.4588	4.62108e-05	0.0124114	1.94839	1.90618
A_24_P206047	NM_001151	SLC25A4	solute carrier family 25 (mitochondrial carrier; adenine nucleotide translocator), member 4	-1.21851	-1.99775	-4.71005	1.98051e-05	0.00746653	2.71397	2.12688
A_23_P348728	NM_020778	ALPK3	alpha-kinase 3	-1.21795	-1.76128	-4.29938	7.84364e-05	0.0154694	1.47112	1.81053
A_24_P454931				-1.21762	-1.97417	-4.20845	0.000105719	0.0186451	1.20219	1.72944
A_23_P125726	NM_032227	TMEM164	transmembrane protein 164	-1.21697	-1.68755	-5.53552	1.11902e-06	0.00222745	5.31535	2.65219
A_23_P3663	NM_138418	FAM195A	family with sequence similarity 195, member A	-1.21612	-1.9506	-5.34854	2.16631e-06	0.00261825	4.71717	2.58199
A_24_P570049	NM_005036	PPARA	peroxisome proliferator-activated receptor alpha	-1.21283	-1.74488	-4.58448	3.03061e-05	0.00948736	2.32942	2.02285
A_24_P929818				-1.20643	-1.70533	-3.71736	0.000505848	0.0452661	-0.20251	1.34423
A_32_P224449				-1.20456	-1.63319	-5.13441	4.58748e-06	0.00353375	4.03769	2.45176
A_23_P153853	NM_001398	ECH1	enoyl CoA hydratase 1, peroxisomal	-1.20293	-1.71286	-4.19884	0.000109092	0.0190762	1.17391	1.71951
A_24_P174346	NM_001002258	ATP5G3	ATP synthase, H+ transporting, mitochondrial Fo complex, subunit C3 (subunit 9)	-1.20263	-2.0204	-3.83693	0.000348237	0.0366925	0.131453	1.43542
A_24_P565898				-1.2014	-1.87449	-3.77621	0.000421227	0.0410942	-0.0388571	1.38622
A_23_P390443	NM_001145176	SHISA7	shisa homolog 7 (Xenopus laevis)	-1.20083	-1.97729	-3.98816	0.000215561	0.0278694	0.561541	1.55487
A_23_P115862	NM_144589	COMTD1	catechol-O-methyltransferase domain containing 1	-1.19571	-1.98077	-4.5109	3.88155e-05	0.0110767	2.10586	1.95559
A_23_P64184				-1.18988	-1.87186	-4.95333	8.60034e-06	0.0057001	3.46868	2.24412
A_23_P28397				-1.1894	-1.95266	-4.85818	1.19355e-05	0.00613084	3.17208	2.21248
A_23_P93464	NM_000056	BCKDHB	branched chain keto acid dehydrogenase E1, beta polypeptide	-1.18833	-1.84998	-4.02671	0.000190508	0.0262702	0.672498	1.58054
A_23_P50807	NM_021107	MRPS12	mitochondrial ribosomal protein S12	-1.18795	-1.8725	-5.26118	2.94473e-06	0.00301579	4.43915	2.5206
A_23_P148513	NM_005274	GNG5	guanine nucleotide binding protein (G protein), gamma 5	-1.18063	-1.80593	-4.88806	1.07703e-05	0.00582349	3.26504	2.23482
A_23_P315933	NM_148912	ABHD11	abhydrolase domain containing 11	-1.17712	-1.80571	-3.9136	0.00027334	0.0316678	0.348463	1.49938
A_23_P311150	NM_138288	SPTSSA	serine palmitoyltransferase, small subunit A	-1.17474	-1.95717	-3.97496	0.00022485	0.0285607	0.523668	1.54423
A_24_P77364	NM_212552	BOLA3	bolA homolog 3 (E. coli)	-1.17245	-1.76032	-4.42191	5.22621e-05	0.0125541	1.83732	1.90121
A_23_P205697	NM_001933	DLST	dihydrolipoamide S-succinyltransferase (E2 component of 2-oxo-glutarate complex)	-1.17112	-1.79452	-4.12937	0.000136776	0.0218697	0.970373	1.66016
A_23_P65901		FSD2	fibronectin type III and SPRY domain containing 2	-1.17095	-1.82525	-3.99888	0.000208289	0.0272587	0.592352	1.56449
A_23_P107653	NM_001014763	ETFB	electron-transfer-flavoprotein, beta polypeptide	-1.16917	-1.90915	-4.423	5.20732e-05	0.0125541	1.84059	1.90121
A_23_P845	NM_032174	TOMM40L	translocase of outer mitochondrial membrane 40 homolog (yeast)-like	-1.16897	-2.03985	-4.46245	4.56514e-05	0.0124106	1.95939	1.90621
A_24_P912871				-1.16475	-1.8027	-4.88017	1.10667e-05	0.005906	3.24048	2.22871
A_24_P127063				-1.16276	-1.88333	-4.33461	6.98238e-05	0.0146391	1.57598	1.83449
A_32_P76602				-1.1603	-1.7732	-5.49286	1.30155e-06	0.00222745	5.17853	2.65219
A_23_P112774	NM_032611	PTP4A3	protein tyrosine phosphatase type IVA, member 3	-1.15771	-1.96163	-3.89418	0.000290688	0.0328315	0.293295	1.48371
A_23_P46673				-1.15648	-1.87057	-4.46078	4.59061e-05	0.0124106	1.95437	1.90621
A_32_P148085				-1.15347	-1.95077	-4.21051	0.000105008	0.0185996	1.20826	1.7305
A_23_P171077	NM_006579	EBP	emopamil binding protein (sterol isomerase)	-1.14859	-1.65712	-3.91517	0.000271984	0.0316678	0.352923	1.49938
A_24_P177634				-1.13903	-1.88509	-4.7302	1.84924e-05	0.00713975	2.77599	2.14632
A_23_P54918	NM_153486	LDHD	lactate dehydrogenase D	-1.13765	-1.88151	-3.66883	0.000587693	0.0493866	-0.336428	1.30639
A_24_P659099		ATP5F1	ATP synthase, H+ transporting, mitochondrial Fo complex, subunit B1	-1.13061	-1.855	-3.78677	0.000407547	0.0405381	-0.00932255	1.39214
A_23_P251927	NM_017812	CHCHD3	coiled-coil-helix-coiled-coil-helix domain containing 3	-1.12748	-2.02761	-4.36531	6.30753e-05	0.0138607	1.66765	1.85821
A_24_P417036	NM_005036	PPARA	peroxisome proliferator-activated receptor alpha	-1.12527	-1.68807	-3.75727	0.000446848	0.0418289	-0.0916643	1.37852
A_23_P32294	NM_014612	FAM120A	family with sequence similarity 120A	-1.12444	-1.88072	-4.43709	4.96839e-05	0.0125541	1.88298	1.90121
A_23_P154786	NM_032514	MAP1LC3A	microtubule-associated protein 1 light chain 3 alpha	-1.12259	-1.89926	-4.81274	1.39486e-05	0.00673637	3.03105	2.17157
A_23_P6771	NM_014583	LMCD1	LIM and cysteine-rich domains 1	-1.12116	-1.94049	-4.17946	0.000116213	0.0198981	1.11698	1.70119
A_24_P557232				-1.12102	-1.90422	-5.37993	1.93958e-06	0.00249073	4.81729	2.60367
A_23_P51548	NM_004528	MGST3	microsomal glutathione S-transferase 3	-1.11302	-1.94538	-5.47038	1.40933e-06	0.00222745	5.10649	2.65219
A_24_P681563				-1.11178	-1.88534	-5.38074	1.93407e-06	0.00249073	4.81987	2.60367
A_23_P44586	NM_004255	COX5A	cytochrome c oxidase subunit Va	-1.1115	-1.92837	-4.96138	8.36441e-06	0.00563473	3.49386	2.24913
A_23_P81770	NM_003463	PTP4A1	protein tyrosine phosphatase type IVA, member 1	-1.10713	-1.95478	-5.2402	3.1694e-06	0.00307453	4.37257	2.51222
A_23_P44166	NM_016286	DCXR	dicarbonyl/L-xylulose reductase	-1.10536	-1.83308	-4.30061	7.81176e-05	0.0154694	1.47479	1.81053
A_24_P280684	NM_016298	FBXO40	F-box protein 40	-1.10057	-1.87236	-4.29885	7.85729e-05	0.0154694	1.46955	1.81053
A_23_P253542	NM_014332	SMPX	small muscle protein, X-linked	-1.09125	-1.92306	-3.91723	0.000270212	0.0316678	0.358786	1.49938
A_23_P149649	NM_003000	SDHB	succinate dehydrogenase complex, subunit B, iron sulfur (Ip)	-1.08991	-1.91078	-5.36431	2.0493e-06	0.00255188	4.76746	2.59314
A_24_P740692				-1.08984	-1.95232	-3.91807	0.000269497	0.0316678	0.361163	1.49938
A_32_P95739	NM_000365	TPI1	triosephosphate isomerase 1	-1.08774	-1.92069	-4.03921	0.000183009	0.0257394	0.708575	1.5894
A_24_P893239		COX7B	cytochrome c oxidase subunit VIIb	-1.08735	-2.00699	-4.76297	1.65366e-05	0.00700555	2.87709	2.15456
A_23_P118105	NM_004548	NDUFB10	NADH dehydrogenase (ubiquinone) 1 beta subcomplex, 10, 22kDa	-1.08482	-1.93452	-4.43208	5.05217e-05	0.0125541	1.86789	1.90121
A_23_P122775	NM_032730	RTN4IP1	reticulon 4 interacting protein 1	-1.08281	-1.7905	-3.96942	0.00022886	0.0285607	0.507802	1.54423
A_23_P24515	NM_000019	ACAT1	acetyl-CoA acetyltransferase 1	-1.08258	-1.96681	-3.8264	0.000359962	0.0377344	0.101801	1.42326
A_32_P49631				-1.08134	-2.01784	-3.97897	0.000221989	0.0283298	0.535161	1.54776
A_23_P68866	NM_001003684	UQCR10	ubiquinol-cytochrome c reductase, complex III subunit X	-1.07604	-1.87891	-4.42975	5.09141e-05	0.0125541	1.8609	1.90121
A_23_P51009	NM_002491	NDUFB3	NADH dehydrogenase (ubiquinone) 1 beta subcomplex, 3, 12kDa	-1.07452	-2.03297	-5.00387	7.22098e-06	0.00520582	3.62693	2.28351
A_23_P26084	NM_018445	SELS	selenoprotein S	-1.07106	-1.76187	-4.34935	6.64998e-05	0.0143825	1.61997	1.84217
A_32_P121674				-1.07059	-1.77255	-3.69578	0.000540804	0.0469836	-0.262196	1.32805
A_24_P175347	NM_024295	DERL1	Der1-like domain family, member 1	-1.07035	-1.66857	-3.75816	0.000445617	0.0418289	-0.0891979	1.37852
A_23_P4041	NM_021213	PCTP	phosphatidylcholine transfer protein	-1.06958	-1.85217	-4.51322	3.85148e-05	0.0110767	2.11288	1.95559
A_24_P695223				-1.0626	-1.97403	-4.07888	0.000161055	0.0237213	0.823424	1.62486
A_23_P157784	NM_032593	HINT2	histidine triad nucleotide binding protein 2	-1.06073	-1.9649	-4.73931	1.79268e-05	0.00708331	2.80408	2.14976
A_23_P75402	NM_004551	NDUFS3	NADH dehydrogenase (ubiquinone) Fe-S protein 3, 30kDa (NADH-coenzyme Q reductase)	-1.06017	-1.89368	-4.50446	3.96632e-05	0.0112406	2.08635	1.94921
A_24_P216625	NR_001544	NCRNA00185	non-protein coding RNA 185	-1.06008	-1.84278	-4.01518	0.000197691	0.0265684	0.639253	1.57563
A_24_P306720	NR_036500	LOC400236	uncharacterized LOC400236	-1.05998	-1.80298	-3.92388	0.000264569	0.0314048	0.377713	1.503
A_23_P111228	NM_017421	COQ3	coenzyme Q3 homolog, methyltransferase (S. cerevisiae)	-1.0587	-1.86702	-4.09975	0.000150551	0.0227714	0.884063	1.64261
A_24_P600603				-1.05497	-1.8911	-4.91126	9.94354e-06	0.00582349	3.33733	2.23482
A_32_P132438	NM_003488	AKAP1	A kinase (PRKA) anchor protein 1	-1.05364	-1.83939	-3.83752	0.000347595	0.0366925	0.133104	1.43542
A_32_P11381				-1.05359	-1.86295	-3.78196	0.00041372	0.0407697	-0.0227709	1.38966
A_23_P26815	NM_031430	RILP	Rab interacting lysosomal protein	-1.05342	-1.89143	-4.22587	9.98626e-05	0.0179428	1.25351	1.74611
A_24_P32920				-1.04695	-2.03911	-4.17665	0.000117282	0.0199979	1.10873	1.69902
A_23_P15603	NM_024864	MRM1	mitochondrial rRNA methyltransferase 1 homolog (S. cerevisiae)	-1.04491	-1.7927	-3.90991	0.000276558	0.0318113	0.33797	1.49742
A_24_P161459				-1.04458	-1.88568	-4.90574	1.01346e-05	0.00582349	3.32011	2.23482
A_23_P141029	NM_001861	COX4I1	cytochrome c oxidase subunit IV isoform 1	-1.04244	-1.91023	-5.16684	4.09674e-06	0.00343566	4.14015	2.46399
A_23_P10077	NM_020376	PNPLA2	patatin-like phospholipase domain containing 2	-1.04013	-1.86433	-4.23102	9.81897e-05	0.0177749	1.26873	1.75019
A_23_P59107	NM_014046	MRPS18B	mitochondrial ribosomal protein S18B	-1.03985	-1.94219	-4.19645	0.000109944	0.0191438	1.1669	1.71797
A_23_P109333	NM_004649	C21orf33	chromosome 21 open reading frame 33	-1.03763	-1.69016	-3.84987	0.000334343	0.0359664	0.167918	1.4441
A_23_P159650	NM_001866	COX7B	cytochrome c oxidase subunit VIIb	-1.03396	-1.9315	-4.64137	2.50051e-05	0.00856279	2.50318	2.06738
A_23_P126135	NM_014874	MFN2	mitofusin 2	-1.03297	-1.88849	-4.12154	0.00014029	0.0219943	0.947552	1.65769
A_23_P141032	NM_001861	COX4I1	cytochrome c oxidase subunit IV isoform 1	-1.02957	-1.89108	-5.31549	2.43339e-06	0.00277765	4.61188	2.55632
A_24_P89887	NM_032823	C9orf3	chromosome 9 open reading frame 3	-1.02902	-1.9018	-4.74326	1.76872e-05	0.00708331	2.81625	2.14976
A_24_P186994	NM_001032363	MINOS1	mitochondrial inner membrane organizing system 1	-1.02788	-1.92664	-4.3423	6.80708e-05	0.0144937	1.59891	1.83882
A_23_P24444	NM_001360	DHCR7	7-dehydrocholesterol reductase	-1.02215	-1.82987	-4.07564	0.000162748	0.0238851	0.814021	1.62187
A_23_P115021	NM_001103	ACTN2	actinin, alpha 2	-1.02185	-1.79503	-4.68998	2.12041e-05	0.00771097	2.65225	2.11289
A_23_P30020	NM_030821	PLA2G12A	phospholipase A2, group XIIA	-1.02036	-1.96094	-4.04738	0.000178262	0.0254577	0.732189	1.59418
A_24_P862207				-1.01982	-1.92815	-3.97306	0.000226216	0.0285607	0.518231	1.54423
A_23_P214812	NM_012241	SIRT5	sirtuin 5	-1.0193	-1.91824	-4.04603	0.00017904	0.0254577	0.728276	1.59418
A_24_P399065	NM_032349	NUDT16L1	nudix (nucleoside diphosphate linked moiety X)-type motif 16-like 1	-1.01746	-1.93434	-4.4334	5.02998e-05	0.0125541	1.87186	1.90121
A_23_P85008	NM_000898	MAOB	monoamine oxidase B	-1.01453	-1.97936	-3.84431	0.000340249	0.0363165	0.152234	1.4399
A_23_P75622	NM_006476	ATP5L	ATP synthase, H+ transporting, mitochondrial Fo complex, subunit G	-1.01412	-1.90956	-4.84266	1.2589e-05	0.00630878	3.12385	2.20005
A_23_P318604		CYHR1	cysteine/histidine-rich 1	-1.01229	-1.8958	-3.85275	0.000331324	0.0358292	0.176044	1.44576
A_23_P20980	NM_001916	CYC1	cytochrome c-1	-1.0102	-1.95448	-4.53163	3.62074e-05	0.0107041	2.16868	1.97045
A_23_P165651	NM_145644	MRPL35	mitochondrial ribosomal protein L35	-1.00794	-1.79524	-4.04278	0.000180919	0.0255909	0.718894	1.59191
A_23_P99579	NM_032490	C14orf142	chromosome 14 open reading frame 142	-1.00563	-1.78784	-4.01494	0.000197842	0.0265684	0.638565	1.57563
A_24_P246591				-1.00415	-1.9409	-3.9528	0.000241314	0.0291656	0.460249	1.53513
A_23_P82588	NM_197964	C7orf55	chromosome 7 open reading frame 55	-1.00404	-1.90349	-4.32015	7.32419e-05	0.0151243	1.53289	1.82033
A_23_P169197	NM_032303	HSDL2	hydroxysteroid dehydrogenase like 2	-1.00305	-1.90749	-4.24904	9.25578e-05	0.0171328	1.32194	1.76617
A_23_P37636	NM_032231	FAM96A	family with sequence similarity 96, member A	-0.997096	-2.07674	-3.98909	0.000214923	0.0278694	0.564201	1.55487
A_24_P651129				-0.992967	-1.83494	-4.74923	1.73306e-05	0.00708331	2.83467	2.14976
A_23_P54991	NM_080677	DYNLL2	dynein, light chain, LC8-type 2	-0.992484	-1.91699	-4.83131	1.30885e-05	0.00648005	3.08864	2.18842
A_23_P108244	NM_001863	COX6B1	cytochrome c oxidase subunit VIb polypeptide 1 (ubiquitous)	-0.984551	-1.91264	-4.45023	4.75523e-05	0.0124463	1.92256	1.90496
A_32_P119616	NM_000126	ETFA	electron-transfer-flavoprotein, alpha polypeptide	-0.982895	-1.94578	-4.5556	3.34031e-05	0.0101677	2.2415	1.99278
A_24_P11045				-0.977537	-1.93006	-4.04913	0.000177261	0.0254577	0.737248	1.59418
A_24_P304051	NM_004832	GSTO1	glutathione S-transferase omega 1	-0.977441	-1.72043	-3.69837	0.000536489	0.0468257	-0.255042	1.32952
A_23_P140960	NM_005003	NDUFAB1	NADH dehydrogenase (ubiquinone) 1, alpha/beta subcomplex, 1, 8kDa	-0.977022	-1.94811	-4.4414	4.89743e-05	0.0125541	1.89596	1.90121
A_24_P66001	NM_001003684	UQCR10	ubiquinol-cytochrome c reductase, complex III subunit X	-0.976239	-1.99047	-4.53264	3.60836e-05	0.0107041	2.17177	1.97045
A_24_P594293				-0.975711	-1.93201	-3.90925	0.000277139	0.0318113	0.336089	1.49742
A_23_P52639	NM_004074	COX8A	cytochrome c oxidase subunit VIIIA (ubiquitous)	-0.975693	-1.95756	-4.74998	1.72862e-05	0.00708331	2.83699	2.14976
A_23_P168818	NM_005536	IMPA1	inositol(myo)-1(or 4)-monophosphatase 1	-0.975255	-1.9602	-4.25638	9.03539e-05	0.0168769	1.34365	1.77271
A_23_P73012	NM_032823	C9orf3	chromosome 9 open reading frame 3	-0.974772	-1.86763	-4.42677	5.1422e-05	0.0125541	1.85195	1.90121
A_24_P382001	NM_016310	POLR3K	polymerase (RNA) III (DNA directed) polypeptide K, 12.3 kDa	-0.974725	-1.84609	-4.78522	1.5326e-05	0.00699766	2.94586	2.15505
A_24_P608790				-0.968667	-1.88467	-4.88922	1.07277e-05	0.00582349	3.26863	2.23482
A_24_P144377	NM_014015	DEXI	Dexi homolog (mouse)	-0.967583	-1.9045	-3.9102	0.000276304	0.0318113	0.338792	1.49742
A_23_P65830	NM_198527	HDDC3	HD domain containing 3	-0.964761	-1.98482	-4.39068	5.79825e-05	0.0132371	1.7436	1.87821
A_23_P154832	NM_001003703	ATP5J	ATP synthase, H+ transporting, mitochondrial Fo complex, subunit F6	-0.963083	-1.87431	-4.14448	0.000130226	0.0214055	1.01452	1.66947
A_23_P143474	NM_001697	ATP5O	ATP synthase, H+ transporting, mitochondrial F1 complex, O subunit	-0.962765	-1.83811	-4.42028	5.25469e-05	0.0125541	1.83242	1.90121
A_23_P208698	NM_002103	GYS1	glycogen synthase 1 (muscle)	-0.962594	-2.03392	-4.23416	9.71863e-05	0.0176711	1.27798	1.75274
A_23_P91769	NM_002490	NDUFA6	NADH dehydrogenase (ubiquinone) 1 alpha subcomplex, 6, 14kDa	-0.962094	-1.88777	-4.98105	7.81464e-06	0.00544283	3.55541	2.26418
A_32_P54137	NM_006004	UQCRH	ubiquinol-cytochrome c reductase hinge protein	-0.961421	-1.9713	-4.31437	7.46515e-05	0.0151648	1.5157	1.81916
A_23_P51069	NM_001862	COX5B	cytochrome c oxidase subunit Vb	-0.960903	-1.93635	-4.80747	1.42026e-05	0.00673637	3.01473	2.17157
A_32_P98502	NM_004255	COX5A	cytochrome c oxidase subunit Va	-0.960309	-1.82222	-4.03766	0.000183925	0.0257394	0.704089	1.5894
A_24_P14434	NM_004146	NDUFB7	NADH dehydrogenase (ubiquinone) 1 beta subcomplex, 7, 18kDa	-0.958386	-1.98467	-4.7106	1.97686e-05	0.00746653	2.71563	2.12688
A_23_P85853	NM_024587	TMEM53	transmembrane protein 53	-0.956234	-1.81506	-4.39917	5.63702e-05	0.0130871	1.76904	1.88316
A_23_P151746	NM_194279	ISCA2	iron-sulfur cluster assembly 2 homolog (S. cerevisiae)	-0.955273	-1.92071	-4.34229	6.80722e-05	0.0144937	1.59889	1.83882
A_24_P125690	NM_023937	MRPL34	mitochondrial ribosomal protein L34	-0.955152	-1.91078	-4.19978	0.000108755	0.0190762	1.1767	1.71951
A_24_P902052	NR_024031	SNHG13	small nucleolar RNA host gene 13 (non-protein coding)	-0.951085	-1.93653	-3.70434	0.000526669	0.0464748	-0.238543	1.33278
A_23_P79545	NM_003849	SUCLG1	succinate-CoA ligase, alpha subunit	-0.950201	-2.02677	-4.6054	2.82403e-05	0.00901082	2.39321	2.04524
A_24_P745670				-0.944591	-1.87221	-4.24355	9.42396e-05	0.0172883	1.30571	1.76225
A_23_P1254	NM_004832	GSTO1	glutathione S-transferase omega 1	-0.944167	-1.80364	-4.43044	5.07986e-05	0.0125541	1.86295	1.90121
A_23_P88234	NM_016049	FAM158A	family with sequence similarity 158, member A	-0.943084	-2.03789	-4.41425	5.36118e-05	0.0126613	1.81431	1.89752
A_23_P73848	NR_001544	NCRNA00185	non-protein coding RNA 185	-0.941839	-1.82576	-3.69333	0.00054491	0.0472404	-0.268951	1.32569
A_23_P29575	NM_033281	MRPS36	mitochondrial ribosomal protein S36	-0.938692	-1.88377	-3.9404	0.000251034	0.0300751	0.424817	1.52179
A_23_P65370	NM_016417	GLRX5	glutaredoxin 5	-0.934813	-1.94693	-3.69184	0.000547417	0.0472584	-0.273051	1.32552
A_23_P106544	NM_020188	C16orf61	chromosome 16 open reading frame 61	-0.932657	-1.86022	-4.54167	3.50051e-05	0.0104997	2.19919	1.97882
A_23_P380978	NM_152352	C18orf19	chromosome 18 open reading frame 19	-0.932647	-1.98849	-4.60491	2.8287e-05	0.00901082	2.39172	2.04524
A_24_P289865				-0.932596	-1.87722	-4.36229	6.371e-05	0.0139257	1.65862	1.85618
A_23_P126448	NM_144772	APOA1BP	apolipoprotein A-I binding protein	-0.932509	-1.8517	-4.18533	0.000114008	0.0196846	1.13422	1.70587
A_23_P124122	NM_018663	PXMP2	peroxisomal membrane protein 2, 22kDa	-0.932063	-1.91902	-4.0117	0.000199911	0.0266719	0.629221	1.57395
A_23_P86774	NM_002496	NDUFS8	NADH dehydrogenase (ubiquinone) Fe-S protein 8, 23kDa (NADH-coenzyme Q reductase)	-0.930389	-1.93085	-3.988	0.000215668	0.0278694	0.561094	1.55487
A_23_P38497	NM_003562	SLC25A11	solute carrier family 25 (mitochondrial carrier; oxoglutarate carrier), member 11	-0.927789	-1.9576	-3.97034	0.000228191	0.0285607	0.510429	1.54423
A_23_P164691	NM_002162	ICAM3	intercellular adhesion molecule 3	-0.924226	-1.9011	-4.25406	9.10439e-05	0.0169288	1.33679	1.77137
A_23_P141394	NM_017983	WIPI1	WD repeat domain, phosphoinositide interacting 1	-0.918966	-1.79455	-4.23821	9.59042e-05	0.0175155	1.28994	1.75658
A_23_P78410	NM_014177	C18orf55	chromosome 18 open reading frame 55	-0.914981	-1.98976	-4.02064	0.000194259	0.0265684	0.654981	1.57563
A_23_P120644				-0.914941	-1.91475	-3.73857	0.000473624	0.0433466	-0.14369	1.36304
A_32_P61954	NM_006003	UQCRFS1	ubiquinol-cytochrome c reductase, Rieske iron-sulfur polypeptide 1	-0.91254	-1.89125	-4.57797	3.09783e-05	0.00957136	2.30959	2.01903
A_23_P94174	NM_014175	MRPL15	mitochondrial ribosomal protein L15	-0.91023	-1.91606	-4.2784	8.40455e-05	0.0162145	1.40886	1.7901
A_23_P111712	NM_006980	MTERF	mitochondrial transcription termination factor	-0.908168	-2.00014	-4.27418	8.52217e-05	0.0163452	1.39634	1.78661
A_24_P326957	NM_025230	DCAF11	DDB1 and CUL4 associated factor 11	-0.906464	-1.8276	-4.44331	4.86634e-05	0.0125541	1.90171	1.90121
A_23_P209269	NM_001033557	PPM1B	protein phosphatase, Mg2+/Mn2+ dependent, 1B	-0.904402	-1.85006	-4.42345	5.1995e-05	0.0125541	1.84195	1.90121
A_23_P114929	NM_015415	BRP44	brain protein 44	-0.904215	-1.95041	-4.26185	8.87454e-05	0.0166968	1.35983	1.77737
A_23_P157352	NM_016071	MRPS33	mitochondrial ribosomal protein S33	-0.904008	-1.92375	-4.12408	0.000139142	0.0219489	0.954944	1.65859
A_23_P30217	NM_052863	SCGB3A1	secretoglobin, family 3A, member 1	-0.903841	-1.8555	-4.27081	8.61702e-05	0.0163935	1.38637	1.78533
A_23_P502196	NM_174855	IDH3B	isocitrate dehydrogenase 3 (NAD+) beta	-0.902076	-1.84674	-3.97931	0.000221745	0.0283298	0.536147	1.54776
A_24_P33652	NM_018229	MUDENG	MU-2/AP1M2 domain containing, death-inducing	-0.901948	-1.98621	-4.69734	2.06803e-05	0.00758764	2.67487	2.11989
A_24_P46659	NM_014165	NDUFAF4	NADH dehydrogenase (ubiquinone) 1 alpha subcomplex, assembly factor 4	-0.901129	-1.84516	-3.67443	0.000577633	0.0489522	-0.321018	1.31023
A_32_P76112				-0.899666	-1.87121	-4.73984	1.78948e-05	0.00708331	2.8057	2.14976
A_23_P134477	NM_032350	C7orf50	chromosome 7 open reading frame 50	-0.899391	-1.79739	-3.67105	0.000583685	0.0491504	-0.330321	1.30847
A_32_P57702	NR_033245	LOC641746	glycine cleavage system protein H (aminomethyl carrier) pseudogene	-0.893645	-1.88321	-4.14657	0.000129344	0.0213459	1.02063	1.67068
A_24_P242688	NM_000182	HADHA	hydroxyacyl-CoA dehydrogenase/3-ketoacyl-CoA thiolase/enoyl-CoA hydratase (trifunctional protein), alpha subunit	-0.893446	-1.8224	-3.68097	0.0005661	0.048263	-0.303014	1.31639
A_23_P345361	NM_145055	C18orf25	chromosome 18 open reading frame 25	-0.892129	-1.90882	-4.39157	5.78117e-05	0.0132371	1.74626	1.87821
A_23_P77818	NM_006356	ATP5H	ATP synthase, H+ transporting, mitochondrial Fo complex, subunit d	-0.889951	-1.86189	-4.34369	6.77584e-05	0.0144937	1.60306	1.83882
A_24_P200162	NM_014056	HIGD1A	HIG1 hypoxia inducible domain family, member 1A	-0.888423	-1.83857	-3.79421	0.000398174	0.040109	0.0114959	1.39676
A_23_P57370	NM_033070	CECR5	cat eye syndrome chromosome region, candidate 5	-0.887609	-1.98013	-3.99949	0.000207885	0.0272587	0.594098	1.56449
A_23_P46275	NM_001688	ATP5F1	ATP synthase, H+ transporting, mitochondrial Fo complex, subunit B1	-0.885386	-1.83822	-4.05088	0.000176268	0.0254154	0.742296	1.5949
A_24_P6083	NM_213720	CHCHD10	coiled-coil-helix-coiled-coil-helix domain containing 10	-0.87777	-1.90765	-4.01745	0.000196258	0.0265684	0.645783	1.57563
A_24_P719579	NM_001136498	CISD3	CDGSH iron sulfur domain 3	-0.875591	-2.04192	-4.3382	6.89992e-05	0.0146154	1.58669	1.83519
A_23_P213718	NM_014402	UQCRQ	ubiquinol-cytochrome c reductase, complex III subunit VII, 9.5kDa	-0.873454	-1.84895	-3.79417	0.00039823	0.040109	0.0113697	1.39676
A_23_P338603	NM_001011667	CHCHD7	coiled-coil-helix-coiled-coil-helix domain containing 7	-0.871438	-1.92426	-3.75429	0.00045101	0.0420257	-0.0999538	1.37648
A_24_P346886	NM_005004	NDUFB8	NADH dehydrogenase (ubiquinone) 1 beta subcomplex, 8, 19kDa	-0.870904	-1.90326	-4.46965	4.4566e-05	0.0122807	1.98111	1.91078
A_23_P169756	NM_022740	HIPK2	homeodomain interacting protein kinase 2	-0.870772	-1.86616	-3.76062	0.000442214	0.0418289	-0.0823438	1.37852
A_32_P16489	NM_145644	MRPL35	mitochondrial ribosomal protein L35	-0.870215	-1.87512	-3.74903	0.00045846	0.0424313	-0.114602	1.37231
A_23_P126426	NM_001384	DPH2	DPH2 homolog (S. cerevisiae)	-0.870151	-1.88323	-3.89649	0.000288576	0.0327581	0.299833	1.48468
A_24_P936605				-0.866388	-1.85567	-3.94961	0.000243778	0.0292911	0.451134	1.53326
A_32_P6832	NM_175921	C5orf51	chromosome 5 open reading frame 51	-0.865102	-1.93801	-4.6822	2.17718e-05	0.00783128	2.62836	2.10617
A_23_P33216	NM_001686	ATP5B	ATP synthase, H+ transporting, mitochondrial F1 complex, beta polypeptide	-0.864201	-1.92392	-4.01538	0.000197564	0.0265684	0.639826	1.57563
A_32_P155563				-0.863572	-1.91453	-3.95655	0.000238448	0.0291656	0.470968	1.53513
A_24_P308590	NM_018394	ABHD10	abhydrolase domain containing 10	-0.861375	-1.96385	-3.97065	0.000227967	0.0285607	0.51131	1.54423
A_23_P324538	NM_178433	LCE3B	late cornified envelope 3B	-0.859569	-2.0415	-4.15835	0.000124485	0.020965	1.05509	1.67851
A_23_P22273				-0.853144	-1.96082	-4.39424	5.73007e-05	0.0132284	1.75427	1.87849
A_23_P501372	NM_139162	SMCR7	Smith-Magenis syndrome chromosome region, candidate 7	-0.850802	-1.91915	-3.84666	0.000337743	0.0362372	0.158857	1.44085
A_24_P23245	NM_002490	NDUFA6	NADH dehydrogenase (ubiquinone) 1 alpha subcomplex, 6, 14kDa	-0.850207	-1.96895	-4.32671	7.16713e-05	0.0149502	1.55243	1.82535
A_23_P257945	NM_005333	HCCS	holocytochrome c synthase	-0.846593	-1.93238	-3.74289	0.000467299	0.0430554	-0.131672	1.36597
A_23_P119627	NM_015965	NDUFA13	NADH dehydrogenase (ubiquinone) 1 alpha subcomplex, 13	-0.845358	-1.94103	-4.77482	1.5881e-05	0.00700555	2.91368	2.15456
A_23_P167227	NM_005327	HADH	hydroxyacyl-CoA dehydrogenase	-0.844418	-1.97227	-4.02746	0.000190053	0.0262702	0.674642	1.58054
A_24_P168456	NM_001001975	ATP5D	ATP synthase, H+ transporting, mitochondrial F1 complex, delta subunit	-0.844039	-1.87524	-4.09646	0.000152161	0.0228203	0.874497	1.64168
A_24_P91472	NM_032306	ALKBH7	alkB, alkylation repair homolog 7 (E. coli)	-0.840698	-1.9142	-3.73657	0.000476572	0.043423	-0.149236	1.36228
A_23_P125420	NM_007100	ATP5I	ATP synthase, H+ transporting, mitochondrial Fo complex, subunit E	-0.834807	-1.79519	-3.68805	0.000553871	0.0475161	-0.283515	1.32316
A_23_P153586	NM_006003	UQCRFS1	ubiquinol-cytochrome c reductase, Rieske iron-sulfur polypeptide 1	-0.833763	-1.89446	-4.36553	6.30302e-05	0.0138607	1.66829	1.85821
A_24_P245358	NM_001001937	ATP5A1	ATP synthase, H+ transporting, mitochondrial F1 complex, alpha subunit 1, cardiac muscle	-0.829789	-1.95135	-3.90761	0.000278581	0.0318878	0.331434	1.49637
A_23_P105571	NM_020244	CHPT1	choline phosphotransferase 1	-0.829304	-1.83036	-4.26104	8.89833e-05	0.0166968	1.35742	1.77737
A_23_P122228	NM_004553	NDUFS6	NADH dehydrogenase (ubiquinone) Fe-S protein 6, 13kDa (NADH-coenzyme Q reductase)	-0.828177	-1.91053	-4.12349	0.000139407	0.0219489	0.953229	1.65859
A_32_P18250	NR_003663	FUNDC2P2	FUN14 domain containing 2 pseudogene 2	-0.827952	-1.96906	-4.21939	0.000102001	0.018224	1.23443	1.73936
A_23_P132675	NM_003365	UQCRC1	ubiquinol-cytochrome c reductase core protein I	-0.82778	-1.84083	-3.67347	0.000579356	0.0489865	-0.323675	1.30992
A_32_P25253	NM_030940	ISCA1	iron-sulfur cluster assembly 1 homolog (S. cerevisiae)	-0.819672	-2.0028	-3.95497	0.000239651	0.0291656	0.466452	1.53513
A_24_P302998	NM_007100	ATP5I	ATP synthase, H+ transporting, mitochondrial Fo complex, subunit E	-0.817048	-1.89158	-4.29957	7.83859e-05	0.0154694	1.4717	1.81053
A_23_P259506	NM_032412	C5orf32	chromosome 5 open reading frame 32	-0.812521	-1.89852	-3.76944	0.000430212	0.0414993	-0.0577356	1.38196
A_23_P131596	NM_032319	PRADC1	protease-associated domain containing 1	-0.811273	-1.92054	-3.78334	0.00041194	0.040724	-0.0189148	1.39015
A_24_P329777	NM_032810	ATAD1	ATPase family, AAA domain containing 1	-0.810021	-1.98463	-4.13484	0.000134368	0.0217385	0.986351	1.66277
A_32_P135558	NM_153261	TMEM188	transmembrane protein 188	-0.809624	-1.87271	-3.7549	0.00045016	0.0420257	-0.0982666	1.37648
A_24_P48617	NM_006830	UQCR11	ubiquinol-cytochrome c reductase, complex III subunit XI	-0.80852	-2.03322	-3.86804	0.00031573	0.0349631	0.219233	1.45639
A_24_P144527	NM_022786	ARV1	ARV1 homolog (S. cerevisiae)	-0.806334	-1.94157	-3.71681	0.000506714	0.0452661	-0.204039	1.34423
A_24_P100664	NM_170784	MKKS	McKusick-Kaufman syndrome	-0.805569	-1.96841	-4.58283	3.04755e-05	0.00948736	2.32438	2.02285
A_23_P106391	NM_020147	THAP10	THAP domain containing 10	-0.80535	-1.80175	-3.89391	0.00029094	0.0328315	0.292518	1.48371
A_32_P18251	NM_023934	FUNDC2	FUN14 domain containing 2	-0.802794	-1.87637	-4.16487	0.000121869	0.020694	1.07421	1.68416
A_24_P840868				-0.80072	-1.86126	-3.90424	0.000281573	0.0321408	0.321855	1.49294
A_23_P165086	NM_024407	NDUFS7	NADH dehydrogenase (ubiquinone) Fe-S protein 7, 20kDa (NADH-coenzyme Q reductase)	-0.799606	-1.88792	-4.45269	4.71638e-05	0.0124463	1.92997	1.90496
A_24_P76142				-0.797956	-1.96623	-3.7331	0.000481735	0.043626	-0.158866	1.36025
A_23_P39844	NM_006839	IMMT	inner membrane protein, mitochondrial	-0.796664	-1.92926	-3.87382	0.00031002	0.0345248	0.235589	1.46187
A_23_P107795	NM_018035	ATP5SL	ATP5S-like	-0.794265	-1.85273	-3.91333	0.000273576	0.0316678	0.347691	1.49938
A_23_P254193	NM_017931	TTC38	tetratricopeptide repeat domain 38	-0.789373	-1.86145	-3.97123	0.000227543	0.0285607	0.512979	1.54423
A_23_P115137	NM_006402	HBXIP	hepatitis B virus x interacting protein	-0.783756	-1.92484	-4.22548	9.99903e-05	0.0179428	1.25236	1.74611
A_24_P406830	NM_201278	MTMR2	myotubularin related protein 2	-0.783753	-1.90698	-4.00832	0.00020209	0.0268034	0.619486	1.57181
A_23_P54929	NM_020424	LYRM1	LYR motif containing 1	-0.78264	-1.93519	-4.31331	7.49145e-05	0.0151648	1.51253	1.81916
A_23_P253046	NM_006759	UGP2	UDP-glucose pyrophosphorylase 2	-0.778729	-1.97502	-3.69749	0.000537947	0.0468344	-0.257466	1.32943
A_23_P127095	NM_032747	USMG5	up-regulated during skeletal muscle growth 5 homolog (mouse)	-0.769695	-1.91317	-3.7961	0.000395824	0.0400706	0.0167928	1.39717
A_23_P8095	NM_006913	RNF5	ring finger protein 5	-0.767449	-2.01267	-4.08659	0.000157093	0.0233892	0.845819	1.63099
A_23_P157669	NM_005005	NDUFB9	NADH dehydrogenase (ubiquinone) 1 beta subcomplex, 9, 22kDa	-0.767312	-1.75235	-4.30689	7.65177e-05	0.0154134	1.49344	1.8121
A_23_P49429	NM_032349	NUDT16L1	nudix (nucleoside diphosphate linked moiety X)-type motif 16-like 1	-0.761688	-1.91023	-3.75839	0.000445291	0.0418289	-0.0885434	1.37852
A_23_P56922	NM_002157	HSPE1	heat shock 10kDa protein 1 (chaperonin 10)	-0.757067	-1.84483	-3.75262	0.000453371	0.042055	-0.104622	1.37618
A_32_P185149	NM_006913	RNF5	ring finger protein 5	-0.756888	-1.98175	-4.08024	0.00016035	0.0237024	0.827368	1.62521
A_23_P75441	NM_032344	NUDT22	nudix (nucleoside diphosphate linked moiety X)-type motif 22	-0.755232	-1.90539	-3.76398	0.000437606	0.0418122	-0.0729756	1.3787
A_32_P114348	NM_006913	RNF5	ring finger protein 5	-0.754415	-1.97785	-4.05397	0.00017452	0.0252519	0.751254	1.59771
A_23_P164702	NM_015956	MRPL4	mitochondrial ribosomal protein L4	-0.754374	-1.92086	-3.95631	0.000238631	0.0291656	0.470281	1.53513
A_23_P115955	NM_181515	MRPL21	mitochondrial ribosomal protein L21	-0.74857	-1.87394	-3.71191	0.000514463	0.0457593	-0.217597	1.33952
A_23_P122387	NM_018135	MRPS18A	mitochondrial ribosomal protein S18A	-0.742185	-1.84142	-3.92314	0.00026519	0.0314048	0.37561	1.503
A_23_P50872	NM_004146	NDUFB7	NADH dehydrogenase (ubiquinone) 1 beta subcomplex, 7, 18kDa	-0.740575	-1.91846	-3.86473	0.000319041	0.0350833	0.209887	1.4549
A_24_P388433	NM_002718	PPP2R3A	protein phosphatase 2, regulatory subunit B'', alpha	-0.737525	-2.01343	-3.70944	0.000518421	0.0460119	-0.224445	1.33713
A_24_P375132				-0.735914	-1.93395	-4.11071	0.000145303	0.0225171	0.915974	1.64749
A_24_P12218	NM_002488	NDUFA2	NADH dehydrogenase (ubiquinone) 1 alpha subcomplex, 2, 8kDa	-0.728838	-1.8998	-3.95108	0.000242641	0.02924	0.455328	1.53402
A_23_P140154	NM_001098621	C14orf109	chromosome 14 open reading frame 109	-0.721862	-1.8735	-3.72376	0.00049591	0.0446895	-0.184782	1.34979
A_23_P257795	NM_002488	NDUFA2	NADH dehydrogenase (ubiquinone) 1 alpha subcomplex, 2, 8kDa	-0.71142	-1.98398	-4.45372	4.70028e-05	0.0124463	1.93305	1.90496
A_24_P406301	NM_004546	NDUFB2	NADH dehydrogenase (ubiquinone) 1 beta subcomplex, 2, 8kDa	-0.708765	-1.95078	-3.96779	0.000230054	0.0285607	0.503131	1.54423
A_23_P502425	NM_020409	MRPL47	mitochondrial ribosomal protein L47	-0.704444	-1.94835	-3.76495	0.000436288	0.0418046	-0.070279	1.37878
A_23_P320200	NM_006913	RNF5	ring finger protein 5	-0.702988	-2.03865	-3.68339	0.000561902	0.0480047	-0.296369	1.31872
A_32_P134846	NM_033428	C9orf123	chromosome 9 open reading frame 123	-0.702918	-1.94647	-4.09938	0.000150727	0.0227714	0.883012	1.64261
A_23_P97932	NM_012228	MSRB2	methionine sulfoxide reductase B2	-0.700266	-1.93547	-4.3815	5.97781e-05	0.0134233	1.71608	1.87214
A_24_P203984				-0.688479	-1.86509	-3.74085	0.000470278	0.0431365	-0.137354	1.36516
A_24_P415168		URM1	ubiquitin related modifier 1	-0.687758	-1.8601	-3.75746	0.000446581	0.0418289	-0.0911304	1.37852
A_24_P343377	NM_001003714	ATP5J2	ATP synthase, H+ transporting, mitochondrial Fo complex, subunit F2	-0.682668	-1.91481	-3.82945	0.000356525	0.0374698	0.11039	1.42632
A_23_P126970	NM_006335	TIMM17A	translocase of inner mitochondrial membrane 17 homolog A (yeast)	-0.679997	-1.98988	-3.81813	0.00036942	0.03831	0.078581	1.41669
A_23_P43613	NM_182739	NDUFB6	NADH dehydrogenase (ubiquinone) 1 beta subcomplex, 6, 17kDa	-0.67441	-1.98932	-3.78743	0.000406713	0.0405381	-0.00748897	1.39214
A_23_P137814	NM_004047	ATP6V0B	ATPase, H+ transporting, lysosomal 21kDa, V0 subunit b	-0.668558	-1.88619	-3.95326	0.000240962	0.0291656	0.461557	1.53513
A_23_P110811	NM_001867	COX7C	cytochrome c oxidase subunit VIIc	-0.659155	-1.93995	-3.86112	0.000322698	0.0352677	0.199675	1.45262
A_23_P48807	NM_001001556	GALK2	galactokinase 2	-0.646737	-1.9557	-3.86786	0.000315912	0.0349631	0.218719	1.45639
A_23_P99138	NM_016497	MRPL51	mitochondrial ribosomal protein L51	-0.607132	-1.8748	-3.93279	0.000257184	0.0307222	0.403107	1.51255
A_23_P357780	NM_004109	FDX1	ferredoxin 1	-0.6018	-1.95122	-3.67436	0.000577758	0.0489522	-0.32121	1.31023
A_23_P21804				0.664412	-2.00235	3.81127	0.000377461	0.0388747	0.0593059	1.41033
A_24_P185854	NM_004010	DMD	dystrophin	0.722005	-1.85909	3.85416	0.000329861	0.0357651	0.180009	1.44654
A_32_P221076	NM_014827	ZC3H11A	zinc finger CCCH-type containing 11A	0.73153	-2.02158	3.79634	0.000395526	0.0400706	0.0174663	1.39717
A_32_P27763	NM_207118	GTF2H5	general transcription factor IIH, polypeptide 5	0.769877	-1.98104	3.83934	0.000345609	0.0366069	0.138235	1.43644
A_32_P136477				0.772764	-1.88664	3.73741	0.000475325	0.0434056	-0.146894	1.36245
A_23_P317184	NM_006309	LRRFIP2	leucine rich repeat (in FLII) interacting protein 2	0.778005	-1.81113	3.68864	0.000552856	0.0475161	-0.281878	1.32316
A_23_P113453				0.783524	-1.89091	3.86726	0.000316508	0.0349631	0.217028	1.45639
A_23_P213204	NM_133334	WHSC1	Wolf-Hirschhorn syndrome candidate 1	0.78509	-1.81406	3.76171	0.000440706	0.0418289	-0.0792872	1.37852
A_32_P106523				0.796983	-1.88697	4.13182	0.000135693	0.0217894	0.977524	1.66175
A_23_P58967	NM_014827	ZC3H11A	zinc finger CCCH-type containing 11A	0.834291	-1.87047	3.72667	0.000491453	0.0443852	-0.176715	1.35276
A_23_P24215	NM_015188	TBC1D12	TBC1 domain family, member 12	0.844368	-1.91305	4.10743	0.000146852	0.0225171	0.906438	1.64749
A_32_P100683	NM_001145418	TTC28	tetratricopeptide repeat domain 28	0.845727	-1.95073	3.7861	0.000408409	0.0405381	-0.0112134	1.39214
A_24_P15563		C14orf118	chromosome 14 open reading frame 118	0.850562	-1.88288	3.82552	0.000360952	0.037742	0.0993411	1.42318
A_24_P92256	NM_014853	SGSM2	small G protein signaling modulator 2	0.855258	-1.74945	3.77883	0.000417787	0.0409805	-0.0315227	1.38742
A_24_P136711				0.863543	-1.90631	3.80196	0.000388637	0.039727	0.0331912	1.40091
A_24_P16815	NM_005096	ZMYM3	zinc finger, MYM-type 3	0.871766	-1.77454	3.77318	0.000425226	0.0412118	-0.0473089	1.38498
A_23_P331348	NM_033407	DOCK7	dedicator of cytokinesis 7	0.879838	-1.8736	4.32421	7.22649e-05	0.0149979	1.545	1.82397
A_24_P181422	NM_172097	CATSPER2	cation channel, sperm associated 2	0.895323	-1.84307	4.625	2.64299e-05	0.00873027	2.45309	2.05897
A_24_P611182				0.896122	-1.8458	3.8153	0.000372724	0.0384833	0.0706106	1.41473
A_23_P71537	NM_024790	CSPP1	centrosome and spindle pole associated protein 1	0.917447	-1.92955	3.77878	0.000417852	0.0409805	-0.0316625	1.38742
A_23_P140916	NM_012201	GLG1	golgi glycoprotein 1	0.923906	-1.93225	4.07333	0.000163963	0.0239777	0.807337	1.62019
A_24_P375592		PHF20	PHD finger protein 20	0.931102	-1.8793	3.73293	0.000481985	0.043626	-0.159331	1.36025
A_32_P149111		MTHFSD	methenyltetrahydrofolate synthetase domain containing	0.934737	-1.881	3.91464	0.00027244	0.0316678	0.351422	1.49938
A_32_P130265	NM_014827	ZC3H11A	zinc finger CCCH-type containing 11A	0.9355	-1.83139	4.00749	0.000202628	0.0268034	0.617098	1.57181
A_32_P228618	NM_001003793	RBMS3	RNA binding motif, single stranded interacting protein 3	0.939668	-1.86913	3.72135	0.000499636	0.0448287	-0.19147	1.34844
A_23_P60166	NM_022783	DEPTOR	DEP domain containing MTOR-interacting protein	0.957025	-1.84789	4.06679	0.00016746	0.024316	0.788368	1.61411
A_24_P402825	NM_018398	CACNA2D3	calcium channel, voltage-dependent, alpha 2/delta subunit 3	0.991612	-1.94535	4.02286	0.000192877	0.026508	0.661395	1.57662
A_24_P32411	NM_024790	CSPP1	centrosome and spindle pole associated protein 1	1.00392	-2.02312	3.78309	0.000412265	0.040724	-0.0196187	1.39015
A_23_P321388	NM_153341	RNF19B	ring finger protein 19B	1.02615	-1.80418	4.75352	1.70789e-05	0.00708331	2.8479	2.14976
A_23_P352266	NM_000633	BCL2	B-cell CLL/lymphoma 2	1.04292	-1.89021	3.8796	0.000304409	0.0340847	0.251956	1.46744
A_24_P525917		NFATC2	nuclear factor of activated T-cells, cytoplasmic, calcineurin-dependent 2	1.04652	-1.78929	3.68475	0.00055954	0.0479024	-0.292608	1.31964
A_24_P185909	NM_001031855	LONRF3	LON peptidase N-terminal domain and ring finger 3	1.09565	-1.80593	3.91848	0.000269145	0.0316678	0.362335	1.49938
A_24_P145333				1.10051	-1.76048	4.3151	7.44717e-05	0.0151648	1.51788	1.81916
A_32_P5040	NM_203458	NOTCH2NL	notch 2 N-terminal like	1.10393	-1.88939	4.03192	0.000187351	0.0260094	0.68751	1.58487
A_24_P904845				1.10864	-1.72031	3.74182	0.000468865	0.043103	-0.134662	1.36549
A_32_P193822	NM_014827	ZC3H11A	zinc finger CCCH-type containing 11A	1.11685	-1.99315	4.37463	6.11569e-05	0.0135844	1.69551	1.86696
A_23_P80048	NR_024377	FER1L4	fer-1-like 4 (C. elegans) pseudogene	1.12126	-1.94601	3.81754	0.000370114	0.03831	0.0769012	1.41669
A_23_P93180	NM_003526	HIST1H2BC	histone cluster 1, H2bc	1.13067	-1.80575	4.35519	6.52262e-05	0.0141817	1.63741	1.84827
A_32_P58912				1.13669	-1.9193	4.74241	1.77384e-05	0.00708331	2.81363	2.14976
A_24_P545200				1.13788	-1.87995	4.13948	0.00013236	0.0215836	0.999897	1.66588
A_24_P6305	NM_006013	RPL10	ribosomal protein L10	1.15816	-1.96709	4.09038	0.000155179	0.0231883	0.856839	1.63473
A_24_P346604	NM_001001481	UBE2W	ubiquitin-conjugating enzyme E2W (putative)	1.1612	-1.93428	3.87526	0.000308611	0.0344613	0.23967	1.46267
A_23_P158485	NM_022117	TSPYL2	TSPY-like 2	1.18063	-1.84381	4.29378	7.98976e-05	0.0156344	1.45448	1.80592
A_23_P70007	NM_012484	HMMR	hyaluronan-mediated motility receptor (RHAMM)	1.18156	-1.95443	3.92819	0.000260967	0.0310838	0.390008	1.50747
A_24_P356601	NM_006460	HEXIM1	hexamethylene bis-acetamide inducible 1	1.19393	-1.82317	4.79475	1.48346e-05	0.00692724	2.97534	2.15944
A_24_P297302				1.21468	-1.74775	3.96183	0.000234467	0.0290209	0.486079	1.53729
A_23_P387856	NM_015277	NEDD4L	neural precursor cell expressed, developmentally down-regulated 4-like	1.2203	-1.72154	4.12383	0.000139253	0.0219489	0.954226	1.65859
A_23_P58538	NR_015370	EPB41L4A-AS1	EPB41L4A antisense RNA 1 (non-protein coding)	1.22785	-1.71144	4.15319	0.00012659	0.0211462	1.04	1.67477
A_23_P105583	NR_027363	C12orf32	chromosome 12 open reading frame 32	1.22837	-1.75974	4.43761	4.95983e-05	0.0125541	1.88454	1.90121
A_32_P89352	NM_080676	MACROD2	MACRO domain containing 2	1.22899	-1.92338	3.83966	0.00034526	0.0366069	0.139142	1.43644
A_23_P166297	NM_207627	ABCG1	ATP-binding cassette, sub-family G (WHITE), member 1	1.24509	-1.76137	4.40051	5.61194e-05	0.0130871	1.77306	1.88316
A_24_P313186	NM_006888	CALM1	calmodulin 1 (phosphorylase kinase, delta)	1.24556	-1.74006	3.95871	0.000236813	0.0291656	0.477145	1.53513
A_23_P339818	NM_183376	ARRDC4	arrestin domain containing 4	1.25006	-1.835	3.69985	0.000534039	0.0467916	-0.250956	1.32983
A_23_P22398	NM_080676	MACROD2	MACRO domain containing 2	1.25467	-1.79756	3.77561	0.000422012	0.0410942	-0.0405239	1.38622
A_32_P202472	NR_002829	P2RX6P	purinergic receptor P2X, ligand-gated ion channel, 6 pseudogene	1.26736	-1.62927	3.74597	0.000462842	0.0427406	-0.123106	1.36916
A_23_P27279	NM_015277	NEDD4L	neural precursor cell expressed, developmentally down-regulated 4-like	1.28115	-1.68372	4.19088	0.000111963	0.019413	1.15052	1.71191
A_23_P4649	NM_001645	APOC1	apolipoprotein C-I	1.29502	-1.82365	3.78709	0.000407142	0.0405381	-0.00843392	1.39214
A_24_P135427	NR_036508	LOC100128398	uncharacterized LOC100128398	1.3205	-1.85876	4.33562	6.9592e-05	0.0146391	1.57898	1.83449
A_32_P56415	XR_132752	LOC100652987	uncharacterized LOC100652987	1.34255	-1.74517	4.1075	0.000146821	0.0225171	0.906628	1.64749
A_24_P259083	NM_001040022	SIRPA	signal-regulatory protein alpha	1.34279	-1.64924	3.86421	0.000319565	0.0350833	0.208415	1.4549
A_23_P79221	NM_001105	ACVR1	activin A receptor, type I	1.34751	-1.81053	5.59351	9.10909e-07	0.00207956	5.50164	2.68203
A_23_P30634	NM_021813	BACH2	BTB and CNC homology 1, basic leucine zipper transcription factor 2	1.36059	-2.02469	4.18019	0.000115934	0.0198981	1.11914	1.70119
A_23_P322845	NM_001102559	PPAPDC1B	phosphatidic acid phosphatase type 2 domain containing 1B	1.3803	-1.72036	3.69823	0.000536708	0.0468257	-0.255407	1.32952
A_32_P73535				1.42735	-1.93929	4.21792	0.000102494	0.0182328	1.23009	1.73915
A_23_P379614	NM_007280	OIP5	Opa interacting protein 5	1.5193	-1.73393	4.6175	2.71084e-05	0.00884101	2.43018	2.0535
A_24_P924862	NM_213589	RAPH1	Ras association (RalGDS/AF-6) and pleckstrin homology domains 1	1.54141	-1.72272	5.17543	3.97556e-06	0.00343566	4.16734	2.46399
A_23_P213893	NM_032446	MEGF10	multiple EGF-like-domains 10	1.57336	-1.79814	4.10614	0.000147466	0.0225272	0.902682	1.64729
A_32_P137336				1.62599	-1.62101	4.41458	5.35538e-05	0.0126613	1.81529	1.89752
A_23_P64102	NM_004292	RIN1	Ras and Rab interactor 1	1.64707	-1.67456	3.75726	0.000446862	0.0418289	-0.0916921	1.37852
A_23_P88849	NM_004165	RRAD	Ras-related associated with diabetes	1.64797	-1.49753	3.80312	0.000387223	0.0396812	0.0364525	1.40142
A_23_P119812	NM_000408	GPD2	glycerol-3-phosphate dehydrogenase 2 (mitochondrial)	1.65922	-1.77093	5.22914	3.29469e-06	0.00307702	4.33746	2.51187
A_23_P368996	NM_198075	LRRC56	leucine rich repeat containing 56	1.67161	-1.7662	3.96813	0.000229807	0.0285607	0.504095	1.54423
A_23_P170608	NM_022117	TSPYL2	TSPY-like 2	1.69296	-1.99085	5.38673	1.89362e-06	0.00249073	4.83901	2.60367
A_23_P165727	NM_005259	MSTN	myostatin	1.72029	-1.91493	3.9723	0.000226768	0.0285607	0.516042	1.54423
A_32_P46594	NR_026979	LOC145837	uncharacterized LOC145837	1.75302	-1.65866	3.79604	0.000395898	0.0400706	0.0166244	1.39717
A_32_P13202				1.81936	-1.69776	4.68026	2.19161e-05	0.00783128	2.62239	2.10617
A_32_P219581				1.83622	-1.54139	4.01739	0.000196295	0.0265684	0.645618	1.57563
A_23_P382607	NM_030761	WNT4	wingless-type MMTV integration site family, member 4	1.85308	-1.67839	5.40639	1.76675e-06	0.00249073	4.90181	2.60367
A_23_P71053	NM_016447	MPP6	membrane protein, palmitoylated 6 (MAGUK p55 subfamily member 6)	1.86941	-1.63438	4.76531	1.64049e-05	0.00700555	2.88432	2.15456
A_23_P170679	NM_000091	COL4A3	collagen, type IV, alpha 3 (Goodpasture antigen)	1.88703	-1.7954	3.89317	0.000291619	0.0328315	0.290429	1.48371
A_23_P349416	NM_001982	ERBB3	v-erb-b2 erythroblastic leukemia viral oncogene homolog 3 (avian)	1.90029	-1.55378	4.04226	0.000181222	0.0255909	0.717392	1.59191
A_23_P11787	NM_030761	WNT4	wingless-type MMTV integration site family, member 4	2.01812	-1.89381	4.8187	1.36669e-05	0.00668588	3.04952	2.17484
A_23_P27229	NM_016239	MYO15A	myosin XVA	2.0902	-1.40048	3.73376	0.00048075	0.043626	-0.157038	1.36025
A_32_P58201				2.11797	-1.77544	3.91459	0.000272488	0.0316678	0.351264	1.49938
A_24_P308469	NM_000091	COL4A3	collagen, type IV, alpha 3 (Goodpasture antigen)	2.12314	-1.69556	5.31981	2.39677e-06	0.00277765	4.62562	2.55632
A_23_P35617	NM_016341	PLCE1	phospholipase C, epsilon 1	2.12736	-1.49116	4.15043	0.000127732	0.0212505	1.03192	1.67263
A_23_P26976	NM_001267	CHAD	chondroadherin	2.15582	-1.64883	5.27276	2.82744e-06	0.00301579	4.47596	2.5206
A_24_P935454				2.21547	-1.25962	3.72162	0.000499211	0.0448287	-0.190711	1.34844
A_23_P389250	NM_001145010	C12orf70	chromosome 12 open reading frame 70	2.23256	-1.46292	3.83931	0.000345642	0.0366069	0.13815	1.43644
A_23_P212672	NM_178130	NME9	NME gene family member 9	2.35471	-1.72702	4.52508	3.70123e-05	0.0108639	2.14882	1.96401
A_23_P212675		NME9	NME gene family member 9	2.9188	-1.63666	4.43076	5.0743e-05	0.0125541	1.86394	1.90121
