# Supplementary material for: Mammalian and Invertebrate Models as Complementary Tools for Gaining Mechanistic Insight on Muscle Responses to Spaceflight
Source: Int J Mol Sci. 2021 Aug 31;22(17):9470. doi: 10.3390/ijms22179470 (PMC8430797; doi:10.3390/ijms22179470)
Supplement: Supplementary file 1 [file ijms-22-09470-s001.zip › Supplementary material/Table_S3_ORA_RR1_EDL_SpaceFlight_vs_Ground_Control_Webgestalt.xlsx]

## Sheet: Upregulated
Gene Set	Description	Size	Expect	Ratio	P Value	FDR
GO:0009628	response to abiotic stimulus	1085	19.517	2.5619	9.1946e-10	2.3253e-06
GO:0045087	innate immune response	665	11.962	3.0931	1.2598e-09	2.3253e-06
GO:0043062	extracellular structure organization	279	5.0187	4.5829	1.4938e-09	2.3253e-06
GO:0000278	mitotic cell cycle	764	13.743	2.9106	1.4986e-09	2.3253e-06
GO:0034097	response to cytokine	865	15.56	2.7635	1.6728e-09	2.3253e-06
GO:0030198	extracellular matrix organization	235	4.2272	4.9678	1.845e-09	2.3253e-06
GO:0006952	defense response	1361	24.482	2.2874	4.9861e-09	5.1416e-06
GO:1903047	mitotic cell cycle process	622	11.189	3.0388	9.5722e-09	8.3521e-06
GO:0006955	immune response	1293	23.259	2.2787	1.5555e-08	1.2583e-05
GO:0042060	wound healing	370	6.6556	3.7562	1.664e-08	1.2583e-05
GO:0009888	tissue development	1844	33.17	2.0199	1.8548e-08	1.3149e-05
GO:0009611	response to wounding	488	8.7782	3.3036	2.0435e-08	1.3635e-05
GO:0007346	regulation of mitotic cell cycle	471	8.4724	3.3048	3.5888e-08	2.2043e-05
GO:0071345	cellular response to cytokine stimulus	756	13.599	2.7208	3.7514e-08	2.2043e-05
GO:0046903	secretion	1143	20.56	2.3346	3.8866e-08	2.2043e-05
GO:0051707	response to other organism	942	16.945	2.4786	5.8966e-08	3.1199e-05
GO:0140014	mitotic nuclear division	261	4.6949	4.2599	6.0512e-08	3.1199e-05
GO:0043207	response to external biotic stimulus	945	16.999	2.4708	6.4388e-08	3.1754e-05
GO:0042127	regulation of cell proliferation	1588	28.565	2.0655	7.1888e-08	3.3976e-05
GO:0051783	regulation of nuclear division	192	3.4537	4.9222	7.5573e-08	3.4289e-05
GO:0010564	regulation of cell cycle process	555	9.9834	3.005	9.466e-08	4.1297e-05
GO:0022402	cell cycle process	1038	18.672	2.3565	1.1727e-07	4.9266e-05
GO:0009607	response to biotic stimulus	977	17.574	2.3898	1.6011e-07	6.4862e-05
GO:0033993	response to lipid	913	16.423	2.4356	1.9823e-07	7.7534e-05
GO:0051726	regulation of cell cycle	918	16.513	2.4223	2.2849e-07	8.6391e-05
GO:0072359	circulatory system development	1068	19.211	2.2903	2.5952e-07	9.4958e-05
GO:0007088	regulation of mitotic nuclear division	164	2.9501	5.0847	2.9139e-07	0.00010151
GO:0000280	nuclear division	400	7.1953	3.3355	2.9533e-07	0.00010151
GO:0031399	regulation of protein modification process	1742	31.335	1.9467	3.3118e-07	0.00011049
GO:1903532	positive regulation of secretion by cell	436	7.8428	3.1876	3.8939e-07	0.00012607
GO:0051050	positive regulation of transport	1011	18.186	2.3095	4.001e-07	0.00012607
GO:0061061	muscle structure development	629	11.315	2.7398	4.3711e-07	0.000134
GO:0007517	muscle organ development	380	6.8355	3.3648	4.5012e-07	0.00013436
GO:0032940	secretion by cell	980	17.628	2.3258	4.6395e-07	0.00013494
GO:0048646	anatomical structure formation involved in morphogenesis	1094	19.679	2.2359	5.0148e-07	0.00014221
GO:0010038	response to metal ion	354	6.3678	3.4549	5.155e-07	0.00014262
GO:0036293	response to decreased oxygen levels	301	5.4144	3.6938	6.036e-07	0.00015923
GO:0001568	blood vessel development	674	12.124	2.6394	6.4183e-07	0.00016546
GO:0022610	biological adhesion	1234	22.197	2.1174	9.2565e-07	0.00020588
GO:0014706	striated muscle tissue development	400	7.1953	3.1966	1.0933e-06	0.00023399
GO:0090068	positive regulation of cell cycle process	233	4.1912	4.0561	1.187e-06	0.00024481
GO:0042592	homeostatic process	1809	32.541	1.8746	1.179e-06	0.00024481
GO:0007155	cell adhesion	1223	21.999	2.091	1.7224e-06	0.00030412
GO:0006935	chemotaxis	538	9.6776	2.7899	1.7695e-06	0.00030412
GO:0032642	regulation of chemokine production	82	1.475	6.7795	2.1206e-06	0.00033409
GO:1901988	negative regulation of cell cycle phase transition	149	2.6802	4.8503	3.0748e-06	0.00042533
GO:1903530	regulation of secretion by cell	763	13.725	2.4044	3.2647e-06	0.00044085
GO:0014823	response to activity	70	1.2592	7.1476	4.4131e-06	0.00054805
GO:0050776	regulation of immune response	705	12.682	2.4445	4.7077e-06	0.00056808
GO:0000086	G2/M transition of mitotic cell cycle	110	1.9787	5.5592	4.7636e-06	0.00056878
GO:0051094	positive regulation of developmental process	1436	25.831	1.9357	5.2304e-06	0.00061801
GO:0042325	regulation of phosphorylation	1481	26.64	1.9144	5.6696e-06	0.00064959
GO:0010647	positive regulation of cell communication	1651	29.698	1.852	6.181e-06	0.00069417
GO:0045937	positive regulation of phosphate metabolic process	1081	19.445	2.0571	1.2689e-05	0.0012569
GO:0051241	negative regulation of multicellular organismal process	1203	21.64	1.9871	1.3657e-05	0.0013228
GO:0055080	cation homeostasis	718	12.915	2.3228	1.7954e-05	0.0016292
GO:0001817	regulation of cytokine production	613	11.027	2.4486	1.9111e-05	0.0016935
GO:0007051	spindle organization	158	2.8421	4.2222	2.9931e-05	0.0025149
GO:0071346	cellular response to interferon-gamma	114	2.0506	4.8765	4.0582e-05	0.0030894
GO:0010935	regulation of macrophage cytokine production	12	0.21586	18.531	4.5465e-05	0.0033706
GO:0051674	localization of cell	1476	26.55	1.8079	4.752e-05	0.0034553
GO:0031347	regulation of defense response	580	10.433	2.3962	5.5352e-05	0.0038757
GO:0051607	defense response to virus	224	4.0293	3.4745	5.8147e-05	0.0040464
GO:0000819	sister chromatid segregation	172	3.094	3.8785	6.8659e-05	0.0046658
GO:0048145	regulation of fibroblast proliferation	98	1.7628	5.1054	6.8694e-05	0.0046658
GO:0031960	response to corticosteroid	176	3.1659	3.7904	8.5639e-05	0.0055323
GO:0006940	regulation of smooth muscle contraction	59	1.0613	6.5957	8.7759e-05	0.0055618
GO:0090196	regulation of chemokine secretion	14	0.25183	15.883	8.9354e-05	0.0055689
GO:0051091	positive regulation of DNA-binding transcription factor activity	234	4.2092	3.326	9.2882e-05	0.0057274
GO:1901698	response to nitrogen compound	1027	18.474	1.9487	0.0001061	0.0063384
GO:0010971	positive regulation of G2/M transition of mitotic cell cycle	27	0.48568	10.295	0.00010673	0.0063384
GO:0051085	chaperone cofactor-dependent protein refolding	27	0.48568	10.295	0.00010673	0.0063384
GO:0071248	cellular response to metal ion	181	3.2559	3.6857	0.00011185	0.0065397
GO:0043408	regulation of MAPK cascade	718	12.915	2.1679	0.00011272	0.0065568
GO:0006874	cellular calcium ion homeostasis	467	8.4005	2.4999	0.00012181	0.0069783
GO:0051048	negative regulation of secretion	242	4.3531	3.2161	0.00013249	0.0074231
GO:0050708	regulation of protein secretion	437	7.8608	2.5443	0.00013944	0.0077532
GO:0031589	cell-substrate adhesion	306	5.5044	2.9068	0.00014573	0.0080115
GO:0032612	interleukin-1 production	85	1.529	5.2322	0.0001462	0.0080115
GO:0032496	response to lipopolysaccharide	339	6.098	2.7878	0.00015046	0.0081176
GO:0002685	regulation of leukocyte migration	187	3.3638	3.5674	0.00015214	0.0081176
GO:0032967	positive regulation of collagen biosynthetic process	29	0.52166	9.5849	0.00015243	0.0081176
GO:0050890	cognition	309	5.5583	2.8786	0.00016292	0.0084769
GO:1990266	neutrophil migration	110	1.9787	4.5485	0.00016787	0.0086655
GO:0050707	regulation of cytokine secretion	189	3.3998	3.5297	0.00016807	0.0086655
GO:0010648	negative regulation of cell communication	1267	22.791	1.799	0.00019641	0.0097285
GO:0006323	DNA packaging	138	2.4824	4.0284	0.00020162	0.0097445
GO:0045765	regulation of angiogenesis	283	5.0906	2.9466	0.00020166	0.0097445
GO:0104004	cellular response to environmental stimulus	283	5.0906	2.9466	0.00020166	0.0097445
GO:0045859	regulation of protein kinase activity	682	12.268	2.1193	0.0002811	0.01265
GO:2000145	regulation of cell motility	878	15.794	1.9628	0.00028589	0.01265
GO:0097746	regulation of blood vessel diameter	145	2.6083	3.8339	0.000301	0.012982
GO:0000079	regulation of cyclin-dependent protein serine/threonine kinase activity	72	1.2951	5.4048	0.00031039	0.013244
GO:0007094	mitotic spindle assembly checkpoint	34	0.6116	8.1753	0.0003318	0.013768
GO:0002260	lymphocyte homeostasis	75	1.3491	5.1886	0.00039942	0.015786
GO:0007519	skeletal muscle tissue development	179	3.2199	3.4163	0.00041199	0.015949
GO:0051495	positive regulation of cytoskeleton organization	209	3.7595	3.1919	0.00042282	0.016313
GO:0002718	regulation of cytokine production involved in immune response	76	1.3671	5.1203	0.00043326	0.016436
GO:0019886	antigen processing and presentation of exogenous peptide antigen via MHC class II	9	0.16189	18.531	0.00044733	0.016691
GO:0045080	positive regulation of chemokine biosynthetic process	9	0.16189	18.531	0.00044733	0.016691
GO:0009891	positive regulation of biosynthetic process	1904	34.249	1.5767	0.00052165	0.018637
GO:0046579	positive regulation of Ras protein signal transduction	57	1.0253	5.8518	0.00054421	0.019186
GO:0051146	striated muscle cell differentiation	282	5.0727	2.7599	0.00062653	0.02078
GO:0048534	hematopoietic or lymphoid organ development	881	15.848	1.893	0.00064767	0.021294
GO:0001935	endothelial cell proliferation	132	2.3744	3.7904	0.00064991	0.021306
GO:0030335	positive regulation of cell migration	501	9.0121	2.2192	0.00080202	0.025403
GO:0070372	regulation of ERK1 and ERK2 cascade	327	5.8821	2.5501	0.00091323	0.028093
GO:0045582	positive regulation of T cell differentiation	88	1.583	4.4221	0.0010473	0.031594
GO:0016049	cell growth	477	8.5803	2.2144	0.0011044	0.032734
GO:0098916	anterograde trans-synaptic signaling	669	12.034	1.9943	0.0011138	0.032734
GO:0032647	regulation of interferon-alpha production	26	0.46769	8.5526	0.0011253	0.032734
GO:0010631	epithelial cell migration	267	4.8028	2.7067	0.0011574	0.03332
GO:0006911	phagocytosis, engulfment	45	0.80947	6.1769	0.0012395	0.034797
GO:0002694	regulation of leukocyte activation	482	8.6703	2.1914	0.0012463	0.034797
GO:0032680	regulation of tumor necrosis factor production	145	2.6083	3.4505	0.0012675	0.035152
GO:0043299	leukocyte degranulation	67	1.2052	4.9784	0.0012879	0.035202
GO:0090231	regulation of spindle checkpoint	13	0.23385	12.829	0.0014437	0.037079
GO:0042981	regulation of apoptotic process	1499	26.964	1.5947	0.001619	0.039751
GO:0071363	cellular response to growth factor stimulus	616	11.081	1.9854	0.0018753	0.044223
GO:0030036	actin cytoskeleton organization	619	11.135	1.9758	0.0019912	0.046093
GO:0002221	pattern recognition receptor signaling pathway	126	2.2665	3.5297	0.0020226	0.046348
GO:0071674	mononuclear cell migration	74	1.3311	4.5075	0.0021528	0.049134

## Sheet: Downregulated
Gene Set	Description	Size	Expect	Ratio	P Value	FDR
GO:0048511	rhythmic process	301	1.6334	7.3466	8.8002e-08	0.00099821
GO:0044283	small molecule biosynthetic process	634	3.4405	4.6505	3.1275e-07	0.0017737
GO:0006631	fatty acid metabolic process	372	2.0187	5.9444	8.4796e-07	0.0032061
GO:0007623	circadian rhythm	211	1.145	7.8602	2.253e-06	0.0058755
GO:0051952	regulation of amine transport	114	0.61863	11.315	2.9089e-06	0.0058755
GO:0090184	positive regulation of kidney development	42	0.22792	21.938	3.1079e-06	0.0058755
GO:0072215	regulation of metanephros development	20	0.10853	36.856	3.7158e-06	0.0060212
GO:0015837	amine transport	121	0.65662	10.661	4.3272e-06	0.0060837
GO:0044281	small molecule metabolic process	1736	9.4206	2.6538	4.8271e-06	0.0060837
GO:0072202	cell differentiation involved in metanephros development	24	0.13024	30.713	8.0144e-06	0.0087462
GO:0006629	lipid metabolic process	1225	6.6476	3.0086	8.4818e-06	0.0087462
GO:0032787	monocarboxylic acid metabolic process	554	3.0063	4.3242	9.6239e-06	0.009097
GO:0090183	regulation of kidney development	56	0.30389	16.453	1.3139e-05	0.011464
GO:0051253	negative regulation of RNA metabolic process	1277	6.9298	2.8861	1.5584e-05	0.011919
GO:0045892	negative regulation of transcription, DNA-templated	1171	6.3545	2.99	1.6101e-05	0.011919
GO:0045934	negative regulation of nucleobase-containing compound metabolic process	1397	7.5809	2.7701	1.7115e-05	0.011919
GO:0010629	negative regulation of gene expression	1632	8.8562	2.5971	1.7864e-05	0.011919
GO:1903507	negative regulation of nucleic acid-templated transcription	1199	6.5065	2.9202	2.2357e-05	0.013502
GO:1902679	negative regulation of RNA biosynthetic process	1200	6.5119	2.9177	2.2616e-05	0.013502
GO:0019318	hexose metabolic process	224	1.2156	6.5813	3.0456e-05	0.017273
GO:0072216	positive regulation of metanephros development	12	0.065119	46.069	3.2993e-05	0.017821
GO:0046459	short-chain fatty acid metabolic process	13	0.070546	42.526	4.2722e-05	0.021069
GO:0071549	cellular response to dexamethasone stimulus	37	0.20078	19.922	4.7181e-05	0.022299
GO:0006094	gluconeogenesis	74	0.40157	12.451	5.128e-05	0.023267
GO:0034637	cellular carbohydrate biosynthetic process	77	0.41785	11.966	6.2091e-05	0.024397
GO:0019319	hexose biosynthetic process	77	0.41785	11.966	6.2091e-05	0.024397
GO:0072210	metanephric nephron development	40	0.21706	18.428	6.4475e-05	0.024397
GO:0072074	kidney mesenchyme development	15	0.081399	36.856	6.7431e-05	0.024673
GO:0005996	monosaccharide metabolic process	253	1.3729	5.827	7.1917e-05	0.024697
GO:0060231	mesenchymal to epithelial transition	16	0.086825	34.552	8.2665e-05	0.024697
GO:0019752	carboxylic acid metabolic process	882	4.7863	3.134	8.2682e-05	0.024697
GO:0006006	glucose metabolic process	191	1.0365	6.7536	8.2736e-05	0.024697
GO:0046364	monosaccharide biosynthetic process	83	0.45041	11.101	8.8922e-05	0.025216
GO:0006865	amino acid transport	140	0.75972	7.8976	0.00011561	0.0283
GO:0007267	cell-cell signaling	1362	7.391	2.5707	0.00012416	0.028742
GO:0006357	regulation of transcription by RNA polymerase II	1871	10.153	2.2653	0.00014792	0.031071
GO:0001666	response to hypoxia	291	1.5791	5.0661	0.00018874	0.036285
GO:1901655	cellular response to ketone	102	0.55351	9.0332	0.00023512	0.039585
