# Supplementary material for: Mammalian and Invertebrate Models as Complementary Tools for Gaining Mechanistic Insight on Muscle Responses to Spaceflight
Source: Int J Mol Sci. 2021 Aug 31;22(17):9470. doi: 10.3390/ijms22179470 (PMC8430797; doi:10.3390/ijms22179470)
Supplement: Supplementary file 1 [file ijms-22-09470-s001.zip › Supplementary material/Table_S8_DEGs_C_elegans_SpaceFlight_vs_ground_control_GLDS113.xlsx]

## Sheet: C_elegans_GLDS113_DEGs
RefSeq	GeneName	SystematicName	logFC	AveExpr	t	P.Value	adj.P.Val	B
NM_074071	R10D12.15	R10D12.15	2.52	10.5032	66.8689	8.18e-11	0	14.4166
NM_062180	clec-128	W10G11.6	2.32	9.51603	37.0256	4.45e-09	0	11.6941
NM_070788	scl-27	ZK6.3	2.2	8.89889	42.1822	1.85e-09	0	12.4013
NM_062183	clec-131	W10G11.7	2.11	9.28285	59.4657	1.81e-10	0	13.9796
NM_060708	clec-18	F56H6.8	1.91	11.7671	48.6817	7.01e-10	0	13.1127
NM_074581	F35E8.7	F35E8.7	1.9	11.4062	56.9935	2.41e-10	0	13.8084
NM_001129684	ttr-42	H01M10.3	1.73	10.2286	28.2303	2.77e-08	0	10.0676
NM_001037892	T27A3.8	T27A3.8	1.66	9.17238	48.176	7.52e-10	0	13.0633
NM_060762	nlp-39	C54C8.9	1.64	12.5763	24.2683	7.65e-08	0	9.08797
NM_062179	clec-127	W10G11.5	1.55	7.7013	26.0745	4.72e-08	0	9.55841
NM_074580	F35E8.6	F35E8.6	1.53	12.5631	46.3802	9.72e-10	0	12.8804
NM_001025890	C54C8.12	C54C8.12	1.52	12.7398	20.8587	2.11e-07	0	8.06874
NM_063857	clec-59	ZK666.5	1.51	8.84499	41.7124	1.99e-09	0	12.3427
NM_062184	clec-132	W10G11.13	1.5	7.69697	20.3156	2.52e-07	0	7.88795
NM_070368	Y57G11B.5	Y57G11B.5	1.46	10.5304	29.3092	2.15e-08	0	10.3034
NM_060436	bath-25	T27C10.4	1.44	8.07575	42.2732	1.82e-09	0	12.4126
NM_060783	W02D9.6	W02D9.6	1.44	11.8088	42.2431	1.83e-09	0	12.4089
NM_001129064	Y26D4A.21	Y26D4A.21	1.34	9.68874	35.318	6.12e-09	0	11.4251
NM_070348	F55B11.3	F55B11.3	1.28	9.95245	30.2527	1.74e-08	0	10.5001
NM_077583	Y62H9A.3	Y62H9A.3	1.27	11.5256	27.7448	3.11e-08	0	9.95748
NM_078207	F53H4.2	F53H4.2	1.2	10.9229	22.1537	1.41e-07	0	8.47817
NM_060893	C17H1.2	C17H1.2	1.18	8.37015	19.6708	3.12e-07	0	7.66585
NM_075254	scl-20	ZK384.2	1.17	11.2279	22.1416	1.41e-07	0	8.47448
NM_077577	F54F7.3	F54F7.3	1.17	11.8794	17.5416	6.7e-07	0	6.86847
NM_077584	Y62H9A.4	Y62H9A.4	1.16	10.7005	20.7584	2.18e-07	0	8.03578
NM_064529	Y39G8B.7	Y39G8B.7	1.15	12.3127	23.9005	8.48e-08	0	8.98672
NM_001047753	C08A9.10	C08A9.10	1.14	12.2575	22.6107	1.23e-07	0	8.61583
NM_078053	F42D1.2	F42D1.2.2	1.13	11.3459	18.5259	4.66e-07	0	7.25001
NM_064961	ZC47.7	ZC47.7	1.12	11.1715	30.1052	1.8e-08	0	10.4699
NM_064957	Y119D3B.19	Y119D3B.19	1.12	10.8677	16.5955	9.68e-07	0	6.47867
NM_075253	scl-19	ZK384.1	1.11	14.5456	25.0988	6.1e-08	0	9.30961
NM_060782	W02D9.7	W02D9.7	1.09	12.9598	18.7764	4.26e-07	0	7.34345
NM_070347	F55B11.2	F55B11.2	1.07	13.7676	33.717	8.37e-09	0	11.1545
NM_060901	F22G12.1	F22G12.1	1.06	12.2383	32.1468	1.15e-08	0	10.8703
NM_076192	ZK813.3	ZK813.3	1.05	14.0626	31.9074	1.21e-08	0	10.8253
NM_001025831	C17H1.10	C17H1.10	1.05	7.95398	17.7354	6.22e-07	0	6.94547
NM_070328	F02H6.5	F02H6.5	1.04	13.1786	24.2721	7.64e-08	0	9.08898
NM_001038360	Y54G2A.49	Y54G2A.49	1.04	10.1541	27.8831	3.01e-08	0	9.98911
NM_074185	F08H9.4	F08H9.4	1.03	11.4303	16.2243	1.12e-06	0	6.31905
NM_077517	spp-9	T25C12.2	1.02	10.0839	29.8359	1.91e-08	0	10.4142
NM_076194	ZK813.1	ZK813.1.1	1.02	14.836	30.8199	1.53e-08	0	10.6143
NM_070425	clec-190	M199.4	1.01	7.36342	24.2418	7.71e-08	0	9.08073
NM_060145	K07A1.6	K07A1.6	1	11.5078	17.5744	6.61e-07	0	6.88159
NM_001129725	ZK813.7	ZK813.7	0.98	12.4006	24.4648	7.25e-08	0	9.14125
NM_068841	arf-1.1	NM_068841	0.98	10.3298	23.3343	9.95e-08	0	8.82704
NM_072576	clec-45	F07C4.2	0.97	10.9604	23.0189	1.09e-07	0	8.73599
NM_069996	sru-13	F53B2.4	0.96	8.05189	13.9412	3.06e-06	0	5.2423
NM_001029756	spp-21	T25C12.4	0.96	10.7336	19.8501	2.94e-07	0	7.72844
NM_060605	Y47H9C.1	Y47H9C.1	0.95	9.20877	9.22332	4.43e-05	0	2.30502
NM_073461	clec-222	C03E10.6	0.94	8.41479	24.3925	7.39e-08	0	9.12172
NM_077885	C40C9.3	C40C9.3	0.91	8.6866	13.8022	3.27e-06	0	5.17089
NM_075003	srh-132	T27C5.5	0.9	7.95881	17.823	6.02e-07	0	6.97996
NM_063601	Y51B9A.9	Y51B9A.9	0.9	10.5321	21.5084	1.72e-07	0	8.27782
NM_073414	T04C12.1	T04C12.1	0.89	10.9345	16.4893	1.01e-06	0	6.43339
NM_072288	pmp-5	T10H9.5c.2	0.88	9.64179	16.2189	1.13e-06	0	6.31668
NM_064622	C04H5.7	C04H5.7a	0.88	10.1056	14.2021	2.71e-06	0	5.37442
NM_060900	C17H1.7	C17H1.7	0.86	10.628	20.2756	2.55e-07	0	7.87441
NM_060894	C17H1.3	C17H1.3	0.86	8.98453	23.5066	9.47e-08	0	8.87612
NM_058541	W03F11.1	W03F11.1	0.85	15.0549	23.7391	8.87e-08	0	8.94168
NM_001025832	C17H1.9	C17H1.9	0.85	8.11343	9.65385	3.32e-05	0	2.6264
NM_061744	math-21	C40D2.3	0.83	8.66051	10.9178	1.51e-05	0	3.49881
NM_064870	K02F3.7	K02F3.7	0.83	8.32826	17.4029	7.06e-07	0	6.8128
NM_077585	Y62H9A.5	Y62H9A.5	0.82	13.704	18.9867	3.95e-07	0	7.4208
NM_074091	D1086.6	D1086.6	0.81	11.9419	25.0815	6.13e-08	0	9.30511
NM_064617	F57C2.4	F57C2.4	0.81	12.8482	11.4402	1.11e-05	0	3.83167
NM_001028579	D1086.11	D1086.11	0.81	11.6952	18.7961	4.23e-07	0	7.35073
NM_071013	cnc-1	NM_071013	0.81	7.61203	18.9125	4.06e-07	0	7.39362
NM_071106	hsp-16.2	Y46H3A.3	0.81	12.7038	17.2504	7.48e-07	0	6.75102
NM_074826	clec-9	Y70C5C.2	0.8	9.60932	14.4427	2.43e-06	0	5.49401
NM_066651	C40H1.7	C40H1.7	0.8	9.75254	20.8978	2.08e-07	0	8.08155
NM_066770	srxa-10	R10E11.7	0.79	6.68263	3.33369	0.0131315	0.03	-3.97994
NM_065156	E02H9.7	E02H9.7	0.79	7.65122	10.8069	1.61e-05	0	3.42614
NM_001129677	F54F7.9	F54F7.9	0.79	8.28096	23.8785	8.53e-08	0	8.98061
NM_073854	F15B9.6	F15B9.6	0.78	11.4883	11.9138	8.56e-06	0	4.12099
NM_077586	Y62H9A.6	Y62H9A.6	0.78	12.4958	22.3532	1.33e-07	0	8.53869
NM_066857	T20G5.8	T20G5.8	0.78	14.3686	7.5346	0.000156597	0	0.901809
NM_065122	fbxa-7	T20H9.1	0.77	7.67202	10.5509	1.88e-05	0	3.25576
NM_074186	clec-57	F08H9.6	0.77	9.43588	21.1332	1.93e-07	0	8.15801
NM_072575	clec-46	F07C4.9	0.77	8.4428	12.1747	7.43e-06	0	4.27559
NM_001028054	F55B11.3	F55B11.3	0.77	9.26997	21.7317	1.6e-07	0	8.34797
NM_076769	otpl-3	F14B8.7	0.75	9.73456	12.2806	7.02e-06	0	4.33742
NM_076553	T22B7.7	T22B7.7	0.75	13.7353	23.9034	8.47e-08	0	8.98753
NM_182335	pmp-5	T10H9.5b	0.74	13.0226	15.7411	1.37e-06	0	6.10522
NM_071625	W08A12.4	W08A12.4	0.74	11.441	19.5229	3.28e-07	0	7.6137
NM_066802	ttr-2	NM_066802	0.74	15.1791	17.7459	6.2e-07	0	6.94962
NM_072956	T27E4.8	T27E4.8	0.73	13.1704	11.3928	1.14e-05	0	3.80212
NM_073462	clec-223	C03E10.5	0.72	9.10017	13.0534	4.71e-06	0	4.773
NM_068782	srtx-1	B0496.5	0.72	7.25951	19.5851	3.21e-07	0	7.63568
NM_001047805	K09C4.1	NM_001047805	0.71	8.30772	18.7791	4.25e-07	0	7.34444
NM_061688	T08E11.8	T08E11.8	0.71	8.30474	14.4847	2.38e-06	0	5.51467
NM_062851	F13H8.11	F13H8.11	0.71	12.7043	17.6581	6.41e-07	0	6.91489
NM_001129248	T12B5.15	T12B5.15	0.7	9.83683	11.4251	1.12e-05	0	3.82228
NM_062758	col-74	ZK1248.2	0.7	10.1544	17.2447	7.5e-07	0	6.7487
NM_061270	T25D3.3	T25D3.3	0.7	9.87882	12.2089	7.3e-06	0	4.29559
NM_074708	cyp-37B1	F28G4.1	0.68	11.4239	20.5759	2.31e-07	0	7.97532
NM_069012	F17E9.4	NM_069012	0.68	12.4027	15.7677	1.36e-06	0	6.11717
NM_001047510	K11H12.11	K11H12.11	0.67	7.10434	14.7349	2.13e-06	0	5.63646
NM_069201	C46C2.5	C46C2.5	0.66	11.7759	10.4157	2.04e-05	0	3.16417
NM_073358	D1054.11	D1054.11	0.66	15.8857	18.9741	3.97e-07	0	7.41622
NM_072742	W02D7.5	W02D7.5	0.65	9.97018	20.0152	2.78e-07	0	7.78553
NM_001128994	F30A10.14	F30A10.14	0.65	12.0522	14.1116	2.83e-06	0	5.32886
NM_068124	F36A4.5	F36A4.5	0.64	7.81333	9.22445	4.43e-05	0	2.30588
NM_074105	carboxylesterase	T02B5.1	0.64	12.0965	13.7729	3.31e-06	0	5.15573
NM_001029605	K09C8.7	K09C8.7	0.64	10.6786	9.17812	4.57e-05	0	2.2705
NM_001028518	C30G7.4	C30G7.4.2	0.64	9.30532	12.3393	6.81e-06	0	4.37142
NM_068760	F42C5.3	F42C5.3	0.64	10.3054	12.2447	7.16e-06	0	4.31649
NM_067166	Y79H2A.2	Y79H2A.2	0.64	11.5863	8.88591	5.61e-05	0	2.04359
NM_067286	Y37D8A.19	Y37D8A.19	0.64	14.1607	15.3525	1.62e-06	0	5.92805
NM_074184	F08H9.3	F08H9.3	0.64	10.4377	15.4773	1.54e-06	0	5.98546
NM_182264	F13H8.12	F13H8.12	0.64	7.88262	3.30584	0.0136329	0.03	-4.02016
NM_076179	dhs-26	ZK816.5	0.64	12.0363	17.0349	8.14e-07	0	6.66269
NM_001028196	T09A12.2	T09A12.2b	0.64	9.38569	17.8528	5.96e-07	0	6.99164
NM_061462	fbxc-7	C32B5.9	0.63	10.3647	17.1129	7.89e-07	0	6.69481
NM_068669	carboxyesterase	T22D1.11	0.63	8.50404	12.0432	7.98e-06	0	4.19811
NM_072667	F43H9.4	F43H9.4	0.63	14.3807	12.8666	5.18e-06	0	4.67016
NM_072954	T27E4.3	T27E4.3	0.63	12.4276	10.3457	2.13e-05	0	3.11634
NM_075527	K02E2.7	K02E2.7	0.63	9.60453	18.359	4.94e-07	0	7.18693
NM_076904	vit-1	K09F5.2	0.63	10.8079	14.333	2.55e-06	0	5.43974
NM_073357	D1054.10	D1054.10	0.62	16.0678	18.9189	4.05e-07	0	7.39597
NM_073505	nas-20	T11F9.3	0.62	8.66153	13.9866	3e-06	0	5.26549
NM_069108	F20C5.3	F20C5.3	0.62	9.55765	11.7128	9.56e-06	0	3.99965
NM_073720	C54D10.8	C54D10.8	0.62	8.68245	14.0648	2.89e-06	0	5.3052
NM_064621	clec-147	C04H5.2	0.62	11.5067	17.1031	7.92e-07	0	6.69077
NM_060084	hsp-70	C12C8.1	0.62	15.284	16.9475	8.42e-07	0	6.6265
NM_063119	C30G12.2	C30G12.2	0.62	8.93529	11.6936	9.66e-06	0	3.98794
NM_001128992	F30A10.13	F30A10.13b.2	0.61	9.59167	5.7734	0.000765544	0	-0.863466
NM_064464	gst-17	F37B1.6	0.61	8.13074	3.35682	0.0127302	0.03	-3.94661
NM_060469	clec-97	ZK39.6	0.61	7.74496	18.0123	5.61e-07	0	7.05384
NM_063260	T01H3.4	T01H3.4.2	0.61	10.3623	12.3833	6.65e-06	0	4.39687
NM_074398	ZK1037.6	ZK1037.6	0.6	9.05988	17.3291	7.26e-07	0	6.78298
NM_075567	F26F2.3	F26F2.3	0.6	8.24011	11.0774	1.37e-05	0	3.60208
NM_073315	srg-32	T21C9.7	0.6	10.4003	17.6707	6.38e-07	0	6.91986
NM_064121	F43G6.7	F43G6.7	0.6	9.66849	14.0985	2.84e-06	0	5.32227
NM_066856	dod-6	T20G5.7	0.6	16.4434	12.7179	5.59e-06	0	4.58718
NM_182316	hsp-16.41	Y46H3A.2	0.58	11.0364	11.6	1.02e-05	0	3.93062
NM_065557	Amidophosphoribosyltransferase	T04A8.5	0.58	10.8169	8.57438	7.02e-05	0	1.7943
NM_077653	W06D11.3	W06D11.3	0.58	8.96755	10.6115	1.81e-05	0	3.29642
NM_070436	Y40H7A.11	Y40H7A.11	0.58	8.50883	15.7229	1.38e-06	0	6.09703
NM_074008	nas-24	F20G2.4	0.58	8.39265	12.0511	7.94e-06	0	4.20277
NM_001129247	T12B5.14	T12B5.14	0.58	7.58875	12.7669	5.45e-06	0	4.6146
NM_072015	C10G8.4	C10G8.4	0.58	16.9579	10.0161	2.62e-05	0	2.88682
NM_062393	T05C1.5	NM_062393	0.58	8.58083	12.6029	5.93e-06	0	4.52235
NM_063363	F49E12.10	F49E12.10	0.58	8.46618	14.8125	2.05e-06	0	5.6738
NM_182210	clec-88	K10B2.3b.1	0.58	8.16759	10.2877	2.21e-05	0	3.07645
NM_073714	cdr-3	C54D10.2	0.57	9.96608	13.4137	3.94e-06	0	4.96729
NM_062260	F54D10.7	F54D10.7	0.57	10.4326	12.9165	5.05e-06	0	4.69777
NM_076394	F16H11.3	F16H11.3	0.57	8.18147	16.4242	1.04e-06	0	6.40548
NM_070238	Y45F10C.2	Y45F10C.2	0.57	14.8843	10.6498	1.77e-05	0	3.32203
NM_001129651	F07G6.10	F07G6.10	0.57	10.1962	14.0894	2.85e-06	0	5.31767
NM_001026661	Y87G2A.16	Y87G2A.16	0.57	10.7136	15.2128	1.72e-06	0	5.86319
NM_001029257	clec-266	C25B8.4b	0.57	8.09935	17.5861	6.58e-07	0	6.88625
NM_001083278	cnc-11	R09B5.13	0.57	12.2804	8.99524	5.19e-05	0	2.12925
NM_067642	C44B12.6	C44B12.6	0.57	7.44644	10.6333	1.79e-05	0	3.31101
NM_073446	cyp-29A2	T19B10.1	0.57	11.2585	8.32613	8.44e-05	0	1.58993
NM_070236	C08F11.12	NM_070236	0.57	14.5907	8.16549	9.53e-05	0	1.45488
NM_072574	srd-29	F07C4.3	0.57	7.33552	16.6361	9.52e-07	0	6.49588
NM_077676	F19H6.4	F19H6.4	0.56	8.61669	12.7336	5.54e-06	0	4.59597
NM_061938	Y47G7B.2	Y47G7B.2	0.56	8.45597	10.2675	2.24e-05	0	3.0625
NM_067641	C44B12.1	NM_067641	0.56	15.1277	8.31704	8.49e-05	0	1.58235
NM_069267	hsp-12.6	F38E11.2	0.56	13.8021	16.9661	8.36e-07	0	6.63421
NM_070050	clec-187	ZK896.6	0.56	10.1946	9.69002	3.24e-05	0	2.6528
NM_077286	ZC373.2	NM_077286	0.56	14.8859	11.4712	1.09e-05	0	3.85099
NM_077808	R04D3.4	R04D3.4	0.56	9.60252	16.1648	1.15e-06	0	6.29307
NM_074993	F47H4.1	F47H4.1	0.56	9.12752	11.6621	9.83e-06	0	3.96867
NM_076193	ZK813.2	ZK813.2	0.56	15.5481	16.5743	9.76e-07	0	6.46966
NM_067067	Y47D3B.3	Y47D3B.3	0.56	6.81123	4.33893	0.00366737	0.01	-2.59402
NM_070742	W03F9.9	W03F9.9	0.55	7.99636	13.6018	3.6e-06	0	5.06662
NM_077604	C49F5.3	C49F5.3	0.55	9.16273	14.9623	1.92e-06	0	5.74533
NM_062146	C16C8.12	C16C8.12	0.55	10.4934	12.1961	7.35e-06	0	4.2881
NM_062450	C27D9.1	C27D9.1	0.55	9.20602	4.74694	0.00228146	0.01	-2.07201
NM_069013	F17E9.3	NM_069013	0.55	8.06365	14.96	1.92e-06	0	5.74423
NM_074189	clec-54	F08H9.8	0.55	9.14052	14.0405	2.92e-06	0	5.29288
NM_001028566	C54F6.15	C54F6.15	0.55	12.1785	14.8405	2.03e-06	0	5.68725
NM_071820	skr-7	Y47D7A.1	0.55	9.22325	9.31628	4.16e-05	0	2.37554
NM_001028197	T09A12.2	NM_001028197	0.55	10.994	12.0842	7.8e-06	0	4.22235
NM_060761	clec-11	C54C8.7	0.55	7.26716	10.7244	1.69e-05	0	3.37165
NM_072578	F07C4.11	F07C4.11	0.55	8.59635	13.2748	4.22e-06	0	4.89301
NM_071936	F26G5.1	F26G5.1a	0.55	10.8146	14.4059	2.47e-06	0	5.47583
NM_068538	F58F9.4	F58F9.4	0.54	8.38383	12.4928	6.28e-06	0	4.45968
NM_063603	Y51B9A.7	Y51B9A.7	0.54	8.04417	4.04838	0.00522016	0.02	-2.98045
NM_060059	F25H5.8	F25H5.8	0.54	12.4525	13.4239	3.92e-06	0	4.9727
NM_062087	fbxc-50	C17F4.5	0.54	10.308	12.9104	5.07e-06	0	4.6944
NM_065953	C23G10.11	C23G10.11	0.54	10.3288	6.14776	0.000531373	0	-0.457823
NM_074979	sri-70	NM_074979	0.54	9.07818	15.0818	1.82e-06	0	5.80179
NM_061888	K02F6.7	K02F6.7	0.54	9.999	16.1186	1.17e-06	0	6.27285
NM_060281	clec-87	C25A1.8	0.54	14.6544	15.6894	1.4e-06	0	6.08191
NM_072847	ZC196.5	ZC196.5	0.54	10.1115	15.8554	1.31e-06	0	6.1564
NM_072851	ZC196.1	ZC196.1	0.53	8.3312	15.5738	1.47e-06	0	6.02952
NM_077637	carboxyesterase	C23H4.3	0.53	8.76336	13.5496	3.69e-06	0	5.03922
NM_059042	kca-1	C10H11.10	0.53	10.1821	13.7539	3.34e-06	0	5.14592
NM_074092	D1086.7	D1086.7	0.53	12.3279	10.7168	1.7e-05	0	3.36665
NM_065374	cyp-25A1	C36A4.1	0.53	10.9203	13.913	3.1e-06	0	5.22791
NM_078013	D1025.2	D1025.2	0.53	8.41831	8.88149	5.63e-05	0	2.04011
NM_063078	gld-3	T07F8.3a	0.53	8.27292	7.9293	0.000114308	0	1.25214
NM_072945	swm-1	NM_072945	0.53	12.0403	11.3686	1.16e-05	0	3.78693
NM_001128961	C44E4.8	C44E4.8	0.53	8.90203	12.5241	6.18e-06	0	4.47758
NM_070137	C48D1.2	C48D1.2	0.53	10.6659	10.4507	2e-05	0	3.18799
NM_061653	btb-6	F45C12.7	0.53	8.56534	14.5023	2.36e-06	0	5.52332
NM_076680	K10C2.7	NM_076680	0.53	8.47009	13.355	4.06e-06	0	4.93604
NM_073565	T04F3.4	T04F3.4	0.53	10.8653	11.2317	1.25e-05	0	3.70062
NM_077807	R04D3.2	R04D3.2	0.52	9.87284	10.8304	1.59e-05	0	3.44164
NM_064904	fbxa-54	T12B5.2	0.52	10.4251	11.0033	1.43e-05	0	3.55431
NM_071193	cyp-33C2	C45H4.17	0.52	8.78353	15.0482	1.85e-06	0	5.78598
NM_001026780	C14A4.7	NM_001026780	0.52	10.8798	6.34218	0.000442393	0	-0.254043
NM_065373	C36A4.10	NM_065373	0.52	7.38441	9.45793	3.78e-05	0	2.48179
NM_075055	ztf-25	Y6G8.3	0.52	9.13462	13.5289	3.73e-06	0	5.02832
NM_077976	E02H4.6	E02H4.6	0.52	8.44426	12.46	6.39e-06	0	4.44095
NM_072646	F26D11.6	F26D11.6	0.52	8.48606	11.0261	1.41e-05	0	3.56908
NM_060590	F35E2.1	F35E2.1	0.51	8.22785	10.7892	1.63e-05	0	3.41449
NM_058852	abf-1	C50F2.9	0.51	8.35313	12.8295	5.28e-06	0	4.64953
NM_062917	C56E6.2	C56E6.2	0.51	8.72926	6.85519	0.000278156	0	0.262273
NM_070503	Y105C5B.15	Y105C5B.15	0.51	10.0987	10.0594	2.55e-05	0	2.91738
NM_074510	Y6E2A.5	Y6E2A.5	0.51	9.33539	13.3889	3.99e-06	0	4.95412
NM_072463	F10G2.4	F10G2.4	0.51	7.36754	6.62471	0.000341466	0	0.0340448
NM_001028299	Y45F10C.6	Y45F10C.6	0.51	8.27067	11.8227	8.99e-06	0	4.06624
NM_070363	T27E7.6	T27E7.6	0.51	8.72611	14.5605	2.3e-06	0	5.55177
NM_074212	R11H6.4	R11H6.4	0.51	11.145	14.86	2.01e-06	0	5.69655
NM_068700	Y43B11AR.1	NM_068700	0.51	12.0909	12.5141	6.21e-06	0	4.47187
NM_061755	bath-1	NM_061755	0.51	8.78892	9.05935	4.97e-05	0	2.17906
NM_066885	T07C4.6	T07C4.6	0.51	7.88281	8.98619	5.23e-05	0	2.1222
NM_001027270	Y46G5A.34	NM_001027270	0.51	9.67771	12.0753	7.84e-06	0	4.2171
NM_072792	F45F2.11	F45F2.11	0.51	9.49064	15.164	1.76e-06	0	5.84038
NM_068367	F36H12.2	F36H12.2	0.51	10.3237	10.1527	2.4e-05	0	2.98277
NM_059646	cpg-3	R06C7.4.1	0.51	14.4391	7.86129	0.000120567	0	1.19283
NM_171976	Carboxylesterases	F55F3.2a	0.51	9.01234	14.1946	2.72e-06	0	5.37064
NM_074187	clec-227	F08H9.5	0.51	7.8781	8.08426	0.000101376	0	1.38572
NM_066041	C09E7.4	C09E7.4	0.51	9.78966	15.0854	1.82e-06	0	5.80351
NM_071674	C17E7.4	C17E7.4	0.51	10.2794	14.9665	1.92e-06	0	5.74729
NM_074729	F57G8.5	NM_074729	0.5	10.1753	11.8116	9.05e-06	0	4.05955
NM_001047351	T28D9.4	T28D9.4b	0.5	10.8436	9.67878	3.26e-05	0	2.6446
NM_001028139	zen-4	NM_001028139	0.5	10.021	4.8743	0.001977	0.01	-1.91401
NM_077647	C04B4.2	C04B4.2	0.5	9.11841	7.60283	0.000148163	0	0.963435
NM_070449	Y73F8A.15	Y73F8A.15	0.5	8.38161	3.02972	0.0198812	0.05	-4.42289
NM_001026781	C14A4.7	NM_001026781	0.5	10.1205	10.5952	1.83e-05	0	3.2855
NM_069871	ZK829.9	ZK829.9	0.5	9.08743	10.0348	2.59e-05	0	2.90001
NM_067319	Y39E4B.5	Y39E4B.5	0.5	9.9466	9.11488	4.78e-05	0	2.22194
NM_061072	C37A5.7	NM_061072	0.5	8.78879	8.30601	8.57e-05	0	1.57314
NM_001028603	srz-97	F08H9.12	0.5	7.37432	13.4157	3.94e-06	0	4.96837
NM_075854	fbxa-190	F56C3.2	0.5	9.38683	9.96966	2.7e-05	0	2.85392
NM_062120	Y49F6C.8	Y49F6C.8	0.5	9.49057	15.6128	1.45e-06	0	6.04722
NM_067640	C44B12.5.2	C44B12.5.2	0.5	14.3986	6.52649	0.000373272	0	-0.0650507
NM_059363	T27A3.7	T27A3.7	0.5	9.6918	10.4374	2.01e-05	0	3.17891
NM_070649	C52D10.1	C52D10.1	0.5	11.8211	6.49686	0.000383514	0	-0.0951663
NM_059551	ulp-5	K02F2.4	0.5	9.74871	7.23659	0.000200411	0	0.62719
NM_069173	Y73F4A.1	NM_069173	0.5	10.2906	14.9405	1.94e-06	0	5.73494
NM_001083202	D2096.13	D2096.13	0.49	8.25249	7.7723	0.00012935	0	1.11456
NM_071454	clec-210	Y73C8C.2	0.49	7.18937	9.14139	4.69e-05	0	2.24233
NM_001027031	F54D5.5	F54D5.5b	0.49	9.79213	14.4166	2.45e-06	0	5.48114
NM_062141	C16C8.4	C16C8.4	0.49	10.6866	6.35576	0.000436836	0	-0.239983
NM_060447	F49D11.7	NM_060447	0.49	7.86921	4.6627	0.00251138	0.01	-2.17781
NM_070641	skr-13	C52D10.8	0.49	9.01866	12.4135	6.55e-06	0	4.41424
NM_061759	bath-19	F59H6.1	0.49	9.5819	14.2475	2.65e-06	0	5.39712
NM_060709	F56H6.9	F56H6.9	0.49	6.66446	14.133	2.8e-06	0	5.33969
NM_073530	duo-1	F38B7.5	0.49	9.99102	12.2731	7.05e-06	0	4.33303
NM_075955	F52D2.2	F52D2.2	0.49	9.87465	8.989	5.22e-05	0	2.12439
NM_062536	dsh-2	C27A2.6	0.49	9.50252	10.0633	2.54e-05	0	2.92011
NM_064667	tbc-20	Y54E2A.12	0.49	9.30263	5.70068	0.000823408	0	-0.944348
NM_074875	Y102A5C.2	NM_074875	0.49	9.62507	14.0453	2.91e-06	0	5.29533
NM_001027181	T21B4.17	T21B4.17	0.49	8.36263	14.0367	2.93e-06	0	5.29098
NM_064962	fbxa-32	ZC47.6	0.49	8.99676	14.4758	2.39e-06	0	5.5103
NM_060163	T05F1.11	T05F1.11	0.49	10.9544	7.56711	0.000152513	0	0.931225
NM_068410	Y4C6A.3	Y4C6A.3	0.49	10.0508	8.75656	6.15e-05	0	1.94103
NM_068075	C35B1.4	C35B1.4	0.49	13.2704	15.07	1.83e-06	0	5.79627
NM_061689	T08E11.1	T08E11.1	0.49	7.64418	4.74845	0.00227756	0.01	-2.07012
NM_059838	gla-3	NM_059838	0.49	10.2625	6.61171	0.000345495	0	0.0209929
NM_060939	T04D3.1	T04D3.1	0.49	8.57501	10.6165	1.8e-05	0	3.2998
NM_074328	ugt-30	NM_074328	0.49	7.73425	14.6524	2.21e-06	0	5.59655
NM_071481	apx-1	K08D9.3	0.49	9.78174	9.12334	4.75e-05	0	2.22846
NM_001026552	Y18D10A.22	Y18D10A.22	0.49	8.88768	6.76963	0.000299969	0	0.178243
NM_073136	sru-40	R07B5.3	0.49	10.3449	12.4404	6.45e-06	0	4.42971
NM_072248	W01A11.2	W01A11.2	0.49	10.4731	12.6902	5.67e-06	0	4.57162
NM_001027621	T23F11.6	T23F11.6	0.49	10.2524	12.1571	7.5e-06	0	4.26526
NM_001028226	T23B5.3	NM_001028226	0.49	8.7615	5.38594	0.00113736	0	-1.30255
NM_001029038	Y102A5C.36	NM_001029038	0.49	8.49003	15.6524	1.43e-06	0	6.06519
NM_065375	cyp-25A2	C36A4.2	0.49	12.2744	9.35247	4.06e-05	0	2.40282
NM_062539	C04G6.5	C04G6.5	0.49	9.99111	3.23888	0.0149247	0.04	-4.11715
NM_062399	B0304.2	B0304.2	0.48	10.7839	14.8311	2.04e-06	0	5.68275
NM_062261	skr-15	F54D10.1	0.48	9.52159	13.2467	4.28e-06	0	4.87794
NM_077894	K11E4.2	K11E4.2	0.48	9.79686	11.3662	1.16e-05	0	3.78541
NM_001038421	Y39H10B.2	Y39H10B.2	0.48	12.2509	14.0052	2.97e-06	0	5.27498
NM_064120	F43G6.10	F43G6.10	0.48	11.128	13.4048	3.96e-06	0	4.96259
NM_182387	F10A3.4	F10A3.4	0.48	9.05884	7.1631	0.000213246	0	0.55808
NM_060047	clec-91	ZK858.3	0.48	13.0234	11.6995	9.63e-06	0	3.99154
NM_065433	C16C10.3	C16C10.3	0.48	10.6459	3.89449	0.00632604	0.02	-3.18996
NM_063382	F22B5.6	F22B5.6	0.48	9.5174	13.0676	4.68e-06	0	4.78077
NM_078000	F23D12.2	F23D12.2	0.48	7.59181	8.55676	7.11e-05	0	1.77996
NM_001047320	F59A6.12	F59A6.12	0.48	11.6848	5.41637	0.00110178	0	-1.26733
NM_075528	F53H2.1	F53H2.1	0.48	9.00935	8.86925	5.68e-05	0	2.03045
NM_061726	F52C6.3	F52C6.3	0.48	9.58359	13.3346	4.1e-06	0	4.92509
NM_072577	F07C4.10	F07C4.10	0.48	7.4414	9.33862	4.1e-05	0	2.3924
NM_070234	C08F11.11	NM_070234	0.48	16.3806	10.2047	2.33e-05	0	3.01898
NM_065346	C14B1.2	C14B1.2	0.48	13.5605	9.5709	3.5e-05	0	2.5655
NM_076649	W05H9.1	W05H9.1.1	0.48	15.2406	9.69417	3.23e-05	0	2.65582
NM_171793	Carboxylesterases	NM_171793	0.48	7.87961	9.41249	3.9e-05	0	2.44787
NM_062389	W06B4.1	W06B4.1	0.48	11.7744	6.77817	0.000297707	0	0.186667
NM_077163	B0416.4	B0416.4	0.48	8.86706	12.7809	5.41e-06	0	4.62244
NM_001128991	F27D4.8	NM_001128991	0.47	10.8164	5.00724	0.00170659	0.01	-1.75158
NM_074836	T25E12.6	T25E12.6	0.47	8.0389	11.5713	1.03e-05	0	3.91292
NM_074831	srz-100	T25E12.11	0.47	8.19362	10.8152	1.6e-05	0	3.43159
NM_066708	C48B4.6	C48B4.6	0.47	11.4192	6.33871	0.000443829	0	-0.257646
NM_077579	F54F7.6	F54F7.6	0.47	7.61904	9.13359	4.72e-05	0	2.23633
NM_058339	Y65B4BL.3	Y65B4BL.3	0.47	9.03802	9.93484	2.76e-05	0	2.82917
NM_076669	C03B1.2	C03B1.2	0.47	8.40998	7.72237	0.000134596	0	1.07032
NM_062110	F14D2.11	F14D2.11	0.47	9.87952	10.646	1.77e-05	0	3.3195
NM_065124	fbxa-73	T20H9.4	0.47	8.67581	3.37214	0.0124717	0.03	-3.92456
NM_075949	rgs-9	ZC53.7	0.47	9.01913	13.6193	3.57e-06	0	5.07577
NM_061785	srh-195	R52.7	0.47	7.82593	7.55778	0.000153673	0	0.922789
NM_001029258	clec-266	C25B8.4a	0.47	8.11213	11.9449	8.41e-06	0	4.13963
NM_069238	clec-183	T20D3.1	0.47	6.5165	3.3657	0.0125796	0.03	-3.93382
NM_077836	fkh-3	C29F7.4	0.47	8.1959	8.68051	6.5e-05	0	1.8801
NM_069327	nhr-38	NM_069327	0.47	6.98364	10.3949	2.07e-05	0	3.14998
NM_066210	F56C9.3	F56C9.3	0.47	11.211	9.67231	3.28e-05	0	2.63988
NM_066783	K11H3.4	K11H3.4	0.47	9.21779	7.72893	0.000133893	0	1.07615
NM_063426	F28C6.10	F28C6.10	0.47	7.98608	10.1404	2.42e-05	0	2.97416
NM_170798	aps-3	Y48G8AL.14	0.47	10.6267	4.19545	0.00435895	0.01	-2.78333
NM_064482	R06B9.1	R06B9.1	0.47	10.4994	12.6313	5.84e-06	0	4.53839
NM_060381	B0511.13	NM_060381	0.47	10.1131	9.31109	4.17e-05	0	2.37162
NM_062210	sea-1	F19B10.9	0.47	8.84414	9.26326	4.31e-05	0	2.3354
NM_001029278	C39D10.11	C39D10.11	0.47	10.9952	11.4269	1.12e-05	0	3.8234
NM_067349	dro-1	NM_067349	0.46	8.38532	9.83559	2.95e-05	0	2.75815
NM_072180	ceh-49	F17A9.6	0.46	8.43767	10.2197	2.3e-05	0	3.02942
NM_182255	C05C10.7	C05C10.7	0.46	10.5588	8.2924	8.65e-05	0	1.56176
NM_060439	mop-25.3	T27C10.3	0.46	9.67859	7.87982	0.000118823	0	1.20903
NM_077809	R04D3.3	R04D3.3.1	0.46	9.81686	8.80097	5.96e-05	0	1.97639
NM_068579	Y73B6BL.23	Y73B6BL.23	0.46	10.7772	6.39372	0.000421713	0	-0.200792
NM_067188	Y75B8A.17	Y75B8A.17	0.46	8.18564	12.2092	7.3e-06	0	4.29579
NM_062000	ZK355.3	ZK355.3	0.46	13.9302	9.50998	3.65e-05	0	2.52047
NM_071672	C17E7.9	C17E7.9a	0.46	8.59592	10.4474	2e-05	0	3.18576
NM_061929	F22E5.17	F22E5.17	0.46	9.61956	10.9998	1.44e-05	0	3.55208
NM_075909	C36C9.1	C36C9.1	0.46	9.58162	12.7106	5.61e-06	0	4.58305
NM_077651	W06D11.1	W06D11.1	0.46	8.09057	3.62847	0.00889316	0.02	-3.55976
NM_001029747	egl-13	NM_001029747	0.46	9.54662	5.37366	0.00115208	0	-1.3168
NM_074528	F57A10.4	F57A10.4	0.46	9.01509	12.2369	7.19e-06	0	4.31198
NM_068761	F42C5.4	F42C5.4	0.46	10.4401	12.405	6.58e-06	0	4.40934
NM_072568	C50E3.13	C50E3.13	0.46	9.16315	11.5618	1.04e-05	0	3.90709
NM_074470	F28F8.4	F28F8.4	0.46	11.2289	11.5069	1.07e-05	0	3.87313
NM_058340	Y65B4BL.4	NM_058340	0.46	11.0994	7.72388	0.000134435	0	1.07166
NM_061828	B0281.4	NM_061828	0.46	7.11399	3.31224	0.0135158	0.03	-4.0109
NM_078081	rgs-10	NM_078081	0.46	8.22035	8.21721	9.16e-05	0	1.49861
NM_065583	B0393.6	B0393.6	0.46	10.569	7.7202	0.000134829	0	1.0684
NM_077841	F02D10.6	F02D10.6	0.46	9.13709	5.366	0.00116136	0.01	-1.32569
NM_067566	K11H12.6	K11H12.6	0.46	9.77613	13.0143	4.81e-06	0	4.75161
NM_074637	F14H3.4	NM_074637	0.46	9.91618	8.90041	5.55e-05	0	2.055
NM_069908	B0001.7	B0001.7	0.46	10.26	13.6326	3.55e-06	0	5.08273
NM_078100	H03G16.5	H03G16.5	0.46	7.78159	3.66533	0.00847779	0.02	-3.50796
NM_072848	ZC196.4	ZC196.4	0.46	7.99316	11.8313	8.95e-06	0	4.07142
NM_074343	clec-47	T09F5.9	0.46	15.5517	15.2202	1.72e-06	0	5.86665
NM_060522	C27C7.1	C27C7.1	0.46	11.85	6.63499	0.000338317	0	0.0443544
NM_072563	C50E3.11	C50E3.11	0.46	9.5007	13.4411	3.89e-06	0	4.98184
NM_065206	Y71H2AM.7	NM_065206	0.46	9.86391	9.07824	4.9e-05	0	2.19367
NM_001047685	R10D12.14	NM_001047685	0.46	9.41266	4.87709	0.00197086	0.01	-1.91058
NM_171592	Y39B6A.16	Y39B6A.16	0.46	9.75564	7.81064	0.00012548	0	1.14837
NM_060859	tag-138	F08A8.6	0.46	7.71623	11.5274	1.06e-05	0	3.88584
NM_072694	D1014.7	D1014.7	0.46	6.88871	3.35288	0.0127976	0.03	-3.95228
NM_077621	W03G11.2	W03G11.2	0.46	7.54402	7.89985	0.000116972	0	1.22651
NM_068385	Y4C6B.1	Y4C6B.1	0.45	11.2069	10.5614	1.87e-05	0	3.2628
NM_074588	T05G11.1	T05G11.1	0.45	8.90591	8.3709	8.16e-05	0	1.62717
NM_067230	Y111B2A.1	Y111B2A.1	0.45	9.94816	7.38907	0.000176468	0	0.768823
NM_065046	Y22D7AR.10	Y22D7AR.10	0.45	14.7022	9.2722	4.29e-05	0	2.34218
NM_001029428	F22F4.5	F22F4.5	0.45	8.60343	10.1403	2.42e-05	0	2.9741
NM_058851	abf-2	C50F2.10	0.45	9.44264	9.72994	3.16e-05	0	2.68183
NM_066830	T16G12.3	T16G12.3	0.45	10.8681	5.9768	0.000626503	0	-0.640856
NM_074989	F47H4.7	F47H4.7	0.45	9.56377	10.7211	1.69e-05	0	3.36948
NM_073956	C56A3.7	C56A3.7	0.45	11.1689	13.8606	3.18e-06	0	5.201
NM_077512	F46C3.2	NM_077512	0.45	8.80549	11.3108	1.2e-05	0	3.7506
NM_061194	str-245	F32A7.7	0.45	8.32808	5.26951	0.00128586	0.01	-1.43848
NM_068275	Y9C9A.8	Y9C9A.8	0.45	9.0082	12.4048	6.58e-06	0	4.40922
NM_066995	C44B9.3	C44B9.3	0.45	10.3233	7.32548	0.000186037	0	0.710041
NM_001028698	fbxa-94	F28F8.8	0.45	9.53227	11.0322	1.41e-05	0	3.573
NM_067870	fbxc-45	NM_067870	0.45	9.7887	13.4284	3.91e-06	0	4.97512
NM_064922	chin-1	BE0003N10.2	0.45	10.3384	11.0527	1.39e-05	0	3.58622
NM_063695	Y53C12A.6	Y53C12A.6	0.45	7.82339	8.68231	6.49e-05	0	1.88155
NM_070230	fbxa-98	C08F11.5	0.45	10.17	12.2148	7.27e-06	0	4.29904
NM_068419	puf-6	F18A11.1.2	0.45	11.3796	8.21009	9.21e-05	0	1.4926
NM_078435	F31A3.3	F31A3.3	0.45	9.74121	9.17001	4.6e-05	0	2.26429
NM_075941	ceh-39	T26C11.7	0.45	8.70353	6.39949	0.000419464	0	-0.194846
NM_001129254	Y34F4.2	Y34F4.2b	0.45	12.1881	4.69821	0.00241148	0.01	-2.13309
NM_058785	inx-22	NM_058785	0.45	10.4021	9.62829	3.37e-05	0	2.60768
NM_066387	C50C3.1	C50C3.1	0.45	10.8715	10.3089	2.18e-05	0	3.09103
NM_072559	C50E3.7	NM_072559	0.45	6.63209	2.97137	0.0215588	0.05	-4.50881
NM_001028330	Y54G2A.36	Y54G2A.36	0.45	13.6787	6.1736	0.000518461	0	-0.430476
NM_058790	T28F2.2	T28F2.2	0.45	8.42554	9.28831	4.24e-05	0	2.35439
NM_063858	clec-60	ZK666.6	0.45	14.1192	10.8759	1.54e-05	0	3.47141
NM_074188	clec-56	F08H9.7	0.45	9.8092	6.99729	0.000245771	0	0.400057
NM_001047686	R10D12.13	R10D12.13a	0.45	9.82909	4.18014	0.00444082	0.01	-2.80369
NM_058760	Y47G6A.28	Y47G6A.28	0.44	9.64283	9.25774	4.33e-05	0	2.3312
NM_069968	F08G5.1	F08G5.1	0.44	11.4034	10.9919	1.44e-05	0	3.54691
NM_076365	F02E8.4	F02E8.4	0.44	10.0079	8.38531	8.07e-05	0	1.63912
NM_065541	F10F2.2	F10F2.2	0.44	13.8577	14.4296	2.44e-06	0	5.48756
NM_066672	cpar-1	F54C8.2	0.44	11.9044	13.2209	4.34e-06	0	4.864
NM_074986	srg-44	F31E9.2	0.44	7.4209	11.8897	8.67e-06	0	4.10655
NM_001129685	H29C22.1	H29C22.1	0.44	11.7445	7.26302	0.000196009	0	0.651912
NM_069684	F01G4.4	F01G4.4	0.44	8.93151	5.41616	0.00110202	0	-1.26757
NM_001026006	C18D11.6	C18D11.6	0.44	13.1259	8.65708	6.61e-05	0	1.86124
NM_060373	pash-1	T22A3.5	0.44	9.22053	8.41571	7.89e-05	0	1.66427
NM_068236	cyp-31A3	Y17G9B.3	0.44	11.3902	10.533	1.9e-05	0	3.24372
NM_001029792	Y60A9A.1	Y60A9A.1	0.44	9.04736	3.44863	0.0112632	0.03	-3.81489
NM_072846	ZC196.6	ZC196.6	0.44	9.70991	13.8079	3.26e-06	0	5.17384
NM_059433	mut-2	K04F10.6a	0.44	11.0358	11.7843	9.19e-06	0	4.04306
NM_063893	M28.8	M28.8	0.44	9.437	13.8577	3.18e-06	0	5.1995
NM_072011	B0238.9	B0238.9	0.44	8.85733	4.57853	0.00276709	0.01	-2.28455
NM_059618	taf-11.2	K10D3.3	0.44	9.73508	9.39887	3.93e-05	0	2.43767
NM_001025811	C06A5.12	C06A5.12	0.44	9.787	8.10511	9.98e-05	0	1.40352
NM_068192	F19C7.5	F19C7.5	0.44	8.68974	10.0191	2.62e-05	0	2.88892
NM_077795	K08H2.3	K08H2.3	0.44	8.16819	9.2113	4.47e-05	0	2.29585
NM_073320	T21C9.13	T21C9.13	0.44	12.7686	10.242	2.27e-05	0	3.04486
NM_066832	T16G12.8	NM_066832	0.44	9.25554	12.7139	5.6e-06	0	4.58492
NM_069865	tbx-36	ZK829.5	0.44	8.37897	6.54817	0.000365972	0	-0.0430761
NM_066571	ZK637.11	ZK637.11	0.44	10.2098	12.0432	7.98e-06	0	4.19808
NM_077707	R09A8.2	R09A8.2	0.43	7.76771	6.36181	0.000434384	0	-0.233722
NM_073642	C27A7.6	C27A7.6	0.43	9.00035	8.84223	5.79e-05	0	2.0091
NM_060133	C36F7.2	C36F7.2	0.43	10.356	11.4736	1.09e-05	0	3.85247
NM_078012	fbxa-141	D1025.3	0.43	8.59745	10.3797	2.09e-05	0	3.13958
NM_074443	srw-33	T26H5.5	0.43	8.36333	7.22308	0.000202703	0	0.61453
NM_061627	btb-12	ZC204.3	0.43	6.62121	3.33548	0.0130999	0.03	-3.97735
NM_001026535	Y106G6D.8	Y106G6D.8.2	0.43	11.0806	6.19598	0.00050756	0	-0.406852
NM_063418	F28C6.2	F28C6.2	0.43	10.0163	10.0156	2.62e-05	0	2.88644
NM_059329	C06A5.6	C06A5.6	0.43	10.1951	10.5188	1.92e-05	0	3.23408
NM_065117	C39B5.2	C39B5.2	0.43	7.95723	9.63959	3.35e-05	0	2.61596
NM_075496	fbxa-114	Y113G7B.7	0.43	9.33551	11.3833	1.15e-05	0	3.79614
NM_072567	C50E3.12	C50E3.12	0.43	9.72185	9.46566	3.76e-05	0	2.48755
NM_061241	F23F1.6	F23F1.6	0.43	10.1528	7.45847	0.000166658	0	0.832496
NM_001047722	fog-2	Y113G7B.5a	0.43	10.1829	9.32788	4.13e-05	0	2.38429
NM_068690	C06G3.3	C06G3.3	0.43	12.3178	9.05277	4.99e-05	0	2.17396
NM_182155	C44B7.12	C44B7.12	0.43	9.9318	11.1151	1.34e-05	0	3.62628
NM_001026984	F41G3.18	F41G3.18.2	0.43	10.8945	8.75232	6.17e-05	0	1.93764
NM_001047494	ttr-45	JC8.14	0.43	15.4846	10.9137	1.51e-05	0	3.49615
NM_075137	fbxa-211	Y37H2A.6	0.43	8.96528	13.1897	4.4e-06	0	4.84715
NM_059056	F57C9.7	F57C9.7	0.43	9.47285	4.36969	0.00353543	0.01	-2.55382
NM_059166	fbxa-145	F48C1.2	0.43	10.1168	11.346	1.17e-05	0	3.77275
NM_062839	C30B5.1	C30B5.1	0.43	11.524	9.46733	3.76e-05	0	2.48879
NM_064974	fbxa-35	Y119D3A.3	0.43	7.66305	9.2645	4.31e-05	0	2.33634
NM_074204	C53A5.9	C53A5.9	0.43	7.62289	5.74034	0.000791265	0	-0.900152
NM_078225	T27A8.2	NM_078225	0.43	8.42077	7.10892	0.000223307	0	0.506762
NM_063099	dhs-7	E04F6.7	0.43	8.50888	8.1711	9.49e-05	0	1.45963
NM_070873	F48G7.2	F48G7.2	0.43	10.2228	7.79955	0.000126586	0	1.13861
NM_072854	B0507.4	B0507.4	0.43	7.28324	7.74655	0.000132027	0	1.09177
NM_061758	btb-4	F59H6.12	0.43	8.81841	12.2154	7.27e-06	0	4.29942
NM_060766	T27F6.4	T27F6.4	0.43	8.54477	3.86199	0.00659112	0.02	-3.23464
NM_001038473	T22B7.8	T22B7.8	0.43	9.95579	9.34684	4.07e-05	0	2.39859
NM_063344	gei-14	K01C8.5	0.43	10.2045	12.4219	6.52e-06	0	4.41908
NM_063079	gld-3	T07F8.3b	0.43	10.4203	8.95262	5.35e-05	0	2.09597
NM_061163	K05C4.4	K05C4.4	0.43	7.98786	7.26812	0.000195172	0	0.656675
NM_075595	F53F8.3	F53F8.3	0.43	10.5282	8.77474	6.07e-05	0	1.95552
NM_062196	M151.7	M151.7	0.43	7.27836	6.67304	0.000326946	0	0.0824002
NM_001047728	Y45G5AM.9	Y45G5AM.9a	0.43	8.4566	5.06731	0.00159814	0.01	-1.67902
NM_070205	puf-3	Y45F10A.2.1	0.43	14.1875	8.76765	6.1e-05	0	1.94988
NM_067707	dsl-3	Y41D4B.10	0.43	8.43327	5.30815	0.0012343	0.01	-1.39316
NM_059418	C10G11.10	NM_059418	0.43	8.03329	3.58379	0.00942654	0.03	-3.62277
NM_059231	M01E11.3	M01E11.3	0.43	11.1101	6.99011	0.000247301	0	0.393149
NM_058341	deps-1	Y65B4BL.2	0.43	11.5939	4.49344	0.00305523	0.01	-2.39349
NM_001047647	F33E11.6	NM_001047647	0.43	8.56483	8.95237	5.35e-05	0	2.09577
NM_065990	C56G2.15	C56G2.15	0.43	9.88091	5.70922	0.000816363	0	-0.93481
NM_069014	F17E9.2	F17E9.2	0.43	10.1145	4.10827	0.00484871	0.01	-2.8998
NM_075066	F59A1.8	F59A1.8	0.42	9.56805	7.73736	0.000132997	0	1.08362
NM_060963	Y40B1B.8	Y40B1B.8	0.42	9.86743	10.9917	1.44e-05	0	3.54682
NM_001047726	Y37H2A.12	Y37H2A.12	0.42	9.14802	7.10032	0.000224953	0	0.498585
NM_058749	W05F2.3	W05F2.3	0.42	13.4649	8.91375	5.5e-05	0	2.06549
NM_062256	F54D10.5	F54D10.5	0.42	10.9575	10.3418	2.14e-05	0	3.11361
NM_071099	clec-205	NM_071099	0.42	7.74636	11.3202	1.19e-05	0	3.75652
NM_068363	F36H12.15	NM_068363	0.42	7.25508	7.20135	0.000206453	0	0.594122
NM_064296	Y38E10A.14	Y38E10A.14	0.42	8.48244	8.07884	0.0001018	0	1.38108
NM_001026912	F14D2.14	F14D2.14	0.42	10.032	9.61234	3.41e-05	0	2.59598
NM_001027873	klp-10	C33H5.4a	0.42	9.56342	8.70356	6.39e-05	0	1.89861
NM_064986	fbxa-27	Y82E9BL.17	0.42	8.43888	11.3473	1.17e-05	0	3.77355
NM_062003	ZK355.5	NM_062003	0.42	7.45823	10.6772	1.74e-05	0	3.34032
NM_067392	T28A8.5	T28A8.5	0.42	8.85034	11.5441	1.05e-05	0	3.89617
NM_059651	R06C7.9a	R06C7.9a	0.42	9.70377	10.342	2.14e-05	0	3.11379
NM_059324	C06A5.10	C06A5.10	0.42	8.31872	9.39721	3.94e-05	0	2.43643
NM_066613	glp-1	F02A9.6	0.42	9.91398	5.85726	0.000704402	0	-0.771041
NM_066087	R13F6.5	NM_066087	0.42	9.00992	10.5921	1.83e-05	0	3.28347
NM_072857	B0507.8	B0507.8	0.42	10.6674	7.31724	0.000187319	0	0.702396
NM_171784	carboxyesterase	C23H4.7	0.42	9.0878	10.2193	2.31e-05	0	3.02914
NM_067095	Y66D12A.6	Y66D12A.6	0.42	10.6066	11.5034	1.07e-05	0	3.871
NM_073059	C50F4.12	C50F4.12	0.42	9.7255	8.02673	0.000105973	0	1.33638
NM_001083136	K07A1.17	K07A1.17	0.42	11.3038	8.06668	0.000102757	0	1.37067
NM_075413	ani-3	Y43F8C.14	0.42	10.7085	6.68595	0.000323186	0	0.0952755
NM_072996	F07C3.9	NM_072996	0.42	11.5581	9.96662	2.71e-05	0	2.85176
NM_068532	C49A9.5	C49A9.5	0.42	11.1111	11.3876	1.15e-05	0	3.79884
NM_072589	nhr-152	C12D5.2	0.42	9.3627	10.4515	2e-05	0	3.18854
NM_001129653	ttr-34	F09A5.9	0.42	12.0101	7.92292	0.000114878	0	1.2466
NM_070644	skr-12	C52D10.6.1	0.42	8.19082	11.9822	8.24e-06	0	4.16186
NM_061969	K12H6.2	K12H6.2	0.42	9.31624	7.42318	0.000171567	0	0.800176
NM_059395	T08B2.11	NM_059395	0.42	10.2255	11.2456	1.24e-05	0	3.70945
NM_001129164	T12C9.7	NM_001129164	0.42	9.14525	5.7604	0.000775546	0	-0.877876
NM_001027099	R05H10.3	R05H10.3b	0.42	10.5958	7.17578	0.000210966	0	0.570048
NM_059244	cey-2	F46F11.2.1	0.42	15.2202	9.38988	3.96e-05	0	2.43093
NM_062913	R05G9.3	NM_062913	0.42	8.82224	9.95056	2.73e-05	0	2.84036
NM_075494	ftr-1	Y113G7B.4	0.42	10.5127	12.6025	5.93e-06	0	4.52211
NM_058915	egg-5	R12E2.10	0.42	13.2519	8.35067	8.28e-05	0	1.61037
NM_070239	Y45F10C.4	Y45F10C.4	0.42	12.7201	6.51714	0.000376471	0	-0.0745452
NM_001083210	F13G11.3	F13G11.3	0.42	14.4776	9.35213	4.06e-05	0	2.40257
NM_072855	B0507.7	B0507.7	0.42	7.37767	8.75108	6.18e-05	0	1.93666
NM_063051	ZK1127.1	ZK1127.1	0.42	11.4411	13.4614	3.85e-06	0	4.99261
NM_058927	hop-1	C18E3.8	0.42	11.1692	9.81151	2.99e-05	0	2.74083
NM_058294	Y48G1BL.1	NM_058294	0.42	9.31464	9.29111	4.23e-05	0	2.35651
NM_067226	pstk-1	Y49E10.22	0.42	9.2215	11.8008	9.1e-06	0	4.05299
NM_065265	R148.4	R148.4	0.42	8.10053	7.52705	0.000157564	0	0.894958
NM_068195	F19C7.4	F19C7.4	0.42	10.8814	7.77099	0.000129485	0	1.11341
NM_070165	W02A2.7	W02A2.7	0.41	12.2004	4.70765	0.00238565	0.01	-2.12122
NM_068399	ZK616.5	ZK616.5	0.41	10.7829	5.11811	0.0015124	0.01	-1.61804
NM_075624	F31D4.2	NM_075624	0.41	10.2496	3.95521	0.00586165	0.02	-3.1069
NM_070664	gln-5	F26D10.10	0.41	13.8975	13.1668	4.45e-06	0	4.83472
NM_072668	ZC513.6	ZC513.6	0.41	12.858	5.91557	0.000665121	0	-0.707308
NM_068939	Y42H9B.3	Y42H9B.3	0.41	11.8503	6.31983	0.000451715	0	-0.277235
NM_073227	ZK856.12	ZK856.12	0.41	8.88675	7.5908	0.000149612	0	0.952597
NM_073509	T11F9.8	T11F9.8	0.41	7.25932	8.709	6.37e-05	0	1.90298
NM_066452	ZK353.2	ZK353.2	0.41	9.76328	12.1888	7.37e-06	0	4.28387
NM_065318	gly-14	M01F1.1	0.41	8.85977	12.7778	5.42e-06	0	4.62069
NM_001028249	pig-1	NM_001028249	0.41	9.11685	4.78881	0.00217598	0.01	-2.01982
NM_065179	Y54F10AM.11	Y54F10AM.11	0.41	10.7836	9.67159	3.28e-05	0	2.63936
NM_063770	F52H3.4	NM_063770	0.41	9.91372	6.66775	0.0003285	0	0.077125
NM_067936	B0546.5	B0546.5	0.41	7.37533	4.02966	0.00534259	0.02	-3.00575
NM_074001	F35E12.5	F35E12.5	0.41	8.1264	7.77869	0.000128697	0	1.1202
NM_065783	D1044.6	D1044.6	0.41	8.70471	4.19489	0.00436193	0.01	-2.78407
NM_058610	Y23H5A.3	Y23H5A.3	0.41	11.2361	9.5801	3.48e-05	0	2.57228
NM_001026612	Y52B11A.2	NM_001026612	0.41	8.40974	12.3698	6.7e-06	0	4.38908
NM_077918	meg-1	K02B9.1	0.41	10.1786	9.52828	3.61e-05	0	2.53403
NM_069038	syn-4	T01B11.3	0.41	11.9182	12.0953	7.75e-06	0	4.22891
NM_060165	C03D6.6	C03D6.6	0.41	11.8953	7.88152	0.000118665	0	1.21052
NM_071602	F40C5.2	F40C5.2	0.41	8.64903	3.07085	0.0187824	0.04	-4.36247
NM_064350	F58G1.1	F58G1.1	0.41	10.0966	4.34715	0.00363158	0.01	-2.58326
NM_061892	K02F6.4	K02F6.4	0.41	6.7451	3.69858	0.00812128	0.02	-3.4614
NM_068018	fbxc-47	M02B7.1	0.41	10.2112	9.57906	3.49e-05	0	2.57151
NM_068194	F19C7.2	NM_068194	0.41	11.2609	12.868	5.18e-06	0	4.67093
NM_001026002	plk-1	C14B9.4a.1	0.41	12.5941	7.89202	0.000117691	0	1.21969
NM_064323	Y46G5A.20	Y46G5A.20	0.41	11.73	5.57553	0.000934852	0	-1.08518
NM_070148	ttr-51	JC8.8.1	0.41	15.5774	10.357	2.12e-05	0	3.12404
NM_064293	Y38E10A.11	Y38E10A.11	0.41	10.4817	12.4342	6.48e-06	0	4.42614
NM_070643	C52D10.9.2	C52D10.9.2	0.41	9.0209	10.695	1.72e-05	0	3.35214
NM_073658	ZK863.7	ZK863.7	0.41	11.0727	6.74153	0.000307549	0	0.150469
NM_062882	clec-88	K10B2.3a.1	0.41	13.5927	10.4339	2.02e-05	0	3.17657
NM_069755	F22B3.4	NM_069755	0.41	9.56332	6.16102	0.000524702	0	-0.44378
NM_074139	F14D7.2	F14D7.2	0.41	11.3226	10.5506	1.88e-05	0	3.25556
NM_065764	F48E8.2	F48E8.2	0.41	10.6077	8.37986	8.1e-05	0	1.6346
NM_001029793	Y66C5A.1	Y66C5A.1	0.41	8.27393	12.6454	5.8e-06	0	4.54635
NM_059277	hil-5	B0414.3	0.41	14.8141	12.7687	5.44e-06	0	4.61562
NM_070012	pgp-1	K08E7.9	0.41	9.75789	10.9932	1.44e-05	0	3.5478
NM_078082	rgs-11	F45B8.1	0.41	9.23104	8.33852	8.36e-05	0	1.60026
NM_059900	D1081.9	D1081.9	0.41	9.3916	7.31737	0.000187298	0	0.702521
NM_059574	C48B6.9	C48B6.9	0.41	10.6773	9.96668	2.71e-05	0	2.85181
NM_061661	F45C12.15	F45C12.15.3	0.41	8.84802	8.78962	6.01e-05	0	1.96736
NM_059154	C01G8.1	C01G8.1b	0.41	13.3272	6.98738	0.000247887	0	0.390515
NM_070185	Y62E10A.17	Y62E10A.17	0.41	9.80502	5.41177	0.00110708	0	-1.27265
NM_001027498	K08E3.10	K08E3.10	0.41	12.8849	11.6358	9.98e-06	0	3.95259
NM_065500	C28A5.1	NM_065500	0.41	11.6806	12.3995	6.6e-06	0	4.40621
NM_077992	K04G11.3	NM_077992	0.4	8.78899	10.2221	2.3e-05	0	3.03103
NM_062944	F54H5.3	NM_062944	0.4	9.09449	11.6452	9.92e-06	0	3.95833
NM_001029128	ZC302.2b	ZC302.2b	0.4	12.0099	11.8614	8.81e-06	0	4.08954
NM_061721	bath-4	NM_061721	0.4	9.60296	6.05267	0.000582103	0	-0.559176
NM_001026435	T03F1.12	T03F1.12	0.4	10.5449	8.64332	6.68e-05	0	1.85014
NM_068662	T22D1.5	T22D1.5.2	0.4	13.3664	12.0497	7.95e-06	0	4.20196
NM_001027245	mcm-2	Y17G7B.5a	0.4	11.3069	6.66714	0.000328681	0	0.0765105
NM_065957	T12A2.3	T12A2.3	0.4	7.47483	12.1882	7.38e-06	0	4.28352
NM_058320	Y48G1A.2	Y48G1A.2	0.4	10.5126	8.70423	6.39e-05	0	1.89916
NM_066809	K03H1.7	K03H1.7	0.4	11.1863	9.36635	4.02e-05	0	2.41327
NM_066072	F37A4.9	F37A4.9	0.4	11.4879	7.04948	0.000234965	0	0.450112
NM_072840	ZC190.10	ZC190.10	0.4	8.32768	10.1876	2.35e-05	0	3.00711
NM_069332	gln-6	NM_069332	0.4	13.7935	10.4112	2.05e-05	0	3.16107
NM_073763	his-74	W05B10.1	0.4	14.5719	8.59809	6.9e-05	0	1.81355
NM_074529	nhr-60	F57A10.5	0.4	8.63304	9.39351	3.95e-05	0	2.43365
NM_076514	F35C8.2	F35C8.2	0.4	9.32161	4.35887	0.00358123	0.01	-2.56794
NM_001129529	T05C3.6	T05C3.6b	0.4	9.10822	10.5677	1.86e-05	0	3.26704
NM_067354	lis-1	T03F6.5	0.4	9.88642	3.6591	0.00854648	0.02	-3.5167
NM_070038	F07C6.2	F07C6.2	0.4	9.69274	10.8823	1.54e-05	0	3.47564
NM_073572	F55A11.7	F55A11.7	0.4	11.224	8.24272	8.98e-05	0	1.52008
NM_076664	C03B1.5	C03B1.5	0.4	7.5077	6.49849	0.000382941	0	-0.0935047
NM_063237	skr-17	C06A8.4	0.4	10.4871	10.6927	1.72e-05	0	3.35062
NM_074638	F14H3.5	NM_074638	0.4	8.02959	10.1318	2.44e-05	0	2.9682
NM_071098	clec-204	Y46H3B.2	0.4	7.57237	8.92307	5.46e-05	0	2.07281
NM_059601	W01A8.5	W01A8.5	0.4	11.1188	11.1945	1.28e-05	0	3.67698
NM_001026039	pal-1	C38D4.6b.1	0.4	10.9287	9.60293	3.43e-05	0	2.58907
NM_062509	try-1	ZK546.15	0.4	9.50978	10.5021	1.93e-05	0	3.22283
NM_071309	C29G2.1	NM_071309	0.4	7.99615	9.73206	3.15e-05	0	2.68337
NM_077606	C49F5.6	NM_077606	0.4	9.53833	12.7026	5.63e-06	0	4.57857
NM_069647	Y43E12A.3	NM_069647	0.4	10.7975	11.0367	1.4e-05	0	3.57588
NM_061352	T27A1.2	T27A1.2	0.4	9.34969	8.18811	9.36e-05	0	1.47403
NM_060760	lys-9	C54C8.6	0.4	6.73326	6.29238	0.000463469	0	-0.305803
NM_001028364	Y57G11C.51	NM_001028364	0.4	8.12737	8.56951	7.05e-05	0	1.79034
NM_075504	Y113G7B.24	Y113G7B.24	0.4	8.65094	5.14648	0.00146677	0.01	-1.58415
NM_073280	set-22	NM_073280	0.4	11.7346	9.45622	3.78e-05	0	2.48052
NM_063129	F45E12.6	NM_063129	0.4	9.88231	8.12364	9.84e-05	0	1.41932
NM_072741	W02D7.4	W02D7.4	0.4	10.2467	7.39478	0.000175637	0	0.774081
NM_066246	C07H6.9	C07H6.9	0.4	9.39876	8.72743	6.28e-05	0	1.91774
NM_071673	C17E7.12	C17E7.12	0.4	10.12	11.2308	1.26e-05	0	3.70004
NM_064184	Y57A10A.5	Y57A10A.5	0.4	9.0551	4.88647	0.00195037	0.01	-1.89905
NM_062784	vrk-1	NM_062784	0.4	10.586	4.02641	0.00536414	0.02	-3.01015
NM_001047721	fog-2	NM_001047721	0.4	11.0465	12.2696	7.06e-06	0	4.33099
NM_070182	Y62E10A.14	Y62E10A.14	0.4	10.3624	8.15959	9.57e-05	0	1.44987
NM_182041	Y110A7A.15	Y110A7A.15a	0.4	10.5568	9.01916	5.11e-05	0	2.14787
NM_078017	T24C2.5	T24C2.5	0.4	10.2758	7.35633	0.000181323	0	0.738612
NM_071875	C18G1.6	C18G1.6	0.4	9.44491	8.56824	7.05e-05	0	1.7893
NM_059493	mei-2	F57B10.12	0.4	13.0691	9.02619	5.08e-05	0	2.15333
NM_068416	T11F8.2	NM_068416	0.4	7.71179	7.95608	0.000111945	0	1.27538
NM_060793	T07D10.3	T07D10.3	0.4	9.08441	3.36488	0.0125934	0.03	-3.935
NM_068418	B0273.3	B0273.3	0.39	8.40964	8.60108	6.88e-05	0	1.81597
NM_001047448	C23H5.11	NM_001047448	0.39	8.14686	11.2041	1.27e-05	0	3.68312
NM_060944	T04D3.5	T04D3.5.2	0.39	10.2627	9.61654	3.4e-05	0	2.59906
NM_058323	rnp-8	NM_058323	0.39	10.3762	6.04485	0.000586512	0	-0.567561
NM_063805	srh-135	T01E8.7	0.39	6.44602	3.12559	0.0174198	0.04	-4.28227
NM_063917	ect-2	T19E10.1b	0.39	9.01104	3.94178	0.00596108	0.02	-3.12523
NM_066870	R01H10.5	R01H10.5	0.39	8.75301	7.06941	0.000230982	0	0.469145
NM_001028871	lea-1	K08H10.1.1	0.39	16.6106	9.59512	3.45e-05	0	2.58333
NM_069958	F28D1.2	F28D1.2	0.39	7.4507	10.0143	2.63e-05	0	2.88552
NM_001037890	T10B11.8	NM_001037890	0.39	10.2454	7.88385	0.000118448	0	1.21255
NM_001028985	srz-99	T25E12.13	0.39	8.50956	11.284	1.22e-05	0	3.73371
NM_058373	pif-1	NM_058373	0.39	7.93641	7.9207	0.000115078	0	1.24467
NM_075966	F52D2.4	F52D2.4	0.39	10.084	11.9678	8.31e-06	0	4.15329
NM_059461	cdc-25.1	K06A5.7.1	0.39	10.9529	6.15919	0.000525615	0	-0.445713
NM_069016	D2096.5	NM_069016	0.39	9.08187	6.80203	0.000291488	0	0.210162
NM_068923	gcy-8	C49H3.1	0.39	8.26486	9.07858	4.9e-05	0	2.19393
NM_066650	cpb-1	C40H1.1	0.39	9.16587	4.76777	0.0022283	0.01	-2.04602
NM_062819	fbf-2	F21H12.5	0.39	10.6396	9.38514	3.97e-05	0	2.42737
NM_066758	rmd-1	T05G5.7	0.39	12.4388	6.89063	0.000269651	0	0.296839
NM_070404	ccch-5	Y57G11C.25	0.39	8.43732	8.21724	9.16e-05	0	1.49863
NM_075861	ZK402.3	NM_075861	0.39	9.37148	12.1128	7.68e-06	0	4.23921
NM_059910	K02B12.8	K02B12.8	0.39	10.7487	8.96532	5.3e-05	0	2.1059
NM_063128	F45E12.1	F45E12.1	0.39	9.86954	7.30877	0.000188646	0	0.694535
NM_061476	fbxc-42	F45D11.9	0.39	7.50488	6.42192	0.000410856	0	-0.171781
NM_077001	ced-13	R09F10.9	0.39	6.57226	4.88897	0.00194495	0.01	-1.89598
NM_068795	plk-3	F55G1.8.1	0.39	13.3032	9.48284	3.72e-05	0	2.50033
NM_072161	F29G9.7	F29G9.7	0.39	8.68707	10.2544	2.26e-05	0	3.05344
NM_070057	K08D8.1	NM_070057	0.39	9.21595	9.16922	4.6e-05	0	2.26368
NM_001029745	T18D3.9	NM_001029745	0.39	8.88386	10.3491	2.13e-05	0	3.11862
NM_076411	C39E6.1	C39E6.1	0.39	9.91285	6.46925	0.000393342	0	-0.123318
NM_001026581	Y37H9A.1	Y37H9A.1a	0.39	9.68274	7.94161	0.000113215	0	1.26283
NM_070676	snf-9	C49C3.1	0.39	9.88273	8.02575	0.000106053	0	1.33554
NM_073253	B0024.12	B0024.12	0.39	9.94901	10.3698	2.1e-05	0	3.13283
NM_060274	C25A1.1	C25A1.1	0.39	10.9447	7.68115	0.000139109	0	1.03362
NM_069547	T07G12.6	T07G12.6	0.39	9.38462	12.1263	7.63e-06	0	4.24717
NM_066097	K04C2.4.2	K04C2.4.2	0.39	10.5166	8.54956	7.15e-05	0	1.7741
NM_063836	gpd-1	T09F3.3.1	0.39	14.1354	11.8768	8.73e-06	0	4.09883
NM_065261	Y53G8B.1	Y53G8B.1	0.39	10.3093	11.4628	1.1e-05	0	3.84574
NM_066709	C48B4.7	C48B4.7	0.39	12.7007	11.6117	1.01e-05	0	3.93776
NM_074611	C06C6.7	C06C6.7	0.39	7.04566	3.87908	0.00645021	0.02	-3.21112
NM_078335	C30E1.6	C30E1.6	0.39	7.24676	10.0827	2.51e-05	0	2.93377
NM_061772	F07E5.9	F07E5.9	0.39	8.59666	9.36944	4.01e-05	0	2.41559
NM_064262	F15A4.10	F15A4.10	0.39	9.79382	11.4476	1.11e-05	0	3.83632
NM_058868	egg-4	T21E3.1	0.39	12.3919	9.15963	4.63e-05	0	2.25633
NM_065536	apc-11	F35G12.9	0.39	12.648	7.66682	0.000140718	0	1.02082
NM_075919	Y75D11A.2	Y75D11A.2	0.38	7.42923	6.57711	0.00035648	0	-0.013837
NM_058750	W05F2.6	W05F2.6	0.38	12.6121	10.9614	1.47e-05	0	3.52714
NM_077975	K04C1.5	K04C1.5	0.38	8.94178	5.64058	0.000874954	0	-1.01173
NM_070006	let-99	K08E7.3	0.38	12.2497	7.10229	0.000224574	0	0.500464
NM_070501	skr-10	Y105C5B.13	0.38	8.861	7.45934	0.000166538	0	0.833294
NM_075152	C31G12.1	C31G12.1	0.38	7.1192	7.66038	0.000141447	0	1.01507
NM_001027517	M01F1.8	M01F1.8a	0.38	10.051	8.06434	0.000102942	0	1.36867
NM_001129114	C16A11.4	C16A11.4b	0.38	8.67955	5.89727	0.000677177	0	-0.727262
NM_171567	Y39B6A.40	Y39B6A.40	0.38	9.05899	6.1282	0.000541388	0	-0.478581
NM_001129724	tag-130	ZK721.1b	0.38	9.00539	5.86094	0.000701846	0	-0.767003
NM_069218	flh-3	Y11D7A.13	0.38	7.95905	6.4779	0.000390232	0	-0.114485
NM_075044	fbxa-176	C38D9.9	0.38	8.55608	9.95254	2.73e-05	0	2.84176
NM_059474	C55B7.11	C55B7.11	0.38	9.77145	5.38688	0.00113624	0	-1.30147
NM_066823	ins-23	M04D8.3	0.38	11.4329	12.2969	6.96e-06	0	4.34689
NM_074441	srh-239	T26H5.3	0.38	7.37949	10.5005	1.94e-05	0	3.22175
NM_059798	H05L14.2	H05L14.2	0.38	8.25628	7.53943	0.000155983	0	0.906183
NM_074901	srh-131	Y102A5C.31	0.38	6.89271	6.51042	0.000378785	0	-0.0813638
NM_072276	hcp-1	ZK1055.1	0.38	12.0791	6.46839	0.000393652	0	-0.124194
NM_001129718	Y62H9A.15	NM_001129718	0.38	9.71934	9.24979	4.35e-05	0	2.32517
NM_063859	clec-61	ZK666.7	0.38	13.5069	11.2566	1.24e-05	0	3.71638
NM_071699	cyp-34A6	B0213.11	0.38	9.58541	10.1862	2.35e-05	0	3.0061
NM_074253	nspa-8	W06A7.5	0.38	9.00343	3.91062	0.00619889	0.02	-3.16785
NM_171490	W02D7.11	W02D7.11	0.38	14.5402	7.94872	0.000112589	0	1.269
NM_061652	btb-7	F45C12.12	0.38	7.69692	6.17596	0.000517299	0	-0.427982
NM_066831	T16G12.4	T16G12.4	0.38	10.9872	7.31468	0.000187718	0	0.700024
NM_069405	F44D12.2	F44D12.2	0.38	9.76949	6.7713	0.000299525	0	0.179889
NM_067218	pie-1	Y49E10.14.1	0.38	12.2861	7.15744	0.000214274	0	0.552729
NM_066412	ncr-2	F09G8.4	0.38	9.15948	7.92865	0.000114365	0	1.25158
NM_001027529	rfp-1	R05D3.4b	0.38	9.82697	5.98205	0.000623311	0	-0.63518
NM_067627	Y55F3AM.11	Y55F3AM.11	0.38	9.03597	8.92187	5.47e-05	0	2.07187
NM_070168	Y62E10A.4	Y62E10A.4	0.38	7.73669	8.49008	7.47e-05	0	1.72548
NM_073023	E02C12.4	E02C12.4	0.38	9.24834	6.06992	0.000572508	0	-0.540704
NM_075880	D1005.4	D1005.4	0.38	8.43099	8.61238	6.83e-05	0	1.82512
NM_069798	F58B3.9.2	F58B3.9.2	0.38	10.5151	7.55299	0.000154272	0	0.918459
NM_063953	R03D7.2	R03D7.2	0.38	8.60281	7.94931	0.000112537	0	1.26951
NM_071803	F32D1.6	F32D1.6	0.38	12.2656	6.24138	0.000486234	0	-0.359124
NM_069780	F12F6.2	F12F6.2	0.38	7.61644	4.74102	0.00229685	0.01	-2.07942
NM_068390	F41H10.11	F41H10.11	0.38	12.1918	8.71502	6.34e-05	0	1.9078
NM_061238	F23F1.5	F23F1.5	0.38	8.73596	3.02853	0.0199139	0.05	-4.42463
NM_001038403	F59A7.12	F59A7.12	0.38	7.21303	9.16516	4.61e-05	0	2.26057
NM_058671	pme-1	Y71F9AL.18.2	0.38	10.5841	5.10279	0.0015377	0.01	-1.63639
NM_073850	far-3	F15B9.1	0.38	15.7569	5.61162	0.000901076	0	-1.04437
NM_067806	ilys-2	C45G7.2	0.38	9.7445	7.69981	0.000137045	0	1.05026
NM_062296	Y14H12B.2	NM_062296	0.38	11.4174	8.81159	5.91e-05	0	1.98482
NM_075291	Y80D3A.9	Y80D3A.9	0.38	10.768	6.05881	0.000578667	0	-0.552596
NM_069744	H02I12.1	H02I12.1	0.38	14.5829	5.45563	0.00105771	0	-1.22209
NM_061225	F31C3.4	F31C3.4	0.38	10.8749	10.2945	2.2e-05	0	3.08113
NM_001136327	Y67A6A.2	Y67A6A.2	0.38	11.8111	11.4857	1.09e-05	0	3.85997
NM_077733	str-124	T22H6.3	0.38	7.2992	10.7372	1.68e-05	0	3.38016
NM_061724	bath-2	F52C6.11	0.38	10.7405	7.43855	0.000169409	0	0.814272
NM_066727	hcp-3	F58A4.3	0.38	12.1191	12.1101	7.69e-06	0	4.2376
NM_001026615	ins-36	Y53H1A.4	0.37	8.36207	7.6485	0.000142804	0	1.00444
NM_062559	F58A6.9.2	F58A6.9.2	0.37	9.88962	8.01383	0.000107036	0	1.32528
NM_058322	R119.1	NM_058322	0.37	8.79392	7.13127	0.000219093	0	0.527967
NM_069052	C28C12.2	C28C12.2	0.37	14.4756	11.5858	1.03e-05	0	3.92187
NM_171872	C23G10.7	C23G10.7b	0.37	10.4928	9.51301	3.64e-05	0	2.52272
NM_074639	F14H3.6	F14H3.6	0.37	12.836	8.77709	6.06e-05	0	1.95739
NM_066748	pqm-96	NM_066748	0.37	11.1119	9.74801	3.12e-05	0	2.69494
NM_061747	C40D2.4	C40D2.4	0.37	7.04458	4.23419	0.004159	0.01	-2.73191
NM_060101	C17E4.3	C17E4.3	0.37	10.8875	7.05733	0.000233387	0	0.457611
NM_067450	Y38C1AB.5	Y38C1AB.5	0.37	9.78937	4.90285	0.00191514	0.01	-1.87893
NM_061786	math-36	R52.8	0.37	9.98185	5.15814	0.00144846	0.01	-1.57026
NM_069186	fem-3	C01F6.4	0.37	11.3664	6.45128	0.000399891	0	-0.141689
NM_001028388	Y67H2A.10	Y67H2A.10	0.37	10.1153	4.07138	0.00507392	0.02	-2.94941
NM_063540	T24H10.1	T24H10.1	0.37	10.1058	3.31667	0.0134354	0.03	-4.0045
NM_182037	C06A5.8b	C06A5.8b	0.37	10.7627	11.0473	1.4e-05	0	3.5827
NM_001029754	T24D3.2	T24D3.2.1	0.37	8.71101	11.5077	1.07e-05	0	3.87362
NM_001027985	F28E10.5	F28E10.5	0.37	9.20129	7.74372	0.000132324	0	1.08927
NM_077968	cyp-13B2	K06G5.2	0.37	7.37646	3.33258	0.0131511	0.03	-3.98154
NM_077141	B0563.5	B0563.5	0.37	9.74702	10.2693	2.23e-05	0	3.0637
NM_065599	nspd-9	F26A1.10	0.37	9.35415	7.19472	0.000207612	0	0.587887
NM_060102	C17E4.4	C17E4.4	0.37	10.5205	5.77946	0.000760928	0	-0.856752
NM_074043	lbp-8	T22G5.6	0.37	7.1423	7.08888	0.000227163	0	0.487703
NM_001047327	math-34	M01D1.2b	0.37	8.51155	5.67879	0.000841776	0	-0.968832
NM_068417	T11F8.1	T11F8.1	0.37	10.1188	8.28775	8.68e-05	0	1.55787
NM_063670	coiled-coil	T15H9.2	0.37	10.3382	6.26677	0.000474747	0	-0.332538
NM_066723	F58A4.2	F58A4.2	0.37	12.849	10.9976	1.44e-05	0	3.55062
NM_062147	C16C8.11	NM_062147	0.37	10.7516	5.48359	0.00102751	0	-1.18999
NM_061282	F48A11.4	F48A11.4	0.37	9.85404	8.39103	8.04e-05	0	1.64387
NM_060847	clec-104	Y18D10A.10	0.37	7.63633	7.89205	0.000117688	0	1.21971
NM_001129272	ZC262.9	ZC262.9	0.37	8.58384	9.80228	3.01e-05	0	2.73417
NM_077257	mrp-4	NM_077257	0.37	11.1959	4.16691	0.00451299	0.01	-2.82133
NM_063343	tdc-1	K01C8.3a	0.37	11.5333	7.95782	0.000111794	0	1.27689
NM_072418	srh-83	F09G2.7	0.37	6.85802	8.80006	5.96e-05	0	1.97566
NM_001129096	ZK484.1	ZK484.1b.6	0.37	14.4963	3.7215	0.00788492	0.02	-3.42937
NM_058683	dnj-28	Y54E10BL.4	0.37	8.70985	3.50704	0.0104258	0.03	-3.7316
NM_068889	sgo-1	C33H5.15	0.37	12.1403	9.72131	3.17e-05	0	2.67557
NM_069978	tag-347	C25G4.4	0.37	9.70758	7.64495	0.000143214	0	1.00125
NM_072045	ZC317.7	ZC317.7	0.37	10.57	8.35355	8.27e-05	0	1.61276
NM_063236	spdl-1	C06A8.5	0.37	11.2843	8.00675	0.000107624	0	1.31918
NM_069679	T05E11.3	T05E11.3.2	0.37	15.3758	8.46393	7.61e-05	0	1.70401
NM_001028941	cyb-3	NM_001028941	0.37	13.0458	5.02543	0.00167291	0.01	-1.72956
NM_059137	hcp-6	NM_059137	0.37	9.58947	7.32475	0.00018615	0	0.709363
NM_063039	cin-4	ZK1127.7	0.37	8.95522	5.46918	0.00104295	0	-1.20652
NM_001038410	R09E12.9	R09E12.9	0.37	8.34194	9.24353	4.37e-05	0	2.3204
NM_069940	C42C1.8	C42C1.8	0.37	11.5772	6.26299	0.000476437	0	-0.33649
NM_001027745	stim-1	Y55B1BM.1c	0.37	11.0086	7.2273	0.000201984	0	0.618486
NM_063574	C01G6.3	C01G6.3	0.37	12.5397	8.0791	0.000101779	0	1.38131
NM_001028138	zen-4	NM_001028138	0.37	9.53841	4.40912	0.00337391	0.01	-2.50249
NM_063731	chitinase	C08H9.14	0.37	8.12179	9.7973	3.02e-05	0	2.73058
NM_078272	F38E9.1	F38E9.1	0.37	7.4596	4.33704	0.00367563	0.01	-2.59649
NM_068412	Y52D5A.2	Y52D5A.2	0.37	6.82818	3.77502	0.00736191	0.02	-3.35487
NM_077686	T18D3.6	NM_077686	0.37	9.70424	9.41686	3.89e-05	0	2.45113
NM_001136290	D2005.4	D2005.4.2	0.37	11.9213	8.34787	8.3e-05	0	1.60804
NM_069739	F54E12.4	F54E12.4	0.37	8.32488	4.26235	0.00402005	0.01	-2.69469
NM_072417	ugt-41	F10D2.11	0.37	13.456	9.57336	3.5e-05	0	2.56731
NM_070116	C39E9.13	C39E9.13	0.37	11.097	9.02292	5.09e-05	0	2.15079
NM_075065	F59A1.9	F59A1.9	0.37	9.80971	9.98561	2.67e-05	0	2.86524
NM_070723	ife-3	B0348.6a.1	0.36	13.7755	10.7123	1.7e-05	0	3.36363
NM_076014	crn-4	AH9.2	0.36	9.03263	11.4694	1.1e-05	0	3.84987
NM_074068	R10D12.13	R10D12.13a	0.36	9.8154	6.57575	0.000356921	0	-0.0152114
NM_075657	T08D2.5	T08D2.5	0.36	8.65444	9.40919	3.91e-05	0	2.4454
NM_069535	F01D4.5	NM_069535	0.36	10.0611	6.41692	0.00041276	0	-0.176922
NM_073573	F55A11.8	F55A11.8.2	0.36	10.9969	7.18663	0.000209037	0	0.580273
NM_064138	ZK930.2	ZK930.2	0.36	13.7835	7.61283	0.00014697	0	0.972428
NM_061630	ZC204.14	ZC204.14	0.36	8.92994	6.51772	0.000376271	0	-0.0739535
NM_071752	nhr-57	T05B4.2	0.36	10.5171	7.34143	0.000183582	0	0.724825
NM_061145	Y105E8B.6	Y105E8B.6	0.36	10.839	6.71652	0.000314477	0	0.125675
NM_059643	R06C7.2	R06C7.2	0.36	9.52772	8.07912	0.000101777	0	1.38132
NM_063642	AH6.5	AH6.5	0.36	12.1894	10.2421	2.27e-05	0	3.04493
NM_001047537	Y105C5A.13	NM_001047537	0.36	13.6368	10.3552	2.12e-05	0	3.1228
NM_062117	bath-27	F14D2.1	0.36	11.9079	10.3306	2.15e-05	0	3.10596
NM_075737	T19D7.6	T19D7.6	0.36	10.0831	9.29209	4.23e-05	0	2.35725
NM_062649	F12A10.8	NM_062649	0.36	9.94279	5.60043	0.000911396	0	-1.057
NM_072327	T15B7.17	T15B7.17	0.36	7.70512	6.16949	0.000520487	0	-0.434813
NM_066713	C48B4.11	C48B4.11	0.36	11.1135	10.4989	1.94e-05	0	3.22066
NM_071627	W08A12.2.2	W08A12.2.2	0.36	12.834	8.38963	8.05e-05	0	1.6427
NM_066094	R13F6.1	R13F6.1	0.36	11.6077	10.2568	2.25e-05	0	3.0551
NM_001025805	nhr-23	C01H6.5b	0.36	8.53968	5.24141	0.00132488	0.01	-1.47157
NM_068048	clec-76	NM_068048	0.36	11.1615	7.85855	0.000120827	0	1.19043
NM_171928	mlk-1	K11D12.10b	0.36	9.44953	7.53524	0.000156516	0	0.902387
NM_073651	VC27A7L.1	VC27A7L.1	0.36	7.72782	8.55645	7.11e-05	0	1.77971
NM_063655	F35H8.4	F35H8.4	0.36	9.19764	3.3767	0.0123958	0.03	-3.918
NM_075889	K06A9.3	K06A9.3	0.36	8.12316	7.8754	0.000119237	0	1.20517
NM_001028485	C13C4.7	C13C4.7	0.36	8.47961	8.49384	7.45e-05	0	1.72856
NM_001129551	T26F2.3	T26F2.3	0.36	8.9801	10.899	1.52e-05	0	3.48652
NM_066150	cpg-2	NM_066150	0.36	15.6283	9.45991	3.77e-05	0	2.48327
NM_069141	oma-1	C09G9.6.2	0.36	11.6109	3.59936	0.00923685	0.02	-3.60079
NM_078460	H11L12.1	H11L12.1	0.36	7.12611	5.4564	0.00105685	0	-1.2212
NM_069103	F21D5.4	F21D5.4	0.36	9.83703	11.0564	1.39e-05	0	3.58861
NM_067385	pssy-2	NM_067385	0.36	11.6043	10.0849	2.51e-05	0	2.93527
NM_171289	Y69A2AR.32	Y69A2AR.32a	0.36	11.2089	9.51583	3.64e-05	0	2.52481
NM_059386	T05E7.5	T05E7.5	0.36	7.12964	3.21607	0.0153945	0.04	-4.15031
NM_066422	F10E9.7	F10E9.7	0.36	11.3235	11.0363	1.41e-05	0	3.57562
NM_072856	B0507.10	B0507.10	0.36	12.1314	8.42732	7.82e-05	0	1.67386
NM_001129483	F55B12.10	NM_001129483	0.36	11.6078	7.23471	0.000200728	0	0.62543
NM_060852	Y18D10A.16	Y18D10A.16	0.36	11.5253	11.0385	1.4e-05	0	3.57702
NM_060231	T24D1.5	T24D1.5	0.36	10.7365	7.91769	0.00011535	0	1.24205
NM_067749	Y48A5A.1	Y48A5A.1	0.36	9.7787	9.02526	5.08e-05	0	2.15261
NM_059259	F55F8.9	F55F8.9	0.36	10.2747	8.51924	7.31e-05	0	1.74935
NM_074254	W06A7.4	W06A7.4	0.36	8.66756	8.59155	6.93e-05	0	1.80824
NM_067200	Y75B8A.29	Y75B8A.29.1	0.36	13.4619	9.30231	4.2e-05	0	2.36498
NM_074990	fbxa-188	F47H4.8	0.36	9.23429	7.76547	0.000130054	0	1.10853
NM_075885	F09E10.1	F09E10.1	0.36	10.7907	5.22259	0.00135173	0.01	-1.49378
NM_070244	T23G4.3	T23G4.3	0.36	9.81473	4.42017	0.00333014	0.01	-2.48815
NM_071761	Y45G5AM.2	Y45G5AM.2	0.36	8.70178	6.75547	0.000303761	0	0.16426
NM_074837	glycogenin	T25E12.5.2	0.36	14.6533	8.07299	0.000102259	0	1.37607
NM_067232	Y111B2A.3	Y111B2A.3.2	0.36	11.096	5.89029	0.000681845	0	-0.734892
NM_001047313	fbxa-182	F42G2.4	0.36	8.93231	9.19136	4.53e-05	0	2.28063
NM_077387	F13E6.3	F13E6.3	0.36	8.88512	10.3029	2.19e-05	0	3.08688
NM_072812	C10B5.1	C10B5.1	0.36	10.6758	6.87776	0.000272704	0	0.284307
NM_069149	D1046.2	D1046.2.1	0.36	9.79124	4.62538	0.00262138	0.01	-2.22501
NM_073880	sun-1	F57B1.2	0.36	10.9432	6.41857	0.000412132	0	-0.175228
NM_065535	F35G12.11	NM_065535	0.36	11.9639	6.36167	0.00043444	0	-0.233864
NM_064518	W07G1.3	W07G1.3	0.36	9.5587	6.37162	0.000430444	0	-0.223586
NM_069027	M116.2	M116.2	0.36	13.3081	8.21266	9.19e-05	0	1.49476
NM_073312	T21C9.4	T21C9.4	0.36	11.1806	9.87192	2.88e-05	0	2.78423
NM_060238	sys-1	T23D8.9a	0.36	9.4835	9.82025	2.97e-05	0	2.74712
NM_066136	egg-2	R01H2.3	0.36	13.0346	8.47057	7.58e-05	0	1.70947
NM_074344	T09F5.10	T09F5.10	0.36	8.91022	4.64772	0.0025549	0.01	-2.19673
NM_062345	fbxc-44	C16A11.6	0.36	11.5895	9.36299	4.03e-05	0	2.41074
NM_067933	B0546.3	B0546.3	0.36	9.1617	3.75652	0.00753832	0.02	-3.38058
NM_059142	fncm-1	F56A3.1	0.36	11.1428	10.7549	1.66e-05	0	3.39186
NM_066746	ncx-7	C07A9.11	0.36	10.3761	7.36058	0.000180685	0	0.742538
NM_061751	F59H6.3	NM_061751	0.36	11.3532	7.01253	0.000242559	0	0.414701
NM_060139	K07A1.1	K07A1.1	0.36	12.7553	9.686	3.25e-05	0	2.64987
NM_063413	puf-5	F54C9.8	0.36	14.6677	9.11292	4.78e-05	0	2.22043
NM_075964	F52D2.6	F52D2.6	0.36	7.56989	4.98012	0.00175822	0.01	-1.78451
NM_062659	ZK177.1	ZK177.1	0.36	7.58503	6.38184	0.000426381	0	-0.213038
NM_058807	T12F5.2	NM_058807	0.36	9.51648	11.5129	1.07e-05	0	3.87687
NM_062495	R05F9.11	R05F9.11	0.36	9.98368	5.49852	0.00101179	0	-1.17289
NM_062144	C16C8.14	C16C8.14	0.36	11.2782	10.6809	1.74e-05	0	3.34278
NM_059743	gna-2	T23G11.2	0.36	12.7009	8.22491	9.11e-05	0	1.5051
NM_060037	rad-54	W06D4.6	0.36	10.1302	10.6555	1.76e-05	0	3.32584
NM_066887	T07C4.3a	T07C4.3a	0.36	11.4409	4.12218	0.00476663	0.01	-2.88114
NM_061894	K02F6.2	K02F6.2	0.36	8.28601	6.60341	0.000348093	0	0.0126558
NM_060220	lsl-1	NM_060220	0.36	12.6907	5.7163	0.000810577	0	-0.926917
NM_058280	mex-3	F53G12.5b	0.36	12.9944	8.43402	7.78e-05	0	1.67939
NM_001129008	F49D11.10.2	F49D11.10.2	0.36	8.42041	4.71167	0.00237477	0.01	-2.11619
NM_061831	B0281.3	B0281.3	0.36	9.67986	9.57189	3.5e-05	0	2.56623
NM_062359	Y52E8A.2	Y52E8A.2	0.36	12.0039	8.13875	9.72e-05	0	1.43218
NM_069729	B0035.6	NM_069729	0.36	11.4713	8.55062	7.14e-05	0	1.77496
NM_075384	Y43F8B.14	NM_075384	0.35	9.23492	8.8783	5.64e-05	0	2.03759
NM_075940	T26C11.6.2	T26C11.6.2	0.35	8.99209	6.09947	0.000556487	0	-0.509157
NM_072077	CD4.8	CD4.8	0.35	9.83846	6.14767	0.000531417	0	-0.457915
NM_067071	sbp-1	Y47D3B.7	0.35	12.9159	10.0584	2.55e-05	0	2.91665
NM_063902	D2089.3	D2089.3	0.35	11.2382	7.81226	0.00012532	0	1.14979
NM_061060	Y63D3A.4	Y63D3A.4	0.35	10.3196	6.72133	0.000313132	0	0.130446
NM_059304	C34G6.5	C34G6.5	0.35	10.1704	9.71744	3.18e-05	0	2.67275
NM_070269	B0513.4	B0513.4	0.35	14.7577	7.84604	0.000122022	0	1.17947
NM_059762	F30F8.1	F30F8.1	0.35	11.4742	5.92827	0.000656899	0	-0.693491
NM_063957	nos-1	NM_063957	0.35	11.4982	6.61374	0.000344863	0	0.0230307
NM_074284	T01C3.1	T01C3.1	0.35	11.2825	6.37291	0.00042993	0	-0.222258
NM_064913	Y34F4.3	Y34F4.3	0.35	8.57224	8.28324	8.71e-05	0	1.55409
NM_072094	F25B4.5	F25B4.5.1	0.35	11.6163	6.68941	0.000322188	0	0.0987143
NM_001129630	C10A4.9	NM_001129630	0.35	7.5752	10.5479	1.88e-05	0	3.25374
NM_066442	R05D3.8	R05D3.8	0.35	10.7904	10.602	1.82e-05	0	3.2901
NM_077493	ZK455.4	ZK455.4	0.35	11.7752	9.04777	5.01e-05	0	2.17008
NM_062418	F35D11.11d	F35D11.11d	0.35	9.57145	9.42723	3.86e-05	0	2.45889
NM_063050	him-14	ZK1127.11	0.35	10.5086	9.1821	4.56e-05	0	2.27354
NM_182257	W03C9.8	W03C9.8	0.35	8.85198	3.72431	0.00785651	0.02	-3.42545
NM_062098	btb-16	F39E9.2	0.35	12.904	9.87517	2.87e-05	0	2.78655
NM_066445	R05D3.3	R05D3.3	0.35	8.61118	8.40942	7.93e-05	0	1.65907
NM_058708	K09H9.2	K09H9.2.2	0.35	11.4432	7.44245	0.000168867	0	0.817839
NM_001026939	F22E5.20	F22E5.20	0.35	7.08698	7.8408	0.000122528	0	1.17487
NM_076660	C03B1.13	C03B1.13	0.35	10.1134	9.32834	4.13e-05	0	2.38464
NM_064167	Y17G7B.14	Y17G7B.14	0.35	8.09425	8.26677	8.82e-05	0	1.54028
NM_060067	gip-2	C45G3.3	0.35	9.36193	6.02815	0.000596057	0	-0.5855
NM_077349	C39B10.3	C39B10.3	0.35	8.17056	6.81433	0.00028834	0	0.222248
NM_001047163	B0205.1	NM_001047163	0.35	10.2154	8.26054	8.86e-05	0	1.53506
NM_063502	T21B10.4	T21B10.4	0.35	10.9804	8.13941	9.72e-05	0	1.43274
NM_060429	C35E7.5	C35E7.5a	0.35	7.75515	6.73044	0.000310599	0	0.139484
NM_064616	F57C2.3	NM_064616	0.35	10.2192	4.45291	0.00320404	0.01	-2.44575
NM_058809	T12F5.1	T12F5.1	0.35	11.1362	9.01901	5.11e-05	0	2.14776
NM_074850	phy-3	T20B3.7	0.35	7.86016	10.0559	2.56e-05	0	2.91489
NM_071828	T08H10.3	T08H10.3	0.35	7.40323	10.549	1.88e-05	0	3.25445
NM_060848	Y18D10A.11	Y18D10A.11	0.35	11.7285	9.75491	3.1e-05	0	2.69994
NM_001027080	K12D12.4	K12D12.4a	0.35	8.78315	5.98402	0.000622121	0	-0.633058
NM_064929	kbp-4	Y92C3B.1	0.35	12.6843	9.47767	3.73e-05	0	2.49648
NM_069078	C49C8.3	C49C8.3	0.35	10.3504	9.87009	2.88e-05	0	2.78291
NM_061325	C24H12.5	NM_061325	0.35	9.80395	4.36549	0.00355313	0.01	-2.5593
NM_072291	esterase	K11G9.2	0.35	8.76406	7.18868	0.000208675	0	0.582202
NM_064008	T05B9.1	T05B9.1	0.35	13.6008	10.835	1.58e-05	0	3.44461
NM_066293	bath-15	C08C3.2	0.35	9.12191	4.25768	0.00404271	0.01	-2.70085
NM_058623	F32B5.4	F32B5.4	0.35	9.59013	4.54519	0.00287624	0.01	-2.32711
NM_069283	C33A12.7	C33A12.7	0.35	10.7599	4.11334	0.00481861	0.01	-2.89299
NM_067698	Y41D4B.17	Y41D4B.17	0.35	10.1448	10.2902	2.21e-05	0	3.07815
NM_076347	F14H12.6	F14H12.6	0.35	7.05009	4.89639	0.00192894	0.01	-1.88685
NM_066712	C48B4.10	NM_066712	0.35	10.6746	8.39934	7.99e-05	0	1.65074
NM_064392	hpr-17	F32A11.2	0.35	10.5734	9.02168	5.1e-05	0	2.14983
NM_059377	T09B4.4	T09B4.4	0.35	9.7367	7.28927	0.000191746	0	0.676393
NM_072665	ech-3	F43H9.1	0.35	11.1795	6.49176	0.000385307	0	-0.100356
NM_062761	ZK1248.15	ZK1248.15	0.35	11.1962	4.19535	0.00435945	0.01	-2.78345
NM_068580	htp-2	NM_068580	0.35	11.7216	4.96241	0.00179289	0.01	-1.80608
NM_077039	T01B10.5	T01B10.5	0.35	8.98663	10.1536	2.4e-05	0	2.98338
NM_071263	C13B7.6	NM_071263	0.35	8.16203	9.19754	4.51e-05	0	2.28535
NM_065770	R02F2.4	R02F2.4	0.35	11.9901	8.34156	8.34e-05	0	1.60278
NM_061564	Y51H7C.7	NM_061564	0.35	10.2348	8.0772	0.000101928	0	1.37968
NM_059837	gla-3	T02E1.3a	0.35	11.506	9.2694	4.29e-05	0	2.34005
NM_181933	ztf-1	F54F2.5b	0.35	8.63568	6.40902	0.000415782	0	-0.185038
NM_073976	F53F4.12	F53F4.12	0.35	10.3619	3.84507	0.00673388	0.02	-3.25795
NM_059346	C27A12.6	NM_059346	0.35	9.22117	6.4094	0.000415636	0	-0.184647
NM_074582	gst-38	F35E8.8	0.35	8.99823	9.902	2.82e-05	0	2.80575
NM_071809	F13A2.4	F13A2.4	0.35	8.39483	8.24439	8.97e-05	0	1.52149
NM_001129265	Y66D12A.16	Y66D12A.16a	0.35	10.4886	8.42958	7.81e-05	0	1.67573
NM_001129622	C02F12.10	C02F12.10	0.35	8.4254	7.81782	0.00012477	0	1.15469
NM_070711	F11E6.7	F11E6.7	0.35	12.0481	11.4518	1.11e-05	0	3.83895
NM_059737	T23G11.7a	T23G11.7a	0.35	9.19071	9.83949	2.94e-05	0	2.76096
NM_001027662	Y37D8A.25	Y37D8A.25	0.35	10.7283	8.11987	9.86e-05	0	1.41611
NM_069824	gem-4	T12A7.1.2	0.35	11.0863	9.7562	3.1e-05	0	2.70088
NM_073097	ZK287.7	ZK287.7	0.35	10.4022	10.8683	1.55e-05	0	3.46648
NM_062111	bath-30	F14D2.12	0.35	11.1978	9.44857	3.8e-05	0	2.47481
NM_059177	F55A12.10	F55A12.10	0.35	11.972	7.86341	0.000120365	0	1.19468
NM_069689	C08F8.3	C08F8.3	0.35	11.9482	9.61741	3.4e-05	0	2.5997
NM_059677	inx-14	NM_059677	0.35	12.0517	10.278	2.22e-05	0	3.06976
NM_074562	fbxa-197	T06C12.4	0.34	9.21612	8.1966	9.3e-05	0	1.48121
NM_001038325	F56D6.12	F56D6.12	0.34	9.04727	5.21877	0.00135726	0.01	-1.49829
NM_063700	nos-3	Y53C12B.3b	0.34	7.94597	4.16128	0.00454408	0.01	-2.82884
NM_001028786	hsp-17	F52E1.7b	0.34	12.8495	10.2515	2.26e-05	0	3.05145
NM_182195	btb-2	T25D10.5	0.34	8.85253	5.40879	0.00111052	0	-1.27609
NM_064882	T24C4.5	T24C4.5	0.34	10.7041	7.04741	0.000235384	0	0.448129
NM_001128941	C01G8.1	C01G8.1b	0.34	12.419	8.52402	7.28e-05	0	1.75326
NM_072332	T15B7.6	T15B7.6	0.34	6.43739	7.80974	0.00012557	0	1.14758
NM_001038314	C46G7.5	C46G7.5	0.34	7.97424	8.94049	5.4e-05	0	2.08647
NM_074079	end-3	F58E10.5	0.34	8.36803	10.2661	2.24e-05	0	3.0615
NM_067160	ung-1	Y56A3A.29b	0.34	11.1252	9.42617	3.86e-05	0	2.45809
NM_001129147	K01C8.7	K01C8.7a	0.34	8.82255	5.97263	0.000629053	0	-0.645369
NM_060399	kbp-5	C34B2.2	0.34	11.5328	5.24754	0.00131625	0.01	-1.46433
NM_075130	Y59A8B.12	Y59A8B.12	0.34	13.0124	8.84542	5.77e-05	0	2.01163
NM_059072	F21F3.3	F21F3.3	0.34	13.298	7.66032	0.000141455	0	1.01501
NM_074372	srd-28	M01B2.2	0.34	7.76951	8.53281	7.24e-05	0	1.76044
NM_062980	fis-1	F41G3.4	0.34	8.22033	9.29574	4.22e-05	0	2.36002
NM_171252	Y55F3AM.3	NM_171252	0.34	10.2836	4.40823	0.00337748	0.01	-2.50365
NM_072033	F08F3.6	F08F3.6	0.34	10.5655	9.01398	5.13e-05	0	2.14384
NM_059288	nhr-2	C32F10.6	0.34	7.73469	8.41334	7.91e-05	0	1.66232
NM_058896	cyb-2.2	NM_058896	0.34	12.9417	7.86699	0.000120027	0	1.19782
NM_001136340	F14D2.6	F14D2.6	0.34	6.84754	5.49459	0.0010159	0	-1.17739
NM_001027459	par-2	NM_001027459	0.34	9.67811	3.95702	0.00584837	0.02	-3.10443
NM_059445	san-1	ZC328.4	0.34	10.4274	6.63052	0.000339682	0	0.039875
NM_067472	Y38C1AA.6	Y38C1AA.6	0.34	8.69898	6.23854	0.000487537	0	-0.362099
NM_062467	C33F10.11	C33F10.11	0.34	8.58315	6.21449	0.000498741	0	-0.387364
NM_063204	F18A1.7	F18A1.7.1	0.34	13.4182	10.9437	1.48e-05	0	3.51566
NM_063059	T02G5.11	T02G5.11	0.34	11.2079	10.1999	2.33e-05	0	3.01567
NM_060178	C04F12.7	C04F12.7	0.34	9.66798	4.51358	0.00298414	0.01	-2.36761
NM_064146	W03C9.1	W03C9.1	0.34	8.91946	7.29094	0.000191478	0	0.67795
NM_064770	F40G9.5	F40G9.5	0.34	8.47849	6.83999	0.000281896	0	0.247406
NM_071826	Y47D7A.14	Y47D7A.14	0.34	8.03531	10.2147	2.31e-05	0	3.02593
NM_074066	R10D12.12	R10D12.12	0.34	10.867	9.26044	4.32e-05	0	2.33326
NM_066753	T05G5.4	T05G5.4	0.34	8.23181	6.25583	0.000479658	0	-0.343983
NM_058271	Y48G1C.1	Y48G1C.1	0.34	11.1381	8.02619	0.000106017	0	1.33592
NM_077081	M02D8.2	M02D8.2	0.34	8.168	7.81682	0.000124869	0	1.15381
NM_066888	T07C4.3b	T07C4.3b	0.34	12.4088	5.43608	0.00107941	0	-1.2446
NM_001047378	C02D5.3c	C02D5.3c	0.34	7.48924	8.00194	0.000108026	0	1.31503
NM_058609	Y23H5A.4	NM_058609	0.34	8.74501	9.46982	3.75e-05	0	2.49064
NM_001129070	mbtr-1	Y48G1A.6a	0.34	9.38832	5.84397	0.000713718	0	-0.785631
NM_069081	C49C8.2	C49C8.2	0.34	10.0712	8.56313	7.08e-05	0	1.78515
NM_059351	ZK484.4	ZK484.4a	0.34	9.20155	6.51333	0.00037778	0	-0.0784077
NR_000646	F11A5.14	F11A5.14	0.34	11.431	3.43544	0.0114623	0.03	-3.83376
NM_059423	ima-2	F26B1.3.1	0.34	13.9297	8.5533	7.13e-05	0	1.77715
NM_059644	R06C7.1	R06C7.1	0.34	13.463	10.2167	2.31e-05	0	3.0273
NM_066901	H04D03.1	NM_066901	0.34	7.86159	8.78638	6.02e-05	0	1.96479
NM_001129028	R05D7.7	R05D7.7	0.34	9.09766	9.7571	3.1e-05	0	2.70153
NM_059688	C15A11.4	C15A11.4	0.34	9.4535	10.231	2.29e-05	0	3.03724
NM_074137	F40G12.11	F40G12.11	0.34	10.9732	8.36886	8.17e-05	0	1.62548
NM_001029176	nspc-3	C03G5.10	0.34	11.0047	6.65127	0.000333398	0	0.0606552
NM_182368	C45H4.14	C45H4.14b	0.34	7.81278	5.44855	0.00106551	0	-1.23023
NM_001028071	F58F9.3	F58F9.3b	0.34	10.4656	10.3526	2.12e-05	0	3.12105
NM_060153	T05F1.2	T05F1.2	0.34	12.2875	7.94186	0.000113193	0	1.26305
NM_068753	dehydrogenase	C06E4.6	0.34	7.1512	8.001	0.000108105	0	1.31422
NM_069750	H02I12.5	H02I12.5	0.34	11.5378	8.70423	6.39e-05	0	1.89916
NM_071619	F59B1.2	F59B1.2.1	0.34	14.1698	10.2248	2.3e-05	0	3.03295
NM_077274	F19C6.5	F19C6.5	0.34	8.71685	6.24651	0.000483888	0	-0.353746
NM_076721	GARS\/AIRS\/GART	F38B6.4	0.34	12.3616	9.41051	3.9e-05	0	2.44638
NM_001026663	Y87G2A.18	Y87G2A.18	0.34	11.2909	9.15906	4.63e-05	0	2.25589
NM_171780	mes-1	F54F7.5	0.34	7.75163	4.70271	0.00239912	0.01	-2.12743
NM_062344	C16A11.3	NM_062344	0.34	7.88779	5.06828	0.00159646	0.01	-1.67785
NM_062823	C29H12.5	C29H12.5	0.34	10.8139	4.32945	0.00370911	0.01	-2.60643
NM_182269	F09C12.2	F09C12.2	0.34	8.45214	6.84807	0.0002799	0	0.255315
NM_067289	Y39E4A.1	NM_067289	0.34	8.08401	8.59981	6.89e-05	0	1.81494
NM_001027960	F13B12.7	F13B12.7	0.34	7.00308	4.23167	0.00417172	0.01	-2.73526
NM_171042	Y62F5A.9	Y62F5A.9	0.34	8.84646	10.2694	2.23e-05	0	3.06378
NM_074183	F08H9.2	F08H9.2	0.34	9.91385	5.91258	0.000667076	0	-0.710568
NM_059191	F27C1.3	F27C1.3	0.34	9.04009	8.97284	5.28e-05	0	2.11178
NM_063701	nos-3	Y53C12B.3a	0.34	9.13854	2.98007	0.0212994	0.05	-4.49599
NM_182199	bath-28	F14D2.13a	0.34	11.1467	9.71421	3.19e-05	0	2.67041
NM_059438	ZC308.4	ZC308.4a	0.34	10.7297	8.69288	6.44e-05	0	1.89004
NM_074182	coh-3	F08H9.1	0.34	10.861	8.71934	6.32e-05	0	1.91127
NM_059230	cey-3	M01E11.5.1	0.34	14.8713	9.05686	4.97e-05	0	2.17713
NM_069145	C27B7.5	NM_069145	0.34	11.9609	10.3469	2.13e-05	0	3.11714
NM_071165	F36F12.8	F36F12.8	0.34	11.3776	9.26145	4.32e-05	0	2.33402
NM_064543	lem-2	W01G7.5	0.34	8.33016	4.93929	0.00183927	0.01	-1.83429
NM_074511	Y6E2A.7	Y6E2A.7	0.34	7.91805	8.62726	6.75e-05	0	1.83717
NM_001027957	F11E6.11	F11E6.11.1	0.34	10.3324	6.48988	0.000385972	0	-0.102275
NM_072478	cyp-35A1	C03G6.14	0.34	9.04348	8.2244	9.11e-05	0	1.50466
NM_069070	cyp-33E3	F42A9.4	0.34	10.6315	9.90011	2.82e-05	0	2.80439
NM_063101	E04F6.8	NM_063101	0.34	14.1977	10.4982	1.94e-05	0	3.22021
NM_001038383	D2063.4	NM_001038383	0.34	9.04282	6.28015	0.000468815	0	-0.318557
NM_070962	R09A1.2	R09A1.2	0.34	9.40125	3.23153	0.0150745	0.04	-4.12784
NM_063919	cdl-1	R06F6.1.1	0.34	10.8461	6.28054	0.000468647	0	-0.318158
NM_064823	fem-2	T19C3.8	0.33	11.3073	3.73062	0.00779304	0.02	-3.41665
NM_059933	F43G9.5	F43G9.5	0.33	11.7653	7.99416	0.00010868	0	1.30832
NM_171597	Y39B6A.11	Y39B6A.11	0.33	9.87495	9.09492	4.84e-05	0	2.20655
NM_072090	C14C11.2	C14C11.2.2	0.33	11.6783	8.36362	8.2e-05	0	1.62113
NM_059712	chs-1	T25G3.2.2	0.33	13.2082	9.3851	3.97e-05	0	2.42735
NM_067204	Y75B8A.32	Y75B8A.32	0.33	8.34204	9.74017	3.13e-05	0	2.68926
NM_077640	C23H4.6	C23H4.6	0.33	9.00415	4.57607	0.00277498	0.01	-2.28768
NM_068147	W03B1.9	W03B1.9	0.33	8.62359	4.52943	0.00292947	0.01	-2.34728
NM_070940	srbc-12	K09C6.4	0.33	6.82322	7.24904	0.000198322	0	0.63885
NM_067851	Y54G2A.12	Y54G2A.12	0.33	10.3641	7.64269	0.000143474	0	0.999228
NM_060111	skr-2	F46A9.4	0.33	13.2657	10.4949	1.94e-05	0	3.21795
NM_058506	emr-1	NM_058506	0.33	12.0711	6.64795	0.000334395	0	0.0573314
NM_170795	C54G6.5	C54G6.5	0.33	7.43452	4.77345	0.00221402	0.01	-2.03893
NM_062145	C16C8.13	NM_062145	0.33	11.0228	9.38801	3.96e-05	0	2.42953
NM_065697	K10D2.4	K10D2.4	0.33	12.4981	3.71212	0.0079808	0.02	-3.44248
NM_001038443	C41G11.1	C41G11.1b	0.33	13.1565	9.49626	3.68e-05	0	2.51029
NM_001038376	B0238.15	B0238.15	0.33	7.32508	10.3337	2.15e-05	0	3.10809
NM_078245	W10G6.1	NM_078245	0.33	7.11022	2.86831	0.0249005	0.05	-4.66112
NM_075497	fbxa-113	Y113G7B.6	0.33	7.83255	10.0563	2.56e-05	0	2.9152
NM_072556	C50E3.5	C50E3.5	0.33	11.8338	6.95483	0.000254979	0	0.359112
NM_068759	C06E4.8	C06E4.8	0.33	10.3196	8.46932	7.58e-05	0	1.70844
NM_059226	M01A10.1	M01A10.1	0.33	10.7722	10.3068	2.18e-05	0	3.08961
NM_064286	clec-8	Y38E10A.4	0.33	10.8475	10.0655	2.54e-05	0	2.92168
NM_072659	Y97E10AR.4	NM_072659	0.33	10.6247	6.86319	0.000276208	0	0.270095
NM_069311	srm-3	NM_069311	0.33	8.14882	5.82455	0.000727571	0	-0.806979
NM_063338	F35C11.5	F35C11.5	0.33	11.3008	7.9265	0.000114557	0	1.24972
NM_170809	hex-4	Y51F10.5	0.33	8.34418	5.86213	0.000701021	0	-0.765696
NM_181972	npp-9	F59A2.1b.1	0.33	13.7269	4.84849	0.00203485	0.01	-1.94584
NM_078239	R11.4	R11.4	0.33	7.15211	7.20424	0.000205951	0	0.596834
NM_061226	F31C3.5	NM_061226	0.33	12.4547	8.55686	7.11e-05	0	1.78005
NM_069031	M116.5	NM_069031	0.33	10.5576	7.1741	0.000211268	0	0.568458
NM_001028310	Y51H4A.25	Y51H4A.25a	0.33	9.95792	7.33014	0.000185315	0	0.714368
NM_075294	Y39B6A.42	NM_075294	0.33	8.52132	5.14273	0.00147271	0.01	-1.58863
NM_059033	C10H11.7	C10H11.7	0.33	9.35236	8.01613	0.000106845	0	1.32726
NM_064615	btb-20	F57C2.1	0.33	11.9524	9.11002	4.79e-05	0	2.2182
NM_058406	C54G6.1	C54G6.1b	0.33	9.99453	10.5977	1.83e-05	0	3.2872
NM_181958	R148.3	R148.3b	0.33	9.42231	7.23157	0.000201259	0	0.622488
NM_068403	ZK616.2	ZK616.2	0.33	10.2803	6.10366	0.000554256	0	-0.504692
NM_001038475	T25B2.2	NM_001038475	0.33	8.73783	5.43589	0.00107961	0	-1.24481
NM_078149	R03A10.1	R03A10.1	0.33	9.84723	9.33471	4.11e-05	0	2.38945
NM_064883	T24C4.1	T24C4.1	0.33	11.7481	10.0064	2.64e-05	0	2.87994
NM_067861	clec-85	NM_067861	0.33	11.2532	7.66015	0.000141473	0	1.01486
NM_066898	M03C11.6	M03C11.6	0.33	10.27	9.61099	3.41e-05	0	2.59499
NM_065355	F34D10.2	F34D10.2.1	0.33	9.72257	6.37	0.000431093	0	-0.225262
NM_078020	T24C2.2	T24C2.2	0.33	7.80631	5.83654	0.000718981	0	-0.79379
NM_059858	F52B5.2	F52B5.2	0.33	10.9267	8.34134	8.34e-05	0	1.6026
NM_001047381	C08C3.4	C08C3.4b	0.33	11.6587	4.27184	0.00397437	0.01	-2.68216
NM_060350	exos-3	F59C6.4.2	0.33	11.4817	7.94454	0.000112956	0	1.26538
NM_061757	bath-5	F59H6.11	0.33	10.5056	5.15791	0.00144881	0.01	-1.57053
NM_001128952	rsa-1	C25A1.9b	0.33	12.9699	7.82242	0.000124318	0	1.15873
NM_058408	Y34D9A.4	Y34D9A.4	0.33	10.5144	6.08165	0.000566086	0	-0.528166
NM_001083229	M199.9	NM_001083229	0.33	6.52636	4.16467	0.00452532	0.01	-2.82432
NM_073853	try-10	NM_073853	0.33	8.68681	7.78587	0.000127966	0	1.12654
NM_058926	C18E3.3	C18E3.3	0.33	9.57334	5.1051	0.00153386	0.01	-1.63362
NM_073953	C56A3.4	NM_073953	0.33	10.0792	5.27395	0.00127982	0.01	-1.43326
NM_065314	C34C12.4	C34C12.4.1	0.33	12.1183	10.0031	2.64e-05	0	2.8776
NM_073897	nasp-2	C50B6.2.2	0.33	14.0374	8.33419	8.39e-05	0	1.59665
NM_058802	hus-1	H26D21.1	0.33	10.597	6.99776	0.000245672	0	0.400504
NM_066711	C48B4.9	C48B4.9	0.33	10.4189	9.92088	2.79e-05	0	2.81922
NM_072486	srsx-24	C03G6.16	0.33	8.13103	5.10095	0.00154078	0.01	-1.6386
NM_001129325	T07A9.15	T07A9.15	0.33	10.3153	5.04166	0.00164348	0.01	-1.70994
NM_070682	C49C3.7	C49C3.7	0.33	12.3237	8.76025	6.14e-05	0	1.94397
NM_001028141	zen-4	M03D4.1d.1	0.33	10.7468	8.76284	6.12e-05	0	1.94604
NM_076866	F48E3.4	F48E3.4	0.33	13.9315	7.54658	0.000155078	0	0.912661
NM_064181	Y57A10A.2	NM_064181	0.33	9.51801	7.31293	0.000187993	0	0.698398
NM_063212	F18A1.8	F18A1.8	0.33	12.3666	5.89105	0.000681333	0	-0.734058
NM_001029196	spr-3	C07A12.5a	0.33	7.9476	5.60488	0.000907275	0	-1.05197
NM_001027138	cki-2	T05A6.2b	0.33	9.08109	3.56585	0.00965045	0.03	-3.64815
NM_073162	N-methyltransferase	T07C12.9	0.33	10.7065	5.08596	0.00156605	0.01	-1.65659
NM_067904	Y67D8A.3	NM_067904	0.33	8.31695	3.85866	0.00661893	0.02	-3.23922
NM_072440	C05C8.9	C05C8.9b.1	0.33	8.98682	6.87966	0.000272251	0	0.286157
NM_068997	F35H10.5	F35H10.5	0.33	11.4931	7.33693	0.000184271	0	0.720655
NM_001027754	Y56A3A.36	Y56A3A.36	0.33	8.42517	10.055	2.56e-05	0	2.9143
NM_062238	F12E12.1	F12E12.1	0.33	7.99171	7.93328	0.000113953	0	1.2556
NM_001129328	T12G3.7	NM_001129328	0.33	9.59151	4.09961	0.00490056	0.01	-2.91143
NM_059153	B0261.7	B0261.7	0.33	12.9097	8.83483	5.82e-05	0	2.00325
NM_001129667	F23D12.10	F23D12.10	0.33	7.93453	4.74622	0.00228333	0.01	-2.07291
NM_073986	F58G11.6	F58G11.6	0.33	10.2083	6.51487	0.00037725	0	-0.0768457
NM_059117	tag-300	Y110A7A.12	0.33	9.16484	8.98045	5.25e-05	0	2.11772
NM_074636	F14H3.3	F14H3.3	0.33	8.62418	8.28993	8.67e-05	0	1.55969
NM_066075	Y102E9.2	Y102E9.2a	0.33	10.1211	4.89636	0.00192901	0.01	-1.88689
NM_065101	Y48G9A.11	NM_065101	0.33	9.30837	3.53852	0.0100026	0.03	-3.68687
NM_061761	btb-3	B0047.2	0.33	7.55364	5.77426	0.000764884	0	-0.862508
NM_070596	map-2	NM_070596	0.33	10.2624	7.67164	0.000140174	0	1.02513
NM_063022	F22D3.5	NM_063022	0.33	8.55255	7.29782	0.00019038	0	0.68435
NM_070322	K01G12.3	K01G12.3	0.33	7.6372	6.82744	0.000285028	0	0.235106
NM_062622	EEED8.13	EEED8.13	0.33	8.17793	6.01101	0.00060603	0	-0.603939
NM_061749	math-32	F59H6.4	0.33	8.32523	4.87881	0.00196708	0.01	-1.90846
NM_070507	Y105C5B.19	Y105C5B.19	0.33	9.6614	6.76155	0.000302124	0	0.170273
NM_058820	ptr-2	C32E8.8	0.32	12.6906	10.1879	2.35e-05	0	3.0073
NM_074305	C25D7.6	C25D7.6	0.32	12.3918	7.83395	0.000123191	0	1.16886
NM_070144	lin-54	JC8.6b	0.32	12.0752	4.92846	0.00186146	0.01	-1.84754
NM_065698	cid-1	NM_065698	0.32	10.2231	4.37249	0.00352369	0.01	-2.55017
NM_064614	btb-19	F57C2.2	0.32	11.8517	10.6269	1.79e-05	0	3.30674
NM_075500	Y113G7B.12	Y113G7B.12	0.32	7.74494	8.1599	9.57e-05	0	1.45014
NM_069357	kin-21	W08D2.8	0.32	8.20953	5.4324	0.00108354	0	-1.24883
NM_060180	rnh-1.3	NM_060180	0.32	11.9834	8.52042	7.3e-05	0	1.75031
NM_069629	ZK593.2	ZK593.2	0.32	10.5801	3.82766	0.00688429	0.02	-3.28198
NM_061701	math-14	C16C4.4	0.32	10.9103	6.95347	0.000255279	0	0.357805
NM_066478	ZC21.8	ZC21.8	0.32	7.39357	8.53005	7.25e-05	0	1.75818
NM_058984	Y119C1B.9	NM_058984	0.32	12.8355	9.32456	4.14e-05	0	2.38179
NM_072771	pos-1	F52E1.1	0.32	14.7285	8.45904	7.64e-05	0	1.69999
NM_068797	F55G1.5	F55G1.5	0.32	9.64715	4.42739	0.00330186	0.01	-2.47879
NM_058786	Y47G6A.1.2	Y47G6A.1.2	0.32	10.8156	6.79711	0.000292758	0	0.205323
NM_001028250	pig-1	W03G1.6a	0.32	9.26287	4.60574	0.00268138	0.01	-2.24992
NM_074167	nxf-2	C15H11.6.2	0.32	11.1972	5.89985	0.000675463	0	-0.724446
NM_069301	esterase	F27C8.6.1	0.32	14.5391	7.71711	0.000135162	0	1.06565
NM_067055	Y47D3A.28	NM_067055	0.32	10.8375	7.45147	0.000167618	0	0.8261
NM_065132	Y54F10BM.9	Y54F10BM.9	0.32	10.6661	10.7328	1.68e-05	0	3.37723
NM_068569	Y73B6BL.14	Y73B6BL.14	0.32	9.23587	9.62235	3.39e-05	0	2.60333
NM_068326	C24D10.5	NM_068326	0.32	7.41714	7.14746	0.000216098	0	0.543294
NM_065836	B0244.8	B0244.8	0.32	11.0475	4.41422	0.00335363	0.01	-2.49587
NM_058866	T20F5.7	T20F5.7	0.32	9.63495	7.6261	0.000145405	0	0.984347
NM_069907	B0001.2	B0001.2	0.32	8.80268	8.53811	7.21e-05	0	1.76476
NM_001047491	JC8.11	NM_001047491	0.32	8.64609	4.48498	0.00308566	0.01	-2.40438
NM_065823	abi-1	B0336.6.2	0.32	13.5363	9.81489	2.99e-05	0	2.74326
NM_001027104	mig-14	R06B9.6	0.32	11.0762	8.04038	0.000104861	0	1.34811
NM_065652	C27F2.9	C27F2.9	0.32	10.096	9.35417	4.05e-05	0	2.4041
NM_076766	pes-23	F14B8.3	0.32	8.43106	9.07323	4.92e-05	0	2.18979
NM_001047586	Y57G11C.52	Y57G11C.52	0.32	7.44477	9.64019	3.35e-05	0	2.6164
NM_068880	C33H5.6	C33H5.6	0.32	10.3557	9.80639	3e-05	0	2.73714
NM_069536	F01D4.5	F01D4.5b	0.32	9.85082	5.55813	0.00095165	0	-1.10494
NM_075247	Y69H2.7	Y69H2.7	0.32	9.10002	2.98191	0.0212448	0.05	-4.49326
NM_072385	F20A1.9	F20A1.9	0.32	12.977	7.49205	0.000162132	0	0.863143
NM_058513	Y71G12A.4	Y71G12A.4	0.32	8.73136	6.65822	0.000331324	0	0.0676002
NM_001037891	helicase	T23H2.3	0.32	11.2634	7.25498	0.000197336	0	0.6444
NM_171075	F42G9.1a	F42G9.1a	0.32	8.49391	6.23548	0.000488948	0	-0.365313
NM_060771	K11D2.1	K11D2.1	0.32	8.32747	8.69127	6.45e-05	0	1.88875
NM_077659	ceh-40	NM_077659	0.32	7.49514	6.50204	0.000381699	0	-0.0898898
NM_066956	Y39A1A.20	NM_066956	0.32	9.74903	6.20568	0.000502917	0	-0.396633
NM_060834	bath-35	W02A11.8	0.32	8.73193	7.29387	0.000191009	0	0.680677
NM_064598	F26H11.4	F26H11.4	0.32	10.9498	8.0084	0.000107487	0	1.3206
NM_060995	W04A4.5	W04A4.5	0.32	10.322	7.90117	0.00011685	0	1.22766
NM_067187	Y75B8A.16	Y75B8A.16	0.32	10.3659	8.0662	0.000102794	0	1.37026
NM_059678	inx-14	NM_059678	0.32	12.1772	10.1087	2.47e-05	0	2.95201
NM_059899	D1081.6	NM_059899	0.32	9.27237	7.31554	0.000187584	0	0.70082
NM_001028334	Y54G2A.5	NM_001028334	0.32	12.0259	7.12049	0.000221115	0	0.517744
NM_071876	C18G1.5.1	C18G1.5.1	0.32	14.7142	10.0666	2.54e-05	0	2.92245
NM_001027053	H20J04.9	H20J04.9	0.32	9.63683	5.34029	0.00119316	0.01	-1.35562
NM_066941	hpr-9	Y39A1A.23.1	0.32	9.84612	7.7167	0.000135207	0	1.06528
NM_074168	set-31	C15H11.5.1	0.32	9.40467	7.60317	0.000148122	0	0.963743
NM_065501	C28A5.2	NM_065501	0.32	10.2808	7.11725	0.000221725	0	0.514674
NM_067058	pen-2	NM_067058	0.32	10.7861	8.15813	9.58e-05	0	1.44864
NM_059901	D1081.7	D1081.7a	0.32	12.738	6.58009	0.000355518	0	-0.0108293
NM_063827	C07E3.9	C07E3.9	0.32	9.24857	8.14559	9.67e-05	0	1.43799
NM_069588	ZC168.6	ZC168.6	0.32	10.7227	6.16924	0.000520613	0	-0.435081
NM_001038273	F40H6.6	F40H6.6	0.32	10.421	6.56771	0.000359533	0	-0.0233237
NM_070770	F33E11.3	NM_070770	0.32	9.16344	4.11369	0.00481652	0.01	-2.89252
NM_065655	C27F2.7	C27F2.7	0.32	9.58374	6.33167	0.000446751	0	-0.264945
NM_001028549	C50B8.6	C50B8.6	0.32	10.0771	6.79745	0.00029267	0	0.205658
NM_077316	F44A6.5	F44A6.5	0.32	10.0705	10.29	2.21e-05	0	3.07804
NM_001038332	K03H6.6	K03H6.6	0.32	8.4754	8.61722	6.8e-05	0	1.82904
NM_066710	C48B4.8	C48B4.8	0.32	10.4268	10.2828	2.22e-05	0	3.07303
NM_058555	icp-1	NM_058555	0.32	10.9175	5.24954	0.00131345	0.01	-1.46198
NM_001028663	egl-9	F22E12.4d	0.32	10.0131	4.97155	0.0017749	0.01	-1.79494
NM_001026125	dyf-3	C04C3.5c	0.32	9.23876	7.27886	0.000193424	0	0.666692
NM_171363	puf-11	Y73B6BL.38	0.32	13.3511	5.98591	0.000620978	0	-0.631014
NM_065618	C35D10.13	C35D10.13	0.32	12.2239	7.81402	0.000125146	0	1.15134
NM_071804	F32D1.7	F32D1.7	0.32	12.2163	8.73351	6.25e-05	0	1.92261
NM_070681	C49C3.6	C49C3.6	0.32	12.6044	5.19345	0.00139455	0.01	-1.52829
NM_071997	carboxylesterase	C52A10.2	0.32	10.2319	8.36354	8.2e-05	0	1.62106
NM_001027489	K04C2.8	K04C2.8	0.32	8.16796	9.70228	3.21e-05	0	2.66173
NM_065379	C36A4.8	C36A4.8	0.32	10.7871	8.68851	6.46e-05	0	1.88654
NM_069056	cks-1	C09G4.3	0.32	12.3319	9.32619	4.13e-05	0	2.38302
NM_061762	bath-24	B0047.3	0.32	10.1174	7.02913	0.000239114	0	0.430627
NM_171920	ife-3	NM_171920	0.32	10.0284	5.53885	0.000970655	0	-1.12687
NM_064349	F58G1.2.2	F58G1.2.2	0.32	11.3126	4.07216	0.005069	0.02	-2.94835
NM_062765	H41C03.3	H41C03.3.1	0.32	10.4127	6.32035	0.000451496	0	-0.276694
NM_001047450	C27D8.3b	C27D8.3b	0.32	9.59133	4.23802	0.00413979	0.01	-2.72684
NM_062520	F59A6.5	F59A6.5	0.32	11.6061	6.52305	0.000374446	0	-0.068543
NM_064948	Y119D3B.11	Y119D3B.11.2	0.32	10.7526	7.87317	0.000119446	0	1.20322
NM_058272	Y48G1C.7	Y48G1C.7	0.32	9.80747	3.36854	0.012532	0.03	-3.92974
NM_068778	T12B3.4	NM_068778	0.32	10.1669	7.04777	0.000235311	0	0.448472
NM_001038326	F56D6.13	F56D6.13	0.32	9.02439	5.30908	0.00123309	0.01	-1.39208
NM_059742	T23G11.3	T23G11.3	0.32	10.02	4.80035	0.00214787	0.01	-2.00548
NM_001129600	ZC250.4	ZC250.4	0.32	9.40144	4.89781	0.00192591	0.01	-1.88511
NM_064966	fbxa-30	ZC47.4	0.32	8.20381	7.73202	0.000133564	0	1.07889
NM_069239	T20D3.2	T20D3.2.2	0.32	15.5884	5.39024	0.00113226	0	-1.29758
NM_078047	C05G5.2	C05G5.2	0.32	10.7357	8.68963	6.46e-05	0	1.88743
NM_075498	fbxb-59	Y113G7B.8	0.32	6.85466	2.95565	0.022036	0.05	-4.532
NM_070636	Y116A8C.36	Y116A8C.36	0.32	9.26276	8.68265	6.49e-05	0	1.88182
NM_063378	evl-20	F22B5.1	0.32	12.1236	6.44443	0.00040242	0	-0.1487
NM_001025840	C26C6.9	C26C6.9	0.32	9.94084	3.85568	0.0066439	0.02	-3.24332
NM_078237	R11.1	R11.1	0.32	10.7637	8.43427	7.78e-05	0	1.67959
NM_069552	zim-3	T07G12.11	0.32	10.3339	6.11439	0.000548585	0	-0.49326
NM_064679	Y53F4A.2	NM_064679	0.32	8.75682	4.01049	0.00547119	0.02	-3.03171
NM_068474	spe-27	C06E7.6	0.32	7.84089	8.66606	6.57e-05	0	1.86847
NM_001028064	F56D6.8	F56D6.8	0.32	8.05668	4.76432	0.002237	0.01	-2.05031
NM_064062	mdt-8	Y62F5A.1b	0.32	11.6332	7.82553	0.000124012	0	1.16147
NM_058806	glh-4	T12F5.3.1	0.32	11.1279	6.56624	0.000360013	0	-0.0248094
NM_062109	transposase	NM_062109	0.32	7.81862	7.24045	0.000199761	0	0.630804
NM_062985	T13C2.4	T13C2.4	0.32	10.6041	6.67253	0.000327095	0	0.0818937
NM_182000	Y18D10A.1	Y18D10A.1	0.32	9.61036	3.38637	0.0122367	0.03	-3.90411
NM_001028601	F08F3.9	F08F3.9a	0.32	8.86393	4.58656	0.00274148	0.01	-2.27431
NM_066367	K06H7.8	K06H7.8	0.32	9.56474	3.13742	0.0171395	0.04	-4.26498
NM_001026616	nfya-2	Y53H1A.5	0.32	9.95133	7.3692	0.000179398	0	0.750494
NM_171748	C28G1.6	C28G1.6	0.32	10.3673	8.45408	7.67e-05	0	1.69591
NM_058836	T03F1.5	T03F1.5	0.32	10.863	3.17632	0.0162513	0.04	-4.20819
NM_171568	Y39B6A.39	Y39B6A.39	0.32	9.84979	3.45667	0.0111437	0.03	-3.8034
NM_001028578	D1086.10	NM_001028578	0.32	16.0189	7.42234	0.000171685	0	0.799412
NM_072718	air-1	K07C11.2.1	0.32	12.3297	7.29116	0.000191443	0	0.678152
NM_064585	R06A4.2	R06A4.2.1	0.32	10.3734	5.81018	0.00073802	0	-0.822812
NM_067414	T12D8.5	T12D8.5	0.32	14.49	9.65748	3.31e-05	0	2.62905
NM_068136	F15E6.3	F15E6.3	-2.07	11.484	-55.0028	3.07e-10	0	13.6597
NM_068647	C17H12.8	C17H12.8	-1.59	11.485	-43.5129	1.5e-09	0	12.5616
NM_071707	nlp-30	B0213.5	-1.51	11.3657	-18.9012	4.07e-07	0	7.38948
NM_067732	col-108	Y41D4A.2	-1.44	11.5534	-46.4796	9.58e-10	0	12.8909
NM_001026185	C01G10.16	C01G10.16	-1.42	8.93087	-32.246	1.13e-08	0	10.8889
NM_001028942	fipr-12	T07C12.13	-1.39	8.56094	-5.59759	0.000914036	0	-1.06021
NM_001129468	F38B7.2	F38B7.2b	-1.35	10.3289	-28.8507	2.39e-08	0	10.2046
NM_071706	nlp-31	B0213.6	-1.32	12.7208	-19.686	3.1e-07	0	7.67118
NM_071824	Y47D7A.12	Y47D7A.12	-1.28	8.38216	-23.616	9.18e-08	0	8.90707
NM_075401	nlp-26	Y43F8C.2	-1.26	9.64646	-24.994	6.28e-08	0	9.28217
NM_070865	F48G7.4	F48G7.4	-1.26	8.77153	-27.6053	3.22e-08	0	9.92539
NM_071708	nlp-29	B0213.4	-1.25	12.6879	-17.5023	6.8e-07	0	6.85275
NM_074353	C41G6.13	C41G6.13	-1.24	10.6318	-30.5612	1.62e-08	0	10.5626
NM_070098	scl-11	NM_070098	-1.22	11.8679	-30.5414	1.63e-08	0	10.5586
NM_071927	C02E7.1	NM_071927	-1.2	9.75626	-24.7783	6.65e-08	0	9.2252
NM_064849	T17H7.1	T17H7.1	-1.19	8.9775	-33.7247	8.36e-09	0	11.1559
NM_072940	srsx-34	C25E10.3a	-1.16	10.3743	-23.9739	8.3e-08	0	9.00708
NM_001047602	ZK822.5	ZK822.5a.1	-1.16	10.5357	-21.8202	1.56e-07	0	8.37552
NM_071034	nhr-260	C38C3.9	-1.15	8.40314	-27.1493	3.6e-08	0	9.81891
NM_065097	cpt-3	Y48G9A.10	-1.15	10.9263	-23.4408	9.65e-08	0	8.85744
NM_072461	F07G11.9	F07G11.9	-1.15	10.5724	-34.2748	7.49e-09	0	11.2509
NM_077846	col-183	F02D10.1	-1.15	12.862	-29.1254	2.24e-08	0	10.264
NM_063485	oac-46	T14D7.2	-1.11	10.2515	-19.9365	2.85e-07	0	7.75837
NM_058646	W03D8.8	W03D8.8	-1.11	8.72491	-28.6861	2.49e-08	0	10.1686
NM_062167	W09G10.1	W09G10.1	-1.1	10.2057	-23.918	8.43e-08	0	8.99158
NM_068123	col-33	F36A4.6	-1.1	11.7276	-30.9193	1.5e-08	0	10.634
NM_070775	T22H9.4	T22H9.4	-1.09	7.69839	-3.75731	0.00753067	0.02	-3.37948
NM_061053	gpdh-1	F47G4.3	-1.09	13.2304	-27.2275	3.53e-08	0	9.83735
NM_064328	bcmo-1	Y46G5A.24	-1.09	10.8365	-31.8893	1.22e-08	0	10.8218
NM_059652	let-75	R06C7.10.2	-1.08	10.7521	-13.4078	3.95e-06	0	4.96416
NM_074049	C06B3.6	C06B3.6.2	-1.08	13.3076	-29.8024	1.92e-08	0	10.4073
NM_074688	F11A5.9	F11A5.9.2	-1.08	11.4472	-20.4228	2.43e-07	0	7.9241
NM_065940	F42A10.7	F42A10.7.1	-1.07	14.0993	-33.1071	9.47e-09	0	11.0465
NM_058794	col-51	T28F2.8	-1.07	10.9487	-16.9304	8.47e-07	0	6.61941
NM_069256	F56D5.3	F56D5.3	-1.06	8.34941	-31.7203	1.26e-08	0	10.7897
NM_070782	ZK6.8	ZK6.8	-1.06	8.07076	-6.23492	0.000489204	0	-0.365895
NM_072938	C25E10.4	C25E10.4	-1.06	8.9888	-23.0807	1.07e-07	0	8.75393
NM_071654	scl-13	NM_071654	-1.05	11.5003	-31.3616	1.36e-08	0	10.7207
NM_075525	ins-35	K02E2.4	-1.05	11.5397	-26.3752	4.37e-08	0	9.63268
NM_077691	myo-2	T18D3.4	-1.05	12.1317	-26.6734	4.06e-08	0	9.70526
NM_001028773	F47B8.14	F47B8.14	-1.05	8.48204	-24.9086	6.42e-08	0	9.25968
NM_001047603	ZK822.5	ZK822.5a.1	-1.04	10.5137	-32.9503	9.77e-09	0	11.0182
NM_071050	F16B4.4.2	F16B4.4.2	-1.03	11.9501	-23.0565	1.08e-07	0	8.74691
NM_073433	nlp-33	T19C4.7	-1.02	13.4627	-21.096	1.96e-07	0	8.14601
NM_072281	cpr-4	F44C4.3	-1.01	10.1139	-19.3946	3.43e-07	0	7.56811
NM_072570	F07C4.6	F07C4.6	-1.01	10.0474	-10.6042	1.82e-05	0	3.29152
NM_072939	srsx-34	C25E10.3a	-1	9.35724	-32.495	1.07e-08	0	10.9351
NM_071916	ugt-13	H23N18.1	-1	12.452	-31.1298	1.43e-08	0	10.6755
NM_068197	col-110	F19C7.7	-1	10.7778	-20.772	2.17e-07	0	8.04027
NM_067556	col-102	C18H7.3	-1	12.8097	-29.0532	2.28e-08	0	10.2485
NM_069571	fmo-2	K08C7.5	-1	10.6189	-19.4036	3.42e-07	0	7.57131
NM_068036	clec-67	NM_068036	-0.99	11.164	-28.2355	2.77e-08	0	10.0687
NM_182357	tnt-4	T08B1.2b	-0.99	11.721	-31.5687	1.3e-08	0	10.7607
NM_001028308	Y4C6B.2	Y4C6B.2b	-0.99	12.1337	-20.7108	2.21e-07	0	8.02006
NM_077727	pgp-14	F22E10.3	-0.99	9.64096	-10.563	1.86e-05	0	3.26391
NM_077041	grd-4	T01B10.1	-0.98	8.48132	-27.8188	3.06e-08	0	9.97444
NM_072727	C16D9.1	C16D9.1	-0.98	9.45316	-26.432	4.31e-08	0	9.64661
NM_001038377	C13A2.12	C13A2.12	-0.98	13.1656	-31.6107	1.29e-08	0	10.7687
NM_064264	col-85	T21B4.2	-0.97	13.2499	-16.6919	9.31e-07	0	6.5195
NM_074584	F35E8.10	F35E8.10	-0.97	11.507	-27.6122	3.21e-08	0	9.92698
NM_171706	C15B12.8	C15B12.8	-0.97	11.0956	-30.6541	1.59e-08	0	10.5812
NM_182409	Y113G7A.16	Y113G7A.16	-0.97	9.45851	-14.5798	2.28e-06	0	5.5612
NM_001028583	D1086.9	D1086.9	-0.97	15.0004	-28.4692	2.62e-08	0	10.1208
NM_071007	Y75B7AR.1	Y75B7AR.1	-0.96	10.6605	-12.6855	5.68e-06	0	4.56898
NM_071143	tnt-4	T08B1.2a	-0.96	12.6441	-26.9523	3.78e-08	0	9.77218
NM_067670	col-105	NM_067670	-0.96	10.0454	-23.1232	1.06e-07	0	8.76625
NM_060628	R06C1.4	R06C1.4	-0.96	13.8816	-16.527	9.95e-07	0	6.44952
NM_073421	Y42A5A.3	Y42A5A.3	-0.95	11.0287	-19.5713	3.23e-07	0	7.63081
NM_073925	F53F1.6	NM_073925	-0.95	8.62554	-19.7447	3.04e-07	0	7.69172
NM_069428	col-2	W01B6.7	-0.95	12.4594	-19.0594	3.85e-07	0	7.44732
NM_058856	fkb-5	C50F2.6b	-0.94	10.953	-26.7685	3.96e-08	0	9.72819
NM_171833	F12B6.2	F12B6.2c	-0.94	11.808	-16.1626	1.15e-06	0	6.29211
NM_074606	oac-20	F36G9.12	-0.94	7.16933	-19.6987	3.09e-07	0	7.67563
NM_001136338	F12A10.1	F12A10.1	-0.93	10.345	-22.4951	1.27e-07	0	8.58135
NM_064134	col-84	K12D12.3	-0.93	12.03	-18.348	4.96e-07	0	7.18273
NM_182347	ATPase	C09H5.2b	-0.93	13.9944	-25.3123	5.77e-08	0	9.3651
NM_001136447	ZC116.1	ZC116.1	-0.92	11.4002	-15.5606	1.48e-06	0	6.02352
NM_070981	W07B8.4	W07B8.4	-0.92	10.8871	-17.9811	5.68e-07	0	7.04173
NM_068933	ora-1	F57H12.3	-0.92	10.1289	-23.741	8.86e-08	0	8.94222
NM_061515	lips-13	NM_061515	-0.92	8.00211	-26.2964	4.46e-08	0	9.61333
NM_075222	hmit-1.1	Y51A2D.4	-0.92	12.1316	-22.9847	1.1e-07	0	8.72603
NM_063850	ZK673.7.2	ZK673.7.2	-0.92	14.0742	-26.1471	4.64e-08	0	9.57645
NM_075727	F13C5.5	F13C5.5	-0.92	10.7055	-24.1669	7.87e-08	0	9.06023
NM_076432	T07F12.4	T07F12.4	-0.92	10.4543	-24.0439	8.14e-08	0	9.02642
NM_069853	nhr-43	C29E6.5	-0.92	10.6356	-15.1231	1.79e-06	0	5.82123
NM_072110	C53A3.2	C53A3.2	-0.92	12.8551	-24.6859	6.82e-08	0	9.2006
NM_001028658	pqn-31	F21C10.8a	-0.92	11.3812	-19.9553	2.84e-07	0	7.76488
NM_070929	R13D11.10	R13D11.10	-0.92	11.3372	-12.1319	7.6e-06	0	4.25047
NM_075598	Y44A6C.1	Y44A6C.1	-0.91	11.7049	-16.5492	9.86e-07	0	6.459
NM_171549	cpt-5	F09F3.9.1	-0.91	9.8027	-9.23024	4.41e-05	0	2.31029
NM_073824	ttr-27	R90.2	-0.9	10.8664	-7.5297	0.000157224	0	0.897359
NM_068382	Y4C6B.3	Y4C6B.3	-0.9	8.43009	-18.2472	5.15e-07	0	7.14432
NM_073745	grl-23	E02A10.2	-0.9	12.6603	-25.1965	5.95e-08	0	9.33509
NM_001028772	F47B8.13	F47B8.13	-0.9	9.04709	-21.1272	1.94e-07	0	8.15607
NM_061987	Y110A2AL.2	NM_061987	-0.9	11.7504	-27.9088	2.99e-08	0	9.99497
NM_001038328	clec-69	F56D6.15	-0.9	10.4474	-26.3139	4.44e-08	0	9.61764
NM_058857	fkb-5	NM_058857	-0.89	10.8121	-25.6426	5.28e-08	0	9.4498
NM_060025	F36F2.1	F36F2.1	-0.89	11.9806	-20.4951	2.37e-07	0	7.94834
NM_072586	C12D5.3	C12D5.3	-0.89	9.47326	-17.5612	6.65e-07	0	6.87632
NM_070813	nhr-99	M02H5.1	-0.89	10.6471	-23.7461	8.85e-08	0	8.94365
NM_070650	flp-17	C52D10.11	-0.89	11.4323	-14.7751	2.09e-06	0	5.65583
NM_001026664	Y87G2A.19	Y87G2A.19	-0.89	11.4389	-22.3694	1.32e-07	0	8.54358
NM_001027693	Y42G9A.3	Y42G9A.3a	-0.88	11.6269	-17.0078	8.22e-07	0	6.65147
NM_076254	F47B7.7	F47B7.7	-0.88	9.89844	-15.0671	1.83e-06	0	5.79487
NM_182159	K02C4.2	K02C4.2	-0.88	7.81345	-29.0951	2.26e-08	0	10.2575
NM_073601	cpr-1	C52E4.1	-0.88	14.5373	-21.2391	1.87e-07	0	8.1921
NM_071382	ifc-1	F37B4.2.2	-0.88	10.7301	-18.8617	4.13e-07	0	7.37493
NM_076472	dpy-8	C31H2.2	-0.88	11.815	-21.7627	1.59e-07	0	8.35765
NM_071655	scl-12	NM_071655	-0.88	12.7977	-13.081	4.65e-06	0	4.78808
NM_001026590	Y47G6A.15	Y47G6A.15	-0.88	11.6163	-17.9172	5.82e-07	0	7.01685
NM_069355	col-123	NM_069355	-0.87	12.8208	-21.0873	1.96e-07	0	8.14317
NM_063376	lips-10	F14E5.5	-0.87	12.0644	-24.3768	7.42e-08	0	9.11745
NM_059685	col-35	C15A11.1	-0.86	10.7221	-24.537	7.11e-08	0	9.1607
NM_171361	col-112	Y73B6BL.34	-0.86	12.525	-21.0718	1.97e-07	0	8.13815
NM_076875	col-174	F46C8.2	-0.86	9.93595	-17.9263	5.8e-07	0	7.02039
NM_070103	scl-3	NM_070103	-0.86	10.0538	-26.8241	3.9e-08	0	9.74155
NM_071748	T05B4.12	T05B4.12	-0.86	9.09453	-15.1905	1.74e-06	0	5.85281
NM_062240	T24E12.5	T24E12.5	-0.86	9.9353	-18.7031	4.37e-07	0	7.31624
NM_068069	W03D2.7	NM_068069	-0.86	9.83459	-13.2361	4.3e-06	0	4.8722
NM_001026585	ugt-31	Y39G10AR.6	-0.86	10.1516	-25.9255	4.91e-08	0	9.52121
NM_075068	F59A1.10	F59A1.10	-0.85	12.9564	-25.4035	5.63e-08	0	9.38863
NM_001027854	grl-25	ZK643.8	-0.85	12.7425	-26.2101	4.56e-08	0	9.59206
NM_064807	T22F7.4	T22F7.4	-0.85	10.5921	-21.3591	1.8e-07	0	8.23047
NM_075994	dpy-3	EGAP7.1	-0.85	12.6934	-22.8177	1.16e-07	0	8.67708
NM_064435	E01G4.6	E01G4.6	-0.85	10.0134	-16.8066	8.9e-07	0	6.56772
NM_001026196	gei-7	C05E4.9b	-0.85	12.2126	-14.8058	2.06e-06	0	5.67058
NM_069172	Y73F4A.2	Y73F4A.2	-0.84	13.4055	-26.115	4.67e-08	0	9.56848
NM_071914	ugt-8	H23N18.3	-0.84	10.2821	-22.0151	1.47e-07	0	8.43576
NM_064188	rol-1	Y57A10A.11	-0.84	12.504	-24.2621	7.66e-08	0	9.08628
NM_182351	fipr-1	F23H12.8	-0.84	12.0994	-17.7109	6.28e-07	0	6.93578
NM_074387	cyp-34A2	NM_074387	-0.84	8.80499	-16.7152	9.23e-07	0	6.52934
NM_001027694	Y42G9A.3	Y42G9A.3b	-0.84	12.1744	-15.0922	1.81e-06	0	5.80669
NM_072507	F18E3.7	F18E3.7b	-0.84	11.6481	-25.3818	5.66e-08	0	9.38306
NM_071040	oac-31	F52F10.3	-0.84	9.88195	-21.102	1.95e-07	0	8.14795
NM_077726	pgp-13	F22E10.2	-0.83	9.1413	-19.227	3.63e-07	0	7.508
NM_062703	bli-2	F59E12.12	-0.83	8.52368	-17.1972	7.64e-07	0	6.72935
NM_062320	R11F4.1	R11F4.1.1	-0.83	12.9793	-26.9448	3.79e-08	0	9.7704
NM_068453	C45E5.4	C45E5.4	-0.83	11.3032	-18.7767	4.26e-07	0	7.34354
NM_068041	clec-72	NM_068041	-0.83	9.87154	-13.9497	3.05e-06	0	5.24668
NM_073660	lon-3	ZK836.1	-0.83	10.0271	-17.7439	6.2e-07	0	6.94882
NM_001038240	C29F5.8	C29F5.8	-0.83	8.87014	-21.6885	1.62e-07	0	8.33447
NM_001028906	avr-15	R11G10.1b.1	-0.82	10.6734	-15.8249	1.33e-06	0	6.1428
NM_001129603	ZC455.1	ZC455.1a	-0.82	10.0456	-23.6072	9.21e-08	0	8.90459
NM_076615	C45B2.2	C45B2.2	-0.82	12.462	-20.5308	2.34e-07	0	7.96028
NM_076937	tnt-3	NM_076937	-0.82	10.8473	-13.2764	4.22e-06	0	4.89392
NM_171054	gst-35	Y1H11.2	-0.82	8.79552	-17.5604	6.65e-07	0	6.87602
NM_072937	C25E10.5	C25E10.5	-0.82	10.7724	-16.802	8.91e-07	0	6.5658
NM_069715	F54D1.3	F54D1.3	-0.82	9.32867	-9.12697	4.74e-05	0	2.23124
NM_001028905	avr-15	R11G10.1a	-0.82	10.1769	-13.0159	4.8e-06	0	4.75249
NM_077447	C09F12.2	C09F12.2	-0.82	7.72931	-14.3349	2.55e-06	0	5.44066
NM_068527	C11D2.2	C11D2.2	-0.82	9.44485	-10.5996	1.82e-05	0	3.28847
NM_061092	F09C3.2	F09C3.2	-0.82	10.469	-12.8722	5.16e-06	0	4.67325
NM_077467	C34F6.1	C34F6.1	-0.82	7.74523	-3.89749	0.00630222	0.02	-3.18585
NM_063471	F07H5.7	F07H5.7	-0.81	8.49044	-15.165	1.76e-06	0	5.84087
NM_059691	C15A11.7	C15A11.7a	-0.81	9.63261	-6.08059	0.000566664	0	-0.529301
NM_001028480	C12D8.15	C12D8.15	-0.81	7.69512	-6.85614	0.000277925	0	0.263199
NM_074357	sri-24	C41G6.11	-0.81	7.38118	-3.43282	0.0115022	0.03	-3.8375
NM_076616	C45B2.1	C45B2.1	-0.81	9.97019	-16.8156	8.87e-07	0	6.57152
NM_171746	M02D8.4	M02D8.4a	-0.81	13.8105	-22.8266	1.15e-07	0	8.67972
NM_001028930	T04C12.7	T04C12.7	-0.8	10.2129	-20.9331	2.06e-07	0	8.09306
NM_072971	tag-38	B0222.4	-0.8	10.4211	-25.3046	5.78e-08	0	9.36311
NM_073580	col-158	D2023.7	-0.8	13.8195	-21.3085	1.83e-07	0	8.2143
NM_068206	col-111	F29B9.9	-0.8	12.0742	-19.3422	3.49e-07	0	7.54938
NM_001027560	dpy-31	R151.5a	-0.79	12.5426	-24.799	6.62e-08	0	9.23069
NM_062085	C17F4.3	C17F4.3	-0.79	7.88557	-21.8677	1.54e-07	0	8.39025
NM_061750	F59H6.6	F59H6.6	-0.79	6.51969	-5.708	0.000817366	0	-0.936174
NM_074150	F47B8.5	F47B8.5	-0.79	8.36724	-17.8074	6.06e-07	0	6.97381
NM_067946	grd-10	F09D12.1	-0.79	13.189	-23.4335	9.67e-08	0	8.85534
NM_069587	grl-21	ZC168.5	-0.79	10.789	-25.2065	5.93e-08	0	9.33768
NM_077831	cyp-13B1	F02C12.5a	-0.79	9.743	-23.0814	1.07e-07	0	8.75415
NM_059619	K10D3.4	K10D3.4	-0.77	9.03699	-10.6002	1.82e-05	0	3.28888
NM_063181	rol-8	ZK1290.3a	-0.77	13.9797	-17.3393	7.23e-07	0	6.7871
NM_076592	acs-17	C46F4.2.2	-0.77	12.0057	-17.5201	6.75e-07	0	6.85991
NM_069610	T11G6.3	T11G6.3	-0.77	11.3796	-15.8537	1.31e-06	0	6.15566
NM_076101	B0410.3	B0410.3	-0.77	12.0244	-24.088	8.04e-08	0	9.03858
NM_066479	ZC21.3	ZC21.3a	-0.77	8.59965	-20.7018	2.22e-07	0	8.01709
NM_077451	lpr-4	W04G3.3	-0.76	10.7547	-16.3457	1.07e-06	0	6.37166
NM_068756	glb-2	C06E4.7	-0.76	9.49188	-19.6203	3.17e-07	0	7.64808
NM_071751	T05B4.3.1	T05B4.3.1	-0.76	11.3035	-10.6528	1.77e-05	0	3.32401
NM_071545	T20D4.15	NM_071545	-0.76	8.26566	-15.0828	1.82e-06	0	5.80229
NM_073246	col-150	B0024.2	-0.76	10.6659	-23.9326	8.4e-08	0	8.99562
NM_070832	lipase	R11G11.14	-0.76	7.71631	-13.0646	4.69e-06	0	4.77912
NM_061513	lips-11	NM_061513	-0.76	7.92073	-13.9213	3.09e-06	0	5.23213
NM_070980	W07B8.3	W07B8.3	-0.76	10.2677	-20.1867	2.63e-07	0	7.84421
NM_069774	col-128	NM_069774	-0.76	9.46319	-8.16883	9.5e-05	0	1.45771
NM_001028223	T22B11.4a	T22B11.4a	-0.76	10.1084	-19.5688	3.23e-07	0	7.62995
NM_062376	ZK430.8	ZK430.8	-0.76	10.1914	-17.4334	6.98e-07	0	6.82509
NM_001029563	col-185	H06A10.2	-0.76	9.78185	-17.9238	5.8e-07	0	7.01942
NM_075973	Y102A11A.5.2	Y102A11A.5.2	-0.75	10.4524	-14.0822	2.86e-06	0	5.31403
NM_001028900	R08A2.7	R08A2.7	-0.75	7.83747	-15.6819	1.41e-06	0	6.07853
NM_071046	F16B4.7	F16B4.7	-0.75	12.3756	-13.9007	3.12e-06	0	5.22156
NM_077735	abf-5	T22H6.5	-0.75	12.375	-14.9567	1.93e-06	0	5.74263
NM_067398	acs-14	Y76A2B.3	-0.75	10.3695	-14.8299	2.04e-06	0	5.68215
NM_076782	tsp-16	F01E11.4	-0.75	8.63593	-16.3864	1.05e-06	0	6.38924
NM_065765	lon-1	F48E8.1a	-0.75	13.1555	-14.0327	2.93e-06	0	5.28895
NM_077873	col-44	F54B11.2	-0.75	10.3015	-15.9236	1.27e-06	0	6.1868
NM_073291	ugt-33	C35A5.2	-0.75	9.6508	-19.9188	2.87e-07	0	7.75228
NM_072410	ugt-37	F10D2.6	-0.75	8.22056	-24.3927	7.39e-08	0	9.12175
NM_071472	C36C5.15	NM_071472	-0.75	8.20214	-10.566	1.86e-05	0	3.26594
NM_001027670	ins-16	Y39A3A.5	-0.75	9.58668	-16.192	1.14e-06	0	6.30496
NM_001038345	clec-173	T26C12.6	-0.75	9.72628	-11.0596	1.39e-05	0	3.59062
NM_062161	col-71	Y49F6B.10	-0.75	12.1028	-22.0678	1.45e-07	0	8.4519
NM_001027045	F59A6.10	F59A6.10	-0.75	8.30011	-20.2709	2.55e-07	0	7.87284
NM_001047206	axl-1	K02B12.4a	-0.75	7.87366	-12.7171	5.59e-06	0	4.58674
NM_076659	col-168	T10E10.1	-0.75	14.8778	-19.6496	3.14e-07	0	7.65839
NM_074316	C01G10.6	C01G10.6	-0.75	8.14899	-20.9957	2.02e-07	0	8.11346
NM_072259	F46E10.11	F46E10.11	-0.74	11.5749	-14.0946	2.85e-06	0	5.3203
NM_071480	K08D9.4	K08D9.4	-0.74	10.4389	-21.2495	1.86e-07	0	8.19542
NM_182112	rol-8	ZK1290.3b	-0.74	10.4795	-8.91624	5.49e-05	0	2.06745
NM_001028937	T06E4.12	T06E4.12	-0.74	9.41922	-17.7931	6.09e-07	0	6.96822
NM_072701	sul-2	D1014.1	-0.74	10.482	-21.8323	1.55e-07	0	8.37929
NM_061202	ptr-23	ZK270.1	-0.74	11.361	-18.3498	4.96e-07	0	7.18345
NM_073737	cal-1	C13C12.1	-0.74	10.6486	-11.8369	8.92e-06	0	4.07478
NM_077832	cyp-13B1	NM_077832	-0.74	10.8247	-14.6406	2.22e-06	0	5.59083
NM_066876	T07A5.3	T07A5.3	-0.74	8.31617	-20.2161	2.6e-07	0	7.85421
NM_072673	col-43	ZC513.8	-0.73	15.0791	-20.4223	2.43e-07	0	7.92391
NM_065798	F56D2.3	F56D2.3	-0.73	8.55318	-21.4204	1.77e-07	0	8.24996
NM_171787	abf-6	T22H6.7	-0.73	13.4111	-12.614	5.9e-06	0	4.52861
NM_067017	Y48A6B.7	Y48A6B.7	-0.73	12.2697	-15.4812	1.53e-06	0	5.98723
NM_068950	Y42H9AR.5	Y42H9AR.5	-0.73	8.99891	-9.70533	3.21e-05	0	2.66395
NM_061240	F23F1.2	F23F1.2	-0.73	8.41011	-14.4834	2.38e-06	0	5.51403
NM_067766	grl-20	C23H5.9	-0.73	11.8136	-11.2991	1.21e-05	0	3.74323
NM_171427	C30H6.10	C30H6.10	-0.73	12.0302	-15.9129	1.28e-06	0	6.18204
NM_001028565	nhx-3	C54F6.13b	-0.73	11.4296	-18.8328	4.17e-07	0	7.3643
NM_182455	col-169	T10E10.5	-0.73	12.3355	-9.39632	3.94e-05	0	2.43576
NM_066316	ZK688.2	ZK688.2	-0.72	10.8999	-13.8937	3.13e-06	0	5.21801
NM_072584	C12D5.4	C12D5.4	-0.72	8.20098	-11.2481	1.24e-05	0	3.71103
NM_068020	cal-3	NM_068020	-0.72	9.62841	-17.3482	7.21e-07	0	6.79073
NM_001028481	fipr-7	C12D8.16	-0.72	11.8571	-9.37385	4e-05	0	2.4189
NM_059194	dpy-5	F27C1.8.1	-0.72	13.9215	-16.3092	1.09e-06	0	6.35592
NM_076873	dpy-7	F46C8.6.1	-0.72	8.73112	-4.69217	0.00242816	0.01	-2.14069
NM_067915	W08E12.2	NM_067915	-0.72	10.3547	-16.3896	1.05e-06	0	6.39059
NM_073545	F35B12.7	F35B12.7	-0.71	12.5134	-19.288	3.56e-07	0	7.52997
NM_071479	Y73C8B.1	Y73C8B.1	-0.71	10.6588	-17.6069	6.53e-07	0	6.89455
NM_066875	K10G9.1	K10G9.1	-0.71	9.69736	-8.41595	7.89e-05	0	1.66447
NM_001027331	ZK1290.14	ZK1290.14	-0.71	11.562	-15.3475	1.62e-06	0	5.92572
NM_075223	hmit-1.2	Y51A2D.5	-0.7	9.35977	-11.4702	1.09e-05	0	3.85038
NM_063358	col-77	M195.1	-0.7	11.9449	-18.543	4.63e-07	0	7.2564
NM_077879	F54B11.9	F54B11.9	-0.7	8.76117	-9.66835	3.29e-05	0	2.63699
NM_072693	myo-5	NM_072693	-0.7	8.94537	-7.33353	0.000184793	0	0.71751
NM_067656	W09G12.7	W09G12.7	-0.7	10.6206	-19.9642	2.83e-07	0	7.76796
NM_058705	col-49	K09H9.3	-0.7	9.64812	-19.587	3.21e-07	0	7.63636
NM_077291	col-176	ZC373.7	-0.7	11.6659	-9.88617	2.85e-05	0	2.79443
NM_067500	K02D7.5	K02D7.5	-0.7	11.077	-14.5209	2.34e-06	0	5.53243
NM_001028555	fipr-10	C50H2.12	-0.7	8.23836	-7.50737	0.000160114	0	0.877081
NM_063819	ZK970.7	ZK970.7	-0.7	12.9146	-13.5628	3.67e-06	0	5.04612
NM_170980	lgc-27	Y74E4A.1a	-0.7	10.0814	-20.4534	2.4e-07	0	7.93437
NM_073395	F17C11.6	F17C11.6	-0.7	10.8876	-12.7673	5.45e-06	0	4.61482
NM_071696	cyp-34A4	T09H2.1	-0.7	9.93652	-22.1655	1.4e-07	0	8.48178
NM_077489	F08G12.5	F08G12.5	-0.7	9.10778	-17.6599	6.4e-07	0	6.91559
NM_073083	col-146	T06E4.6	-0.7	13.0129	-18.5076	4.69e-07	0	7.24312
NM_001083208	F13E9.15	F13E9.15	-0.7	10.6423	-17.7803	6.12e-07	0	6.96316
NM_182345	Y51A2D.13	Y51A2D.13b	-0.7	11.253	-11.5489	1.05e-05	0	3.89911
NM_062966	dpy-2	T14B4.6	-0.7	10.5373	-18.8574	4.14e-07	0	7.37334
NM_076898	C53C9.2	C53C9.2	-0.7	12.2002	-17.2809	7.4e-07	0	6.76345
NM_062867	glb-10	C29F5.7	-0.7	9.06682	-16.6263	9.56e-07	0	6.49175
NM_061102	F49B2.6	F49B2.6	-0.69	8.7335	-14.8164	2.05e-06	0	5.6757
NM_059602	W01A8.6	W01A8.6	-0.69	8.86193	-4.05086	0.00520414	0.02	-2.97709
NM_059997	F55H12.4	F55H12.4	-0.69	12.9352	-15.6807	1.41e-06	0	6.07799
NM_059470	acdh-1	C55B7.4b.1	-0.69	10.0033	-7.79985	0.000126556	0	1.13887
NM_075156	clec-42	F16H6.1	-0.69	9.21351	-9.69982	3.22e-05	0	2.65993
NM_001136285	C31H5.6	C31H5.6	-0.69	11.1574	-15.2509	1.69e-06	0	5.88095
NM_074849	tni-3	T20B3.2.2	-0.69	11.6286	-14.5552	2.3e-06	0	5.54921
NM_073915	tag-260	M04G12.1b	-0.69	9.33794	-6.26883	0.000473829	0	-0.330386
NM_070161	pqn-74	NM_070161	-0.69	10.142	-8.87105	5.67e-05	0	2.03187
NM_066637	ZC84.4	ZC84.4	-0.69	10.8313	-15.2644	1.68e-06	0	5.88723
NM_001026983	ins-15	F41G3.17	-0.68	7.50829	-14.3657	2.51e-06	0	5.45595
NM_182278	flp-1	NM_182278	-0.68	14.8518	-13.8428	3.21e-06	0	5.19186
NM_067737	col-109	NM_067737	-0.68	11.3976	-15.6036	1.46e-06	0	6.04304
NM_001027168	ins-19	T10D4.13	-0.68	7.81775	-12.2766	7.04e-06	0	4.33507
NM_077327	F41E7.8.2	F41E7.8.2	-0.68	12.8613	-11.7389	9.42e-06	0	4.01549
NM_062416	pqn-35	F35D11.2a.1	-0.68	11.7642	-18.1165	5.4e-07	0	7.09413
NM_063287	T05H10.3	T05H10.3	-0.67	12.2169	-12.8647	5.18e-06	0	4.66908
NM_001047545	gln-3	Y105C5B.28a	-0.67	14.7267	-8.87003	5.67e-05	0	2.03107
NM_067771	C54E4.4	NM_067771	-0.67	9.53139	-7.77002	0.000129586	0	1.11254
NM_072949	T27E4.4.2	T27E4.4.2	-0.67	13.6858	-9.98369	2.68e-05	0	2.86388
NM_001136422	F23H12.9.2	F23H12.9.2	-0.67	13.481	-20.1341	2.67e-07	0	7.82626
NM_063265	tag-341	NM_063265	-0.67	7.71518	-2.94353	0.0224117	0.05	-4.54989
NM_078025	sym-1	C44H4.3	-0.67	11.0671	-14.887	1.99e-06	0	5.70945
NM_066152	B0280.7	B0280.7	-0.67	8.26485	-15.803	1.34e-06	0	6.13298
NM_075592	W01F3.3	W01F3.3	-0.67	10.8805	-13.3737	4.02e-06	0	4.94598
NM_077375	flp-19	M79.4	-0.67	13.3185	-17.3189	7.29e-07	0	6.77885
NM_075086	pgp-9	C47A10.1	-0.67	12.1384	-19.7362	3.05e-07	0	7.68875
NM_071647	peroxidase	R08F11.7	-0.67	8.84375	-14.5582	2.3e-06	0	5.55068
NM_001083273	ceh-22	F29F11.5a	-0.67	8.59414	-17.0282	8.16e-07	0	6.65991
NM_068965	amidase	B0218.2.2	-0.66	12.0101	-16.4273	1.04e-06	0	6.40681
NM_072108	nitrophenylphosphatase	K09H11.7	-0.66	12.9745	-15.623	1.44e-06	0	6.05185
NM_076117	clec-265	M02F4.7	-0.66	11.8495	-17.4167	7.02e-07	0	6.81838
NM_071237	F15E11.1	F15E11.1	-0.66	7.49496	-13.9036	3.12e-06	0	5.2231
NM_073965	F53F4.2	F53F4.2	-0.66	7.2936	-12.0223	8.07e-06	0	4.18569
NM_071908	ugt-12	T19H12.9	-0.66	12.447	-20.714	2.21e-07	0	8.02113
NM_001027660	unc-25	Y37D8A.23b	-0.66	11.8881	-17.9689	5.7e-07	0	7.03698
NM_064674	cdh-7	R05H10.6	-0.66	8.05799	-9.72543	3.16e-05	0	2.67856
NM_076605	C09B8.4	C09B8.4	-0.66	8.021	-9.685	3.25e-05	0	2.64914
NM_062965	dpy-10	T14B4.7a.1	-0.66	10.0291	-13.0274	4.78e-06	0	4.75881
NM_072924	F59E11.5	NM_072924	-0.66	10.38	-18.1772	5.28e-07	0	7.1175
NM_072029	C35A11.4	C35A11.4	-0.66	8.21824	-16.5486	9.86e-07	0	6.45872
NM_062253	thrombospondin-like	Y8A9A.2	-0.66	11.4434	-18.7742	4.26e-07	0	7.34264
NM_071236	F15E11.13	F15E11.13	-0.66	8.11115	-7.92648	0.00011456	0	1.24969
NM_001025813	unc-89	C09D1.1a	-0.66	11.0783	-8.4155	7.89e-05	0	1.6641
NM_001027420	F45G2.2	NM_001027420	-0.65	9.27207	-12.4232	6.51e-06	0	4.41984
NM_001026172	crm-1	B0024.14c.2	-0.65	9.59455	-12.4204	6.52e-06	0	4.41821
NM_001038459	F39C12.4	NM_001038459	-0.65	10.1323	-17.216	7.58e-07	0	6.73699
NM_001026365	calponin	K03E5.2c.2	-0.65	11.9733	-15.1886	1.74e-06	0	5.85191
NM_070853	K06H6.2	K06H6.2	-0.65	8.0507	-5.75908	0.000776564	0	-0.879332
NM_069716	F54D1.4	F54D1.4	-0.65	10.0164	-13.5746	3.65e-06	0	5.05233
NM_058840	T03F1.11	T03F1.11	-0.65	12.7727	-9.26516	4.31e-05	0	2.33684
NM_001028222	T22B11.4a	T22B11.4a	-0.65	10.7597	-9.38495	3.97e-05	0	2.42723
NM_001028817	fipr-13	F57A8.8	-0.65	11.2678	-17.2892	7.37e-07	0	6.76682
NM_072583	C12D5.5	C12D5.5	-0.65	9.19061	-14.2087	2.7e-06	0	5.37772
NM_001026184	C01G10.15	C01G10.15	-0.65	8.75492	-6.64549	0.000335135	0	0.0548711
NM_075985	col-164	T21D9.1	-0.65	12.1158	-16.4791	1.01e-06	0	6.42902
NM_077448	lpr-3	W04G3.8	-0.64	11.1809	-10.145	2.42e-05	0	2.9774
NM_070814	nhr-55	T01G6.7	-0.64	11.414	-17.6178	6.51e-07	0	6.89887
NM_077643	E01G6.1	E01G6.1	-0.64	9.06877	-13.5911	3.62e-06	0	5.06102
NM_182208	T19D12.4	T19D12.4b	-0.64	10.15	-14.229	2.68e-06	0	5.38789
NM_063925	R06F6.6	R06F6.6	-0.64	12.3924	-14.128	2.8e-06	0	5.33713
NM_001129238	gpdh-2	NM_001129238	-0.64	14.1469	-11.3215	1.19e-05	0	3.75736
NM_171205	dpf-6	F44B9.1b	-0.64	11.1845	-12.0959	7.75e-06	0	4.22925
NM_062027	B0454.6	B0454.6	-0.64	9.61161	-7.95032	0.000112448	0	1.2704
NM_182389	ZK863.8	ZK863.8	-0.64	12.7627	-12.1639	7.47e-06	0	4.26924
NM_061317	ptr-3	C41D7.2	-0.64	9.9293	-11.4698	1.1e-05	0	3.85012
NM_001129715	W01C8.5	W01C8.5b	-0.64	9.888	-15.3257	1.64e-06	0	5.91567
NM_058687	col-48	Y54E10BL.2	-0.64	11.4284	-16.114	1.18e-06	0	6.27083
NM_077823	C49F8.1	C49F8.1	-0.64	8.2379	-6.56585	0.000360139	0	-0.0251997
NM_075818	R193.3	R193.3	-0.64	7.01042	-2.89272	0.0240622	0.05	-4.62499
NM_059732	F26A3.4	F26A3.4.1	-0.64	12.7207	-17.238	7.52e-07	0	6.74599
NM_001028251	grd-13	W05E7.3	-0.64	11.5347	-18.8699	4.12e-07	0	7.37797
NM_070801	B0554.1	B0554.1	-0.64	8.516	-8.48838	7.48e-05	0	1.72409
NM_063693	glt-5	Y53C12A.2.1	-0.63	10.0054	-15.3662	1.61e-06	0	5.9344
NM_060779	W02D9.10	W02D9.10	-0.63	11.1974	-10.0679	2.54e-05	0	2.92333
NM_001129717	Y41G9A.5	Y41G9A.5b	-0.63	11.4282	-18.1058	5.42e-07	0	7.09003
NM_064558	eat-2	Y48B6A.4	-0.63	10.1122	-13.2355	4.3e-06	0	4.87191
NM_001136308	F59C6.16	NM_001136308	-0.63	10.3055	-16.0558	1.2e-06	0	6.24524
NM_061962	F08D12.3	F08D12.3a	-0.63	13.0759	-18.923	4.04e-07	0	7.39746
NM_066866	Y70G10A.3	NM_066866	-0.63	8.87373	-7.16313	0.000213241	0	0.558109
NM_066375	hsp-12.2	C14B9.1	-0.63	11.2441	-18.1025	5.43e-07	0	7.08874
NM_067061	T28D6.3	T28D6.3	-0.63	9.27258	-16.0191	1.22e-06	0	6.22909
NM_059550	K02F2.5	K02F2.5	-0.63	12.1452	-12.9901	4.87e-06	0	4.73834
NM_001026856	C44B7.6	C44B7.6a.2	-0.63	10.2867	-18.4461	4.79e-07	0	7.21991
NM_001028923	grl-7	NM_001028923	-0.63	10.5015	-17.2362	7.52e-07	0	6.74525
NM_001028448	ZK792.4	ZK792.4a	-0.63	9.554	-10.728	1.69e-05	0	3.37408
NM_070131	scl-14	NM_070131	-0.63	9.06064	-18.7962	4.23e-07	0	7.35076
NM_075202	ZK262.3	ZK262.3	-0.63	10.1655	-5.2988	0.00124656	0.01	-1.40411
NM_069041	oat-1	T01B11.7.1	-0.63	9.32844	-20.4888	2.38e-07	0	7.94621
NM_061514	lips-12	T13B5.6	-0.63	8.00267	-10.5825	1.84e-05	0	3.27702
NM_062477	col-17	F11G11.10	-0.62	11.8118	-16.8291	8.82e-07	0	6.57714
NM_059298	F33D11.8	F33D11.8	-0.62	9.51822	-12.0677	7.87e-06	0	4.21262
NM_064921	Y46E12BR.1	Y46E12BR.1	-0.62	10.1397	-7.10673	0.000223725	0	0.504681
NM_076658	col-167	T10E10.2.1	-0.62	12.2703	-15.5668	1.48e-06	0	6.02634
NM_061043	ins-30	ZC334.2	-0.62	12.3486	-9.11949	4.76e-05	0	2.22549
NM_171717	flp-26	R173.4	-0.62	13.0904	-9.84528	2.93e-05	0	2.76512
NM_077182	B0272.4	B0272.4	-0.62	12.1545	-11.3762	1.15e-05	0	3.79172
NM_001047420	smg-6	NM_001047420	-0.62	10.1071	-7.24416	0.000199138	0	0.63428
NM_071910	ugt-11	NM_071910	-0.62	8.55807	-6.95948	0.000253951	0	0.36361
NM_063908	col-39	C09G5.4	-0.62	15.1281	-20.5471	2.33e-07	0	7.96569
NM_001026821	C26D10.7	C26D10.7	-0.62	7.45641	-4.24746	0.00409287	0.01	-2.71436
NM_067532	M04G7.1	M04G7.1	-0.62	11.2861	-18.5514	4.61e-07	0	7.25956
NM_182158	F46C5.10	NM_182158	-0.62	11.9048	-10.364	2.11e-05	0	3.12886
NM_076574	F13D11.3	F13D11.3.1	-0.62	10.3421	-19.1591	3.72e-07	0	7.48349
NM_074032	ttr-21	F09F3.6	-0.62	12.523	-14.1834	2.73e-06	0	5.36502
NM_068340	tni-4	W03F8.1	-0.62	13.9131	-9.45969	3.77e-05	0	2.4831
NM_064089	nep-1	NM_064089	-0.62	10.1066	-11.5694	1.04e-05	0	3.91177
NM_001028213	nlp-16	T13A10.5	-0.62	10.8616	-13.0675	4.68e-06	0	4.78072
NM_066551	F44E2.4	F44E2.4	-0.62	9.74939	-13.3896	3.99e-06	0	4.95447
NM_068860	F33D4.6	F33D4.6a	-0.62	10.3616	-14.2363	2.67e-06	0	5.39154
NM_077668	zig-2	F42F12.2	-0.62	11.6569	-11.0645	1.38e-05	0	3.59383
NM_070647	col-138	C52D10.13	-0.62	14.2172	-19.9772	2.81e-07	0	7.77244
NM_076551	T22B7.3	T22B7.3	-0.62	12.4092	-17.9611	5.72e-07	0	7.03394
NM_001083306	Y41G9A.10	Y41G9A.10	-0.61	13.4089	-12.0597	7.9e-06	0	4.20787
NM_077330	R07E3.6	R07E3.6	-0.61	9.59691	-17.8514	5.96e-07	0	6.9911
NM_067415	T12D8.4	T12D8.4	-0.61	11.421	-10.5006	1.94e-05	0	3.22184
NM_171362	Y73B6BL.35	Y73B6BL.35	-0.61	12.1719	-14.1369	2.79e-06	0	5.34162
NM_067008	col-93	W05B2.5	-0.61	13.0715	-14.1005	2.84e-06	0	5.32326
NM_171804	flp-8	F31F6.4b	-0.61	13.3486	-11.4006	1.14e-05	0	3.80699
NM_064856	cyn-6	F42G9.2	-0.61	13.7143	-12.4731	6.35e-06	0	4.44843
NM_067470	Y38C1AA.9	Y38C1AA.9	-0.61	11.0554	-16.029	1.22e-06	0	6.23345
NM_066385	Calmodulin	C50C3.5	-0.61	9.50469	-13.3655	4.04e-06	0	4.94163
NM_074236	oig-3	Y50E8A.3	-0.61	12.6597	-19.5544	3.25e-07	0	7.62485
NM_078183	ZK662.2	NM_078183	-0.61	11.1126	-11.6275	1e-05	0	3.94749
NM_073933	col-162	Y2H9A.3	-0.61	11.8209	-12.356	6.75e-06	0	4.38109
NM_069971	col-130	F08G5.4	-0.61	12.0088	-14.7013	2.16e-06	0	5.62022
NM_001028711	F35E12.9	F35E12.9a	-0.61	9.55367	-7.19903	0.000206859	0	0.591937
NM_068335	W03F8.6	W03F8.6b	-0.61	11.985	-16.4151	1.04e-06	0	6.40158
NM_001028853	K02E11.10	K02E11.10	-0.61	9.4755	-18.3454	4.97e-07	0	7.18177
NM_065788	F09F7.6	NM_065788	-0.61	11.9832	-17.2054	7.61e-07	0	6.73269
NM_171469	K08B12.2a	K08B12.2a	-0.61	10.8641	-11.2725	1.23e-05	0	3.72643
NM_070034	inx-6	C36H8.2	-0.61	8.79815	-9.32649	4.13e-05	0	2.38325
NM_063271	DH11.5	DH11.5a	-0.61	8.51567	-14.4242	2.45e-06	0	5.48488
NM_063394	T13H5.2	T13H5.2	-0.6	11.9755	-18.5343	4.64e-07	0	7.25314
NM_066328	col-90	C29E4.1	-0.6	11.807	-16.252	1.11e-06	0	6.3311
NM_001029731	T10B10.4	T10B10.4a	-0.6	10.1115	-10.0702	2.53e-05	0	2.92498
NM_071278	F56A4.11	NM_071278	-0.6	7.03269	-4.37395	0.00351758	0.01	-2.54827
NM_062872	C32D5.6	C32D5.6	-0.6	10.9773	-14.6793	2.18e-06	0	5.60962
NM_001129545	T19C4.5	T19C4.5a	-0.6	10.8059	-11.6285	1e-05	0	3.94807
NM_076781	ugt-57	F01E11.1	-0.6	7.6292	-9.55648	3.54e-05	0	2.55486
NM_061354	C09E8.3.2	C09E8.3.2	-0.6	9.31673	-6.29913	0.000460547	0	-0.298768
NM_066068	F37A4.6	F37A4.6	-0.6	7.16412	-14.605	2.25e-06	0	5.57348
NM_001027069	K08F8.1	NM_001027069	-0.6	11.4931	-13.5544	3.68e-06	0	5.04171
NM_058467	cpx-1	Y73E7A.4	-0.6	11.3886	-14.706	2.15e-06	0	5.62253
NM_075510	pqn-94	ZC15.8.2	-0.6	13.7216	-16.6246	9.56e-07	0	6.49101
NM_001129476	F53E4.1	F53E4.1b	-0.6	11.9766	-9.30569	4.19e-05	0	2.36754
NM_070715	F11E6.3	F11E6.3.1	-0.6	13.7735	-15.0759	1.83e-06	0	5.79903
NM_061358	W08F4.6	W08F4.6	-0.6	9.23993	-8.17633	9.45e-05	0	1.46406
NM_077428	T21B6.3	T21B6.3	-0.6	9.56278	-9.94773	2.74e-05	0	2.83834
NM_181903	gpdh-2	K11H3.1b	-0.6	13.7055	-12.3135	6.9e-06	0	4.35649
NM_062293	bcmo-2	F53C3.12	-0.6	12.896	-13.1215	4.56e-06	0	4.81013
NM_072822	grd-5	F41E6.2	-0.6	10.5097	-16.3842	1.05e-06	0	6.38827
NM_069121	T28C6.1	T28C6.1	-0.59	12.3666	-13.4504	3.87e-06	0	4.98681
NM_062866	C29F5.1	C29F5.1	-0.59	11.4629	-17.2099	7.6e-07	0	6.7345
NM_182287	T28F3.4	T28F3.4b.1	-0.59	11.3886	-19.5446	3.26e-07	0	7.6214
NM_001026956	pqn-32	F29C12.1a	-0.59	10.7078	-17.2079	7.61e-07	0	6.73369
NM_073079	T06E4.10	T06E4.10	-0.59	8.86552	-9.34063	4.09e-05	0	2.39391
NM_073835	T16G1.4	T16G1.4	-0.59	9.38407	-16.2524	1.11e-06	0	6.33126
NM_077449	W04G3.1	W04G3.1	-0.59	10.226	-11.0731	1.38e-05	0	3.59935
NM_073240	ric-4	NM_073240	-0.59	11.6893	-8.21408	9.18e-05	0	1.49596
NM_065913	ZK328.6	ZK328.6	-0.59	9.70318	-17.1885	7.66e-07	0	6.72577
NM_070253	Y45F10D.2	Y45F10D.2	-0.59	9.20841	-15.0201	1.87e-06	0	5.77271
NM_072305	grl-9	ZC487.4	-0.59	12.5741	-11.1869	1.29e-05	0	3.67212
NM_063457	rol-6	T01B7.7	-0.59	14.1148	-15.4081	1.58e-06	0	5.9537
NM_073715	C54D10.3	C54D10.3.1	-0.59	14.7067	-18.3145	5.03e-07	0	7.17002
NM_078231	C30F2.3	NM_078231	-0.59	9.14821	-7.09061	0.000226826	0	0.489354
NM_001029770	W05H7.4d	W05H7.4d	-0.59	9.92449	-5.92452	0.000659313	0	-0.697564
NM_182343	tmd-2	C08D8.2b	-0.59	9.90304	-17.363	7.17e-07	0	6.79671
NM_061985	Y110A2AL.9	Y110A2AL.9	-0.59	12.9434	-11.5839	1.03e-05	0	3.92067
NM_182009	carboxypeptidase	T06A4.1a	-0.59	9.44592	-11.3798	1.15e-05	0	3.79396
NM_069959	thn-1	F28D1.3	-0.59	13.2486	-13.1132	4.57e-06	0	4.80566
NM_001029064	gar-3	Y40H4A.1a.1	-0.59	9.26357	-11.9813	8.25e-06	0	4.16133
NM_065980	F47D12.3	F47D12.3	-0.59	10.3172	-14.9456	1.94e-06	0	5.73739
NM_067914	W08E12.3	W08E12.3	-0.59	11.6971	-10.9559	1.47e-05	0	3.52356
NM_071728	C49G7.4	C49G7.4	-0.59	14.7165	-14.0598	2.89e-06	0	5.30266
NM_001026929	nhr-21	F21D12.1a	-0.59	10.4608	-11.4111	1.13e-05	0	3.81357
NM_001026855	C44B7.6	C44B7.6b	-0.59	10.547	-13.6459	3.52e-06	0	5.08973
NM_073085	col-147	T06E4.4	-0.59	15.9489	-9.50345	3.67e-05	0	2.51563
NM_072973	col-144	B0222.6	-0.58	11.2096	-14.9168	1.96e-06	0	5.7237
NM_073882	col-159	F57B1.3	-0.58	14.0658	-8.95773	5.33e-05	0	2.09996
NM_062427	T05A7.1	T05A7.1	-0.58	10.7488	-17.4976	6.81e-07	0	6.85088
NM_073017	K07B1.6	K07B1.6b.2	-0.58	13.5248	-14.4344	2.43e-06	0	5.48992
NM_063158	Y9D1A.2	NM_063158	-0.58	8.18349	-9.88887	2.85e-05	0	2.79636
NM_068731	C42D4.3	C42D4.3	-0.58	12.1919	-14.3768	2.5e-06	0	5.46147
NM_078124	phat-6	T10B10.6	-0.58	10.7291	-15.7096	1.39e-06	0	6.091
NM_073306	F32G8.3	F32G8.3	-0.58	9.99363	-15.7124	1.39e-06	0	6.09228
NM_067009	col-94	W05B2.1	-0.58	16.2294	-14.1542	2.77e-06	0	5.35034
NM_061042	ins-24	NM_061042	-0.58	12.6866	-19.2382	3.62e-07	0	7.51205
NM_071917	H23N18.5	NM_071917	-0.58	11.634	-12.2619	7.09e-06	0	4.32652
NM_063409	col-38	F54C9.4	-0.58	13.4801	-17.8889	5.88e-07	0	7.00576
NM_059525	lbp-6	W02D3.5.1	-0.58	14.9839	-15.9848	1.24e-06	0	6.21392
NM_001129330	W03F8.6	W03F8.6a.1	-0.58	12.0695	-13.6324	3.55e-06	0	5.08263
NM_069546	T07G12.5	T07G12.5	-0.58	11.9009	-13.202	4.38e-06	0	4.85381
NM_071729	C49G7.3.2	C49G7.3.2	-0.58	15.5856	-16.2331	1.12e-06	0	6.32286
NM_071886	R02F11.1	R02F11.1	-0.58	10.0723	-9.81479	2.99e-05	0	2.74319
NM_171541	F57B7.1	F57B7.1a	-0.58	10.7435	-9.92181	2.79e-05	0	2.81988
NM_060548	clec-101	F15D3.2	-0.58	8.51748	-14.7945	2.07e-06	0	5.66518
NM_062173	W10G11.1	NM_062173	-0.58	8.61072	-15.5046	1.52e-06	0	5.99795
NM_001129561	ric-4	Y22F5A.3b	-0.57	11.6168	-12.3117	6.91e-06	0	4.35547
NM_069873	unc-22	NM_069873	-0.57	9.54778	-16.1798	1.14e-06	0	6.29965
NM_069872	unc-22	ZK617.1a.1	-0.57	9.58194	-6.79115	0.000294304	0	0.199461
NM_077215	C11E4.2	C11E4.2	-0.57	11.3149	-15.0338	1.86e-06	0	5.77919
NM_001026133	nhr-105	C06G3.1a.2	-0.57	10.0512	-7.40469	0.000174205	0	0.783194
NM_069833	M117.1	M117.1	-0.57	11.5293	-8.38806	8.06e-05	0	1.6414
NM_060765	clec-12	T27F6.2	-0.57	8.54694	-12.6239	5.87e-06	0	4.53422
NM_063565	pqn-95	ZK1067.7	-0.57	11.3107	-8.09413	0.00010061	0	1.39416
NM_076113	flp-18	NM_076113	-0.57	14.1598	-11.833	8.94e-06	0	4.07246
NM_072509	F25E5.9	F25E5.9	-0.57	7.98858	-3.282	0.0140785	0.03	-4.05464
NM_171777	F38B2.1a	F38B2.1a	-0.57	12.0271	-14.5944	2.26e-06	0	5.56834
NM_076612	ptr-4	C45B2.7	-0.57	10.0971	-13.329	4.11e-06	0	4.92212
NM_001026412	dhp-1	R06C7.3.3	-0.57	8.79241	-14.1457	2.78e-06	0	5.34604
NM_001047301	nhr-21	NM_001047301	-0.57	10.1704	-13.3943	3.98e-06	0	4.95699
NM_063926	R06F6.7	R06F6.7	-0.57	12.506	-9.19335	4.52e-05	0	2.28215
NM_077326	fipr-21	F41E7.5	-0.57	14.5618	-11.4402	1.11e-05	0	3.83172
NM_001038472	dop-3	T14E8.3d	-0.57	7.68318	-7.13198	0.000218961	0	0.528641
NM_072557	C50E3.6	C50E3.6	-0.57	9.17216	-16.3576	1.06e-06	0	6.3768
NM_064983	fbxa-14	Y82E9BL.10	-0.57	11.0031	-12.3644	6.72e-06	0	4.38596
NM_075630	twk-35	F31D4.7	-0.57	7.66082	-8.68115	6.5e-05	0	1.88061
NM_060052	H32K16.1	H32K16.1	-0.57	8.1682	-11.6223	1.01e-05	0	3.94432
NM_077748	C34E7.4	C34E7.4	-0.57	11.1196	-13.4794	3.82e-06	0	5.00214
NM_001029587	aqp-8	K02G10.7b	-0.57	10.8745	-12.8652	5.18e-06	0	4.66937
NM_070275	Y37A1A.2	Y37A1A.2	-0.57	9.84582	-6.22846	0.000492198	0	-0.37268
NM_077154	col-175	C35B8.1	-0.57	12.6828	-14.6592	2.2e-06	0	5.59986
NM_001047198	ncx-4	F35C12.2a	-0.57	9.67443	-8.35033	8.29e-05	0	1.61009
NM_001028479	fipr-4	C12D8.14	-0.56	10.2556	-6.73389	0.000309647	0	0.142901
NM_070298	noah-2	F52B11.3	-0.56	9.60122	-10.106	2.48e-05	0	2.95013
NM_076588	H05L03.3	H05L03.3.1	-0.56	14.5617	-15.5301	1.5e-06	0	6.00959
NM_069840	F38H4.3	F38H4.3	-0.56	9.16492	-9.3075	4.18e-05	0	2.36891
NM_171818	vap-1	NM_171818	-0.56	9.75774	-13.1246	4.55e-06	0	4.81185
NM_067281	flp-14	NM_067281	-0.56	14.8117	-10.6741	1.74e-05	0	3.33821
NM_062648	F12A10.7	F12A10.7	-0.56	9.02242	-4.23031	0.00417859	0.01	-2.73706
NM_070353	Y57G11A.4	Y57G11A.4	-0.56	11.1356	-14.1824	2.73e-06	0	5.36453
NM_001028399	acr-25	Y73B6BL.42	-0.56	7.72786	-14.3099	2.58e-06	0	5.42823
NM_077290	dao-4	ZC373.6	-0.56	7.33824	-11.5743	1.03e-05	0	3.9148
NM_001025884	eya-1	C49A1.4a	-0.56	8.69828	-8.54103	7.19e-05	0	1.76714
NM_001028604	F09C6.11	NM_001028604	-0.56	8.3846	-14.4871	2.38e-06	0	5.51582
NM_078412	F10D7.1	F10D7.1	-0.56	8.81284	-13.3716	4.03e-06	0	4.94486
NM_001083275	ceh-22	F29F11.5a	-0.56	8.66085	-9.10236	4.82e-05	0	2.21229
NM_058655	W10C8.4	NM_058655	-0.56	8.47578	-13.3251	4.12e-06	0	4.92001
NM_001047459	col-14	C46A5.3b	-0.56	14.0254	-14.9641	1.92e-06	0	5.74615
NM_001026521	eat-18	Y105E8A.7b	-0.56	12.3782	-14.6047	2.25e-06	0	5.57338
NM_069641	Y69E1A.5	Y69E1A.5	-0.56	12.1637	-15.3291	1.64e-06	0	5.91726
NM_073696	gcy-13	NM_073696	-0.56	7.44783	-9.90746	2.81e-05	0	2.80964
NM_073266	abu-1	AC3.3	-0.56	8.91494	-13.4367	3.9e-06	0	4.97953
NM_076869	lgc-11	F48E3.7	-0.56	7.99443	-18.1123	5.41e-07	0	7.09253
NM_062306	tag-218	K07D4.7b	-0.56	11.7547	-16.9292	8.48e-07	0	6.61889
NM_059792	jph-1	T22C1.7	-0.56	10.8327	-8.79178	6e-05	0	1.96908
NM_182277	flp-1	F23B2.5a	-0.56	15.5649	-14.6466	2.21e-06	0	5.59371
NM_182098	tag-178	B0495.10a	-0.56	10.5429	-14.833	2.03e-06	0	5.68363
NM_077079	EGAP4.1	NM_077079	-0.56	11.1401	-13.4169	3.94e-06	0	4.96902
NM_068854	flp-13	F33D4.3	-0.55	12.032	-17.0816	7.99e-07	0	6.68193
NM_071947	cpt-4	K11D12.4	-0.55	9.61195	-14.2756	2.62e-06	0	5.41116
NM_072540	C54F6.12	C54F6.12	-0.55	8.36676	-17.065	8.04e-07	0	6.67511
NM_061259	col-68	C50D2.4	-0.55	8.82589	-8.74602	6.2e-05	0	1.93261
NM_078449	nlp-6	T23E7.4.1	-0.55	12.3241	-13.1111	4.58e-06	0	4.80448
NM_068722	col-113	C34D4.15	-0.55	12.5137	-16.5292	9.94e-07	0	6.45044
NM_073774	R11D1.4	R11D1.4	-0.55	8.89879	-10.5701	1.86e-05	0	3.26864
NM_001027661	unc-25	Y37D8A.23c	-0.55	12.0131	-17.2403	7.51e-07	0	6.7469
NM_067268	Y37D8A.3	Y37D8A.3	-0.55	10.4347	-13.8361	3.22e-06	0	5.18838
NM_073415	T04C12.3	T04C12.3.2	-0.55	13.9833	-11.8995	8.62e-06	0	4.11243
NM_068776	T12B3.2	NM_068776	-0.55	8.64258	-10.9264	1.5e-05	0	3.50437
NM_070112	C39E9.10	NM_070112	-0.55	10.1361	-8.99511	5.19e-05	0	2.12915
NM_072396	VC5.2	VC5.2	-0.55	10.9467	-13.8772	3.15e-06	0	5.20953
NM_070825	R11G11.6	R11G11.6	-0.55	7.83415	-11.1086	1.35e-05	0	3.62209
NM_069961	thn-2	F28D1.5	-0.55	15.7548	-14.0108	2.96e-06	0	5.27779
NM_001028850	H39E23.3	H39E23.3	-0.55	16.3769	-11.8291	8.96e-06	0	4.0701
NM_064009	cut-1	NM_064009	-0.55	8.87891	-5.98949	0.000618821	0	-0.627149
NM_072723	C16D9.4	NM_072723	-0.55	8.5176	-12.0946	7.76e-06	0	4.2285
NM_071815	grl-5	Y47D7A.5	-0.55	9.60873	-11.1925	1.28e-05	0	3.6757
NM_062592	ZK622.4	ZK622.4.2	-0.55	10.1679	-15.4959	1.52e-06	0	5.994
NM_065211	Y71H2AM.16	Y71H2AM.16	-0.55	11.3827	-9.94482	2.74e-05	0	2.83627
NM_001027439	zfp-1	NM_001027439	-0.55	10.1452	-13.7603	3.33e-06	0	5.1492
NM_182134	ZK1321.2	NM_182134	-0.55	7.78411	-14.6471	2.21e-06	0	5.59397
NM_073826	ttr-29	R90.4	-0.55	11.2577	-8.92158	5.47e-05	0	2.07164
NM_001026810	C25H3.10	C25H3.10a	-0.55	12.8702	-15.2704	1.68e-06	0	5.89002
NM_076456	ZC449.5	ZC449.5.1	-0.55	8.69979	-8.04167	0.000104756	0	1.34923
NM_001029328	cca-1	C54D2.5f	-0.54	9.98316	-7.86479	0.000120234	0	1.19589
NM_077450	W04G3.2	W04G3.2	-0.54	11.3393	-14.1501	2.78e-06	0	5.3483
NM_001028691	F26F2.8	F26F2.8	-0.54	10.5926	-13.1714	4.44e-06	0	4.83726
NM_069822	K01A6.4	K01A6.4	-0.54	8.37565	-13.6278	3.55e-06	0	5.08026
NM_063131	F21D12.3	NM_063131	-0.54	9.82701	-9.45484	3.79e-05	0	2.47949
NM_001129150	K10H10.12	NM_001129150	-0.54	8.79761	-15.4379	1.56e-06	0	5.9674
NM_059866	cyp-36A1	C34B7.3	-0.54	9.97296	-12.3728	6.69e-06	0	4.39082
NM_069386	dur-1	F25H8.5a	-0.54	11.2625	-10.7541	1.66e-05	0	3.3913
NM_067488	dpy-9	T21D12.2.2	-0.54	9.31382	-17.1343	7.83e-07	0	6.7036
NM_001028530	C35A5.11	NM_001028530	-0.54	9.59696	-11.3542	1.17e-05	0	3.77791
NM_067007	col-92	NM_067007	-0.54	14.6471	-14.2586	2.64e-06	0	5.40269
NM_077756	F11C1.3	F11C1.3	-0.54	9.2429	-14.1657	2.76e-06	0	5.35611
NM_064257	F15A4.6	NM_064257	-0.54	14.1941	-10.0589	2.55e-05	0	2.91701
NM_077559	col-180	C44C10.1	-0.54	11.1518	-9.47817	3.73e-05	0	2.49686
NM_068836	F45E4.3	NM_068836	-0.54	11.4766	-13.2041	4.37e-06	0	4.85495
NM_061963	F08D12.2	F08D12.2	-0.54	10.9624	-15.2362	1.7e-06	0	5.87413
NM_069542	T07G12.1	T07G12.1	-0.54	10.2986	-8.02181	0.000106377	0	1.33215
NM_077293	flp-3	W07E11.2	-0.54	13.1064	-12.5644	6.05e-06	0	4.50051
NM_059589	C30F12.6	C30F12.6	-0.54	10.0826	-9.12004	4.76e-05	0	2.22592
NM_001129348	Y55F3C.3	Y55F3C.3a	-0.54	8.93779	-8.00342	0.000107902	0	1.31631
NM_065933	F42A10.3	F42A10.3	-0.54	9.46095	-8.84226	5.79e-05	0	2.00912
NM_001029737	dop-3	T14E8.3a	-0.54	9.83389	-10.4378	2.01e-05	0	3.17918
NM_073630	gana-1	R07B7.11	-0.54	10.1046	-15.5706	1.48e-06	0	6.02806
NM_065574	col-89	F17C8.2	-0.54	13.163	-11.9517	8.38e-06	0	4.14364
NM_064289	lips-15	Y38E10A.7	-0.54	8.01803	-12.1442	7.55e-06	0	4.25771
NM_171438	nhr-117	NM_171438	-0.54	8.44852	-12.9106	5.07e-06	0	4.69452
NM_071503	T28A11.3	NM_071503	-0.54	9.26684	-9.9951	2.66e-05	0	2.87197
NM_071710	nlp-27	B0213.2	-0.54	14.7993	-13.2381	4.3e-06	0	4.87326
NM_060536	K08C9.7	NM_060536	-0.54	12.9725	-14.9019	1.97e-06	0	5.71658
NM_060684	F14B6.2	F14B6.2	-0.54	9.99963	-15.6278	1.44e-06	0	6.05406
NM_075201	ZK262.2	ZK262.2	-0.53	9.42163	-14.1112	2.83e-06	0	5.32865
NM_171616	ncam-1	F02G3.1b	-0.53	10.4921	-13.4891	3.8e-06	0	5.00728
NM_001029402	F14F3.4	NM_001029402	-0.53	9.33092	-14.9967	1.89e-06	0	5.7616
NM_078192	ZK678.5.2	ZK678.5.2	-0.53	7.81647	-14.853	2.02e-06	0	5.69323
NM_071527	C17B7.3	C17B7.3	-0.53	8.5548	-10.9421	1.49e-05	0	3.51464
NM_065477	mnp-1	B0285.7	-0.53	8.4017	-6.34139	0.000442719	0	-0.254862
NM_070101	scl-1	NM_070101	-0.53	8.35792	-10.9123	1.51e-05	0	3.49521
NM_073190	R04B5.5	R04B5.5	-0.53	9.70743	-10.6556	1.76e-05	0	3.3259
NM_061482	F45D11.14	F45D11.14	-0.53	14.6221	-14.5054	2.36e-06	0	5.52483
NM_075685	M02E1.2	M02E1.2	-0.53	10.1488	-5.87798	0.000690154	0	-0.748345
NM_077560	C44C10.9	NM_077560	-0.53	8.31205	-9.97695	2.69e-05	0	2.8591
NM_171102	F34D10.7.1	F34D10.7.1	-0.53	9.87106	-13.3558	4.06e-06	0	4.93644
NM_001027289	Y51H7C.15	Y51H7C.15	-0.53	10.9993	-10.7641	1.65e-05	0	3.39792
NM_182273	dao-2	M03A1.7.2	-0.53	14.424	-10.2539	2.26e-05	0	3.0531
NM_067881	Y54G2A.29	Y54G2A.29	-0.53	9.93549	-12.7808	5.41e-06	0	4.62239
NM_074598	F36G9.3	F36G9.3	-0.53	7.61587	-8.88888	5.6e-05	0	2.04593
NM_065330	C48D5.1	C48D5.1	-0.53	8.98002	-7.20622	0.000205605	0	0.598703
NM_001028561	egl-3	C51E3.7a.1	-0.53	12.0377	-7.80086	0.000126455	0	1.13976
NM_067940	lgc-9	C04C3.2	-0.53	7.56814	-6.67464	0.000326479	0	0.0839922
NM_067558	C18H7.1	C18H7.1	-0.53	9.73919	-13.3763	4.02e-06	0	4.9474
NM_001129331	W08E12.8	W08E12.8b.2	-0.53	11.178	-12.4205	6.52e-06	0	4.41825
NM_073245	col-149	B0024.1	-0.53	8.91998	-11.7472	9.38e-06	0	4.02053
NM_073590	sodh-1	K12G11.3	-0.53	13.2789	-9.42854	3.85e-05	0	2.45987
NM_072006	carboxylesterase	B0238.7	-0.53	6.99312	-10.3634	2.11e-05	0	3.12841
NM_077324	F41E7.3	F41E7.3	-0.53	9.32016	-13.1728	4.44e-06	0	4.83802
NM_075238	Y69H2.11	Y69H2.11	-0.53	7.36016	-13.1201	4.56e-06	0	4.80938
NM_070868	F48G7.7	F48G7.7	-0.53	8.06053	-14.2241	2.68e-06	0	5.38544
NM_077379	M79.3	M79.3	-0.53	10.9125	-12.9209	5.04e-06	0	4.70021
NM_074461	F21A3.3	F21A3.3	-0.53	9.72257	-14.3294	2.55e-06	0	5.43792
NM_181992	F08A10.1	F08A10.1c	-0.53	10.3849	-10.8591	1.56e-05	0	3.46045
NM_073671	lrx-1	T04H1.6	-0.53	8.12001	-15.5348	1.5e-06	0	6.01176
NM_001047649	pha-4	F38A6.1a	-0.53	12.0168	-7.1535	0.000214992	0	0.549006
NM_001025939	B0034.3c.2	B0034.3c.2	-0.53	12.2496	-6.4466	0.000401615	0	-0.146474
NM_001129399	C32C4.1	C32C4.1b	-0.53	9.29307	-10.1907	2.35e-05	0	3.00923
NM_073829	dehydrogenase	F54F3.4	-0.52	11.9765	-14.2835	2.61e-06	0	5.41511
NM_001047544	gln-3	Y105C5B.28a	-0.52	6.42702	-5.50849	0.00100145	0	-1.1615
NM_077786	nlp-3	F48C11.3	-0.52	13.2156	-14.2625	2.63e-06	0	5.40462
NM_076344	F14H12.3	F14H12.3	-0.52	9.60996	-12.6307	5.85e-06	0	4.53806
NM_071768	nlp-9	E03D2.2b	-0.52	12.0971	-9.62219	3.39e-05	0	2.60321
NM_061512	col-40	T13B5.4	-0.52	8.70731	-12.7236	5.57e-06	0	4.59034
NM_070854	K06H6.1	K06H6.1	-0.52	8.78278	-10.3037	2.19e-05	0	3.08747
NM_063179	wrt-10	ZK1290.8	-0.52	10.3094	-11.5103	1.07e-05	0	3.87526
NM_076139	C15C7.4	C15C7.4	-0.52	8.25872	-10.4504	2e-05	0	3.18775
NM_059690	col-7	C15A11.5	-0.52	9.32389	-11.2308	1.26e-05	0	3.70004
NM_001029249	dim-1	C18A11.7a	-0.52	11.8998	-7.23896	0.000200012	0	0.629408
NM_001027425	gar-2	NM_001027425	-0.52	8.10333	-13.5949	3.61e-06	0	5.06303
NM_001027908	egl-19	C48A7.1b	-0.52	8.64423	-13.6565	3.5e-06	0	5.09527
NM_171111	C45G9.6	C45G9.6b	-0.52	14.2252	-10.0465	2.57e-05	0	2.9083
NM_001129541	T10G3.8	NM_001129541	-0.52	9.92102	-16.2148	1.13e-06	0	6.31491
NM_067302	F14F7.1.1	F14F7.1.1	-0.52	16.5578	-11.454	1.1e-05	0	3.84032
NM_064503	F08G2.8	F08G2.8	-0.52	10.0062	-15.7835	1.35e-06	0	6.12427
NM_059527	lbp-5	W02D3.7	-0.52	10.7881	-11.4128	1.13e-05	0	3.81458
NM_071661	btb-21	F47C10.2	-0.52	8.87418	-8.33153	8.4e-05	0	1.59443
NM_061069	fipr-22	C37A5.2	-0.52	12.8532	-11.486	1.08e-05	0	3.86021
NM_001027317	unc-52	NM_001027317	-0.52	10.7048	-14.5407	2.32e-06	0	5.5421
NM_001136378	C39E9.8	C39E9.8b	-0.52	12.8321	-7.75591	0.000131047	0	1.10006
NM_071042	F52F10.2	F52F10.2	-0.52	8.78106	-9.01584	5.12e-05	0	2.14529
NM_072420	lgc-39	F09G2.5	-0.52	10.8916	-11.1291	1.33e-05	0	3.63526
NM_001029033	ttn-1	NM_001029033	-0.52	10.2115	-7.54485	0.000155296	0	0.911096
NM_001083239	T14A8.2	T14A8.2a	-0.52	11.6033	-11.8219	9e-06	0	4.06578
NM_059389	T08B2.7	T08B2.7b.1	-0.52	10.0412	-10.0274	2.6e-05	0	2.89483
NM_072980	C24B5.1	C24B5.1	-0.52	10.1894	-12.9315	5.01e-06	0	4.70607
NM_063272	DH11.4	DH11.4	-0.52	11.515	-14.2547	2.64e-06	0	5.40073
NM_077334	R07E3.2	R07E3.2	-0.52	11.9531	-13.8716	3.16e-06	0	5.20666
NM_074689	glc-1	F11A5.10	-0.52	11.2252	-14.0809	2.87e-06	0	5.31338
NM_073887	C34D1.1	C34D1.1	-0.52	9.14444	-5.03985	0.00164673	0.01	-1.71212
NM_072178	F17A9.5	F17A9.5	-0.52	8.76777	-10.0091	2.63e-05	0	2.88188
NM_171470	dmd-7	K08B12.2b	-0.52	8.05842	-13.8013	3.27e-06	0	5.17044
NM_073825	ttr-28	R90.3	-0.52	7.86694	-12.6408	5.82e-06	0	4.54379
NM_074448	pqn-71	T23F1.6	-0.52	9.90719	-9.6695	3.28e-05	0	2.63783
NM_069308	mca-1	NM_069308	-0.52	11.0735	-10.3272	2.16e-05	0	3.10361
NM_171819	F11C7.7	F11C7.7	-0.51	10.2412	-11.3466	1.17e-05	0	3.77315
NM_069209	Y11D7A.5	Y11D7A.5	-0.51	8.57872	-9.90093	2.82e-05	0	2.80498
NM_075469	lgc-55	Y113G7A.5	-0.51	8.17532	-10.271	2.23e-05	0	3.06487
NM_077170	T20B5.2	T20B5.2	-0.51	8.21359	-13.6327	3.55e-06	0	5.08282
NM_062403	K07E1.1	K07E1.1	-0.51	11.064	-12.8458	5.23e-06	0	4.65859
NM_073804	ZC443.1	ZC443.1	-0.51	10.1067	-12.007	8.13e-06	0	4.17663
NM_075798	F55A4.7	NM_075798	-0.51	9.6825	-15.757	1.36e-06	0	6.11234
NM_078022	H01A20.1	H01A20.1	-0.51	12.8327	-11.2691	1.23e-05	0	3.72433
NM_074055	R10D12.1	R10D12.1	-0.51	9.08615	-16.7819	8.98e-07	0	6.55737
NM_171520	fipr-11	C50H2.10	-0.51	7.50847	-7.15684	0.000214383	0	0.552163
NM_072265	spp-19	K04A8.9	-0.51	7.71658	-11.1096	1.35e-05	0	3.62278
NM_001029264	C30F2.4	C30F2.4	-0.51	10.8242	-8.2472	8.95e-05	0	1.52385
NM_073589	sulp-5	NM_073589	-0.51	9.34862	-12.6714	5.72e-06	0	4.56103
NM_001038411	cnc-9	R13D7.11	-0.51	9.26603	-14.3307	2.55e-06	0	5.43857
NM_074404	wrt-8	C29F3.2	-0.51	8.95033	-11.4996	1.08e-05	0	3.86862
NM_071992	abu-8	C03A7.14	-0.51	9.05098	-15.0761	1.83e-06	0	5.79913
NM_063843	ZK673.1	ZK673.1	-0.51	10.8164	-15.6099	1.45e-06	0	6.04592
NM_001029781	Y13C8A.2	Y13C8A.2	-0.51	11.043	-10.1588	2.39e-05	0	2.98703
NM_001029582	flp-11	K02G10.4b	-0.51	13.3802	-10.362	2.11e-05	0	3.12746
NM_077034	dpy-6	F16F9.2	-0.51	9.62275	-10.1991	2.33e-05	0	3.01511
NM_001027422	gar-2	F47D12.1a	-0.51	9.29973	-14.1076	2.83e-06	0	5.32684
NM_070107	scl-6	NM_070107	-0.51	7.48082	-7.74929	0.000131739	0	1.0942
NM_067906	T26C12.2	T26C12.2	-0.51	9.82409	-9.82725	2.96e-05	0	2.75216
NM_182147	pde-4	R153.1f	-0.51	10.2816	-6.09462	0.000559082	0	-0.514329
NM_001028616	F11A5.15	F11A5.15	-0.51	10.0928	-6.1016	0.000555351	0	-0.506886
NM_073595	F58H1.2	NM_073595	-0.51	8.32414	-15.7677	1.36e-06	0	6.11714
NM_061960	F08D12.3	F08D12.3b	-0.51	9.40203	-14.3458	2.54e-06	0	5.44607
NM_001029274	C35C5.10a	C35C5.10a	-0.51	9.85169	-14.2365	2.67e-06	0	5.39163
NM_073111	F40F9.9.1	F40F9.9.1	-0.51	10.9611	-15.7001	1.4e-06	0	6.08672
NM_075996	nlp-37	F48B9.4	-0.51	11.6174	-12.197	7.34e-06	0	4.28865
NM_075839	H42K12.3	H42K12.3.1	-0.51	10.2495	-13.383	4e-06	0	4.95096
NM_074039	lbp-7	T22G5.2	-0.51	10.2452	-11.7903	9.16e-06	0	4.04668
NM_076974	hil-3	F22F1.1	-0.51	12.3144	-10.7017	1.71e-05	0	3.35657
NM_071310	F53E10.4	NM_071310	-0.5	11.3152	-15.8575	1.31e-06	0	6.15735
NM_182173	DH11.5	DH11.5a	-0.5	10.3899	-15.0238	1.87e-06	0	5.77445
NM_067577	Y55F3C.3	Y55F3C.3a	-0.5	9.04036	-5.3562	0.00117338	0.01	-1.3371
NM_070138	C48D1.3	C48D1.3	-0.5	8.5937	-6.11035	0.000550713	0	-0.497564
NM_076128	wrt-2	F52E4.6	-0.5	9.03281	-14.8779	1.99e-06	0	5.70513
NM_063673	ZK1307.7	ZK1307.7	-0.5	8.03144	-8.48325	7.51e-05	0	1.71988
NM_076558	W01C8.5	W01C8.5a	-0.5	9.4516	-5.01876	0.00168517	0.01	-1.73763
NM_076657	T10E10.4	T10E10.4	-0.5	7.88451	-11.9747	8.28e-06	0	4.15736
NM_001028988	T25F10.6	T25F10.6b.1	-0.5	12.961	-9.20645	4.48e-05	0	2.29215
NM_064006	peroxidase	T06D8.10	-0.5	9.33127	-16.4288	1.03e-06	0	6.40748
NM_064635	F19H8.2	F19H8.2	-0.5	10.9348	-11.3883	1.15e-05	0	3.79926
NM_001029448	plc-1	F31B12.1c	-0.5	9.08184	-7.69355	0.000137733	0	1.04468
NM_073179	F57A8.1	F57A8.1.1	-0.5	10.6609	-10.2236	2.3e-05	0	3.0321
NM_077817	F46G10.2	F46G10.2	-0.5	10.6137	-10.2681	2.24e-05	0	3.06293
NM_064955	fbxa-91	Y119D3B.18	-0.5	11.1551	-15.386	1.6e-06	0	5.94353
NM_171123	pqn-25	D1044.3	-0.5	11.5371	-11.9491	8.39e-06	0	4.1421
NM_001029282	C42D8.5b.2	C42D8.5b.2	-0.5	9.10663	-11.3909	1.15e-05	0	3.80094
NM_078349	F35B3.4	F35B3.4	-0.5	9.9878	-10.971	1.46e-05	0	3.53339
NM_001028329	Y54G2A.26	Y54G2A.26a	-0.5	9.83353	-10.0666	2.54e-05	0	2.9224
NM_001028668	unc-80	F25C8.3a	-0.5	10.1575	-12.7617	5.46e-06	0	4.61172
NM_182390	C37C3.12	C37C3.12	-0.5	9.48374	-15.2092	1.72e-06	0	5.86151
NM_064320	cpt-1	NM_064320	-0.5	12.6043	-5.74095	0.000790782	0	-0.899474
NM_069706	col-125	C29F4.1	-0.5	13.009	-5.64865	0.000867826	0	-1.00265
NM_182172	DH11.5	DH11.5b	-0.5	11.5684	-15.9024	1.28e-06	0	6.17735
NM_076710	T28B4.4	T28B4.4.2	-0.5	11.0843	-10.5152	1.92e-05	0	3.23169
NM_171617	ncam-1	F02G3.1b	-0.5	9.42041	-10.593	1.83e-05	0	3.28404
NM_073487	col-155	F55C10.3	-0.5	10.3422	-10.4007	2.06e-05	0	3.15397
NM_072111	nitrophenylphosphatase	F44E7.2	-0.5	14.2204	-11.3336	1.18e-05	0	3.76495
NM_001026099	jnk-1	B0478.1a	-0.5	11.1131	-9.83799	2.94e-05	0	2.75988
NM_001026868	mpz-1	C52A11.4b	-0.5	7.82096	-7.99934	0.000108244	0	1.31279
NM_072696	D1014.5	NM_072696	-0.5	9.42926	-8.2217	9.13e-05	0	1.50239
NM_059443	ZC328.1	ZC328.1	-0.5	10.4835	-9.26251	4.31e-05	0	2.33482
NM_068631	Y73B6A.3	Y73B6A.3	-0.5	9.20163	-14.9172	1.96e-06	0	5.72385
NM_072750	tmd-2	NM_072750	-0.5	8.84778	-11.5812	1.03e-05	0	3.91905
NM_064404	F15D4.4	F15D4.4	-0.5	10.0985	-15.7024	1.4e-06	0	6.08779
NM_065076	F53A3.6	F53A3.6	-0.5	9.32571	-6.01684	0.000602616	0	-0.597661
NM_070595	clec-194	NM_070595	-0.5	7.75054	-12.3332	6.83e-06	0	4.3679
NM_070837	C14C6.5	C14C6.5	-0.5	14.4059	-10.3609	2.11e-05	0	3.12673
NM_171838	noah-1	C34G6.6b	-0.49	10.7986	-8.92373	5.46e-05	0	2.07332
NM_073550	T27F2.4	T27F2.4	-0.49	11.2934	-7.96725	0.000110976	0	1.28506
NM_001027063	K05F1.6	K05F1.6b	-0.49	8.46959	-6.90058	0.000267315	0	0.306521
NM_001047599	nhr-11	NM_001047599	-0.49	10.9858	-11.815	9.03e-06	0	4.06157
NM_001029674	R08B4.5	R08B4.5	-0.49	10.6038	-8.00077	0.000108125	0	1.31402
NM_069125	T28C6.4	T28C6.4	-0.49	15.7769	-12.7603	5.47e-06	0	4.61094
NM_063653	F35H8.2	F35H8.2	-0.49	10.1143	-10.3423	2.14e-05	0	3.11399
NM_069385	dur-1	NM_069385	-0.49	13.2292	-9.75008	3.11e-05	0	2.69644
NM_068369	nlp-47	F36H12.1	-0.49	11.8226	-5.76652	0.000770815	0	-0.871084
NM_170932	nlp-38	C01A2.7.1	-0.49	11.7276	-10.539	1.89e-05	0	3.24771
NM_061068	fipr-23	C37A5.4	-0.49	11.6628	-10.1451	2.42e-05	0	2.97748
NM_063268	ZK669.3	ZK669.3	-0.49	11.2451	-14.6302	2.23e-06	0	5.58575
NM_001029144	ZK6.11	ZK6.11b	-0.49	11.7921	-9.53749	3.58e-05	0	2.54084
NM_072082	M03E7.2	M03E7.2	-0.49	9.44205	-11.9659	8.32e-06	0	4.15215
NM_072751	C08D8.1	C08D8.1	-0.49	8.61803	-11.0196	1.42e-05	0	3.56487
NM_061876	pqn-42	NM_061876	-0.49	8.84131	-11.4319	1.12e-05	0	3.82653
NM_073389	F17C11.11	F17C11.11	-0.49	12.5908	-15.9876	1.24e-06	0	6.21514
NM_071341	dod-3	C24B9.9	-0.49	13.3063	-10.4762	1.97e-05	0	3.20527
NM_061986	Y110A2AL.3	NM_061986	-0.49	12.107	-9.02407	5.09e-05	0	2.15168
NM_001029581	flp-11	K02G10.4a	-0.49	14.2489	-14.9723	1.91e-06	0	5.75005
NM_067435	tyr-2	K08E3.1	-0.49	10.1358	-11.9215	8.52e-06	0	4.12559
NM_068581	Y73B6BL.24	Y73B6BL.24.1	-0.49	12.4892	-13.3455	4.08e-06	0	4.93093
NM_078451	T23E7.2	NM_078451	-0.49	10.1802	-12.9776	4.9e-06	0	4.73148
NM_182456	F23D12.6.2	F23D12.6.2	-0.49	8.2829	-6.08046	0.000566734	0	-0.529438
NM_071522	T28A11.18	T28A11.18	-0.49	9.95496	-8.36706	8.18e-05	0	1.62399
NM_063178	wrt-1	ZK1290.12	-0.49	9.99535	-7.74911	0.000131757	0	1.09405
NM_069019	D2096.6	D2096.6	-0.49	9.72799	-13.0096	4.82e-06	0	4.74903
NM_069528	F01D4.8	F01D4.8	-0.49	8.02587	-12.9953	4.85e-06	0	4.74119
NM_076258	abu-10	F35A5.3	-0.49	8.91804	-13.0714	4.67e-06	0	4.78288
NM_072965	F21C10.4	NM_072965	-0.49	10.4469	-12.1899	7.37e-06	0	4.28452
NM_064920	Y46E12BL.4	Y46E12BL.4	-0.49	8.71259	-11.9264	8.5e-06	0	4.12853
NM_061665	clec-19	F36H5.6	-0.49	7.29259	-12.1603	7.49e-06	0	4.26713
NM_073582	R13H4.3	R13H4.3	-0.49	9.14943	-12.3703	6.7e-06	0	4.38935
NM_068932	F57H12.6	F57H12.6	-0.49	9.56716	-7.43434	0.000169996	0	0.810417
NM_074863	srw-23	F49A5.8	-0.49	7.32897	-12.7078	5.62e-06	0	4.58152
NM_171687	C25F6.7	C25F6.7a	-0.49	8.7947	-11.8538	8.84e-06	0	4.08497
NM_061002	lagr-1	NM_061002	-0.49	8.73472	-10.5915	1.83e-05	0	3.28303
NM_064665	Y54E2A.10	NM_064665	-0.49	9.10904	-7.88668	0.000118185	0	1.21502
NM_171204	dpf-6	F44B9.1a	-0.49	8.37826	-8.28828	8.68e-05	0	1.55831
NM_001027194	T24F1.7	T24F1.7	-0.49	9.09183	-11.5093	1.07e-05	0	3.87461
NM_058475	Y71G12B.18	Y71G12B.18	-0.49	7.24706	-14.1159	2.82e-06	0	5.33106
NM_063785	F27E5.4	F27E5.4	-0.49	9.75809	-12.814	5.32e-06	0	4.64092
NM_001026570	spp-23	Y34D9A.11	-0.49	9.30839	-7.05168	0.000234522	0	0.452212
NM_171017	unc-104	C52E12.2a	-0.49	11.6637	-7.25933	0.000196618	0	0.648461
NM_076718	nhr-173	C56E10.1	-0.49	8.14364	-9.49482	3.69e-05	0	2.50923
NM_001028346	tag-273	Y57G11A.1b	-0.49	11.0007	-7.53832	0.000156124	0	0.905177
NM_001026330	unc-73	F55C7.7f	-0.49	9.49712	-8.33643	8.37e-05	0	1.59852
NM_171535	T21C9.3	T21C9.3a.1	-0.48	12.1037	-11.3881	1.15e-05	0	3.79916
NM_068838	F45E4.5	F45E4.5	-0.48	11.2912	-9.90312	2.82e-05	0	2.80654
NM_062428	T05A7.7	T05A7.7	-0.48	10.0919	-14.3204	2.56e-06	0	5.43348
NM_001029005	nlp-46	T28H10.4	-0.48	10.5296	-6.69059	0.000321848	0	0.0998906
NM_072825	F41E6.12	F41E6.12	-0.48	10.1878	-11.3632	1.16e-05	0	3.78357
NM_001027424	gar-2	F47D12.1c	-0.48	9.15247	-9.23181	4.41e-05	0	2.31148
NM_001027545	tag-310	NM_001027545	-0.48	9.76672	-12.664	5.75e-06	0	4.55685
NM_077226	T14B1.1	T14B1.1.1	-0.48	11.9594	-6.00639	0.00060875	0	-0.608916
NM_076973	F22F1.2	F22F1.2	-0.48	7.43589	-9.13084	4.72e-05	0	2.23422
NM_072998	ZK682.2	ZK682.2.1	-0.48	11.609	-9.11819	4.77e-05	0	2.22449
NM_074494	F53E4.1	F53E4.1b	-0.48	10.4797	-13.1805	4.42e-06	0	4.84215
NM_065753	grl-22	W03A5.3	-0.48	8.88173	-13.5598	3.67e-06	0	5.04459
NM_074044	sptl-3	T22G5.5.1	-0.48	10.7666	-12.5128	6.21e-06	0	4.47113
NM_077300	oac-14	F09B9.1	-0.48	9.71024	-9.73547	3.14e-05	0	2.68584
NM_060872	prx-11	C47B2.8	-0.48	11.8726	-8.46976	7.58e-05	0	1.7088
NM_073708	K01D12.10	NM_073708	-0.48	7.27973	-6.9577	0.000254343	0	0.361893
NM_001029583	flp-11	K02G10.4c	-0.48	14.0162	-9.64009	3.35e-05	0	2.61633
NM_062842	C30B5.7	NM_062842	-0.48	8.74417	-9.4563	3.78e-05	0	2.48058
NM_076924	C54D2.2	C54D2.2	-0.48	12.1089	-10.5619	1.87e-05	0	3.26315
NM_061966	F08D12.13	F08D12.13	-0.48	8.30823	-12.5243	6.18e-06	0	4.47769
NM_001029252	C23H4.8	NM_001029252	-0.48	8.15451	-9.56524	3.52e-05	0	2.56133
NM_069134	T11B7.5	T11B7.5.1	-0.48	11.5608	-12.4956	6.27e-06	0	4.46132
NM_062961	C18H9.5	C18H9.5	-0.48	9.63475	-11.7476	9.37e-06	0	4.02078
NM_073544	tag-290	F35B12.6	-0.48	9.71713	-13.1998	4.38e-06	0	4.85259
NM_064868	zip-2	K02F3.4.2	-0.48	13.1865	-13.0557	4.71e-06	0	4.77426
NM_066269	fbn-1	NM_066269	-0.48	8.3424	-7.52632	0.000157658	0	0.894291
NM_058793	col-50	T28F2.6	-0.48	12.3975	-9.85832	2.9e-05	0	2.77448
NM_076241	tag-18	T14G12.3	-0.48	13.8754	-14.4001	2.47e-06	0	5.47297
NM_070987	ptr-16	NM_070987	-0.48	8.24703	-14.7455	2.12e-06	0	5.64157
NM_058278	col-45	F53G12.7	-0.48	15.5964	-14.9233	1.95e-06	0	5.72678
NM_001029475	F41B4.2	F41B4.2b.3	-0.48	11.5437	-7.75081	0.00013158	0	1.09554
NM_069717	gtl-2	F54D1.5	-0.48	9.40984	-8.97785	5.26e-05	0	2.11569
NM_060463	Y52B11B.1	Y52B11B.1	-0.48	8.91576	-9.10679	4.8e-05	0	2.21571
NM_066257	ttr-32	R13A5.3	-0.47	11.4844	-10.9228	1.5e-05	0	3.50204
NM_171428	F11E6.9	F11E6.9	-0.47	9.0795	-14.9568	1.93e-06	0	5.7427
NM_001026163	C27B7.9	C27B7.9	-0.47	11.259	-8.20257	9.26e-05	0	1.48625
NM_073483	T02E9.3	T02E9.3	-0.47	9.5342	-6.0772	0.000568515	0	-0.532924
NM_062678	C17C3.1	C17C3.1b	-0.47	11.4378	-12.4105	6.56e-06	0	4.41254
NM_077042	H03E18.1	H03E18.1	-0.47	9.35808	-10.7641	1.65e-05	0	3.39794
NM_068749	col-114	D2024.8	-0.47	7.96049	-8.38762	8.06e-05	0	1.64104
NM_001047697	bus-19	T07F10.4a	-0.47	9.88911	-7.55761	0.000153693	0	0.922642
NM_064365	Y38F1A.8	Y38F1A.8	-0.47	10.8097	-10.0926	2.5e-05	0	2.94074
NM_001028760	F45D3.4	F45D3.4a.1	-0.47	14.4775	-13.3295	4.11e-06	0	4.92238
NM_072292	esterase	K11G9.1	-0.47	8.37097	-6.26024	0.000477672	0	-0.339368
NM_001026490	afd-1	W03F11.6d	-0.47	8.63283	-9.6337	3.36e-05	0	2.61164
NM_001027470	let-805	H19M22.2a	-0.47	11.7557	-10.554	1.87e-05	0	3.2578
NM_066580	ZK643.6	ZK643.6	-0.47	8.28553	-9.90221	2.82e-05	0	2.8059
NM_065676	C45G9.11	C45G9.11	-0.47	7.31109	-11.8963	8.64e-06	0	4.11052
NM_064760	T17A3.10	NM_064760	-0.47	6.80377	-4.05702	0.00516468	0.02	-2.96878
NM_182163	K01A2.11c	K01A2.11c	-0.47	8.96702	-9.13067	4.72e-05	0	2.23409
NM_075146	clec-48	NM_075146	-0.47	11.3018	-15.3432	1.63e-06	0	5.92374
NM_063093	maoc-1	E04F6.3	-0.47	12.6492	-5.72927	0.000800092	0	-0.912466
NM_171177	pdf-1	T07E3.6b.2	-0.47	14.5431	-11.5292	1.06e-05	0	3.88695
NM_065264	R148.5	R148.5a	-0.47	10.6585	-11.3586	1.17e-05	0	3.78071
NM_076785	cah-5	R173.1	-0.47	10.7921	-15.5536	1.49e-06	0	6.02032
NM_073942	T10G3.1	T10G3.1	-0.47	11.1543	-11.6209	1.01e-05	0	3.94342
[truncated: 1,032 more rows]

## Sheet: DEGs_mouse_orthologues
GeneName	Mouse.gene.stable.ID	Mouse_gene_name	RefSeq	SystematicName	logFC	AveExpr	t	P.Value	adj.P.Val	B
T27A3.7	ENSMUSG00000030750	Nsmce1	NM_059363	T27A3.7	0.5	9.6918	10.4374	2.01e-05	0	3.17891
zen-4	ENSMUSG00000032254	Kif23	NM_001028139	NM_001028139	0.5	10.021	4.8743	0.001977	0.01	-1.91401
tbc-20	ENSMUSG00000027465	Tbc1d20	NM_064667	Y54E2A.12	0.49	9.30263	5.70068	0.000823408	0	-0.944348
B0511.13	ENSMUSG00000062526	Mppe1	NM_060381	NM_060381	0.47	10.1131	9.31109	4.17e-05	0	2.37162
dro-1	ENSMUSG00000029265	Dr1	NM_067349	NM_067349	0.46	8.38532	9.83559	2.95e-05	0	2.75815
mop-25.3	ENSMUSG00000036707	Cab39	NM_060439	T27C10.3	0.46	9.67859	7.87982	0.000118823	0	1.20903
chin-1	ENSMUSG00000004633	Chn2	NM_064922	BE0003N10.2	0.45	10.3384	11.0527	1.39e-05	0	3.58622
R10D12.13	ENSMUSG00000002608	Ccdc97	NM_001047686	R10D12.13a	0.45	9.82909	4.18014	0.00444082	0.01	-2.80369
T28F2.2	ENSMUSG00000032299	Commd4	NM_058790	T28F2.2	0.45	8.42554	9.28831	4.24e-05	0	2.35439
C44B7.12	ENSMUSG00000027259	Adal	NM_182155	C44B7.12	0.43	9.9318	11.1151	1.34e-05	0	3.62628
C56G2.15	ENSMUSG00000079334	Naa80	NM_065990	C56G2.15	0.43	9.88091	5.70922	0.000816363	0	-0.93481
C50F4.12	ENSMUSG00000021519	Mterf3	NM_073059	C50F4.12	0.42	9.7255	8.02673	0.000105973	0	1.33638
pstk-1	ENSMUSG00000063179	Pstk	NM_067226	Y49E10.22	0.42	9.2215	11.8008	9.1e-06	0	4.05299
D1044.6	ENSMUSG00000015597	Zfp318	NM_065783	D1044.6	0.41	8.70471	4.19489	0.00436193	0.01	-2.78407
F31D4.2	ENSMUSG00000061759	Armt1	NM_075624	NM_075624	0.41	10.2496	3.95521	0.00586165	0.02	-3.1069
F48E8.2	ENSMUSG00000054302	Eapp	NM_065764	F48E8.2	0.41	10.6077	8.37986	8.1e-05	0	1.6346
pig-1	ENSMUSG00000035683	Melk	NM_001028249	NM_001028249	0.41	9.11685	4.78881	0.00217598	0.01	-2.01982
lis-1	ENSMUSG00000020745	Pafah1b1	NM_067354	T03F6.5	0.4	9.88642	3.6591	0.00854648	0.02	-3.5167
mcm-2	ENSMUSG00000002870	Mcm2	NM_001027245	Y17G7B.5a	0.4	11.3069	6.66714	0.000328681	0	0.0765105
apc-11	ENSMUSG00000025135	Anapc11	NM_065536	F35G12.9	0.39	12.648	7.66682	0.000140718	0	1.02082
C25A1.1	ENSMUSG00000031774	Fam192a	NM_060274	C25A1.1	0.39	10.9447	7.68115	0.000139109	0	1.03362
ect-2	ENSMUSG00000027699	Ect2	NM_063917	T19E10.1b	0.39	9.01104	3.94178	0.00596108	0.02	-3.12523
lea-1	ENSMUSG00000040883	Tmem205	NM_001028871	K08H10.1.1	0.39	16.6106	9.59512	3.45e-05	0	2.58333
pif-1	ENSMUSG00000041064	Pif1	NM_058373	NM_058373	0.39	7.93641	7.9207	0.000115078	0	1.24467
T18D3.9	ENSMUSG00000107283	Mpv17	NM_001029745	NM_001029745	0.39	8.88386	10.3491	2.13e-05	0	3.11862
F23F1.5	ENSMUSG00000055334	Snupn	NM_061238	F23F1.5	0.38	8.73596	3.02853	0.0199139	0.05	-4.42463
ncr-2	ENSMUSG00000024413	Npc1	NM_066412	F09G8.4	0.38	9.15948	7.92865	0.000114365	0	1.25158
C23G10.7	ENSMUSG00000029097	Trmt44	NM_171872	C23G10.7b	0.37	10.4928	9.51301	3.64e-05	0	2.52272
cyb-3	ENSMUSG00000051592	Ccnb3	NM_001028941	NM_001028941	0.37	13.0458	5.02543	0.00167291	0.01	-1.72956
hcp-6	ENSMUSG00000035024	Ncapd3	NM_059137	NM_059137	0.37	9.58947	7.32475	0.00018615	0	0.709363
zen-4	ENSMUSG00000032254	Kif23	NM_001028138	NM_001028138	0.37	9.53841	4.40912	0.00337391	0.01	-2.50249
R10D12.13	ENSMUSG00000002608	Ccdc97	NM_074068	R10D12.13a	0.36	9.8154	6.57575	0.000356921	0	-0.0152114
rad-54	ENSMUSG00000028702	Rad54l	NM_060037	W06D4.6	0.36	10.1302	10.6555	1.76e-05	0	3.32584
Y48A5A.1	ENSMUSG00000035378	Shq1	NM_067749	Y48A5A.1	0.36	9.7787	9.02526	5.08e-05	0	2.15261
him-14	ENSMUSG00000005493	Msh4	NM_063050	ZK1127.11	0.35	10.5086	9.1821	4.56e-05	0	2.27354
hpr-17	ENSMUSG00000021635	Rad17	NM_064392	F32A11.2	0.35	10.5734	9.02168	5.1e-05	0	2.14983
Y51H7C.7	ENSMUSG00000000581	C1d	NM_061564	NM_061564	0.35	10.2348	8.0772	0.000101928	0	1.37968
ZK1248.15	ENSMUSG00000052748	Swt1	NM_062761	ZK1248.15	0.35	11.1962	4.19535	0.00435945	0.01	-2.78345
cdl-1	ENSMUSG00000004642	Slbp	NM_063919	R06F6.1.1	0.34	10.8461	6.28054	0.000468647	0	-0.318158
ung-1	ENSMUSG00000029591	Ung	NM_067160	Y56A3A.29b	0.34	11.1252	9.42617	3.86e-05	0	2.45809
ZK484.4	ENSMUSG00000046591	Ticrr	NM_059351	ZK484.4a	0.34	9.20155	6.51333	0.00037778	0	-0.0784077
C34C12.4	ENSMUSG00000037822	Smim14	NM_065314	C34C12.4.1	0.33	12.1183	10.0031	2.64e-05	0	2.8776
exos-3	ENSMUSG00000028322	Exosc3	NM_060350	F59C6.4.2	0.33	11.4817	7.94454	0.000112956	0	1.26538
F35H10.5	ENSMUSG00000025144	Cenpx	NM_068997	F35H10.5	0.33	11.4931	7.33693	0.000184271	0	0.720655
F52B5.2	ENSMUSG00000056458	Mok	NM_059858	F52B5.2	0.33	10.9267	8.34134	8.34e-05	0	1.6026
fem-2	ENSMUSG00000037826	Ppm1k	NM_064823	T19C3.8	0.33	11.3073	3.73062	0.00779304	0.02	-3.41665
npp-9	ENSMUSG00000005732	Ranbp1	NM_181972	F59A2.1b.1	0.33	13.7269	4.84849	0.00203485	0.01	-1.94584
zen-4	ENSMUSG00000032254	Kif23	NM_001028141	M03D4.1d.1	0.33	10.7468	8.76284	6.12e-05	0	1.94604
C27F2.9	ENSMUSG00000025736	Jmjd8	NM_065652	C27F2.9	0.32	10.096	9.35417	4.05e-05	0	2.4041
egl-9	ENSMUSG00000031987	Egln1	NM_001028663	F22E12.4d	0.32	10.0131	4.97155	0.0017749	0.01	-1.79494
evl-20	ENSMUSG00000024944	Arl2	NM_063378	F22B5.1	0.32	12.1236	6.44443	0.00040242	0	-0.1487
F33E11.3	ENSMUSG00000034709	Ppp1r21	NM_070770	NM_070770	0.32	9.16344	4.11369	0.00481652	0.01	-2.89252
mdt-8	ENSMUSG00000006392	Med8	NM_064062	Y62F5A.1b	0.32	11.6332	7.82553	0.000124012	0	1.16147
mig-14	ENSMUSG00000028173	Wls	NM_001027104	R06B9.6	0.32	11.0762	8.04038	0.000104861	0	1.34811
pen-2	ENSMUSG00000036835	Psenen	NM_067058	NM_067058	0.32	10.7861	8.15813	9.58e-05	0	1.44864
pig-1	ENSMUSG00000035683	Melk	NM_001028250	W03G1.6a	0.32	9.26287	4.60574	0.00268138	0.01	-2.24992
W04A4.5	ENSMUSG00000025133	Ints4	NM_060995	W04A4.5	0.32	10.322	7.90117	0.00011685	0	1.22766
aco-2	ENSMUSG00000022477	Aco2	NM_066337	F54H12.1c.2	-0.32	13.2284	-3.83985	0.00677858	0.02	-3.26515
ceh-17	ENSMUSG00000007946	Phox2a	NM_058992	D1007.1	-0.32	6.80426	-5.67458	0.000845363	0	-0.97355
F46C5.6	ENSMUSG00000021209	Ppp4r4	NM_063483	F46C5.6	-0.32	10.3559	-7.08166	0.00022857	0	0.480829
H06I04.3	ENSMUSG00000020706	Ftsj3	NM_065255	H06I04.3a	-0.32	11.9128	-4.91013	0.0018997	0.01	-1.86999
snt-5	ENSMUSG00000049303	Syt12	NM_071008	R12A1.2.1	-0.32	10.1756	-8.89157	5.59e-05	0	2.04804
ZC581.9	ENSMUSG00000069539	Scyl2	NM_059514	ZC581.9	-0.32	10.0786	-9.18833	4.54e-05	0	2.27831
F10E7.9	ENSMUSG00000035506	Slc12a8	NM_063068	F10E7.9	-0.33	12.1255	-8.28777	8.68e-05	0	1.55788
W02H5.8	ENSMUSG00000034371	Tkfc	NM_071323	W02H5.8	-0.33	11.9233	-8.46005	7.64e-05	0	1.70082
F31E3.2	ENSMUSG00000037593	Rskr	NM_001027387	F31E3.2c	-0.34	7.44536	-5.4095	0.0011097	0	-1.27527
let-805	ENSMUSG00000026193	Fn1	NM_001027471	H19M22.2c	-0.34	9.25068	-7.08766	0.0002274	0	0.48654
psf-1	ENSMUSG00000027454	Gins1	NM_065894	F25B5.7a	-0.34	12.8865	-6.96918	0.000251825	0	0.372971
snt-6	ENSMUSG00000024743	Syt7	NM_061401	C08G5.4	-0.34	11.2148	-7.0325	0.00023842	0	0.433859
Y102A11A.6	ENSMUSG00000001576	Ergic1	NM_075974	Y102A11A.6	-0.34	8.47454	-7.97964	0.000109912	0	1.29578
insc-1	ENSMUSG00000048782	Insc	NM_063138	NM_063138	-0.35	8.93156	-10.0999	2.49e-05	0	2.94583
lin-18	ENSMUSG00000032547	Ryk	NM_076283	C16B8.1.1	-0.35	11.088	-10.7096	1.71e-05	0	3.36181
pha-2	ENSMUSG00000024986	Hhex	NM_075730	NM_075730	-0.35	7.1234	-8.59162	6.93e-05	0	1.8083
C01G6.5	ENSMUSG00000050410	Tcf19	NM_063576	C01G6.5	-0.36	10.3177	-7.82014	0.000124541	0	1.15673
C06G1.1	ENSMUSG00000017754	Pltp	NM_078288	NM_078288	-0.36	7.7154	-8.93559	5.42e-05	0	2.08263
dpf-1	ENSMUSG00000035000	Dpp4	NM_074449	T23F1.7b	-0.36	9.59003	-8.71469	6.34e-05	0	1.90754
egl-30	ENSMUSG00000024639	Gnaq	NM_001026403	M01D7.7b	-0.36	9.96551	-10.8087	1.61e-05	0	3.42737
gst-20	ENSMUSG00000029919	Hpgds	NM_064457	Y48E1B.10	-0.36	11.3298	-8.31096	8.53e-05	0	1.57728
cat-2	ENSMUSG00000000214	Th	NM_182103	B0432.5b	-0.37	8.04317	-6.34472	0.00044135	0	-0.251415
D2030.2	ENSMUSG00000015357	Clpx	NM_001025906	NM_001025906	-0.37	13.3773	-8.99016	5.21e-05	0	2.12529
D2030.2	ENSMUSG00000015357	Clpx	NM_001025905	D2030.2a.1	-0.37	14.2892	-11.6299	1e-05	0	3.94896
F47F2.1	ENSMUSG00000035725	Prkx	NM_171660	NM_171660	-0.37	8.48896	-5.89189	0.000680768	0	-0.733136
ncx-3	ENSMUSG00000030376	Slc8a2	NM_069583	ZC168.1	-0.37	10.9576	-8.91575	5.49e-05	0	2.06706
pha-4	ENSMUSG00000037025	Foxa2	NM_001047650	F38A6.1a	-0.37	8.31031	-4.29502	0.00386518	0.01	-2.65163
ric-3	ENSMUSG00000048330	Ric3	NM_068898	T14A8.1	-0.37	10.9899	-6.15457	0.000527935	0	-0.450608
F47F2.1	ENSMUSG00000035725	Prkx	NM_076270	F47F2.1b	-0.38	10.291	-8.77205	6.08e-05	0	1.95338
K12H4.7	ENSMUSG00000026958	Dpp7	NM_066358	K12H4.7a	-0.38	10.1216	-6.46194	0.000395991	0	-0.130785
ser-6	ENSMUSG00000024798	Htr7	NM_171297	Y54G2A.35	-0.38	8.92012	-10.6447	1.77e-05	0	3.31864
K02E10.7	ENSMUSG00000031027	Stk33	NM_076055	K02E10.7	-0.39	7.73617	-7.95143	0.000112351	0	1.27135
C52B11.5	ENSMUSG00000031504	Rab20	NM_075835	C52B11.5	-0.4	9.84761	-4.6523	0.00254151	0.01	-2.19094
unc-17	ENSMUSG00000100241	Slc18a3	NM_001028432	ZC416.8b	-0.4	9.00452	-9.9788	2.69e-05	0	2.86041
Y43E12A.2	ENSMUSG00000055538	Zcchc24	NM_069645	Y43E12A.2	-0.4	11.1569	-7.61466	0.000146753	0	0.974074
dnj-29	ENSMUSG00000019802	Sec63	NM_061063	Y63D3A.6a.1	-0.41	9.7705	-4.8289	0.00208002	0.01	-1.97007
kin-2	ENSMUSG00000025855	Prkar1b	NM_001083302	R07E4.6a	-0.42	11.4919	-10.1202	2.45e-05	0	2.96002
ttm-1	ENSMUSG00000005802	Slc30a4	NM_067290	NM_067290	-0.42	10.8806	-12.0508	7.94e-06	0	4.20259
ser-4	ENSMUSG00000021721	Htr1a	NM_065051	Y22D7AR.13.1	-0.43	9.55271	-9.73831	3.14e-05	0	2.68791
ubc-17	ENSMUSG00000024073	Birc6	NM_076787	NM_076787	-0.44	8.37941	-7.38184	0.000177527	0	0.762162
cab-1	ENSMUSG00000015094	Npdc1	NM_077635	NM_077635	-0.45	13.6364	-7.71947	0.000134908	0	1.06774
F31E3.2	ENSMUSG00000037593	Rskr	NM_001027386	F31E3.2b	-0.45	10.4279	-8.61222	6.83e-05	0	1.825
K09E4.4	ENSMUSG00000001751	Naglu	NM_064547	K09E4.4.2	-0.45	11.4747	-10.0763	2.52e-05	0	2.92927
afd-1	ENSMUSG00000068036	Afdn	NM_001026490	W03F11.6d	-0.47	8.63283	-9.6337	3.36e-05	0	2.61164
K12H4.7	ENSMUSG00000026958	Dpp7	NM_066357	K12H4.7a	-0.47	11.7614	-10.1081	2.47e-05	0	2.95155
let-805	ENSMUSG00000026193	Fn1	NM_001027470	H19M22.2a	-0.47	11.7557	-10.554	1.87e-05	0	3.2578
prx-11	ENSMUSG00000069633	Pex11g	NM_060872	C47B2.8	-0.48	11.8726	-8.46976	7.58e-05	0	1.7088
tyr-2	ENSMUSG00000004651	Tyr	NM_067435	K08E3.1	-0.49	10.1358	-11.9215	8.52e-06	0	4.12559
F15D4.4	ENSMUSG00000032359	Ctsh	NM_064404	F15D4.4	-0.5	10.0985	-15.7024	1.4e-06	0	6.08779
plc-1	ENSMUSG00000024998	Plce1	NM_001029448	F31B12.1c	-0.5	9.08184	-7.69355	0.000137733	0	1.04468
unc-80	ENSMUSG00000055567	Unc80	NM_001028668	F25C8.3a	-0.5	10.1575	-12.7617	5.46e-06	0	4.61172
W01C8.5	ENSMUSG00000074743	Thbd	NM_076558	W01C8.5a	-0.5	9.4516	-5.01876	0.00168517	0.01	-1.73763
pde-4	ENSMUSG00000028525	Pde4b	NM_182147	R153.1f	-0.51	10.2816	-6.09462	0.000559082	0	-0.514329
egl-3	ENSMUSG00000027419	Pcsk2	NM_001028561	C51E3.7a.1	-0.53	12.0377	-7.80086	0.000126455	0	1.13976
F21A3.3	ENSMUSG00000026279	Thap4	NM_074461	F21A3.3	-0.53	9.72257	-14.3294	2.55e-06	0	5.43792
pha-4	ENSMUSG00000037025	Foxa2	NM_001047649	F38A6.1a	-0.53	12.0168	-7.1535	0.000214992	0	0.549006
T21B6.3	ENSMUSG00000044033	Ccdc141	NM_077428	T21B6.3	-0.6	9.56278	-9.94773	2.74e-05	0	2.83834
smg-6	ENSMUSG00000038290	Smg6	NM_001047420	NM_001047420	-0.62	10.1071	-7.24416	0.000199138	0	0.63428
W01C8.5	ENSMUSG00000074743	Thbd	NM_001129715	W01C8.5b	-0.64	9.888	-15.3257	1.64e-06	0	5.91567
Y42G9A.3	ENSMUSG00000034158	Lrrc58	NM_001027694	Y42G9A.3b	-0.84	12.1744	-15.0922	1.81e-06	0	5.80669
Y42G9A.3	ENSMUSG00000034158	Lrrc58	NM_001027693	Y42G9A.3a	-0.88	11.6269	-17.0078	8.22e-07	0	6.65147
